# Supplementary material for: UTX coordinates TCF1 and STAT3 to control progenitor CD8+ T cell fate in autoimmune diabetes
Source: J Clin Invest. 2025 Dec 16;136(4):e196325. doi: 10.1172/JCI196325 (PMC12904725; doi:10.1172/JCI196325)
Supplement: Supplemental data set 1 [file jci-136-196325-s146.xlsx]

## Sheet: A-all cell clusters
Data file S1. Differential expression genes in each cluster of scRNA-seq dataset, related to STAR Methods-Single Cell RNA Analysis
Gene	p_val	avg_log2FC	pct.1	pct.2	p_val_adj	cluster	gene	uniqueness	diff	Annot_short	cell_group
Pdlim4	0	1.0935	0.529	0.143	0	0	Pdlim4	FALSE	0.386	CD4 T naive memory	CD4 T cell
Cd4	0	0.614142	0.596	0.278	0	0	Cd4	FALSE	0.318	CD4 T naive memory	CD4 T cell
Igfbp4	0	1.24705	0.856	0.538	0	0	Igfbp4	FALSE	0.318	CD4 T naive memory	CD4 T cell
Arl4c	0	0.47811	0.807	0.602	0	0	Arl4c	TRUE	0.205	CD4 T naive memory	CD4 T cell
Lef1	0	0.490744	0.962	0.762	0	0	Lef1	FALSE	0.2	CD4 T naive memory	CD4 T cell
Trat1	0	0.518103	0.39	0.191	0	0	Trat1	TRUE	0.199	CD4 T naive memory	CD4 T cell
Emp3	0	0.516001	0.829	0.647	0	0	Emp3	FALSE	0.182	CD4 T naive memory	CD4 T cell
Tesc	0	0.481722	0.407	0.227	0	0	Tesc	TRUE	0.18	CD4 T naive memory	CD4 T cell
Ass1	0	0.423986	0.439	0.268	0	0	Ass1	FALSE	0.171	CD4 T naive memory	CD4 T cell
Atp1b3	0	0.505168	0.879	0.708	0	0	Atp1b3	TRUE	0.171	CD4 T naive memory	CD4 T cell
Il7r	0	0.345547	0.675	0.505	0	0	Il7r	FALSE	0.17	CD4 T naive memory	CD4 T cell
Ccr7	0	0.447097	0.82	0.653	0	0	Ccr7	TRUE	0.167	CD4 T naive memory	CD4 T cell
Klhdc2	0	0.468122	0.459	0.3	0	0	Klhdc2	FALSE	0.159	CD4 T naive memory	CD4 T cell
Tcf7	0	0.410056	0.782	0.624	0	0	Tcf7	FALSE	0.158	CD4 T naive memory	CD4 T cell
Emb	0	0.407914	0.658	0.501	0	0	Emb	TRUE	0.157	CD4 T naive memory	CD4 T cell
Cytip	0	0.452515	0.835	0.682	0	0	Cytip	TRUE	0.153	CD4 T naive memory	CD4 T cell
Il6ra	0	0.358025	0.453	0.302	0	0	Il6ra	FALSE	0.151	CD4 T naive memory	CD4 T cell
Tsc22d3	0	0.464842	0.732	0.582	0	0	Tsc22d3	FALSE	0.15	CD4 T naive memory	CD4 T cell
Trac	0	0.348351	0.852	0.708	0	0	Trac	FALSE	0.144	CD4 T naive memory	CD4 T cell
Npc2	0	0.409302	0.909	0.768	0	0	Npc2	FALSE	0.141	CD4 T naive memory	CD4 T cell
Atp1b1	0	0.364552	0.391	0.252	0	0	Atp1b1	TRUE	0.139	CD4 T naive memory	CD4 T cell
Ddit4	0	0.492143	0.703	0.564	0	0	Ddit4	FALSE	0.139	CD4 T naive memory	CD4 T cell
Sit1	0	0.404983	0.451	0.312	0	0	Sit1	FALSE	0.139	CD4 T naive memory	CD4 T cell
S1pr1	0	0.322376	0.69	0.552	0	0	S1pr1	FALSE	0.138	CD4 T naive memory	CD4 T cell
Vim	0	0.359473	0.701	0.564	0	0	Vim	FALSE	0.137	CD4 T naive memory	CD4 T cell
Selenop	0	0.4247	0.378	0.242	0	0	Selenop	FALSE	0.136	CD4 T naive memory	CD4 T cell
Rasgrp2	0	0.340591	0.642	0.511	0	0	Rasgrp2	FALSE	0.131	CD4 T naive memory	CD4 T cell
Fxyd5	0	0.411116	0.979	0.854	0	0	Fxyd5	TRUE	0.125	CD4 T naive memory	CD4 T cell
Crip1	0	0.364537	0.815	0.695	0	0	Crip1	FALSE	0.12	CD4 T naive memory	CD4 T cell
AI467606	0	0.336366	0.583	0.466	0	0	AI467606	TRUE	0.117	CD4 T naive memory	CD4 T cell
Pycard	0	0.324633	0.654	0.547	0	0	Pycard	FALSE	0.107	CD4 T naive memory	CD4 T cell
Socs3	0	0.339068	0.344	0.245	0	0	Socs3	FALSE	0.099	CD4 T naive memory	CD4 T cell
Gm12840	6.28706e-233	0.531289	0.299	0.218	8.69689e-229	0	Gm12840	FALSE	0.081	CD4 T naive memory	CD4 T cell
Rps29	0	0.343711	0.998	0.958	0	0	Rps29	TRUE	0.04	CD4 T naive memory	CD4 T cell
Cd8a	0	2.38381	0.937	0.09	0	1	Cd8a	FALSE	0.847	CD8 T mediator	CD8 T cell
Cd8b1	0	2.47059	0.949	0.111	0	1	Cd8b1	FALSE	0.838	CD8 T mediator	CD8 T cell
Nkg7	0	2.11461	0.922	0.116	0	1	Nkg7	FALSE	0.806	CD8 T mediator	CD8 T cell
Ctsw	0	1.22154	0.774	0.225	0	1	Ctsw	FALSE	0.549	CD8 T mediator	CD8 T cell
Klrd1	0	1.18151	0.584	0.083	0	1	Klrd1	FALSE	0.501	CD8 T mediator	CD8 T cell
Ly6a	0	1.73523	0.959	0.508	0	1	Ly6a	FALSE	0.451	CD8 T mediator	CD8 T cell
AW112010	0	0.846336	0.828	0.465	0	1	AW112010	FALSE	0.363	CD8 T mediator	CD8 T cell
Ccr9	0	0.977031	0.393	0.049	0	1	Ccr9	FALSE	0.344	CD8 T mediator	CD8 T cell
Saraf	0	0.620222	0.753	0.409	0	1	Saraf	FALSE	0.344	CD8 T mediator	CD8 T cell
BC018473	0	0.589101	0.705	0.369	0	1	BC018473	FALSE	0.336	CD8 T mediator	CD8 T cell
Klk8	0	0.70378	0.657	0.326	0	1	Klk8	FALSE	0.331	CD8 T mediator	CD8 T cell
Cd226	0	0.619385	0.458	0.134	0	1	Cd226	FALSE	0.324	CD8 T mediator	CD8 T cell
Fam241a	0	0.760476	0.42	0.099	0	1	Fam241a	TRUE	0.321	CD8 T mediator	CD8 T cell
Glipr2	0	0.631584	0.477	0.162	0	1	Glipr2	FALSE	0.315	CD8 T mediator	CD8 T cell
Runx3	0	0.592559	0.562	0.261	0	1	Runx3	FALSE	0.301	CD8 T mediator	CD8 T cell
Ostf1	0	0.531923	0.711	0.413	0	1	Ostf1	FALSE	0.298	CD8 T mediator	CD8 T cell
Fam189b	0	0.460043	0.715	0.431	0	1	Fam189b	FALSE	0.284	CD8 T mediator	CD8 T cell
Slc25a4	0	0.468994	0.689	0.405	0	1	Slc25a4	FALSE	0.284	CD8 T mediator	CD8 T cell
Tpst2	0	0.498442	0.56	0.277	0	1	Tpst2	FALSE	0.283	CD8 T mediator	CD8 T cell
Thy1	0	0.589685	0.688	0.409	0	1	Thy1	TRUE	0.279	CD8 T mediator	CD8 T cell
Cst7	0	0.623735	0.345	0.072	0	1	Cst7	FALSE	0.273	CD8 T mediator	CD8 T cell
Cxcr6	0	0.559803	0.311	0.047	0	1	Cxcr6	FALSE	0.264	CD8 T mediator	CD8 T cell
Il2rb	0	0.478513	0.392	0.133	0	1	Il2rb	FALSE	0.259	CD8 T mediator	CD8 T cell
Tagln2	0	0.488862	0.897	0.652	0	1	Tagln2	FALSE	0.245	CD8 T mediator	CD8 T cell
Arl6ip5	0	0.356949	0.719	0.481	0	1	Arl6ip5	FALSE	0.238	CD8 T mediator	CD8 T cell
Sell	0	0.396254	0.862	0.625	0	1	Sell	FALSE	0.237	CD8 T mediator	CD8 T cell
Rgcc	0	0.568664	0.463	0.236	0	1	Rgcc	TRUE	0.227	CD8 T mediator	CD8 T cell
Tmem108	0	0.573229	0.266	0.041	0	1	Tmem108	TRUE	0.225	CD8 T mediator	CD8 T cell
Dapl1	0	0.699606	0.411	0.196	0	1	Dapl1	FALSE	0.215	CD8 T mediator	CD8 T cell
Hpcal1	0	0.390252	0.396	0.182	0	1	Hpcal1	TRUE	0.214	CD8 T mediator	CD8 T cell
Selplg	0	0.375034	0.912	0.699	0	1	Selplg	FALSE	0.213	CD8 T mediator	CD8 T cell
Art2b	0	0.378743	0.363	0.153	0	1	Art2b	FALSE	0.21	CD8 T mediator	CD8 T cell
Zyx	0	0.342505	0.416	0.213	0	1	Zyx	FALSE	0.203	CD8 T mediator	CD8 T cell
Plac8	0	0.390351	0.274	0.072	0	1	Plac8	FALSE	0.202	CD8 T mediator	CD8 T cell
Dnajc15	0	0.349796	0.402	0.204	0	1	Dnajc15	FALSE	0.198	CD8 T mediator	CD8 T cell
Tapbpl	0	0.324767	0.385	0.187	0	1	Tapbpl	FALSE	0.198	CD8 T mediator	CD8 T cell
Pmepa1	0	0.431025	0.293	0.102	0	1	Pmepa1	TRUE	0.191	CD8 T mediator	CD8 T cell
Rras2	0	0.352459	0.312	0.127	0	1	Rras2	TRUE	0.185	CD8 T mediator	CD8 T cell
Dpp4	0	0.325428	0.322	0.138	0	1	Dpp4	FALSE	0.184	CD8 T mediator	CD8 T cell
Cd7	0	0.346428	0.333	0.151	0	1	Cd7	FALSE	0.182	CD8 T mediator	CD8 T cell
Prelid2	0	0.359535	0.312	0.13	0	1	Prelid2	TRUE	0.182	CD8 T mediator	CD8 T cell
Tubb5	0	0.440652	0.957	0.804	0	1	Tubb5	FALSE	0.153	CD8 T mediator	CD8 T cell
Ms4a4c	0	0.333427	0.269	0.127	0	1	Ms4a4c	FALSE	0.142	CD8 T mediator	CD8 T cell
Eef1b2	0	0.330322	0.989	0.931	0	1	Eef1b2	TRUE	0.058	CD8 T mediator	CD8 T cell
Rack1	0	0.322354	0.99	0.941	0	1	Rack1	TRUE	0.049	CD8 T mediator	CD8 T cell
Rps12	0	0.329784	0.991	0.949	0	1	Rps12	TRUE	0.042	CD8 T mediator	CD8 T cell
Rtp4	0	1.3508	0.633	0.178	0	2	Rtp4	TRUE	0.455	CD4 T ISG high	CD4 T cell
Isg15	0	2.29878	0.669	0.221	0	2	Isg15	TRUE	0.448	CD4 T ISG high	CD4 T cell
Ifit1	0	2.04045	0.534	0.092	0	2	Ifit1	TRUE	0.442	CD4 T ISG high	CD4 T cell
Igtp	0	1.40079	0.711	0.297	0	2	Igtp	TRUE	0.414	CD4 T ISG high	CD4 T cell
Irf7	0	1.22788	0.578	0.207	0	2	Irf7	TRUE	0.371	CD4 T ISG high	CD4 T cell
Zbp1	0	1.15612	0.608	0.254	0	2	Zbp1	TRUE	0.354	CD4 T ISG high	CD4 T cell
Stat1	0	1.22039	0.909	0.568	0	2	Stat1	FALSE	0.341	CD4 T ISG high	CD4 T cell
Slfn1	0	1.16837	0.777	0.438	0	2	Slfn1	TRUE	0.339	CD4 T ISG high	CD4 T cell
Irgm1	0	0.964333	0.552	0.226	0	2	Irgm1	TRUE	0.326	CD4 T ISG high	CD4 T cell
Bst2	0	1.28912	0.687	0.368	0	2	Bst2	FALSE	0.319	CD4 T ISG high	CD4 T cell
Gbp7	0	1.05105	0.562	0.246	0	2	Gbp7	FALSE	0.316	CD4 T ISG high	CD4 T cell
Slfn5	0	1.32254	0.444	0.141	0	2	Slfn5	TRUE	0.303	CD4 T ISG high	CD4 T cell
Xaf1	0	0.92609	0.464	0.162	0	2	Xaf1	TRUE	0.302	CD4 T ISG high	CD4 T cell
Ifit3	0	1.5605	0.363	0.063	0	2	Ifit3	TRUE	0.3	CD4 T ISG high	CD4 T cell
Usp18	0	1.17413	0.37	0.073	0	2	Usp18	TRUE	0.297	CD4 T ISG high	CD4 T cell
Ifi47	0	1.02499	0.844	0.565	0	2	Ifi47	TRUE	0.279	CD4 T ISG high	CD4 T cell
Parp14	0	0.873959	0.518	0.242	0	2	Parp14	FALSE	0.276	CD4 T ISG high	CD4 T cell
Iigp1	0	1.01586	0.39	0.123	0	2	Iigp1	FALSE	0.267	CD4 T ISG high	CD4 T cell
Gbp4	0	0.832137	0.489	0.234	0	2	Gbp4	FALSE	0.255	CD4 T ISG high	CD4 T cell
Gbp6	0	0.791327	0.358	0.115	0	2	Gbp6	TRUE	0.243	CD4 T ISG high	CD4 T cell
Parp9	0	0.716487	0.407	0.165	0	2	Parp9	TRUE	0.242	CD4 T ISG high	CD4 T cell
Ifi208	0	0.707115	0.464	0.223	0	2	Ifi208	TRUE	0.241	CD4 T ISG high	CD4 T cell
Slfn8	0	0.740998	0.453	0.212	0	2	Slfn8	TRUE	0.241	CD4 T ISG high	CD4 T cell
Trim30a	0	0.834439	0.513	0.273	0	2	Trim30a	FALSE	0.24	CD4 T ISG high	CD4 T cell
Lgals3bp	0	0.750998	0.449	0.211	0	2	Lgals3bp	FALSE	0.238	CD4 T ISG high	CD4 T cell
Phf11b	0	0.825166	0.457	0.225	0	2	Phf11b	FALSE	0.232	CD4 T ISG high	CD4 T cell
Dtx3l	0	0.706128	0.411	0.184	0	2	Dtx3l	TRUE	0.227	CD4 T ISG high	CD4 T cell
Isg20	0	0.961408	0.315	0.089	0	2	Isg20	TRUE	0.226	CD4 T ISG high	CD4 T cell
Cd41	3.3418e-293	0.359456	0.589	0.366	4.62271e-289	2	Cd4	FALSE	0.223	CD4 T ISG high	CD4 T cell
Mndal	0	0.915203	0.843	0.626	0	2	Mndal	FALSE	0.217	CD4 T ISG high	CD4 T cell
Daxx	0	0.801276	0.407	0.192	0	2	Daxx	TRUE	0.215	CD4 T ISG high	CD4 T cell
Ifi203	0	1.0272	0.803	0.589	0	2	Ifi203	FALSE	0.214	CD4 T ISG high	CD4 T cell
Irf9	0	0.584565	0.484	0.27	0	2	Irf9	TRUE	0.214	CD4 T ISG high	CD4 T cell
Gbp2	0	0.887634	0.367	0.155	0	2	Gbp2	FALSE	0.212	CD4 T ISG high	CD4 T cell
Ifi27l2a	0	1.43245	0.898	0.686	0	2	Ifi27l2a	FALSE	0.212	CD4 T ISG high	CD4 T cell
Ifi35	0	0.646121	0.527	0.318	0	2	Ifi35	TRUE	0.209	CD4 T ISG high	CD4 T cell
Pdlim41	1.02879e-282	0.483895	0.461	0.255	1.42313e-278	2	Pdlim4	FALSE	0.206	CD4 T ISG high	CD4 T cell
Samd9l	0	0.678047	0.532	0.335	0	2	Samd9l	FALSE	0.197	CD4 T ISG high	CD4 T cell
Rnf213	0	0.687537	0.346	0.155	0	2	Rnf213	TRUE	0.191	CD4 T ISG high	CD4 T cell
Ddx58	0	0.550032	0.413	0.223	0	2	Ddx58	TRUE	0.19	CD4 T ISG high	CD4 T cell
Phf11c	0	0.602968	0.279	0.092	0	2	Phf11c	TRUE	0.187	CD4 T ISG high	CD4 T cell
Slfn2	0	0.641908	0.849	0.662	0	2	Slfn2	TRUE	0.187	CD4 T ISG high	CD4 T cell
Ifi209	0	0.645851	0.398	0.212	0	2	Ifi209	FALSE	0.186	CD4 T ISG high	CD4 T cell
Ifi214	0	0.663069	0.432	0.246	0	2	Ifi214	FALSE	0.186	CD4 T ISG high	CD4 T cell
Epsti1	7.75151039265792e-312	0.527054	0.462	0.279	1.07227e-307	2	Epsti1	FALSE	0.183	CD4 T ISG high	CD4 T cell
H2-T22	0	0.606485	0.655	0.48	0	2	H2-T22	TRUE	0.175	CD4 T ISG high	CD4 T cell
Igfbp41	3.87909e-259	0.435384	0.805	0.63	5.36595e-255	2	Igfbp4	FALSE	0.175	CD4 T ISG high	CD4 T cell
Gbp9	1.47725628106533e-321	0.535749	0.331	0.161	2.04348861359767e-317	2	Gbp9	TRUE	0.17	CD4 T ISG high	CD4 T cell
Ccnd2	0	0.705611	0.866	0.697	0	2	Ccnd2	FALSE	0.169	CD4 T ISG high	CD4 T cell
Tgtp2	0	0.68412	0.28	0.111	0	2	Tgtp2	TRUE	0.169	CD4 T ISG high	CD4 T cell
Mitd1	1.58035e-273	0.503402	0.439	0.273	2.18609e-269	2	Mitd1	TRUE	0.166	CD4 T ISG high	CD4 T cell
Smchd1	8.36374398673187e-314	0.55484	0.598	0.441	0	2	Smchd1	FALSE	0.157	CD4 T ISG high	CD4 T cell
Gm20559	5.94954e-260	0.500068	0.34	0.187	8.23e-256	2	Gm20559	TRUE	0.153	CD4 T ISG high	CD4 T cell
Socs1	3.76416e-237	0.530648	0.414	0.261	5.20696e-233	2	Socs1	TRUE	0.153	CD4 T ISG high	CD4 T cell
H2-T23	9.81913e-283	0.47489	0.707	0.556	1.35828e-278	2	H2-T23	FALSE	0.151	CD4 T ISG high	CD4 T cell
Samhd1	4.23764e-252	0.54398	0.62	0.469	5.86193e-248	2	Samhd1	FALSE	0.151	CD4 T ISG high	CD4 T cell
Herc6	7.08088e-296	0.504829	0.28	0.13	9.79498e-292	2	Herc6	TRUE	0.15	CD4 T ISG high	CD4 T cell
Psmb10	0	0.497012	0.688	0.539	0	2	Psmb10	FALSE	0.149	CD4 T ISG high	CD4 T cell
Rnf114	2.62203e-238	0.443142	0.463	0.316	3.62706e-234	2	Rnf114	FALSE	0.147	CD4 T ISG high	CD4 T cell
Irf1	2.17803e-243	0.524525	0.542	0.399	3.01287e-239	2	Irf1	FALSE	0.143	CD4 T ISG high	CD4 T cell
Pml	1.94452e-225	0.401358	0.285	0.142	2.68985e-221	2	Pml	FALSE	0.143	CD4 T ISG high	CD4 T cell
Tap1	2.45503e-190	0.384509	0.504	0.361	3.39604e-186	2	Tap1	FALSE	0.143	CD4 T ISG high	CD4 T cell
Chmp4b	0	0.5085	0.553	0.411	0	2	Chmp4b	FALSE	0.142	CD4 T ISG high	CD4 T cell
Lgals9	3.8188e-284	0.476262	0.494	0.352	5.28254e-280	2	Lgals9	TRUE	0.142	CD4 T ISG high	CD4 T cell
Psmb9	1.16417e-302	0.457143	0.778	0.636	1.6104e-298	2	Psmb9	FALSE	0.142	CD4 T ISG high	CD4 T cell
Tapbp	1.5331e-290	0.46006	0.673	0.533	2.12074e-286	2	Tapbp	TRUE	0.14	CD4 T ISG high	CD4 T cell
Psme2	0	0.452836	0.892	0.756	0	2	Psme2	FALSE	0.136	CD4 T ISG high	CD4 T cell
Gimap4	5.50527e-212	0.386598	0.774	0.641	7.61544e-208	2	Gimap4	FALSE	0.133	CD4 T ISG high	CD4 T cell
Sp100	0	0.520117	0.804	0.673	0	2	Sp100	FALSE	0.131	CD4 T ISG high	CD4 T cell
9930111J21Rik2	1.81527e-197	0.449038	0.575	0.445	2.51106e-193	2	9930111J21Rik2	FALSE	0.13	CD4 T ISG high	CD4 T cell
Nsg2	2.16111e-129	0.325822	0.389	0.265	2.98947e-125	2	Nsg2	TRUE	0.124	CD4 T ISG high	CD4 T cell
Ms4a4b	0	0.432147	0.966	0.844	0	2	Ms4a4b	FALSE	0.122	CD4 T ISG high	CD4 T cell
Tspo	1.20532e-241	0.373695	0.828	0.706	1.66732e-237	2	Tspo	FALSE	0.122	CD4 T ISG high	CD4 T cell
Gbp8	5.92595e-181	0.402513	0.274	0.154	8.19737e-177	2	Gbp8	TRUE	0.12	CD4 T ISG high	CD4 T cell
Nmi	1.15516e-147	0.345747	0.41	0.298	1.59794e-143	2	Nmi	TRUE	0.112	CD4 T ISG high	CD4 T cell
Ms4a6b	3.85965e-274	0.391235	0.917	0.809	5.33905e-270	2	Ms4a6b	FALSE	0.108	CD4 T ISG high	CD4 T cell
Ppa1	7.86031e-179	0.385288	0.302	0.194	1.08732e-174	2	Ppa1	FALSE	0.108	CD4 T ISG high	CD4 T cell
Ogfr	3.16938e-160	0.331302	0.319	0.212	4.38421e-156	2	Ogfr	TRUE	0.107	CD4 T ISG high	CD4 T cell
Casp8	1.33921e-137	0.330369	0.477	0.373	1.85253e-133	2	Casp8	TRUE	0.104	CD4 T ISG high	CD4 T cell
Mrpl30	3.1199e-173	0.343377	0.643	0.543	4.31576e-169	2	Mrpl30	TRUE	0.1	CD4 T ISG high	CD4 T cell
Psme1	7.38686e-259	0.354366	0.924	0.825	1.02182e-254	2	Psme1	FALSE	0.099	CD4 T ISG high	CD4 T cell
Socs31	1.20441e-103	0.325394	0.369	0.27	1.66606e-99	2	Socs3	FALSE	0.099	CD4 T ISG high	CD4 T cell
Psmb8	0	0.413855	0.952	0.865	0	2	Psmb8	FALSE	0.087	CD4 T ISG high	CD4 T cell
Gm128401	3.22263e-45	0.405473	0.307	0.24	4.45786e-41	2	Gm12840	FALSE	0.067	CD4 T ISG high	CD4 T cell
H2-DMb2	0	3.6332	0.971	0.017	0	3	H2-DMb2	FALSE	0.954	B cell, activated	B cell
Cd79a	0	5.00395	0.987	0.034	0	3	Cd79a	FALSE	0.953	B cell, activated	B cell
Iglc2	0	3.84709	0.964	0.023	0	3	Iglc2	FALSE	0.941	B cell, activated	B cell
H2-Eb1	0	4.83156	0.989	0.051	0	3	H2-Eb1	FALSE	0.938	B cell, activated	B cell
H2-Ab1	0	4.68075	0.987	0.051	0	3	H2-Ab1	FALSE	0.936	B cell, activated	B cell
H2-Aa	0	5.29761	0.989	0.06	0	3	H2-Aa	FALSE	0.929	B cell, activated	B cell
Ms4a1	0	3.34632	0.937	0.014	0	3	Ms4a1	FALSE	0.923	B cell, activated	B cell
Ebf1	0	3.06713	0.933	0.012	0	3	Ebf1	FALSE	0.921	B cell, activated	B cell
Cd79b	0	4.03952	0.983	0.07	0	3	Cd79b	FALSE	0.913	B cell, activated	B cell
Iglc3	0	3.27628	0.927	0.016	0	3	Iglc3	FALSE	0.911	B cell, activated	B cell
Napsa	0	2.99767	0.924	0.018	0	3	Napsa	FALSE	0.906	B cell, activated	B cell
Cd74	0	5.94066	0.992	0.12	0	3	Cd74	FALSE	0.872	B cell, activated	B cell
Fcmr	0	3.14278	0.873	0.01	0	3	Fcmr	FALSE	0.863	B cell, activated	B cell
Mef2c	0	2.94252	0.873	0.014	0	3	Mef2c	FALSE	0.859	B cell, activated	B cell
Bank1	0	2.71147	0.848	0.01	0	3	Bank1	FALSE	0.838	B cell, activated	B cell
Igkc	0	4.30425	0.964	0.128	0	3	Igkc	FALSE	0.836	B cell, activated	B cell
Ighd	0	2.9761	0.853	0.019	0	3	Ighd	FALSE	0.834	B cell, activated	B cell
Mzb1	0	2.43648	0.818	0.01	0	3	Mzb1	FALSE	0.808	B cell, activated	B cell
Ly86	0	2.33854	0.807	0.012	0	3	Ly86	FALSE	0.795	B cell, activated	B cell
Tnfrsf13c	0	2.41114	0.796	0.019	0	3	Tnfrsf13c	FALSE	0.777	B cell, activated	B cell
Unc93b1	0	2.28551	0.807	0.03	0	3	Unc93b1	FALSE	0.777	B cell, activated	B cell
Fcer2a	0	2.56591	0.777	0.008	0	3	Fcer2a	FALSE	0.769	B cell, activated	B cell
Ctsh	0	2.14577	0.776	0.014	0	3	Ctsh	FALSE	0.762	B cell, activated	B cell
Cd19	0	2.1598	0.752	0.011	0	3	Cd19	FALSE	0.741	B cell, activated	B cell
H2-DMa	0	2.15625	0.852	0.119	0	3	H2-DMa	FALSE	0.733	B cell, activated	B cell
Irf8	0	2.13397	0.755	0.037	0	3	Irf8	FALSE	0.718	B cell, activated	B cell
H2-Ob	0	2.02608	0.732	0.024	0	3	H2-Ob	FALSE	0.708	B cell, activated	B cell
Siglecg	0	2.03905	0.717	0.009	0	3	Siglecg	FALSE	0.708	B cell, activated	B cell
Serpinb1a	0	2.1318	0.676	0.007	0	3	Serpinb1a	TRUE	0.669	B cell, activated	B cell
Syk	0	1.84815	0.676	0.014	0	3	Syk	FALSE	0.662	B cell, activated	B cell
Hvcn1	0	2.09665	0.776	0.118	0	3	Hvcn1	FALSE	0.658	B cell, activated	B cell
Cd72	0	2.00921	0.679	0.022	0	3	Cd72	FALSE	0.657	B cell, activated	B cell
Pkig	0	1.81036	0.669	0.015	0	3	Pkig	FALSE	0.654	B cell, activated	B cell
H2-Oa	0	1.89219	0.702	0.051	0	3	H2-Oa	TRUE	0.651	B cell, activated	B cell
Gm49980	0	2.13741	0.788	0.141	0	3	Gm49980	FALSE	0.647	B cell, activated	B cell
Lyn	0	1.80461	0.644	0.012	0	3	Lyn	FALSE	0.632	B cell, activated	B cell
Fcrla	0	1.77288	0.625	0.006	0	3	Fcrla	FALSE	0.619	B cell, activated	B cell
Blnk	0	1.69689	0.626	0.009	0	3	Blnk	FALSE	0.617	B cell, activated	B cell
Ifi30	0	2.15295	0.758	0.153	0	3	Ifi30	FALSE	0.605	B cell, activated	B cell
Bcl11a	0	1.72097	0.597	0.007	0	3	Bcl11a	FALSE	0.59	B cell, activated	B cell
Serp1	0	1.77737	0.864	0.275	0	3	Serp1	FALSE	0.589	B cell, activated	B cell
Cd22	0	1.61005	0.596	0.01	0	3	Cd22	FALSE	0.586	B cell, activated	B cell
Swap70	0	1.71255	0.613	0.027	0	3	Swap70	FALSE	0.586	B cell, activated	B cell
Ciita	0	1.6399	0.585	0.008	0	3	Ciita	FALSE	0.577	B cell, activated	B cell
Scd1	0	1.67283	0.579	0.006	0	3	Scd1	TRUE	0.573	B cell, activated	B cell
Cd81	0	1.46848	0.666	0.101	0	3	Cd81	FALSE	0.565	B cell, activated	B cell
Ctsz	0	1.49012	0.73	0.167	0	3	Ctsz	FALSE	0.563	B cell, activated	B cell
Cd24a	0	1.73743	0.56	0.011	0	3	Cd24a	FALSE	0.549	B cell, activated	B cell
Lmo2	0	1.54672	0.556	0.008	0	3	Lmo2	TRUE	0.548	B cell, activated	B cell
Pou2f2	0	1.49089	0.729	0.185	0	3	Pou2f2	FALSE	0.544	B cell, activated	B cell
Cd83	0	2.14404	0.562	0.022	0	3	Cd83	FALSE	0.54	B cell, activated	B cell
Serinc3	0	1.74187	0.878	0.341	0	3	Serinc3	FALSE	0.537	B cell, activated	B cell
Ralgps2	0	1.50586	0.715	0.181	0	3	Ralgps2	FALSE	0.534	B cell, activated	B cell
Pxdc1	0	1.58652	0.529	0.005	0	3	Pxdc1	TRUE	0.524	B cell, activated	B cell
Fcrl1	0	1.43229	0.532	0.01	0	3	Fcrl1	FALSE	0.522	B cell, activated	B cell
Cd38	0	1.49138	0.539	0.018	0	3	Cd38	TRUE	0.521	B cell, activated	B cell
Vpreb3	0	1.7851	0.526	0.006	0	3	Vpreb3	FALSE	0.52	B cell, activated	B cell
Acadl	0	1.44948	0.579	0.066	0	3	Acadl	FALSE	0.513	B cell, activated	B cell
H2-DMb1	0	1.41493	0.52	0.007	0	3	H2-DMb1	FALSE	0.513	B cell, activated	B cell
Cybb	0	1.54355	0.526	0.015	0	3	Cybb	FALSE	0.511	B cell, activated	B cell
Aldh2	0	1.39122	0.568	0.059	0	3	Aldh2	FALSE	0.509	B cell, activated	B cell
Ccr6	0	1.4603	0.511	0.01	0	3	Ccr6	TRUE	0.501	B cell, activated	B cell
Pax5	0	1.40192	0.505	0.006	0	3	Pax5	FALSE	0.499	B cell, activated	B cell
Mif4gd	0	1.36088	0.69	0.192	0	3	Mif4gd	FALSE	0.498	B cell, activated	B cell
Snx2	0	1.33108	0.702	0.211	0	3	Snx2	FALSE	0.491	B cell, activated	B cell
Gga2	0	1.36312	0.526	0.037	0	3	Gga2	FALSE	0.489	B cell, activated	B cell
Pxk	0	1.33732	0.607	0.124	0	3	Pxk	FALSE	0.483	B cell, activated	B cell
Cd55	0	1.45734	0.61	0.13	0	3	Cd55	FALSE	0.48	B cell, activated	B cell
Snn	0	1.46352	0.5	0.023	0	3	Snn	TRUE	0.477	B cell, activated	B cell
Cr2	0	1.44353	0.482	0.007	0	3	Cr2	FALSE	0.475	B cell, activated	B cell
Stap1	0	1.40393	0.602	0.132	0	3	Stap1	FALSE	0.47	B cell, activated	B cell
Dok3	0	1.36463	0.477	0.011	0	3	Dok3	FALSE	0.466	B cell, activated	B cell
Pold4	0	1.43684	0.729	0.268	0	3	Pold4	FALSE	0.461	B cell, activated	B cell
Spib	0	1.37092	0.467	0.006	0	3	Spib	TRUE	0.461	B cell, activated	B cell
Sypl	0	1.25334	0.559	0.098	0	3	Sypl	FALSE	0.461	B cell, activated	B cell
Lat2	0	1.27629	0.47	0.01	0	3	Lat2	FALSE	0.46	B cell, activated	B cell
Cd40	0	1.32165	0.461	0.007	0	3	Cd40	TRUE	0.454	B cell, activated	B cell
Irf5	0	1.27035	0.463	0.014	0	3	Irf5	FALSE	0.449	B cell, activated	B cell
Chchd10	0	1.26244	0.624	0.181	0	3	Chchd10	FALSE	0.443	B cell, activated	B cell
Rnase6	0	1.22935	0.45	0.007	0	3	Rnase6	FALSE	0.443	B cell, activated	B cell
Blk	0	1.29238	0.447	0.006	0	3	Blk	FALSE	0.441	B cell, activated	B cell
Il4i1	0	1.7285	0.441	0.009	0	3	Il4i1	FALSE	0.432	B cell, activated	B cell
Blvrb	0	1.12427	0.491	0.066	0	3	Blvrb	FALSE	0.425	B cell, activated	B cell
Sdc4	0	1.25248	0.432	0.008	0	3	Sdc4	TRUE	0.424	B cell, activated	B cell
Ly6d	0	1.86803	0.426	0.003	0	3	Ly6d	TRUE	0.423	B cell, activated	B cell
Smim14	0	1.18821	0.752	0.332	0	3	Smim14	FALSE	0.42	B cell, activated	B cell
March1	0	1.2044	0.425	0.006	0	3	March1	TRUE	0.419	B cell, activated	B cell
Ikzf3	0	1.06659	0.587	0.169	0	3	Ikzf3	FALSE	0.418	B cell, activated	B cell
Tnfrsf13b	0	1.13112	0.525	0.107	0	3	Tnfrsf13b	TRUE	0.418	B cell, activated	B cell
Plekho1	0	1.10946	0.44	0.023	0	3	Plekho1	FALSE	0.417	B cell, activated	B cell
Tmem243	0	1.14953	0.553	0.139	0	3	Tmem243	TRUE	0.414	B cell, activated	B cell
Btla	0	1.10517	0.552	0.14	0	3	Btla	FALSE	0.412	B cell, activated	B cell
Spi1	0	1.09499	0.417	0.01	0	3	Spi1	FALSE	0.407	B cell, activated	B cell
Fchsd2	0	1.24161	0.581	0.178	0	3	Fchsd2	FALSE	0.403	B cell, activated	B cell
Ms4a4c1	0	1.1595	0.527	0.125	0	3	Ms4a4c	FALSE	0.402	B cell, activated	B cell
Man1a	0	1.1437	0.632	0.232	0	3	Man1a	FALSE	0.4	B cell, activated	B cell
Zfp36l1	0	1.21539	0.793	0.393	0	3	Zfp36l1	FALSE	0.4	B cell, activated	B cell
Ighm	0	2.34951	0.949	0.55	0	3	Ighm	FALSE	0.399	B cell, activated	B cell
Snx5	0	1.14457	0.664	0.272	0	3	Snx5	FALSE	0.392	B cell, activated	B cell
Hhex	0	1.10072	0.395	0.004	0	3	Hhex	TRUE	0.391	B cell, activated	B cell
Ncf4	0	1.03273	0.577	0.187	0	3	Ncf4	FALSE	0.39	B cell, activated	B cell
Prkcb	0	1.00765	0.607	0.218	0	3	Prkcb	FALSE	0.389	B cell, activated	B cell
Ncf1	0	1.0559	0.423	0.036	0	3	Ncf1	FALSE	0.387	B cell, activated	B cell
Ptpn6	0	1.17857	0.823	0.437	0	3	Ptpn6	FALSE	0.386	B cell, activated	B cell
Zfp318	0	1.09616	0.463	0.08	0	3	Zfp318	FALSE	0.383	B cell, activated	B cell
B3gnt5	0	1.07702	0.413	0.031	0	3	B3gnt5	FALSE	0.382	B cell, activated	B cell
Plac81	0	1.42173	0.463	0.083	0	3	Plac8	FALSE	0.38	B cell, activated	B cell
Lyl1	0	1.11331	0.385	0.006	0	3	Lyl1	TRUE	0.379	B cell, activated	B cell
Cyb561a3	0	1.0528	0.43	0.055	0	3	Cyb561a3	TRUE	0.375	B cell, activated	B cell
Ncf2	0	1.01232	0.384	0.01	0	3	Ncf2	FALSE	0.374	B cell, activated	B cell
Icosl	0	1.07093	0.381	0.01	0	3	Icosl	TRUE	0.371	B cell, activated	B cell
Lmbrd1	0	0.930129	0.507	0.14	0	3	Lmbrd1	TRUE	0.367	B cell, activated	B cell
Plcg2	0	1.06287	0.373	0.009	0	3	Plcg2	FALSE	0.364	B cell, activated	B cell
Myo1c	0	1.03954	0.379	0.018	0	3	Myo1c	TRUE	0.361	B cell, activated	B cell
Tcf4	0	1.01454	0.385	0.024	0	3	Tcf4	FALSE	0.361	B cell, activated	B cell
Sh3bp5	0	0.960572	0.587	0.229	0	3	Sh3bp5	FALSE	0.358	B cell, activated	B cell
Sorl1	0	0.936783	0.554	0.196	0	3	Sorl1	FALSE	0.358	B cell, activated	B cell
Btk	0	1.00168	0.36	0.005	0	3	Btk	TRUE	0.355	B cell, activated	B cell
Cxcr5	0	0.996439	0.375	0.02	0	3	Cxcr5	TRUE	0.355	B cell, activated	B cell
Iglc1	0	1.70125	0.361	0.008	0	3	Iglc1	FALSE	0.353	B cell, activated	B cell
Abhd17b	0	0.95564	0.451	0.099	0	3	Abhd17b	TRUE	0.352	B cell, activated	B cell
Rasgrp3	0	0.99395	0.357	0.005	0	3	Rasgrp3	FALSE	0.352	B cell, activated	B cell
Arhgap17	0	0.884473	0.467	0.121	0	3	Arhgap17	FALSE	0.346	B cell, activated	B cell
Cst3	0	1.0222	0.851	0.505	0	3	Cst3	FALSE	0.346	B cell, activated	B cell
Pou2af1	0	0.972167	0.369	0.024	0	3	Pou2af1	FALSE	0.345	B cell, activated	B cell
Ctss	0	1.02687	0.839	0.496	0	3	Ctss	FALSE	0.343	B cell, activated	B cell
Id3	0	0.820614	0.488	0.145	0	3	Id3	FALSE	0.343	B cell, activated	B cell
S100a11	0	0.82251	0.468	0.126	0	3	S100a11	FALSE	0.342	B cell, activated	B cell
H2-Eb2	0	0.994831	0.347	0.006	0	3	H2-Eb2	FALSE	0.341	B cell, activated	B cell
Cyp4f18	0	1.08881	0.344	0.004	0	3	Cyp4f18	TRUE	0.34	B cell, activated	B cell
Fam111a	0	0.936015	0.464	0.124	0	3	Fam111a	FALSE	0.34	B cell, activated	B cell
Tmem123	0	0.891917	0.626	0.287	0	3	Tmem123	FALSE	0.339	B cell, activated	B cell
Snx9	0	0.956967	0.359	0.022	0	3	Snx9	TRUE	0.337	B cell, activated	B cell
Syngr2	0	0.88968	0.506	0.169	0	3	Syngr2	FALSE	0.337	B cell, activated	B cell
Arpc5l	0	1.00227	0.798	0.463	0	3	Arpc5l	FALSE	0.335	B cell, activated	B cell
Cmtm7	0	0.816012	0.53	0.202	0	3	Cmtm7	FALSE	0.328	B cell, activated	B cell
Lrmp	0	0.856376	0.518	0.194	0	3	Lrmp	FALSE	0.324	B cell, activated	B cell
Fcgr2b	0	0.913793	0.326	0.003	0	3	Fcgr2b	TRUE	0.323	B cell, activated	B cell
Txndc5	0	0.934782	0.427	0.105	0	3	Txndc5	FALSE	0.322	B cell, activated	B cell
Pml1	0	0.880314	0.449	0.128	0	3	Pml	FALSE	0.321	B cell, activated	B cell
Cd180	0	0.936502	0.32	0.005	0	3	Cd180	TRUE	0.315	B cell, activated	B cell
Aldh7a1	0	0.864282	0.391	0.077	0	3	Aldh7a1	TRUE	0.314	B cell, activated	B cell
Pkib	0	0.936076	0.322	0.008	0	3	Pkib	TRUE	0.314	B cell, activated	B cell
Parp1	0	0.831256	0.46	0.148	0	3	Parp1	FALSE	0.312	B cell, activated	B cell
Ptp4a3	0	0.769391	0.656	0.346	0	3	Ptp4a3	TRUE	0.31	B cell, activated	B cell
Pld4	0	0.896586	0.318	0.009	0	3	Pld4	FALSE	0.309	B cell, activated	B cell
Bend5	0	0.865359	0.325	0.017	0	3	Bend5	TRUE	0.308	B cell, activated	B cell
Capg	0	0.780719	0.358	0.051	0	3	Capg	FALSE	0.307	B cell, activated	B cell
Prr5	0	0.943551	0.312	0.005	0	3	Prr5	FALSE	0.307	B cell, activated	B cell
Sipa1	0	0.754015	0.603	0.298	0	3	Sipa1	FALSE	0.305	B cell, activated	B cell
Bmyc	0	0.757646	0.518	0.214	0	3	Bmyc	FALSE	0.304	B cell, activated	B cell
1110059E24Rik	0	0.76906	0.425	0.123	0	3	1110059E24Rik	TRUE	0.302	B cell, activated	B cell
Pmf1	0	0.87156	0.367	0.065	0	3	Pmf1	FALSE	0.302	B cell, activated	B cell
Ccdc50	0	0.747726	0.382	0.081	0	3	Ccdc50	FALSE	0.301	B cell, activated	B cell
Ctsc	0	0.744206	0.558	0.258	0	3	Ctsc	FALSE	0.3	B cell, activated	B cell
Dennd5b	0	0.853839	0.372	0.072	0	3	Dennd5b	FALSE	0.3	B cell, activated	B cell
Nrm	0	0.864116	0.394	0.095	0	3	Nrm	FALSE	0.299	B cell, activated	B cell
Gm31243	0	0.867949	0.299	0.001	0	3	Gm31243	TRUE	0.298	B cell, activated	B cell
Ppp3ca	0	0.782642	0.466	0.17	0	3	Ppp3ca	TRUE	0.296	B cell, activated	B cell
Klhl24	0	0.726708	0.484	0.191	0	3	Klhl24	FALSE	0.293	B cell, activated	B cell
Pik3ap1	0	0.82186	0.302	0.009	0	3	Pik3ap1	TRUE	0.293	B cell, activated	B cell
Calhm2	0	0.789313	0.343	0.051	0	3	Calhm2	TRUE	0.292	B cell, activated	B cell
B3gnt8	0	0.897173	0.293	0.004	0	3	B3gnt8	TRUE	0.289	B cell, activated	B cell
Erp29	0	0.717245	0.653	0.364	0	3	Erp29	FALSE	0.289	B cell, activated	B cell
BE692007	0	0.915525	0.586	0.298	0	3	BE692007	FALSE	0.288	B cell, activated	B cell
Gm30211	0	1.17185	0.29	0.004	0	3	Gm30211	TRUE	0.286	B cell, activated	B cell
Wdfy4	0	0.77519	0.291	0.005	0	3	Wdfy4	TRUE	0.286	B cell, activated	B cell
Fh1	0	0.776609	0.43	0.147	0	3	Fh1	FALSE	0.283	B cell, activated	B cell
Gm15987	0	0.821015	0.289	0.006	0	3	Gm15987	TRUE	0.283	B cell, activated	B cell
Camk2d	0	0.614472	0.546	0.264	0	3	Camk2d	FALSE	0.282	B cell, activated	B cell
Map4k1	0	0.777551	0.424	0.142	0	3	Map4k1	FALSE	0.282	B cell, activated	B cell
Bin1	0	0.696131	0.649	0.368	0	3	Bin1	FALSE	0.281	B cell, activated	B cell
Herpud1	0	0.761022	0.476	0.195	0	3	Herpud1	FALSE	0.281	B cell, activated	B cell
Rnf130	0	0.694231	0.357	0.077	0	3	Rnf130	FALSE	0.28	B cell, activated	B cell
Snx8	0	0.869876	0.287	0.007	0	3	Snx8	TRUE	0.28	B cell, activated	B cell
Lrrk2	0	0.79986	0.283	0.004	0	3	Lrrk2	FALSE	0.279	B cell, activated	B cell
Srpk3	0	0.823651	0.283	0.004	0	3	Srpk3	TRUE	0.279	B cell, activated	B cell
Zfp36	0	0.900461	0.653	0.374	0	3	Zfp36	FALSE	0.279	B cell, activated	B cell
Cd37	0	1.87543	0.986	0.708	0	3	Cd37	FALSE	0.278	B cell, activated	B cell
Pgls	0	0.734775	0.672	0.394	0	3	Pgls	FALSE	0.278	B cell, activated	B cell
Gng10	0	0.737216	0.628	0.353	0	3	Gng10	FALSE	0.275	B cell, activated	B cell
Snx29	0	0.752288	0.307	0.036	0	3	Snx29	TRUE	0.271	B cell, activated	B cell
Srgn	0	0.916956	0.916	0.646	0	3	Srgn	FALSE	0.27	B cell, activated	B cell
Ublcp1	0	0.735139	0.36	0.093	0	3	Ublcp1	FALSE	0.267	B cell, activated	B cell
Cd200	0	0.770274	0.312	0.046	0	3	Cd200	TRUE	0.266	B cell, activated	B cell
Filip1l	0	0.73387	0.46	0.195	0	3	Filip1l	TRUE	0.265	B cell, activated	B cell
Trp53i11	0	0.745874	0.325	0.06	0	3	Trp53i11	FALSE	0.265	B cell, activated	B cell
Myo1e	0	0.746046	0.276	0.013	0	3	Myo1e	TRUE	0.263	B cell, activated	B cell
Rel	0	0.705753	0.389	0.128	0	3	Rel	TRUE	0.261	B cell, activated	B cell
Trim7	0	0.741731	0.265	0.004	0	3	Trim7	TRUE	0.261	B cell, activated	B cell
Grb2	0	0.732051	0.582	0.322	0	3	Grb2	FALSE	0.26	B cell, activated	B cell
Cnn3	0	0.752333	0.295	0.036	0	3	Cnn3	TRUE	0.259	B cell, activated	B cell
Mtss1	0	0.5978	0.396	0.137	0	3	Mtss1	FALSE	0.259	B cell, activated	B cell
Chst3	0	0.737008	0.261	0.004	0	3	Chst3	TRUE	0.257	B cell, activated	B cell
Gpr183	0	0.693266	0.409	0.152	0	3	Gpr183	FALSE	0.257	B cell, activated	B cell
Tgfb1	0	0.612074	0.658	0.402	0	3	Tgfb1	FALSE	0.256	B cell, activated	B cell
Bcar3	0	0.826359	0.257	0.004	0	3	Bcar3	TRUE	0.253	B cell, activated	B cell
Ier5	0	0.686607	0.693	0.44	0	3	Ier5	FALSE	0.253	B cell, activated	B cell
Slc15a4	0	0.698549	0.313	0.06	0	3	Slc15a4	FALSE	0.253	B cell, activated	B cell
Nfkbia	0	0.607106	0.721	0.47	0	3	Nfkbia	FALSE	0.251	B cell, activated	B cell
Syvn1	0	0.683831	0.322	0.072	0	3	Syvn1	FALSE	0.25	B cell, activated	B cell
Map2k1	0	0.670045	0.415	0.166	0	3	Map2k1	TRUE	0.249	B cell, activated	B cell
Slamf6	0	0.508554	0.645	0.396	0	3	Slamf6	FALSE	0.249	B cell, activated	B cell
Plekha2	0	0.595581	0.433	0.186	0	3	Plekha2	TRUE	0.247	B cell, activated	B cell
Ly6e	0	0.909403	0.794	0.548	0	3	Ly6e	FALSE	0.246	B cell, activated	B cell
Stx7	0	0.584073	0.337	0.092	0	3	Stx7	FALSE	0.245	B cell, activated	B cell
Prr13	0	0.48469	0.494	0.251	0	3	Prr13	FALSE	0.243	B cell, activated	B cell
Rapgef4	0	0.632831	0.354	0.111	0	3	Rapgef4	FALSE	0.243	B cell, activated	B cell
Pip4p1	0	0.565572	0.395	0.153	0	3	Pip4p1	TRUE	0.242	B cell, activated	B cell
Samsn1	0	0.90818	0.358	0.116	0	3	Samsn1	FALSE	0.242	B cell, activated	B cell
Birc3	0	0.646651	0.356	0.115	0	3	Birc3	FALSE	0.241	B cell, activated	B cell
Cxxc5	0	0.686101	0.298	0.059	0	3	Cxxc5	TRUE	0.239	B cell, activated	B cell
Ehd4	0	0.708914	0.278	0.039	0	3	Ehd4	FALSE	0.239	B cell, activated	B cell
Nfkb2	0	0.694233	0.313	0.075	0	3	Nfkb2	FALSE	0.238	B cell, activated	B cell
Ubl3	0	0.57384	0.433	0.195	0	3	Ubl3	FALSE	0.238	B cell, activated	B cell
Mgat1	0	0.614232	0.344	0.109	0	3	Mgat1	TRUE	0.235	B cell, activated	B cell
Plaur	0	0.715883	0.347	0.112	0	3	Plaur	TRUE	0.235	B cell, activated	B cell
Cmah	0	0.4978	0.623	0.389	0	3	Cmah	FALSE	0.234	B cell, activated	B cell
Gpx1	0	0.785445	0.835	0.602	0	3	Gpx1	FALSE	0.233	B cell, activated	B cell
Baz1a	0	0.570012	0.452	0.221	0	3	Baz1a	FALSE	0.231	B cell, activated	B cell
Hmgn1	0	0.63999	0.781	0.55	0	3	Hmgn1	FALSE	0.231	B cell, activated	B cell
Csprs	0	0.664151	0.301	0.071	0	3	Csprs	TRUE	0.23	B cell, activated	B cell
Il10ra	0	0.683343	0.264	0.034	0	3	Il10ra	TRUE	0.23	B cell, activated	B cell
Inpp5d	0	0.515481	0.416	0.186	0	3	Inpp5d	FALSE	0.23	B cell, activated	B cell
Nap1l1	0	0.605211	0.666	0.436	0	3	Nap1l1	FALSE	0.23	B cell, activated	B cell
Smap2	0	0.590176	0.577	0.347	0	3	Smap2	FALSE	0.23	B cell, activated	B cell
Prkcd	0	0.662331	0.316	0.088	0	3	Prkcd	FALSE	0.228	B cell, activated	B cell
Hexb	0	0.594401	0.412	0.185	0	3	Hexb	FALSE	0.227	B cell, activated	B cell
Gpr18	2.60129e-296	0.53487	0.514	0.289	3.59837e-292	3	Gpr18	FALSE	0.225	B cell, activated	B cell
Uvrag	0	0.522414	0.391	0.166	0	3	Uvrag	FALSE	0.225	B cell, activated	B cell
Lamb3	0	0.572257	0.294	0.07	0	3	Lamb3	TRUE	0.224	B cell, activated	B cell
Dnase2a	0	0.589402	0.297	0.074	0	3	Dnase2a	TRUE	0.223	B cell, activated	B cell
Eml4	0	0.555832	0.358	0.135	0	3	Eml4	FALSE	0.223	B cell, activated	B cell
Ptk2b	0	0.530968	0.452	0.23	0	3	Ptk2b	FALSE	0.222	B cell, activated	B cell
Fuca1	0	0.561521	0.368	0.148	0	3	Fuca1	FALSE	0.22	B cell, activated	B cell
Slc12a6	0	0.531156	0.361	0.141	0	3	Slc12a6	FALSE	0.22	B cell, activated	B cell
Tmem131l	0	0.508915	0.365	0.149	0	3	Tmem131l	TRUE	0.216	B cell, activated	B cell
Snx30	0	0.565159	0.257	0.042	0	3	Snx30	TRUE	0.215	B cell, activated	B cell
Lpgat1	0	0.561922	0.266	0.052	0	3	Lpgat1	TRUE	0.214	B cell, activated	B cell
Itsn2	2.83636e-300	0.456486	0.532	0.319	3.92353e-296	3	Itsn2	FALSE	0.213	B cell, activated	B cell
Gm2a	0	0.484958	0.521	0.31	1.08971e-304	3	Gm2a	FALSE	0.211	B cell, activated	B cell
Tfeb	0	0.58043	0.25	0.039	0	3	Tfeb	TRUE	0.211	B cell, activated	B cell
Iqgap1	0	0.602315	0.77	0.56	0	3	Iqgap1	FALSE	0.21	B cell, activated	B cell
Csk	0	0.610659	0.797	0.589	0	3	Csk	FALSE	0.208	B cell, activated	B cell
Dmxl1	0	0.512087	0.35	0.143	0	3	Dmxl1	FALSE	0.207	B cell, activated	B cell
Ehd1	0	0.60868	0.3	0.093	0	3	Ehd1	FALSE	0.207	B cell, activated	B cell
Gdi2	0	0.637089	0.814	0.607	0	3	Gdi2	FALSE	0.207	B cell, activated	B cell
Baz2b	0	0.502398	0.309	0.103	0	3	Baz2b	TRUE	0.206	B cell, activated	B cell
Tcf3	1.50607e-258	0.526232	0.437	0.231	2.08334e-254	3	Tcf3	FALSE	0.206	B cell, activated	B cell
Samhd11	5.18774e-254	0.397979	0.67	0.466	7.17621e-250	3	Samhd1	FALSE	0.204	B cell, activated	B cell
Mylip	0	0.553682	0.357	0.154	0	3	Mylip	TRUE	0.203	B cell, activated	B cell
Gm8369	2.8793e-304	0.454819	0.44	0.238	3.98294e-300	3	Gm8369	FALSE	0.202	B cell, activated	B cell
Far1	0	0.486166	0.322	0.121	0	3	Far1	FALSE	0.201	B cell, activated	B cell
Gng2	0	0.506561	0.314	0.113	0	3	Gng2	FALSE	0.201	B cell, activated	B cell
Gngt2	0	0.518241	0.295	0.094	0	3	Gngt2	FALSE	0.201	B cell, activated	B cell
Rabep2	0	0.581363	0.279	0.078	0	3	Rabep2	TRUE	0.201	B cell, activated	B cell
Pdia6	6.7605016762122e-311	0.579049	0.487	0.287	9.3518e-307	3	Pdia6	FALSE	0.2	B cell, activated	B cell
Cybc1	5.67933e-265	0.436276	0.421	0.222	7.85622e-261	3	Cybc1	TRUE	0.199	B cell, activated	B cell
Gsn	0	0.515367	0.32	0.121	0	3	Gsn	FALSE	0.199	B cell, activated	B cell
Neurl3	0	0.556484	0.279	0.08	0	3	Neurl3	FALSE	0.199	B cell, activated	B cell
Tec	0	0.530459	0.278	0.079	0	3	Tec	TRUE	0.199	B cell, activated	B cell
Mgrn1	0	0.545168	0.264	0.066	0	3	Mgrn1	TRUE	0.198	B cell, activated	B cell
Csnk1g3	0	0.508825	0.373	0.176	0	3	Csnk1g3	TRUE	0.197	B cell, activated	B cell
Notch2	0	0.521501	0.286	0.09	0	3	Notch2	TRUE	0.196	B cell, activated	B cell
Ttpal	0	0.531542	0.26	0.064	0	3	Ttpal	TRUE	0.196	B cell, activated	B cell
Lpxn	5.9519e-304	0.463812	0.34	0.145	8.23326e-300	3	Lpxn	FALSE	0.195	B cell, activated	B cell
Fli1	1.04845e-274	0.503692	0.49	0.297	1.45032e-270	3	Fli1	FALSE	0.193	B cell, activated	B cell
Ctsa	1.98895e-208	0.475239	0.444	0.252	2.75132e-204	3	Ctsa	FALSE	0.192	B cell, activated	B cell
Rraga	2.63877e-297	0.473744	0.366	0.174	3.65021e-293	3	Rraga	TRUE	0.192	B cell, activated	B cell
Dazap2	8.52724e-205	0.482743	0.629	0.439	1.17957e-200	3	Dazap2	FALSE	0.19	B cell, activated	B cell
Ppdpf	3.63083811435738e-313	0.517298	0.761	0.571	0	3	Ppdpf	TRUE	0.19	B cell, activated	B cell
Epn1	1.00073e-230	0.45736	0.412	0.224	1.38431e-226	3	Epn1	FALSE	0.188	B cell, activated	B cell
P2ry10	0	0.473738	0.267	0.079	0	3	P2ry10	TRUE	0.188	B cell, activated	B cell
Cib1	2.88859e-221	0.41409	0.477	0.29	3.99579e-217	3	Cib1	TRUE	0.187	B cell, activated	B cell
Bcl10	1.19104e-219	0.395935	0.482	0.296	1.64756e-215	3	Bcl10	FALSE	0.186	B cell, activated	B cell
Cnp	2.48848e-220	0.484799	0.687	0.501	3.44232e-216	3	Cnp	TRUE	0.186	B cell, activated	B cell
Rftn1	8.068e-230	0.436028	0.388	0.202	1.11605e-225	3	Rftn1	FALSE	0.186	B cell, activated	B cell
Tmod3	2.46653e-263	0.434045	0.491	0.305	3.41195e-259	3	Tmod3	FALSE	0.186	B cell, activated	B cell
Tnfaip8	2.97515e-259	0.379431	0.453	0.267	4.11553e-255	3	Tnfaip8	FALSE	0.186	B cell, activated	B cell
Relb	0	0.438164	0.291	0.107	0	3	Relb	FALSE	0.184	B cell, activated	B cell
Tmbim4	5.60835e-304	0.470971	0.312	0.128	7.75803e-300	3	Tmbim4	FALSE	0.184	B cell, activated	B cell
Pqbp1	7.4819e-281	0.444994	0.354	0.172	1.03497e-276	3	Pqbp1	TRUE	0.182	B cell, activated	B cell
Dusp2	1.27963e-173	0.475195	0.509	0.328	1.77011e-169	3	Dusp2	FALSE	0.181	B cell, activated	B cell
Map3k1	0	0.431644	0.385	0.204	0	3	Map3k1	TRUE	0.181	B cell, activated	B cell
Mtpn	3.48491e-261	0.421478	0.439	0.258	4.82068e-257	3	Mtpn	FALSE	0.181	B cell, activated	B cell
Scpep1	0	0.514462	0.257	0.077	0	3	Scpep1	FALSE	0.18	B cell, activated	B cell
Trim59	0	0.422885	0.302	0.122	0	3	Trim59	FALSE	0.18	B cell, activated	B cell
Strn4	6.76245287606471e-317	0.462532	0.293	0.114	9.35450106346031e-313	3	Strn4	TRUE	0.179	B cell, activated	B cell
Abi3	5.34005e-286	0.447606	0.302	0.124	7.3869e-282	3	Abi3	TRUE	0.178	B cell, activated	B cell
Rfc2	2.46721e-218	0.393515	0.395	0.217	3.41289e-214	3	Rfc2	FALSE	0.178	B cell, activated	B cell
Atp6ap1	3.62331e-195	0.406767	0.402	0.225	5.01212e-191	3	Atp6ap1	TRUE	0.177	B cell, activated	B cell
Nfkbie	0	0.47849	0.256	0.08	0	3	Nfkbie	TRUE	0.176	B cell, activated	B cell
Pde4b	2.53085e-181	0.425137	0.407	0.231	3.50092e-177	3	Pde4b	TRUE	0.176	B cell, activated	B cell
Tpm4	7.31136e-207	0.402092	0.594	0.418	1.01138e-202	3	Tpm4	TRUE	0.176	B cell, activated	B cell
Malt1	4.01389e-259	0.376869	0.484	0.309	5.55242e-255	3	Malt1	FALSE	0.175	B cell, activated	B cell
Arhgap25	6.22044e-283	0.417158	0.307	0.134	8.60473e-279	3	Arhgap25	TRUE	0.173	B cell, activated	B cell
Ifngr2	2.79507e-265	0.403819	0.31	0.138	3.86641e-261	3	Ifngr2	FALSE	0.172	B cell, activated	B cell
Xbp1	9.27442e-246	0.436725	0.32	0.148	1.28293e-241	3	Xbp1	FALSE	0.172	B cell, activated	B cell
Cnpy3	1.96749e-256	0.420457	0.297	0.128	2.72163e-252	3	Cnpy3	FALSE	0.169	B cell, activated	B cell
Jun	4.23743e-288	0.516165	0.275	0.107	5.86164e-284	3	Jun	TRUE	0.168	B cell, activated	B cell
Atf4	1.32674e-190	0.382167	0.427	0.26	1.83528e-186	3	Atf4	FALSE	0.167	B cell, activated	B cell
Dbnl	3.20648e-163	0.355446	0.589	0.422	4.43552e-159	3	Dbnl	TRUE	0.167	B cell, activated	B cell
H2-T231	2.92936e-232	0.399873	0.721	0.555	4.05219e-228	3	H2-T23	FALSE	0.166	B cell, activated	B cell
Strbp	0	0.387465	0.268	0.102	0	3	Strbp	TRUE	0.166	B cell, activated	B cell
Cltc	1.73973e-211	0.352406	0.386	0.222	2.40657e-207	3	Cltc	FALSE	0.164	B cell, activated	B cell
Traf5	6.03402e-188	0.382916	0.354	0.19	8.34686e-184	3	Traf5	TRUE	0.164	B cell, activated	B cell
Hsp90b1	0	0.560643	0.709	0.546	0	3	Hsp90b1	FALSE	0.163	B cell, activated	B cell
Rabgap1l	5.93503e-205	0.340425	0.408	0.245	8.20993e-201	3	Rabgap1l	FALSE	0.163	B cell, activated	B cell
Stt3b	4.55754e-179	0.364749	0.388	0.225	6.30445e-175	3	Stt3b	TRUE	0.163	B cell, activated	B cell
Ppp1r11	8.76166e-155	0.33715	0.575	0.414	1.212e-150	3	Ppp1r11	TRUE	0.161	B cell, activated	B cell
Rtcb	1.15978e-148	0.36399	0.468	0.307	1.60433e-144	3	Rtcb	TRUE	0.161	B cell, activated	B cell
Sys1	3.40918e-157	0.373278	0.527	0.366	4.71591e-153	3	Sys1	TRUE	0.161	B cell, activated	B cell
Tubb4b	2.12948e-145	0.386458	0.653	0.492	2.9457e-141	3	Tubb4b	FALSE	0.161	B cell, activated	B cell
Zfp706	8.22573e-165	0.36342	0.714	0.553	1.13787e-160	3	Zfp706	TRUE	0.161	B cell, activated	B cell
AB124611	8.57539e-172	0.377934	0.387	0.227	1.18623e-167	3	AB124611	TRUE	0.16	B cell, activated	B cell
Il10rb	3.92446e-195	0.39123	0.33	0.17	5.4287e-191	3	Il10rb	FALSE	0.16	B cell, activated	B cell
Ppp1r16b	3.59199e-269	0.348397	0.312	0.152	4.9688e-265	3	Ppp1r16b	FALSE	0.16	B cell, activated	B cell
Susd3	4.15304e-203	0.409188	0.308	0.148	5.7449e-199	3	Susd3	TRUE	0.16	B cell, activated	B cell
Gabarap	2.65516e-296	0.457859	0.815	0.656	3.67288e-292	3	Gabarap	FALSE	0.159	B cell, activated	B cell
Lactb	5.91493e-294	0.399946	0.252	0.094	8.18212e-290	3	Lactb	TRUE	0.158	B cell, activated	B cell
Nedd9	2.35255e-177	0.3366	0.379	0.221	3.25428e-173	3	Nedd9	TRUE	0.158	B cell, activated	B cell
Snx20	3.46613e-167	0.326548	0.396	0.238	4.7947e-163	3	Snx20	FALSE	0.158	B cell, activated	B cell
Gpcpd1	1.82973e-238	0.359619	0.294	0.137	2.53107e-234	3	Gpcpd1	TRUE	0.157	B cell, activated	B cell
Hcls1	1.43721e-140	0.345572	0.536	0.379	1.98809e-136	3	Hcls1	FALSE	0.157	B cell, activated	B cell
Scaf11	6.35619e-186	0.330024	0.506	0.349	8.79252e-182	3	Scaf11	FALSE	0.157	B cell, activated	B cell
St8sia4	1.37469e-235	0.3814	0.348	0.191	1.90161e-231	3	St8sia4	FALSE	0.157	B cell, activated	B cell
Trim35	2.83355e-169	0.351991	0.367	0.21	3.91965e-165	3	Trim35	TRUE	0.157	B cell, activated	B cell
Dnajc7	5.45546e-149	0.352859	0.566	0.41	7.54654e-145	3	Dnajc7	FALSE	0.156	B cell, activated	B cell
Clec2i	4.36092e-212	0.46802	0.352	0.197	6.03246e-208	3	Clec2i	FALSE	0.155	B cell, activated	B cell
Pten	1.8033e-226	0.377485	0.49	0.335	2.49451e-222	3	Pten	FALSE	0.155	B cell, activated	B cell
Tut4	3.9901e-252	0.33177	0.453	0.298	5.51951e-248	3	Tut4	FALSE	0.155	B cell, activated	B cell
Asnsd1	1.20175e-201	0.361769	0.346	0.192	1.66238e-197	3	Asnsd1	TRUE	0.154	B cell, activated	B cell
Adrb2	2.40215e-194	0.375438	0.303	0.15	3.3229e-190	3	Adrb2	TRUE	0.153	B cell, activated	B cell
Ctso	1.8424e-208	0.360387	0.316	0.163	2.54859e-204	3	Ctso	TRUE	0.153	B cell, activated	B cell
Nrros	7.96385e-181	0.380225	0.305	0.152	1.10164e-176	3	Nrros	TRUE	0.153	B cell, activated	B cell
Trappc5	6.43556e-194	0.375729	0.33	0.177	8.90231e-190	3	Trappc5	TRUE	0.153	B cell, activated	B cell
Arf6	9.40289e-105	0.344618	0.557	0.405	1.3007e-100	3	Arf6	TRUE	0.152	B cell, activated	B cell
Ap1m1	1.84166e-147	0.381213	0.349	0.198	2.54757e-143	3	Ap1m1	TRUE	0.151	B cell, activated	B cell
Atp6v0b	2.48708e-158	0.327614	0.498	0.347	3.44038e-154	3	Atp6v0b	FALSE	0.151	B cell, activated	B cell
Bcl7c	1.47992e-236	0.34606	0.28	0.129	2.04718e-232	3	Bcl7c	FALSE	0.151	B cell, activated	B cell
Helz2	1.49539e-221	0.413239	0.275	0.124	2.06857e-217	3	Helz2	FALSE	0.151	B cell, activated	B cell
Dapp1	5.3495e-249	0.341311	0.254	0.104	7.39996e-245	3	Dapp1	FALSE	0.15	B cell, activated	B cell
Gorasp2	7.99333e-168	0.370478	0.309	0.16	1.10572e-163	3	Gorasp2	TRUE	0.149	B cell, activated	B cell
Sema4d	2.79538e-130	0.324556	0.461	0.312	3.86685e-126	3	Sema4d	FALSE	0.149	B cell, activated	B cell
Sp140	6.94019e-207	0.36947	0.312	0.163	9.60037e-203	3	Sp140	FALSE	0.149	B cell, activated	B cell
Fam3c	9.10375e-189	0.34335	0.316	0.168	1.25932e-184	3	Fam3c	TRUE	0.148	B cell, activated	B cell
Lax1	6.89678e-182	0.355823	0.3	0.152	9.54031e-178	3	Lax1	FALSE	0.148	B cell, activated	B cell
St6gal1	1.06134e-168	0.328851	0.326	0.178	1.46815e-164	3	St6gal1	TRUE	0.148	B cell, activated	B cell
Ddx41	1.92883e-165	0.334129	0.337	0.19	2.66815e-161	3	Ddx41	TRUE	0.147	B cell, activated	B cell
Oat	2.41096e-164	0.328258	0.318	0.171	3.33508e-160	3	Oat	TRUE	0.147	B cell, activated	B cell
Rfk	1.93433e-197	0.369919	0.284	0.137	2.67575e-193	3	Rfk	TRUE	0.147	B cell, activated	B cell
Gpr171	1.8545e-219	0.365585	0.27	0.124	2.56533e-215	3	Gpr171	TRUE	0.146	B cell, activated	B cell
Limd1	1.4564e-165	0.324575	0.377	0.232	2.01464e-161	3	Limd1	TRUE	0.145	B cell, activated	B cell
Psap	2.14855e-103	0.327252	0.689	0.545	2.97209e-99	3	Psap	FALSE	0.144	B cell, activated	B cell
Atp6v0d1	2.32132e-131	0.325355	0.336	0.194	3.21108e-127	3	Atp6v0d1	FALSE	0.142	B cell, activated	B cell
Ppp3cc	1.26051e-151	0.360917	0.303	0.161	1.74367e-147	3	Ppp3cc	FALSE	0.142	B cell, activated	B cell
Ubc	1.26338e-180	0.379714	0.844	0.702	1.74763e-176	3	Ubc	FALSE	0.142	B cell, activated	B cell
Slc30a5	3.71044e-189	0.328777	0.27	0.129	5.13265e-185	3	Slc30a5	TRUE	0.141	B cell, activated	B cell
Gnas	0	0.609495	0.924	0.784	0	3	Gnas	FALSE	0.14	B cell, activated	B cell
Arhgef3	1.29082e-133	0.33309	0.32	0.185	1.78559e-129	3	Arhgef3	FALSE	0.135	B cell, activated	B cell
Hspa5	3.74092e-254	0.534922	0.715	0.58	5.17481e-250	3	Hspa5	FALSE	0.135	B cell, activated	B cell
Jund	0	0.509676	0.765	0.632	0	3	Jund	FALSE	0.133	B cell, activated	B cell
Dipk1a	2.92364e-148	0.322867	0.304	0.172	4.04427e-144	3	Dipk1a	TRUE	0.132	B cell, activated	B cell
Ppm1m	1.15762e-134	0.325322	0.282	0.151	1.60134e-130	3	Ppm1m	FALSE	0.131	B cell, activated	B cell
Foxp1	1.69734e-235	0.34299	0.817	0.69	2.34793e-231	3	Foxp1	FALSE	0.127	B cell, activated	B cell
Cyba	0	0.549654	0.915	0.793	0	3	Cyba	FALSE	0.122	B cell, activated	B cell
Ezr	4.39065e-109	0.354758	0.665	0.546	6.07359e-105	3	Ezr	TRUE	0.119	B cell, activated	B cell
Lsp1	2.16153e-162	0.337361	0.84	0.724	2.99005e-158	3	Lsp1	FALSE	0.116	B cell, activated	B cell
Clta	2.53039e-158	0.329249	0.824	0.709	3.50029e-154	3	Clta	FALSE	0.115	B cell, activated	B cell
Rhoa	7.59027e-273	0.396559	0.908	0.805	1.04996e-268	3	Rhoa	FALSE	0.103	B cell, activated	B cell
Actr3	1.6379e-240	0.357932	0.933	0.853	2.2657e-236	3	Actr3	TRUE	0.08	B cell, activated	B cell
H3f3a	0	1.3449	0.988	0.912	0	3	H3f3a	FALSE	0.076	B cell, activated	B cell
H3f3b	1.05155e-252	0.339798	0.973	0.922	1.4546e-248	3	H3f3b	TRUE	0.051	B cell, activated	B cell
Fth1	0	0.838426	0.988	0.942	0	3	Fth1	FALSE	0.046	B cell, activated	B cell
Fau	0	0.332576	0.996	0.976	0	3	Fau	TRUE	0.02	B cell, activated	B cell
Izumo1r	0	2.62223	0.789	0.144	0	4	Izumo1r	FALSE	0.645	CD4 Treg	CD4 T cell
Ikzf2	0	2.4702	0.581	0.049	0	4	Ikzf2	FALSE	0.532	CD4 Treg	CD4 T cell
Tnfrsf4	0	1.67402	0.459	0.041	0	4	Tnfrsf4	TRUE	0.418	CD4 Treg	CD4 T cell
Tbc1d4	0	1.64445	0.452	0.057	0	4	Tbc1d4	FALSE	0.395	CD4 Treg	CD4 T cell
Foxp3	0	1.64368	0.382	0.014	0	4	Foxp3	TRUE	0.368	CD4 Treg	CD4 T cell
Il2rb1	0	1.24417	0.513	0.16	0	4	Il2rb	FALSE	0.353	CD4 Treg	CD4 T cell
Maf	0	1.67566	0.353	0.02	0	4	Maf	TRUE	0.333	CD4 Treg	CD4 T cell
Pou2f21	0	1.09212	0.535	0.203	0	4	Pou2f2	FALSE	0.332	CD4 Treg	CD4 T cell
Rgs1	0	1.65444	0.334	0.034	0	4	Rgs1	TRUE	0.3	CD4 Treg	CD4 T cell
Smc4	0	1.11703	0.702	0.404	0	4	Smc4	FALSE	0.298	CD4 Treg	CD4 T cell
Ctla4	0	1.20211	0.302	0.015	0	4	Ctla4	TRUE	0.287	CD4 Treg	CD4 T cell
1600014C10Rik	0	1.33479	0.452	0.167	0	4	1600014C10Rik	TRUE	0.285	CD4 Treg	CD4 T cell
Gpr83	0	1.26394	0.322	0.045	0	4	Gpr83	TRUE	0.277	CD4 Treg	CD4 T cell
Il2ra	0	1.24935	0.289	0.012	0	4	Il2ra	TRUE	0.277	CD4 Treg	CD4 T cell
Ift80	0	0.980349	0.368	0.1	0	4	Ift80	FALSE	0.268	CD4 Treg	CD4 T cell
Nrip1	0	1.05004	0.582	0.318	0	4	Nrip1	FALSE	0.264	CD4 Treg	CD4 T cell
Prr131	0	0.833388	0.509	0.252	0	4	Prr13	FALSE	0.257	CD4 Treg	CD4 T cell
Ptms	0	0.900035	0.397	0.152	0	4	Ptms	FALSE	0.245	CD4 Treg	CD4 T cell
Samhd12	0	0.936508	0.708	0.464	0	4	Samhd1	FALSE	0.244	CD4 Treg	CD4 T cell
Cd28	0	0.874988	0.689	0.448	0	4	Cd28	FALSE	0.241	CD4 Treg	CD4 T cell
Tspan32	0	0.714433	0.748	0.507	0	4	Tspan32	FALSE	0.241	CD4 Treg	CD4 T cell
Capg1	0	0.854234	0.297	0.058	0	4	Capg	FALSE	0.239	CD4 Treg	CD4 T cell
Cd5	0	0.73912	0.714	0.478	0	4	Cd5	FALSE	0.236	CD4 Treg	CD4 T cell
Prkca	0	0.894545	0.465	0.233	0	4	Prkca	FALSE	0.232	CD4 Treg	CD4 T cell
Gimap7	0	0.905614	0.485	0.255	0	4	Gimap7	FALSE	0.23	CD4 Treg	CD4 T cell
Smpdl3a	0	0.817237	0.479	0.25	0	4	Smpdl3a	FALSE	0.229	CD4 Treg	CD4 T cell
Nt5e	0	0.856112	0.265	0.04	0	4	Nt5e	TRUE	0.225	CD4 Treg	CD4 T cell
Igf1r	0	0.832861	0.262	0.04	0	4	Igf1r	TRUE	0.222	CD4 Treg	CD4 T cell
Inpp4b	0	0.806003	0.77	0.551	0	4	Inpp4b	FALSE	0.219	CD4 Treg	CD4 T cell
Tnfrsf18	0	0.908881	0.565	0.346	0	4	Tnfrsf18	TRUE	0.219	CD4 Treg	CD4 T cell
Gimap3	0	0.804541	0.79	0.572	0	4	Gimap3	FALSE	0.218	CD4 Treg	CD4 T cell
Smap1	0	0.68127	0.541	0.325	0	4	Smap1	FALSE	0.216	CD4 Treg	CD4 T cell
Ankrd12	0	0.698539	0.617	0.407	0	4	Ankrd12	FALSE	0.21	CD4 Treg	CD4 T cell
Traf1	0	0.663576	0.43	0.221	0	4	Traf1	FALSE	0.209	CD4 Treg	CD4 T cell
Trim591	0	0.735823	0.33	0.121	0	4	Trim59	FALSE	0.209	CD4 Treg	CD4 T cell
Hif1a	0	0.861364	0.406	0.2	0	4	Hif1a	TRUE	0.206	CD4 Treg	CD4 T cell
Icos	0	0.914053	0.268	0.063	0	4	Icos	TRUE	0.205	CD4 Treg	CD4 T cell
Bcl2a1b	0	0.767189	0.308	0.104	0	4	Bcl2a1b	FALSE	0.204	CD4 Treg	CD4 T cell
AW1120101	0	0.878777	0.719	0.524	0	4	AW112010	FALSE	0.195	CD4 Treg	CD4 T cell
Itgb1	0	1.23701	0.32	0.125	0	4	Itgb1	FALSE	0.195	CD4 Treg	CD4 T cell
Itm2c	0	0.64113	0.514	0.322	0	4	Itm2c	FALSE	0.192	CD4 Treg	CD4 T cell
Pkp3	0	0.719817	0.464	0.273	0	4	Pkp3	TRUE	0.191	CD4 Treg	CD4 T cell
Ctsb	0	0.646918	0.495	0.305	0	4	Ctsb	FALSE	0.19	CD4 Treg	CD4 T cell
Atp2b1	0	0.674816	0.464	0.276	0	4	Atp2b1	FALSE	0.188	CD4 Treg	CD4 T cell
Gm83691	4.16851e-283	0.594523	0.424	0.241	5.7663e-279	4	Gm8369	FALSE	0.183	CD4 Treg	CD4 T cell
Fam169b	3.89967e-294	0.61177	0.381	0.201	5.39441e-290	4	Fam169b	TRUE	0.18	CD4 Treg	CD4 T cell
Ifi27l2a1	0	0.841061	0.87	0.69	0	4	Ifi27l2a	FALSE	0.18	CD4 Treg	CD4 T cell
Igflr1	2.52856e-284	0.585472	0.385	0.213	3.49776e-280	4	Igflr1	FALSE	0.172	CD4 Treg	CD4 T cell
Ephx1	0	0.618729	0.363	0.193	0	4	Ephx1	FALSE	0.17	CD4 Treg	CD4 T cell
Ahnak	0	0.713306	0.25	0.081	0	4	Ahnak	FALSE	0.169	CD4 Treg	CD4 T cell
Clec2d	0	0.635551	0.744	0.576	0	4	Clec2d	FALSE	0.168	CD4 Treg	CD4 T cell
Sh2d1a	0	0.748537	0.441	0.275	0	4	Sh2d1a	FALSE	0.166	CD4 Treg	CD4 T cell
Cd6	6.62676e-276	0.548986	0.594	0.43	9.1668e-272	4	Cd6	FALSE	0.164	CD4 Treg	CD4 T cell
Ndfip1	0	0.698161	0.797	0.634	0	4	Ndfip1	FALSE	0.163	CD4 Treg	CD4 T cell
Nxpe3	1.70316e-240	0.483366	0.379	0.216	2.35598e-236	4	Nxpe3	FALSE	0.163	CD4 Treg	CD4 T cell
Zfp36l11	0	0.697903	0.573	0.412	0	4	Zfp36l1	FALSE	0.161	CD4 Treg	CD4 T cell
BE6920071	3.81314e-191	0.656348	0.467	0.308	5.27472e-187	4	BE692007	FALSE	0.159	CD4 Treg	CD4 T cell
Ttc39b	2.13358e-297	0.517621	0.257	0.098	2.95138e-293	4	Ttc39b	TRUE	0.159	CD4 Treg	CD4 T cell
Arid5b	2.20241e-279	0.618081	0.386	0.228	3.04659e-275	4	Arid5b	TRUE	0.158	CD4 Treg	CD4 T cell
Iigp11	2.16788e-249	0.68347	0.291	0.133	2.99883e-245	4	Iigp1	FALSE	0.158	CD4 Treg	CD4 T cell
Ass11	1.82341e-304	0.574991	0.471	0.314	2.52232e-300	4	Ass1	FALSE	0.157	CD4 Treg	CD4 T cell
Rgs10	0	0.834307	0.791	0.636	0	4	Rgs10	FALSE	0.155	CD4 Treg	CD4 T cell
Igf2r	0	0.621615	0.308	0.154	0	4	Igf2r	TRUE	0.154	CD4 Treg	CD4 T cell
Tox	2.13643e-289	0.609506	0.375	0.221	2.95532e-285	4	Tox	FALSE	0.154	CD4 Treg	CD4 T cell
Itga4	0	0.687425	0.513	0.36	0	4	Itga4	FALSE	0.153	CD4 Treg	CD4 T cell
Mxd4	1.37967e-285	0.560115	0.374	0.224	1.90849e-281	4	Mxd4	FALSE	0.15	CD4 Treg	CD4 T cell
B3gnt2	1.05744e-259	0.53317	0.453	0.304	1.46276e-255	4	B3gnt2	FALSE	0.149	CD4 Treg	CD4 T cell
Resf1	0	0.687193	0.556	0.408	0	4	Resf1	FALSE	0.148	CD4 Treg	CD4 T cell
Ptpn7	3.2421e-235	0.490952	0.378	0.231	4.48479e-231	4	Ptpn7	TRUE	0.147	CD4 Treg	CD4 T cell
Nek7	1.6835e-208	0.453451	0.344	0.203	2.32879e-204	4	Nek7	FALSE	0.141	CD4 Treg	CD4 T cell
Trp53inp1	7.25707e-237	0.496219	0.296	0.155	1.00387e-232	4	Trp53inp1	FALSE	0.141	CD4 Treg	CD4 T cell
Cd42	4.08709e-130	0.345427	0.514	0.374	5.65367e-126	4	Cd4	FALSE	0.14	CD4 Treg	CD4 T cell
Mllt3	8.20007e-182	0.421367	0.414	0.275	1.13432e-177	4	Mllt3	FALSE	0.139	CD4 Treg	CD4 T cell
Xist	3.68719e-259	0.647784	0.737	0.6	5.10049e-255	4	Xist	FALSE	0.137	CD4 Treg	CD4 T cell
Asap1	5.38234e-195	0.449462	0.378	0.245	7.44539e-191	4	Asap1	FALSE	0.133	CD4 Treg	CD4 T cell
2310001H17Rik	1.1656e-179	0.456729	0.316	0.184	1.61238e-175	4	2310001H17Rik	TRUE	0.132	CD4 Treg	CD4 T cell
Fyn	1.87735e-200	0.455944	0.529	0.397	2.59693e-196	4	Fyn	FALSE	0.132	CD4 Treg	CD4 T cell
Camk2d1	3.09668e-150	0.395494	0.407	0.276	4.28364e-146	4	Camk2d	FALSE	0.131	CD4 Treg	CD4 T cell
Chd3	6.3511e-262	0.449168	0.748	0.617	8.78548e-258	4	Chd3	FALSE	0.131	CD4 Treg	CD4 T cell
Bmyc1	0	0.674924	0.358	0.228	0	4	Bmyc	FALSE	0.13	CD4 Treg	CD4 T cell
Cyth4	2.27308e-223	0.467156	0.432	0.303	3.14435e-219	4	Cyth4	FALSE	0.129	CD4 Treg	CD4 T cell
Rabgap1l1	2.73248e-146	0.406101	0.376	0.248	3.77984e-142	4	Rabgap1l	FALSE	0.128	CD4 Treg	CD4 T cell
Rasa1	2.42788e-190	0.433878	0.267	0.139	3.35849e-186	4	Rasa1	TRUE	0.128	CD4 Treg	CD4 T cell
Tnfsf8	9.18920880681135e-313	0.688232	0.327	0.199	0	4	Tnfsf8	TRUE	0.128	CD4 Treg	CD4 T cell
Arhgef31	9.16924e-203	0.42416	0.314	0.187	1.26838e-198	4	Arhgef3	FALSE	0.127	CD4 Treg	CD4 T cell
Srgn1	0	0.855272	0.785	0.658	0	4	Srgn	FALSE	0.127	CD4 Treg	CD4 T cell
Id31	2.69388e-127	0.41271	0.288	0.162	3.72645e-123	4	Id3	FALSE	0.126	CD4 Treg	CD4 T cell
Ipcef1	5.15833e-174	0.452834	0.375	0.249	7.13552e-170	4	Ipcef1	FALSE	0.126	CD4 Treg	CD4 T cell
Gata3	4.8175e-185	0.415962	0.271	0.146	6.66404e-181	4	Gata3	TRUE	0.125	CD4 Treg	CD4 T cell
Lcp2	7.61952e-199	0.39742	0.503	0.378	1.05401e-194	4	Lcp2	FALSE	0.125	CD4 Treg	CD4 T cell
Sla	1.23641e-206	0.450794	0.34	0.216	1.71033e-202	4	Sla	FALSE	0.124	CD4 Treg	CD4 T cell
H2-Q7	1.80409e-162	0.465023	0.696	0.574	2.49559e-158	4	H2-Q7	FALSE	0.122	CD4 Treg	CD4 T cell
Cdkn1b	1.8988e-153	0.3797	0.435	0.314	2.62661e-149	4	Cdkn1b	FALSE	0.121	CD4 Treg	CD4 T cell
Hivep2	4.90409e-135	0.387086	0.322	0.201	6.78383e-131	4	Hivep2	TRUE	0.121	CD4 Treg	CD4 T cell
Ptpn22	1.26628e-171	0.459606	0.413	0.293	1.75164e-167	4	Ptpn22	FALSE	0.12	CD4 Treg	CD4 T cell
Fyb	3.77526e-209	0.456878	0.784	0.665	5.22231e-205	4	Fyb	FALSE	0.119	CD4 Treg	CD4 T cell
Ncoa3	4.35166e-173	0.39645	0.371	0.252	6.01965e-169	4	Ncoa3	FALSE	0.119	CD4 Treg	CD4 T cell
Serinc31	3.45731e-92	0.352761	0.492	0.373	4.78249e-88	4	Serinc3	FALSE	0.119	CD4 Treg	CD4 T cell
Nfkb1	6.77184e-129	0.389254	0.415	0.297	9.36749e-125	4	Nfkb1	FALSE	0.118	CD4 Treg	CD4 T cell
Maz	6.22915e-130	0.362553	0.426	0.309	8.61679e-126	4	Maz	TRUE	0.117	CD4 Treg	CD4 T cell
Pim1	9.33133e-269	0.617337	0.326	0.209	1.2908e-264	4	Pim1	FALSE	0.117	CD4 Treg	CD4 T cell
Plaat3	7.76025e-136	0.372411	0.418	0.302	1.07348e-131	4	Plaat3	FALSE	0.116	CD4 Treg	CD4 T cell
Ppp2r5c	6.63889e-150	0.367496	0.349	0.233	9.18358e-146	4	Ppp2r5c	TRUE	0.116	CD4 Treg	CD4 T cell
Hmgb2	7.03361e-167	0.399131	0.515	0.4	9.72959e-163	4	Hmgb2	FALSE	0.115	CD4 Treg	CD4 T cell
Lpxn1	1.49251e-177	0.409307	0.267	0.152	2.06459e-173	4	Lpxn	FALSE	0.115	CD4 Treg	CD4 T cell
Sdf4	1.8123e-282	0.456083	0.64	0.525	2.50695e-278	4	Sdf4	TRUE	0.115	CD4 Treg	CD4 T cell
Lbh	2.62098e-242	0.440548	0.531	0.417	3.62559e-238	4	Lbh	FALSE	0.114	CD4 Treg	CD4 T cell
Tank	1.0476e-146	0.378626	0.282	0.168	1.44915e-142	4	Tank	FALSE	0.114	CD4 Treg	CD4 T cell
Celf2	2.01459e-181	0.410272	0.629	0.516	2.78679e-177	4	Celf2	FALSE	0.113	CD4 Treg	CD4 T cell
Smco4	5.70488e-269	0.508582	0.275	0.162	7.89157e-265	4	Smco4	FALSE	0.113	CD4 Treg	CD4 T cell
Itgal	6.05645e-170	0.403313	0.381	0.269	8.37789e-166	4	Itgal	FALSE	0.112	CD4 Treg	CD4 T cell
S100a10	0	0.764501	0.789	0.677	0	4	S100a10	FALSE	0.112	CD4 Treg	CD4 T cell
Art2b1	3.73359e-154	0.512424	0.298	0.187	5.16468e-150	4	Art2b	FALSE	0.111	CD4 Treg	CD4 T cell
Kcnn4	6.49033e-182	0.394884	0.565	0.454	8.97807e-178	4	Kcnn4	FALSE	0.111	CD4 Treg	CD4 T cell
Slamf61	3.61356e-202	0.55562	0.518	0.407	4.99863e-198	4	Slamf6	FALSE	0.111	CD4 Treg	CD4 T cell
Cd9	2.00841e-119	0.364314	0.252	0.142	2.77823e-115	4	Cd9	FALSE	0.11	CD4 Treg	CD4 T cell
Ppp1r16b1	5.21456e-96	0.325774	0.267	0.157	7.2133e-92	4	Ppp1r16b	FALSE	0.11	CD4 Treg	CD4 T cell
Prdx2	6.15748e-156	0.339427	0.431	0.321	8.51764e-152	4	Prdx2	FALSE	0.11	CD4 Treg	CD4 T cell
Bcl11b	1.93271e-148	0.383039	0.713	0.605	2.67352e-144	4	Bcl11b	FALSE	0.108	CD4 Treg	CD4 T cell
Dgkz	1.37914e-161	0.380739	0.405	0.297	1.90776e-157	4	Dgkz	FALSE	0.108	CD4 Treg	CD4 T cell
St8sia41	7.57044e-121	0.398441	0.301	0.195	1.04722e-116	4	St8sia4	FALSE	0.106	CD4 Treg	CD4 T cell
Cdc42se2	1.31548e-175	0.373083	0.467	0.362	1.81971e-171	4	Cdc42se2	FALSE	0.105	CD4 Treg	CD4 T cell
Timp2	9.42131e-223	0.462976	0.299	0.194	1.30325e-218	4	Timp2	TRUE	0.105	CD4 Treg	CD4 T cell
Kmt2a	1.20155e-130	0.368831	0.478	0.374	1.66211e-126	4	Kmt2a	FALSE	0.104	CD4 Treg	CD4 T cell
Map1lc3b	1.93926e-199	0.382292	0.598	0.494	2.68258e-195	4	Map1lc3b	FALSE	0.104	CD4 Treg	CD4 T cell
Sesn3	3.37678e-188	0.411415	0.437	0.334	4.67111e-184	4	Sesn3	FALSE	0.103	CD4 Treg	CD4 T cell
Sigirr	1.61757e-128	0.328025	0.27	0.167	2.23758e-124	4	Sigirr	TRUE	0.103	CD4 Treg	CD4 T cell
Klf6	2.12921e-122	0.366589	0.292	0.19	2.94534e-118	4	Klf6	FALSE	0.102	CD4 Treg	CD4 T cell
Mcl1	2.46952e-144	0.399504	0.671	0.572	3.41609e-140	4	Mcl1	FALSE	0.099	CD4 Treg	CD4 T cell
Lgals1	1.25959e-149	0.612786	0.282	0.183	1.74239e-145	4	Lgals1	FALSE	0.099	CD4 Treg	CD4 T cell
Msi2	1.92526e-114	0.334184	0.263	0.164	2.66321e-110	4	Msi2	TRUE	0.099	CD4 Treg	CD4 T cell
Ralbp1	2.40104e-120	0.323168	0.396	0.297	3.32136e-116	4	Ralbp1	TRUE	0.099	CD4 Treg	CD4 T cell
Sh2d2a	1.11546e-178	0.395953	0.377	0.278	1.54302e-174	4	Sh2d2a	FALSE	0.099	CD4 Treg	CD4 T cell
Spcs2	2.98344e-239	0.41037	0.746	0.647	4.12699e-235	4	Spcs2	TRUE	0.099	CD4 Treg	CD4 T cell
Trbc2	6.74001e-169	0.527598	0.912	0.814	9.32345e-165	4	Trbc2	FALSE	0.098	CD4 Treg	CD4 T cell
Bnip3l	1.25943e-167	0.339932	0.59	0.492	1.74217e-163	4	Bnip3l	TRUE	0.098	CD4 Treg	CD4 T cell
Tent5c	2.8457e-128	0.361458	0.256	0.159	3.93646e-124	4	Tent5c	TRUE	0.097	CD4 Treg	CD4 T cell
Xbp11	5.07625e-164	0.418416	0.251	0.154	7.02197e-160	4	Xbp1	FALSE	0.097	CD4 Treg	CD4 T cell
Ccs	8.02266e-136	0.333468	0.27	0.174	1.10977e-131	4	Ccs	TRUE	0.096	CD4 Treg	CD4 T cell
Gimap1	1.12875e-245	0.434183	0.78	0.685	1.5614e-241	4	Gimap1	TRUE	0.095	CD4 Treg	CD4 T cell
Agfg1	2.68256e-114	0.325071	0.294	0.2	3.71079e-110	4	Agfg1	TRUE	0.094	CD4 Treg	CD4 T cell
Birc2	1.79337e-131	0.352943	0.3	0.208	2.48077e-127	4	Birc2	FALSE	0.092	CD4 Treg	CD4 T cell
Junb	4.30707e-144	0.404938	0.496	0.404	5.95797e-140	4	Junb	FALSE	0.092	CD4 Treg	CD4 T cell
Vmp1	2.54653e-161	0.377979	0.286	0.194	3.52261e-157	4	Vmp1	FALSE	0.092	CD4 Treg	CD4 T cell
H2-K1	2.40229e-282	0.632649	0.894	0.803	3.32308e-278	4	H2-K1	FALSE	0.091	CD4 Treg	CD4 T cell
Ypel3	1.59378e-180	0.3397	0.678	0.588	2.20468e-176	4	Ypel3	FALSE	0.09	CD4 Treg	CD4 T cell
Wdr82	1.16103e-145	0.323373	0.314	0.224	1.60606e-141	4	Wdr82	TRUE	0.09	CD4 Treg	CD4 T cell
Akap13	1.62073e-220	0.376973	0.735	0.646	2.24196e-216	4	Akap13	FALSE	0.089	CD4 Treg	CD4 T cell
Zap70	9.4982e-180	0.363267	0.489	0.401	1.31389e-175	4	Zap70	FALSE	0.088	CD4 Treg	CD4 T cell
Cdk2ap2	0	0.496491	0.81	0.723	0	4	Cdk2ap2	TRUE	0.087	CD4 Treg	CD4 T cell
Btg2	6.71257e-164	0.395926	0.597	0.51	9.28549e-160	4	Btg2	TRUE	0.087	CD4 Treg	CD4 T cell
Supt4a	3.63929e-215	0.395039	0.714	0.629	5.03423e-211	4	Supt4a	FALSE	0.085	CD4 Treg	CD4 T cell
9930111J21Rik21	2.72916e-88	0.34366	0.533	0.449	3.77525e-84	4	9930111J21Rik2	FALSE	0.084	CD4 Treg	CD4 T cell
Nfatc1	5.39879e-150	0.373643	0.279	0.196	7.46814e-146	4	Nfatc1	TRUE	0.083	CD4 Treg	CD4 T cell
Rhoh	2.29985e-172	0.418265	0.74	0.657	3.18138e-168	4	Rhoh	FALSE	0.083	CD4 Treg	CD4 T cell
Arl6ip1	0	0.444334	0.78	0.699	0	4	Arl6ip1	FALSE	0.081	CD4 Treg	CD4 T cell
Nfkbia1	7.6934e-138	0.398187	0.562	0.483	1.06423e-133	4	Nfkbia	FALSE	0.079	CD4 Treg	CD4 T cell
Cd27	1.29452e-152	0.366064	0.7	0.623	1.79071e-148	4	Cd27	FALSE	0.077	CD4 Treg	CD4 T cell
Chchd101	2.639e-89	0.341791	0.285	0.209	3.65053e-85	4	Chchd10	FALSE	0.076	CD4 Treg	CD4 T cell
Jund1	2.26362e-86	0.352639	0.707	0.638	3.13126e-82	4	Jund	FALSE	0.069	CD4 Treg	CD4 T cell
Ms4a6b1	1.48461e-194	0.427633	0.881	0.813	2.05367e-190	4	Ms4a6b	FALSE	0.068	CD4 Treg	CD4 T cell
Gpx4	1.17191e-179	0.334614	0.737	0.669	1.62111e-175	4	Gpx4	FALSE	0.068	CD4 Treg	CD4 T cell
Cd2	1.35023e-236	0.448684	0.785	0.718	1.86777e-232	4	Cd2	TRUE	0.067	CD4 Treg	CD4 T cell
Trbc1	2.87216e-31	0.48649	0.572	0.506	3.97306e-27	4	Trbc1	FALSE	0.066	CD4 Treg	CD4 T cell
Ifngr1	3.28826e-147	0.395254	0.356	0.292	4.54865e-143	4	Ifngr1	FALSE	0.064	CD4 Treg	CD4 T cell
Ucp2	0	0.480049	0.835	0.773	0	4	Ucp2	FALSE	0.062	CD4 Treg	CD4 T cell
Ets1	3.01878e-191	0.32477	0.882	0.826	4.17587e-187	4	Ets1	FALSE	0.056	CD4 Treg	CD4 T cell
Tnfaip81	2.98906e-120	0.324044	0.331	0.277	4.13477e-116	4	Tnfaip8	FALSE	0.054	CD4 Treg	CD4 T cell
Gapdh	3.77919e-238	0.400828	0.873	0.821	5.22775e-234	4	Gapdh	FALSE	0.052	CD4 Treg	CD4 T cell
H2afz	2.79047e-289	0.530066	0.761	0.709	3.86006e-285	4	H2afz	FALSE	0.052	CD4 Treg	CD4 T cell
Itm2b	0	0.552343	0.948	0.897	0	4	Itm2b	FALSE	0.051	CD4 Treg	CD4 T cell
Btg1	4.18043e-200	0.329071	0.956	0.918	5.78278e-196	4	Btg1	TRUE	0.038	CD4 Treg	CD4 T cell
Shisa5	6.22253e-296	0.415798	0.979	0.943	8.60762e-292	4	Shisa5	FALSE	0.036	CD4 Treg	CD4 T cell
Malt11	1.60569e-132	0.356985	0.343	0.321	2.22115e-128	4	Malt1	FALSE	0.022	CD4 Treg	CD4 T cell
H2-D1	0	0.382972	0.993	0.973	0	4	H2-D1	FALSE	0.02	CD4 Treg	CD4 T cell
Malat1	2.33354e-171	0.518813	0.994	0.982	3.22799e-167	4	Malat1	FALSE	0.012	CD4 Treg	CD4 T cell
Id32	0	1.54171	0.478	0.151	0	5	Id3	FALSE	0.327	T cell, early activated	Mixed T cell
Dusp21	0	1.2088	0.646	0.322	0	5	Dusp2	FALSE	0.324	T cell, early activated	Mixed T cell
Nab2	0	0.934395	0.416	0.1	0	5	Nab2	TRUE	0.316	T cell, early activated	Mixed T cell
Egr1	0	1.82362	0.366	0.061	0	5	Egr1	TRUE	0.305	T cell, early activated	Mixed T cell
Cd51	0	0.80508	0.746	0.478	0	5	Cd5	FALSE	0.268	T cell, early activated	Mixed T cell
Nfkbid	0	1.35384	0.322	0.058	0	5	Nfkbid	TRUE	0.264	T cell, early activated	Mixed T cell
Cd69	0	1.52032	0.539	0.279	0	5	Cd69	FALSE	0.26	T cell, early activated	Mixed T cell
Ptpn61	0	0.586081	0.691	0.452	0	5	Ptpn6	FALSE	0.239	T cell, early activated	Mixed T cell
Mrto4	0	0.592293	0.448	0.215	0	5	Mrto4	TRUE	0.233	T cell, early activated	Mixed T cell
Cd61	2.56483e-280	0.49383	0.659	0.427	3.54793e-276	5	Cd6	FALSE	0.232	T cell, early activated	Mixed T cell
Kdm6b	0	0.851279	0.439	0.209	0	5	Kdm6b	TRUE	0.23	T cell, early activated	Mixed T cell
Gar1	0	0.533818	0.449	0.222	0	5	Gar1	TRUE	0.227	T cell, early activated	Mixed T cell
Gnl3	0	0.614008	0.475	0.248	0	5	Gnl3	FALSE	0.227	T cell, early activated	Mixed T cell
C1qbp	0	0.705503	0.645	0.419	0	5	C1qbp	TRUE	0.226	T cell, early activated	Mixed T cell
Ddx21	0	0.615041	0.564	0.338	0	5	Ddx21	TRUE	0.226	T cell, early activated	Mixed T cell
Nolc1	0	0.614573	0.464	0.238	0	5	Nolc1	TRUE	0.226	T cell, early activated	Mixed T cell
Relb1	0	0.633252	0.333	0.107	0	5	Relb	FALSE	0.226	T cell, early activated	Mixed T cell
Srm	0	0.716764	0.411	0.187	0	5	Srm	TRUE	0.224	T cell, early activated	Mixed T cell
Nop58	0	0.65497	0.534	0.312	0	5	Nop58	TRUE	0.222	T cell, early activated	Mixed T cell
Nfkbia2	0	1.13627	0.696	0.475	0	5	Nfkbia	FALSE	0.221	T cell, early activated	Mixed T cell
Id2	9.68676e-278	0.636966	0.515	0.295	1.33997e-273	5	Id2	FALSE	0.22	T cell, early activated	Mixed T cell
Hspa51	0	0.726742	0.796	0.577	0	5	Hspa5	FALSE	0.219	T cell, early activated	Mixed T cell
Tuba1b	0	0.680122	0.718	0.499	0	5	Tuba1b	FALSE	0.219	T cell, early activated	Mixed T cell
Apex1	0	0.546951	0.352	0.134	0	5	Apex1	TRUE	0.218	T cell, early activated	Mixed T cell
Nhp2	0	0.648298	0.56	0.343	0	5	Nhp2	TRUE	0.217	T cell, early activated	Mixed T cell
Fbl	0	0.684743	0.731	0.515	0	5	Fbl	TRUE	0.216	T cell, early activated	Mixed T cell
Pa2g4	0	0.754378	0.618	0.403	0	5	Pa2g4	FALSE	0.215	T cell, early activated	Mixed T cell
B3gnt21	8.32791e-284	0.587838	0.512	0.301	1.152e-279	5	B3gnt2	FALSE	0.211	T cell, early activated	Mixed T cell
Ppan	7.03723874390065e-312	0.545683	0.397	0.187	9.73461e-308	5	Ppan	TRUE	0.21	T cell, early activated	Mixed T cell
Cycs	0	0.589767	0.675	0.466	0	5	Cycs	FALSE	0.209	T cell, early activated	Mixed T cell
Hspd1	0	0.828641	0.652	0.445	0	5	Hspd1	FALSE	0.207	T cell, early activated	Mixed T cell
Ranbp1	0	0.695839	0.67	0.464	0	5	Ranbp1	FALSE	0.206	T cell, early activated	Mixed T cell
Cct3	7.90505033345994e-323	0.552563	0.608	0.405	1.09350561262751e-318	5	Cct3	TRUE	0.203	T cell, early activated	Mixed T cell
Orai1	2.19358912139129e-315	0.638848	0.449	0.246	3.03439183162057e-311	5	Orai1	TRUE	0.203	T cell, early activated	Mixed T cell
Hspa9	1.18801e-253	0.505555	0.504	0.302	1.64337e-249	5	Hspa9	TRUE	0.202	T cell, early activated	Mixed T cell
Ier2	0	0.760696	0.641	0.439	0	5	Ier2	TRUE	0.202	T cell, early activated	Mixed T cell
Snhg1	8.52912e-206	0.406195	0.615	0.419	1.17983e-201	5	Snhg1	TRUE	0.196	T cell, early activated	Mixed T cell
Nme1	0	0.787332	0.821	0.626	0	5	Nme1	FALSE	0.195	T cell, early activated	Mixed T cell
Timm8a1	5.67756e-292	0.460745	0.344	0.15	7.85376e-288	5	Timm8a1	TRUE	0.194	T cell, early activated	Mixed T cell
Nrip11	1.73591e-260	0.66904	0.517	0.324	2.40128e-256	5	Nrip1	FALSE	0.193	T cell, early activated	Mixed T cell
Impdh2	8.04763e-253	0.506261	0.52	0.328	1.11323e-248	5	Impdh2	FALSE	0.192	T cell, early activated	Mixed T cell
Junb1	0	0.775662	0.591	0.399	0	5	Junb	FALSE	0.192	T cell, early activated	Mixed T cell
Snrpd1	9.71919e-248	0.481691	0.571	0.379	1.34446e-243	5	Snrpd1	FALSE	0.192	T cell, early activated	Mixed T cell
Prmt1	2.03692e-256	0.494907	0.569	0.381	2.81767e-252	5	Prmt1	TRUE	0.188	T cell, early activated	Mixed T cell
Ppa11	5.64205e-281	0.536169	0.378	0.191	7.80465e-277	5	Ppa1	FALSE	0.187	T cell, early activated	Mixed T cell
Rilpl2	0	0.734499	0.303	0.116	0	5	Rilpl2	TRUE	0.187	T cell, early activated	Mixed T cell
Mrps6	9.9323e-250	0.484318	0.354	0.168	1.37394e-245	5	Mrps6	TRUE	0.186	T cell, early activated	Mixed T cell
Mat2a	1.09141e-209	0.467676	0.62	0.435	1.50975e-205	5	Mat2a	FALSE	0.185	T cell, early activated	Mixed T cell
Mettl1	1.24823e-281	0.445712	0.315	0.13	1.72667e-277	5	Mettl1	TRUE	0.185	T cell, early activated	Mixed T cell
Mybbp1a	7.13866e-221	0.468456	0.407	0.222	9.87491e-217	5	Mybbp1a	TRUE	0.185	T cell, early activated	Mixed T cell
Rbbp7	8.01097e-187	0.393148	0.534	0.349	1.10816e-182	5	Rbbp7	FALSE	0.185	T cell, early activated	Mixed T cell
Sept7	0	0.57695	0.764	0.581	0	5	Sept7	TRUE	0.183	T cell, early activated	Mixed T cell
Hnrnpab	3.308e-251	0.495588	0.705	0.522	4.57596e-247	5	Hnrnpab	FALSE	0.183	T cell, early activated	Mixed T cell
Phb	9.42632e-236	0.481284	0.465	0.282	1.30394e-231	5	Phb	TRUE	0.183	T cell, early activated	Mixed T cell
Nfkb11	8.66936e-243	0.557834	0.474	0.294	1.19923e-238	5	Nfkb1	FALSE	0.18	T cell, early activated	Mixed T cell
Fam162a	1.90523e-202	0.428314	0.441	0.262	2.63551e-198	5	Fam162a	TRUE	0.179	T cell, early activated	Mixed T cell
Sms	4.05309e-184	0.412515	0.467	0.288	5.60663e-180	5	Sms	FALSE	0.179	T cell, early activated	Mixed T cell
Eif2s1	1.45633e-190	0.391579	0.553	0.375	2.01454e-186	5	Eif2s1	TRUE	0.178	T cell, early activated	Mixed T cell
G3bp1	1.01089e-288	0.513	0.688	0.511	1.39836e-284	5	G3bp1	TRUE	0.177	T cell, early activated	Mixed T cell
Rsl1d1	3.32587e-197	0.432451	0.515	0.338	4.60068e-193	5	Rsl1d1	TRUE	0.177	T cell, early activated	Mixed T cell
Snrpf	1.9949e-268	0.498138	0.68	0.503	2.75954e-264	5	Snrpf	FALSE	0.177	T cell, early activated	Mixed T cell
Syncrip	1.46706e-187	0.414765	0.513	0.336	2.02939e-183	5	Syncrip	FALSE	0.177	T cell, early activated	Mixed T cell
Tomm40	4.25805e-205	0.387658	0.39	0.213	5.89016e-201	5	Tomm40	TRUE	0.177	T cell, early activated	Mixed T cell
Timm23	8.26183e-193	0.40613	0.567	0.391	1.14286e-188	5	Timm23	TRUE	0.176	T cell, early activated	Mixed T cell
Eif3b	1.42332e-179	0.403431	0.454	0.279	1.96888e-175	5	Eif3b	FALSE	0.175	T cell, early activated	Mixed T cell
Gtpbp4	4.17173e-178	0.392961	0.52	0.345	5.77075e-174	5	Gtpbp4	TRUE	0.175	T cell, early activated	Mixed T cell
Tagap	0	0.828315	0.301	0.127	0	5	Tagap	TRUE	0.174	T cell, early activated	Mixed T cell
Nop56	7.81118e-191	0.434173	0.515	0.342	1.08052e-186	5	Nop56	TRUE	0.173	T cell, early activated	Mixed T cell
Rrp15	3.00497e-232	0.381025	0.316	0.144	4.15678e-228	5	Rrp15	TRUE	0.172	T cell, early activated	Mixed T cell
St13	1.82088e-184	0.424376	0.517	0.345	2.51883e-180	5	St13	TRUE	0.172	T cell, early activated	Mixed T cell
Bcl2a1b1	1.50632e-299	0.647819	0.278	0.107	2.08369e-295	5	Bcl2a1b	FALSE	0.171	T cell, early activated	Mixed T cell
Ddx39	1.71455e-169	0.378139	0.489	0.318	2.37174e-165	5	Ddx39	FALSE	0.171	T cell, early activated	Mixed T cell
Ndufaf4	4.74321e-189	0.395776	0.384	0.213	6.56129e-185	5	Ndufaf4	TRUE	0.171	T cell, early activated	Mixed T cell
Nip7	2.68143e-177	0.345021	0.414	0.243	3.70922e-173	5	Nip7	TRUE	0.171	T cell, early activated	Mixed T cell
Cct8	2.47032822920623e-323	0.523293	0.718	0.548	3.41720503946098e-319	5	Cct8	TRUE	0.17	T cell, early activated	Mixed T cell
Ebna1bp2	4.65886e-185	0.401261	0.476	0.307	6.44461e-181	5	Ebna1bp2	TRUE	0.169	T cell, early activated	Mixed T cell
Mrpl12	5.371e-182	0.405881	0.473	0.304	7.42971e-178	5	Mrpl12	TRUE	0.169	T cell, early activated	Mixed T cell
Nop16	4.85773e-234	0.395562	0.301	0.132	6.7197e-230	5	Nop16	TRUE	0.169	T cell, early activated	Mixed T cell
Polr2h	5.69455e-192	0.342307	0.364	0.195	7.87727e-188	5	Polr2h	TRUE	0.169	T cell, early activated	Mixed T cell
Sh2d2a1	6.0159e-166	0.409386	0.443	0.274	8.3218e-162	5	Sh2d2a	FALSE	0.169	T cell, early activated	Mixed T cell
Phb2	4.68166e-242	0.464462	0.65	0.482	6.47614e-238	5	Phb2	FALSE	0.168	T cell, early activated	Mixed T cell
Foxp4	1.24025e-275	0.453031	0.263	0.096	1.71563e-271	5	Foxp4	TRUE	0.167	T cell, early activated	Mixed T cell
Nsun2	6.67815e-183	0.38735	0.375	0.208	9.23788e-179	5	Nsun2	TRUE	0.167	T cell, early activated	Mixed T cell
Rrp9	1.0665e-215	0.374741	0.316	0.149	1.47529e-211	5	Rrp9	TRUE	0.167	T cell, early activated	Mixed T cell
Timm9	2.1211e-183	0.356062	0.378	0.211	2.93412e-179	5	Timm9	TRUE	0.167	T cell, early activated	Mixed T cell
Anp32e	1.58728e-144	0.336694	0.518	0.352	2.19568e-140	5	Anp32e	FALSE	0.166	T cell, early activated	Mixed T cell
Eif1ax	9.16949e-162	0.362495	0.451	0.285	1.26842e-157	5	Eif1ax	FALSE	0.166	T cell, early activated	Mixed T cell
Ppp1r14b	2.40678e-301	0.575338	0.536	0.37	3.3293e-297	5	Ppp1r14b	TRUE	0.166	T cell, early activated	Mixed T cell
Eif5b	2.60271e-158	0.400865	0.562	0.398	3.60033e-154	5	Eif5b	FALSE	0.164	T cell, early activated	Mixed T cell
Fkbp1a	4.43978e-182	0.411258	0.694	0.53	6.14155e-178	5	Fkbp1a	TRUE	0.164	T cell, early activated	Mixed T cell
Hsph1	6.37395e-179	0.427795	0.383	0.219	8.81709e-175	5	Hsph1	TRUE	0.164	T cell, early activated	Mixed T cell
Shmt2	7.26996e-238	0.412374	0.281	0.117	1.00565e-233	5	Shmt2	TRUE	0.164	T cell, early activated	Mixed T cell
Srsf2	5.34725e-203	0.401172	0.751	0.587	7.39685e-199	5	Srsf2	FALSE	0.164	T cell, early activated	Mixed T cell
Trp53	5.40738e-154	0.350535	0.656	0.493	7.48003e-150	5	Trp53	TRUE	0.163	T cell, early activated	Mixed T cell
Gspt1	1.97854e-151	0.350481	0.505	0.343	2.73692e-147	5	Gspt1	FALSE	0.162	T cell, early activated	Mixed T cell
Stip1	9.24625e-151	0.361389	0.487	0.325	1.27903e-146	5	Stip1	TRUE	0.162	T cell, early activated	Mixed T cell
Tcp1	3.99448e-166	0.376787	0.605	0.443	5.52556e-162	5	Tcp1	FALSE	0.162	T cell, early activated	Mixed T cell
Mrpl17	3.22191e-168	0.379369	0.388	0.227	4.45687e-164	5	Mrpl17	FALSE	0.161	T cell, early activated	Mixed T cell
Ncl	0	1.02595	0.833	0.672	0	5	Ncl	FALSE	0.161	T cell, early activated	Mixed T cell
Slc3a2	1.18304e-159	0.331936	0.418	0.257	1.6365e-155	5	Slc3a2	TRUE	0.161	T cell, early activated	Mixed T cell
Dkc1	2.95144e-171	0.409595	0.446	0.286	4.08273e-167	5	Dkc1	TRUE	0.16	T cell, early activated	Mixed T cell
Eif2s2	1.44339e-197	0.450401	0.683	0.523	1.99665e-193	5	Eif2s2	TRUE	0.16	T cell, early activated	Mixed T cell
Magoh	9.14417e-144	0.324767	0.509	0.349	1.26491e-139	5	Magoh	FALSE	0.16	T cell, early activated	Mixed T cell
Rap1a	1.77014e-178	0.401673	0.7	0.54	2.44864e-174	5	Rap1a	FALSE	0.16	T cell, early activated	Mixed T cell
Odc1	2.39562e-245	0.468798	0.277	0.118	3.31386e-241	5	Odc1	FALSE	0.159	T cell, early activated	Mixed T cell
Wdr43	1.79011e-156	0.393688	0.42	0.261	2.47626e-152	5	Wdr43	TRUE	0.159	T cell, early activated	Mixed T cell
Ruvbl1	1.30084e-181	0.349163	0.331	0.173	1.79945e-177	5	Ruvbl1	TRUE	0.158	T cell, early activated	Mixed T cell
Snrpa1	1.23746e-158	0.374144	0.442	0.284	1.71177e-154	5	Snrpa1	FALSE	0.158	T cell, early activated	Mixed T cell
Zap701	1.97641e-133	0.352607	0.556	0.398	2.73396e-129	5	Zap70	FALSE	0.158	T cell, early activated	Mixed T cell
Eif4a1	0	0.811964	0.924	0.767	0	5	Eif4a1	TRUE	0.157	T cell, early activated	Mixed T cell
Lcp21	3.48507e-128	0.353798	0.534	0.377	4.82089e-124	5	Lcp2	FALSE	0.157	T cell, early activated	Mixed T cell
Llph	1.82734e-137	0.331949	0.602	0.445	2.52776e-133	5	Llph	TRUE	0.157	T cell, early activated	Mixed T cell
Set	0	0.742403	0.815	0.658	0	5	Set	FALSE	0.157	T cell, early activated	Mixed T cell
Eif3c	7.62329e-150	0.358336	0.649	0.493	1.05453e-145	5	Eif3c	TRUE	0.156	T cell, early activated	Mixed T cell
Ier51	3.78276e-152	0.432335	0.606	0.45	5.2327e-148	5	Ier5	FALSE	0.156	T cell, early activated	Mixed T cell
Pgam1	6.94713e-186	0.430076	0.482	0.326	9.60996e-182	5	Pgam1	FALSE	0.156	T cell, early activated	Mixed T cell
Rcl1	2.97522e-225	0.37271	0.269	0.113	4.11562e-221	5	Rcl1	TRUE	0.156	T cell, early activated	Mixed T cell
Snhg15	2.74129e-216	0.37275	0.277	0.121	3.79202e-212	5	Snhg15	TRUE	0.156	T cell, early activated	Mixed T cell
Tgfb11	1.11947e-137	0.402239	0.568	0.412	1.54857e-133	5	Tgfb1	FALSE	0.156	T cell, early activated	Mixed T cell
Eef1e1	5.15707e-157	0.333678	0.366	0.211	7.13377e-153	5	Eef1e1	TRUE	0.155	T cell, early activated	Mixed T cell
Cacybp	1.25535e-167	0.40146	0.632	0.478	1.73652e-163	5	Cacybp	TRUE	0.154	T cell, early activated	Mixed T cell
Lyar	1.39136e-166	0.378036	0.36	0.206	1.92466e-162	5	Lyar	TRUE	0.154	T cell, early activated	Mixed T cell
Sfpq	3.17927e-143	0.330255	0.663	0.509	4.39788e-139	5	Sfpq	FALSE	0.154	T cell, early activated	Mixed T cell
Zfp36l12	2.53988e-131	0.467299	0.568	0.414	3.51341e-127	5	Zfp36l1	FALSE	0.154	T cell, early activated	Mixed T cell
Cct5	3.3625e-267	0.469329	0.74	0.587	4.65135e-263	5	Cct5	TRUE	0.153	T cell, early activated	Mixed T cell
Rgs3	4.88409e-215	0.34968	0.265	0.112	6.75616e-211	5	Rgs3	FALSE	0.153	T cell, early activated	Mixed T cell
Snu13	1.60421e-206	0.431653	0.675	0.522	2.2191e-202	5	Snu13	FALSE	0.153	T cell, early activated	Mixed T cell
Hspe1	0	0.698203	0.773	0.621	0	5	Hspe1	TRUE	0.152	T cell, early activated	Mixed T cell
Bzw1	7.43872e-153	0.352417	0.7	0.549	1.029e-148	5	Bzw1	TRUE	0.151	T cell, early activated	Mixed T cell
Cd82	7.52606e-279	0.723691	0.457	0.306	1.04108e-274	5	Cd82	FALSE	0.151	T cell, early activated	Mixed T cell
Npm3	1.60723e-160	0.396331	0.6	0.449	2.22328e-156	5	Npm3	TRUE	0.151	T cell, early activated	Mixed T cell
Rcc2	2.48714e-165	0.332126	0.336	0.185	3.44046e-161	5	Rcc2	TRUE	0.151	T cell, early activated	Mixed T cell
Nifk	1.62247e-165	0.345388	0.325	0.175	2.24436e-161	5	Nifk	TRUE	0.15	T cell, early activated	Mixed T cell
Pgk1	1.10372e-157	0.381261	0.568	0.418	1.52677e-153	5	Pgk1	FALSE	0.15	T cell, early activated	Mixed T cell
Rrs1	9.41987e-197	0.344985	0.27	0.121	1.30305e-192	5	Rrs1	TRUE	0.149	T cell, early activated	Mixed T cell
Banf1	3.25619e-155	0.370706	0.647	0.499	4.50428e-151	5	Banf1	FALSE	0.148	T cell, early activated	Mixed T cell
Nars	9.37742e-130	0.323777	0.41	0.262	1.29718e-125	5	Nars	TRUE	0.148	T cell, early activated	Mixed T cell
Ndfip11	2.03636e-276	0.51611	0.784	0.636	2.8169e-272	5	Ndfip1	FALSE	0.148	T cell, early activated	Mixed T cell
Ftsj3	4.23851e-164	0.336265	0.309	0.162	5.86314e-160	5	Ftsj3	TRUE	0.147	T cell, early activated	Mixed T cell
Itm2a	6.49137e-252	0.8385	0.348	0.201	8.97951e-248	5	Itm2a	FALSE	0.147	T cell, early activated	Mixed T cell
Cct2	1.61504e-209	0.410352	0.733	0.587	2.23408e-205	5	Cct2	FALSE	0.146	T cell, early activated	Mixed T cell
Erh	5.10658e-157	0.366231	0.506	0.361	7.06393e-153	5	Erh	FALSE	0.145	T cell, early activated	Mixed T cell
Nfkbib	4.54742e-164	0.329025	0.303	0.158	6.29045e-160	5	Nfkbib	FALSE	0.145	T cell, early activated	Mixed T cell
Dctpp1	2.13036e-189	0.370737	0.263	0.119	2.94692e-185	5	Dctpp1	FALSE	0.144	T cell, early activated	Mixed T cell
Hdgf	9.97898e-124	0.339407	0.496	0.352	1.38039e-119	5	Hdgf	FALSE	0.144	T cell, early activated	Mixed T cell
Nudc	7.10946e-137	0.349272	0.566	0.422	9.83452e-133	5	Nudc	TRUE	0.144	T cell, early activated	Mixed T cell
Phgdh	4.58549e-164	0.416157	0.363	0.219	6.34311e-160	5	Phgdh	FALSE	0.144	T cell, early activated	Mixed T cell
Cct6a	1.1268e-137	0.351832	0.556	0.413	1.5587e-133	5	Cct6a	TRUE	0.143	T cell, early activated	Mixed T cell
Cdc37	2.35192e-135	0.356575	0.621	0.478	3.25341e-131	5	Cdc37	TRUE	0.143	T cell, early activated	Mixed T cell
Eif1a	1.02583e-156	0.330718	0.308	0.165	1.41904e-152	5	Eif1a	TRUE	0.143	T cell, early activated	Mixed T cell
Hsp90aa1	0	0.72159	0.823	0.68	0	5	Hsp90aa1	FALSE	0.143	T cell, early activated	Mixed T cell
Ran	0	0.696745	0.853	0.71	0	5	Ran	FALSE	0.143	T cell, early activated	Mixed T cell
Atp5g3	2.06771e-236	0.45301	0.795	0.653	2.86026e-232	5	Atp5g3	FALSE	0.142	T cell, early activated	Mixed T cell
Atp5g1	3.92656e-255	0.458355	0.772	0.631	5.43161e-251	5	Atp5g1	TRUE	0.141	T cell, early activated	Mixed T cell
Ccnd21	9.75123e-194	0.473769	0.841	0.701	1.34889e-189	5	Ccnd2	FALSE	0.14	T cell, early activated	Mixed T cell
Dnmt3a	2.67377e-189	0.376434	0.252	0.112	3.69863e-185	5	Dnmt3a	TRUE	0.14	T cell, early activated	Mixed T cell
Mif	0	0.90815	0.819	0.679	0	5	Mif	FALSE	0.14	T cell, early activated	Mixed T cell
Anp32b	8.75706e-299	0.517519	0.778	0.639	1.21136e-294	5	Anp32b	FALSE	0.139	T cell, early activated	Mixed T cell
Atp5md	1.88228e-139	0.341682	0.714	0.575	2.60376e-135	5	Atp5md	TRUE	0.139	T cell, early activated	Mixed T cell
Calr	9.65582e-150	0.362449	0.679	0.54	1.33569e-145	5	Calr	FALSE	0.139	T cell, early activated	Mixed T cell
Kras	1.251e-112	0.341997	0.482	0.343	1.73051e-108	5	Kras	TRUE	0.139	T cell, early activated	Mixed T cell
Psma4	1.57049e-131	0.340871	0.566	0.427	2.17246e-127	5	Psma4	FALSE	0.139	T cell, early activated	Mixed T cell
Uqcrq	0	0.52694	0.812	0.673	0	5	Uqcrq	FALSE	0.139	T cell, early activated	Mixed T cell
Zfp361	3.34606e-168	0.580435	0.525	0.387	4.62861e-164	5	Zfp36	FALSE	0.138	T cell, early activated	Mixed T cell
Trac1	2.46683e-193	0.360145	0.885	0.748	3.41236e-189	5	Trac	FALSE	0.137	T cell, early activated	Mixed T cell
Slc25a5	0	0.587703	0.86	0.724	0	5	Slc25a5	FALSE	0.136	T cell, early activated	Mixed T cell
Dad1	3.05157e-176	0.35613	0.795	0.66	4.22124e-172	5	Dad1	TRUE	0.135	T cell, early activated	Mixed T cell
Myc	2.12449e-215	0.679958	0.334	0.199	2.9388e-211	5	Myc	TRUE	0.135	T cell, early activated	Mixed T cell
Eif5a	0	1.00297	0.916	0.782	0	5	Eif5a	FALSE	0.134	T cell, early activated	Mixed T cell
Pcbp1	5.47392e-200	0.393898	0.803	0.669	7.57207e-196	5	Pcbp1	TRUE	0.134	T cell, early activated	Mixed T cell
Batf	1.29132e-170	0.47438	0.279	0.146	1.78628e-166	5	Batf	TRUE	0.133	T cell, early activated	Mixed T cell
Cct7	3.25235e-142	0.330353	0.695	0.562	4.49897e-138	5	Cct7	TRUE	0.133	T cell, early activated	Mixed T cell
Hnrnpa1	1.4536e-193	0.414857	0.754	0.621	2.01077e-189	5	Hnrnpa1	FALSE	0.133	T cell, early activated	Mixed T cell
Pebp1	4.10217e-151	0.34979	0.683	0.554	5.67453e-147	5	Pebp1	TRUE	0.129	T cell, early activated	Mixed T cell
Gpr1831	2.12573e-132	0.449289	0.292	0.164	2.94052e-128	5	Gpr183	FALSE	0.128	T cell, early activated	Mixed T cell
Hspe1-rs1	3.48664e-129	0.332021	0.298	0.171	4.82308e-125	5	Hspe1-rs1	TRUE	0.127	T cell, early activated	Mixed T cell
Ldha	0	0.539352	0.87	0.746	0	5	Ldha	FALSE	0.124	T cell, early activated	Mixed T cell
Nab1	8.47258e-113	0.334337	0.32	0.196	1.17201e-108	5	Nab1	TRUE	0.124	T cell, early activated	Mixed T cell
Prdx1	1.00748e-244	0.431863	0.825	0.703	1.39365e-240	5	Prdx1	FALSE	0.122	T cell, early activated	Mixed T cell
Hnrnpu	1.07911e-146	0.323819	0.839	0.724	1.49273e-142	5	Hnrnpu	FALSE	0.115	T cell, early activated	Mixed T cell
Psma7	7.01776e-165	0.361212	0.769	0.655	9.70766e-161	5	Psma7	FALSE	0.114	T cell, early activated	Mixed T cell
Psme21	3.51092e-217	0.445278	0.866	0.76	4.85665e-213	5	Psme2	FALSE	0.106	T cell, early activated	Mixed T cell
Dnaja1	7.6756e-179	0.37355	0.887	0.783	1.06177e-174	5	Dnaja1	TRUE	0.104	T cell, early activated	Mixed T cell
Il2rg	3.98821e-156	0.385213	0.879	0.776	5.51688e-152	5	Il2rg	TRUE	0.103	T cell, early activated	Mixed T cell
Serbp1	1.82341596483931e-317	0.48243	0.895	0.799	2.52233130416222e-313	5	Serbp1	TRUE	0.096	T cell, early activated	Mixed T cell
Hnrnpa3	3.0298e-160	0.322108	0.901	0.811	4.19112e-156	5	Hnrnpa3	FALSE	0.09	T cell, early activated	Mixed T cell
Atp5b	3.31145e-222	0.37424	0.883	0.794	4.58073e-218	5	Atp5b	FALSE	0.089	T cell, early activated	Mixed T cell
Srgn2	2.16268e-239	0.786628	0.748	0.661	2.99163e-235	5	Srgn	FALSE	0.087	T cell, early activated	Mixed T cell
Nme2	0	0.555768	0.924	0.839	0	5	Nme2	TRUE	0.085	T cell, early activated	Mixed T cell
Ybx1	0	0.549442	0.888	0.807	0	5	Ybx1	FALSE	0.081	T cell, early activated	Mixed T cell
Chchd2	2.31074e-144	0.331719	0.86	0.788	3.19644e-140	5	Chchd2	FALSE	0.072	T cell, early activated	Mixed T cell
Npm1	0	0.783073	0.961	0.89	0	5	Npm1	FALSE	0.071	T cell, early activated	Mixed T cell
Gapdh1	1.47877e-126	0.335248	0.89	0.821	2.04559e-122	5	Gapdh	FALSE	0.069	T cell, early activated	Mixed T cell
Hnrnpa2b1	3.23651e-212	0.334085	0.955	0.887	4.47707e-208	5	Hnrnpa2b1	FALSE	0.068	T cell, early activated	Mixed T cell
Hsp90ab1	0	0.881983	0.986	0.93	0	5	Hsp90ab1	FALSE	0.056	T cell, early activated	Mixed T cell
Hspa8	0	0.546742	0.98	0.939	0	5	Hspa8	FALSE	0.041	T cell, early activated	Mixed T cell
Ptma	0	0.767199	0.987	0.946	0	5	Ptma	FALSE	0.041	T cell, early activated	Mixed T cell
Ppia	3.95252516672997e-323	0.326288	0.989	0.959	5.46752806313757e-319	5	Ppia	FALSE	0.03	T cell, early activated	Mixed T cell
Rps2	5.60075498902094e-316	0.342546	0.989	0.961	7.74752437631267e-312	5	Rps2	TRUE	0.028	T cell, early activated	Mixed T cell
Izumo1r1	0	0.964376	0.474	0.175	0	6	Izumo1r	FALSE	0.299	CD4 T memory, activated	CD4 T cell
Cd281	0	0.749991	0.736	0.453	0	6	Cd28	FALSE	0.283	CD4 T memory, activated	CD4 T cell
Smc41	0	1.02564	0.696	0.413	0	6	Smc4	FALSE	0.283	CD4 T memory, activated	CD4 T cell
Rgs101	0	0.979202	0.896	0.636	0	6	Rgs10	FALSE	0.26	CD4 T memory, activated	CD4 T cell
Tspan321	2.96278e-194	0.459933	0.735	0.515	4.09841e-190	6	Tspan32	FALSE	0.22	CD4 T memory, activated	CD4 T cell
Cd43	2.85835e-159	0.33734	0.593	0.375	3.95396e-155	6	Cd4	FALSE	0.218	CD4 T memory, activated	CD4 T cell
2410006H16Rik	1.10858e-302	0.676116	0.741	0.531	1.5335e-298	6	2410006H16Rik	FALSE	0.21	CD4 T memory, activated	CD4 T cell
Gstp3	2.47864e-210	0.605659	0.459	0.249	3.42871e-206	6	Gstp3	TRUE	0.21	CD4 T memory, activated	CD4 T cell
Id21	2.74882e-176	0.642218	0.508	0.3	3.80244e-172	6	Id2	FALSE	0.208	CD4 T memory, activated	CD4 T cell
Ift801	1.13064e-244	0.564812	0.313	0.11	1.56401e-240	6	Ift80	FALSE	0.203	CD4 T memory, activated	CD4 T cell
Cd52	7.48603e-167	0.540115	0.681	0.487	1.03554e-162	6	Cd5	FALSE	0.194	CD4 T memory, activated	CD4 T cell
Art2b2	9.23229e-191	0.544149	0.38	0.187	1.2771e-186	6	Art2b	FALSE	0.193	CD4 T memory, activated	CD4 T cell
Mxd41	6.21433e-182	0.543012	0.419	0.226	8.59628e-178	6	Mxd4	FALSE	0.193	CD4 T memory, activated	CD4 T cell
Ephx11	1.10926e-145	0.479514	0.375	0.197	1.53444e-141	6	Ephx1	FALSE	0.178	CD4 T memory, activated	CD4 T cell
Nrip12	6.16963e-143	0.532376	0.505	0.329	8.53445e-139	6	Nrip1	FALSE	0.176	CD4 T memory, activated	CD4 T cell
Itm2a1	2.67566e-137	0.52127	0.378	0.203	3.70125e-133	6	Itm2a	FALSE	0.175	CD4 T memory, activated	CD4 T cell
Igflr11	4.07709e-138	0.443793	0.385	0.218	5.63984e-134	6	Igflr1	FALSE	0.167	CD4 T memory, activated	CD4 T cell
Tcf71	1.22468e-152	0.429502	0.837	0.67	1.6941e-148	6	Tcf7	FALSE	0.167	CD4 T memory, activated	CD4 T cell
Znrf1	1.42955e-118	0.412283	0.493	0.327	1.9775e-114	6	Znrf1	FALSE	0.166	CD4 T memory, activated	CD4 T cell
Dennd2d	1.32866e-107	0.40016	0.496	0.336	1.83794e-103	6	Dennd2d	FALSE	0.16	CD4 T memory, activated	CD4 T cell
Ramp1	1.79893e-106	0.410604	0.617	0.46	2.48846e-102	6	Ramp1	TRUE	0.157	CD4 T memory, activated	CD4 T cell
Sesn31	6.51779e-109	0.391229	0.489	0.335	9.01605e-105	6	Sesn3	FALSE	0.154	CD4 T memory, activated	CD4 T cell
Ypel31	3.35242e-128	0.383568	0.739	0.588	4.63741e-124	6	Ypel3	FALSE	0.151	CD4 T memory, activated	CD4 T cell
Cd62	1.78727e-90	0.382229	0.584	0.435	2.47234e-86	6	Cd6	FALSE	0.149	CD4 T memory, activated	CD4 T cell
Nxpe31	3.46887e-96	0.344305	0.369	0.221	4.79849e-92	6	Nxpe3	FALSE	0.148	CD4 T memory, activated	CD4 T cell
Il6st	2.56e-87	0.358453	0.433	0.29	3.54125e-83	6	Il6st	FALSE	0.143	CD4 T memory, activated	CD4 T cell
Pdcd4	1.43257e-169	0.474897	0.794	0.651	1.98168e-165	6	Pdcd4	FALSE	0.143	CD4 T memory, activated	CD4 T cell
Chd31	1.85899e-97	0.323291	0.759	0.62	2.57154e-93	6	Chd3	FALSE	0.139	CD4 T memory, activated	CD4 T cell
Hmgn2	9.15787e-73	0.343225	0.472	0.337	1.26681e-68	6	Hmgn2	FALSE	0.135	CD4 T memory, activated	CD4 T cell
Ptms1	1.85145e-82	0.327219	0.292	0.164	2.56111e-78	6	Ptms	FALSE	0.128	CD4 T memory, activated	CD4 T cell
Smc6	3.50268e-89	0.384801	0.589	0.464	4.84525e-85	6	Smc6	FALSE	0.125	CD4 T memory, activated	CD4 T cell
Ddit41	1.66182e-73	0.370356	0.729	0.605	2.2988e-69	6	Ddit4	FALSE	0.124	CD4 T memory, activated	CD4 T cell
Sdhaf1	2.66962e-76	0.32938	0.258	0.147	3.69288e-72	6	Sdhaf1	FALSE	0.111	CD4 T memory, activated	CD4 T cell
Ucp21	3.66642e-134	0.362535	0.875	0.773	5.07176e-130	6	Ucp2	FALSE	0.102	CD4 T memory, activated	CD4 T cell
Trbc21	1.79442e-111	0.343856	0.911	0.817	2.48222e-107	6	Trbc2	FALSE	0.094	CD4 T memory, activated	CD4 T cell
Eif3f	2.75584e-192	0.379998	0.967	0.897	3.81216e-188	6	Eif3f	TRUE	0.07	CD4 T memory, activated	CD4 T cell
Limd2	0	0.48101	0.99	0.924	0	6	Limd2	TRUE	0.066	CD4 T memory, activated	CD4 T cell
Eef2	6.91525e-174	0.338704	0.988	0.944	9.56586e-170	6	Eef2	TRUE	0.044	CD4 T memory, activated	CD4 T cell
Rpl24	2.88089e-239	0.342806	0.995	0.954	3.98514e-235	6	Rpl24	TRUE	0.041	CD4 T memory, activated	CD4 T cell
Rps26	6.38551e-282	0.345015	0.999	0.964	8.83307e-278	6	Rps26	TRUE	0.035	CD4 T memory, activated	CD4 T cell
Rps15a	2.73708696888302e-316	0.332028	0.999	0.968	3.78621240405588e-312	6	Rps15a	TRUE	0.031	CD4 T memory, activated	CD4 T cell
Lars2	0	2.27611	0.556	0.534	0	7	Lars2	FALSE	0.022	T cell, dying	Dying cell
AY036118	0	1.9277	0.395	0.5	0	7	AY036118	FALSE	-0.105	T cell, dying	Dying cell
mt-Atp6	0	0.438271	0.885	0.994	0	7	mt-Atp6	FALSE	-0.109	T cell, dying	Dying cell
Gm42418	0	2.10366	0.886	0.999	0	7	Gm42418	FALSE	-0.113	T cell, dying	Dying cell
mt-Co1	0	0.585265	0.874	0.995	0	7	mt-Co1	FALSE	-0.121	T cell, dying	Dying cell
mt-Co3	0	0.363402	0.87	0.994	0	7	mt-Co3	FALSE	-0.124	T cell, dying	Dying cell
mt-Nd4l	0	1.48159	0.504	0.63	0	7	mt-Nd4l	FALSE	-0.126	T cell, dying	Dying cell
Atp2a3	0	0.429083	0.113	0.263	0	7	Atp2a3	FALSE	-0.15	T cell, dying	Dying cell
4932438A13Rik	0	0.380664	0.11	0.268	0	7	4932438A13Rik	FALSE	-0.158	T cell, dying	Dying cell
Smg1	0	0.412394	0.123	0.281	0	7	Smg1	FALSE	-0.158	T cell, dying	Dying cell
mt-Co2	0	0.46266	0.834	0.993	0	7	mt-Co2	FALSE	-0.159	T cell, dying	Dying cell
Sptan1	0	0.325971	0.096	0.258	0	7	Sptan1	FALSE	-0.162	T cell, dying	Dying cell
Plec	0	0.369078	0.097	0.264	0	7	Plec	FALSE	-0.167	T cell, dying	Dying cell
Flt3l	0	0.384036	0.111	0.279	0	7	Flt3l	FALSE	-0.168	T cell, dying	Dying cell
Prrc2b	0	0.35016	0.098	0.266	0	7	Prrc2b	FALSE	-0.168	T cell, dying	Dying cell
Sec61a1	0	0.336679	0.087	0.255	0	7	Sec61a1	TRUE	-0.168	T cell, dying	Dying cell
Itpr2	0	0.416066	0.126	0.296	0	7	Itpr2	FALSE	-0.17	T cell, dying	Dying cell
Kmt2c	0	0.343137	0.109	0.284	0	7	Kmt2c	FALSE	-0.175	T cell, dying	Dying cell
Itgal1	0	0.375202	0.104	0.283	0	7	Itgal	FALSE	-0.179	T cell, dying	Dying cell
Il4ra	0	0.331731	0.113	0.295	0	7	Il4ra	FALSE	-0.182	T cell, dying	Dying cell
Prrc2a	0	0.380357	0.107	0.289	0	7	Prrc2a	FALSE	-0.182	T cell, dying	Dying cell
Ddx17	0	0.367428	0.103	0.286	0	7	Ddx17	FALSE	-0.183	T cell, dying	Dying cell
mt-Cytb	0	0.550836	0.806	0.991	0	7	mt-Cytb	FALSE	-0.185	T cell, dying	Dying cell
Atxn2l	0	0.387057	0.107	0.3	0	7	Atxn2l	FALSE	-0.193	T cell, dying	Dying cell
Ccdc88c	0	0.433768	0.124	0.318	0	7	Ccdc88c	FALSE	-0.194	T cell, dying	Dying cell
Mdm4	0	0.32844	0.12	0.315	0	7	Mdm4	FALSE	-0.195	T cell, dying	Dying cell
Tnrc6a	0	0.336245	0.11	0.306	0	7	Tnrc6a	FALSE	-0.196	T cell, dying	Dying cell
Dgkz1	0	0.390941	0.114	0.311	0	7	Dgkz	FALSE	-0.197	T cell, dying	Dying cell
Ldb1	0	0.334474	0.098	0.295	0	7	Ldb1	FALSE	-0.197	T cell, dying	Dying cell
Cbl	0	0.340303	0.123	0.322	0	7	Cbl	FALSE	-0.199	T cell, dying	Dying cell
Gm26917	0	1.10966	0.262	0.461	0	7	Gm26917	FALSE	-0.199	T cell, dying	Dying cell
Gm47283	0	0.569685	0.137	0.336	0	7	Gm47283	FALSE	-0.199	T cell, dying	Dying cell
Huwe1	0	0.397217	0.114	0.314	0	7	Huwe1	FALSE	-0.2	T cell, dying	Dying cell
Phf1	0	0.585846	0.191	0.391	0	7	Phf1	FALSE	-0.2	T cell, dying	Dying cell
Dnm2	0	0.338541	0.126	0.328	0	7	Dnm2	FALSE	-0.202	T cell, dying	Dying cell
Ctsw1	0	0.376324	0.136	0.342	0	7	Ctsw	FALSE	-0.206	T cell, dying	Dying cell
Arhgap4	0	0.434144	0.14	0.348	0	7	Arhgap4	FALSE	-0.208	T cell, dying	Dying cell
Nisch	0	0.38849	0.134	0.347	0	7	Nisch	FALSE	-0.213	T cell, dying	Dying cell
Gramd1a	0	0.741109	0.232	0.448	0	7	Gramd1a	FALSE	-0.216	T cell, dying	Dying cell
Lnpep	0	0.407511	0.14	0.357	0	7	Lnpep	FALSE	-0.217	T cell, dying	Dying cell
Hnrnph1	0	0.322544	0.124	0.345	0	7	Hnrnph1	FALSE	-0.221	T cell, dying	Dying cell
Kif21b	0	0.446855	0.16	0.382	0	7	Kif21b	FALSE	-0.222	T cell, dying	Dying cell
Cd44	0	0.401331	0.168	0.391	0	7	Cd4	FALSE	-0.223	T cell, dying	Dying cell
Adcy7	0	0.372952	0.147	0.381	0	7	Adcy7	FALSE	-0.234	T cell, dying	Dying cell
Ddx46	0	0.325797	0.106	0.342	0	7	Ddx46	FALSE	-0.236	T cell, dying	Dying cell
Acap1	0	0.45784	0.158	0.399	0	7	Acap1	FALSE	-0.241	T cell, dying	Dying cell
Tecpr1	0	0.42303	0.169	0.411	0	7	Tecpr1	FALSE	-0.242	T cell, dying	Dying cell
Esyt1	0	0.371877	0.165	0.417	0	7	Esyt1	FALSE	-0.252	T cell, dying	Dying cell
Flna	0	0.479387	0.196	0.45	0	7	Flna	FALSE	-0.254	T cell, dying	Dying cell
Spn	0	0.376998	0.159	0.423	0	7	Spn	FALSE	-0.264	T cell, dying	Dying cell
Pik3cd	0	0.520765	0.212	0.478	0	7	Pik3cd	FALSE	-0.266	T cell, dying	Dying cell
Grk2	0	0.35627	0.139	0.411	0	7	Grk2	FALSE	-0.272	T cell, dying	Dying cell
Macf1	0	0.618094	0.253	0.525	0	7	Macf1	FALSE	-0.272	T cell, dying	Dying cell
Fmnl1	0	0.322474	0.157	0.431	0	7	Fmnl1	FALSE	-0.274	T cell, dying	Dying cell
Ccnl2	0	0.447524	0.171	0.449	0	7	Ccnl2	FALSE	-0.278	T cell, dying	Dying cell
Rasal3	0	0.5109	0.213	0.491	0	7	Rasal3	FALSE	-0.278	T cell, dying	Dying cell
mt-Nd3	0	0.628667	0.255	0.54	0	7	mt-Nd3	FALSE	-0.285	T cell, dying	Dying cell
Gm2682	0	0.39852	0.196	0.485	0	7	Gm2682	FALSE	-0.289	T cell, dying	Dying cell
Arid1a	0	0.366098	0.158	0.452	0	7	Arid1a	FALSE	-0.294	T cell, dying	Dying cell
Lbh1	0	0.340668	0.141	0.435	0	7	Lbh	FALSE	-0.294	T cell, dying	Dying cell
Sptbn1	0	0.334009	0.188	0.485	0	7	Sptbn1	FALSE	-0.297	T cell, dying	Dying cell
H2-Q4	0	0.556609	0.253	0.555	0	7	H2-Q4	FALSE	-0.302	T cell, dying	Dying cell
Prkcq	0	0.340234	0.2	0.51	0	7	Prkcq	FALSE	-0.31	T cell, dying	Dying cell
Tap2	0	0.327014	0.174	0.486	0	7	Tap2	FALSE	-0.312	T cell, dying	Dying cell
Itk	0	0.337709	0.207	0.521	0	7	Itk	FALSE	-0.314	T cell, dying	Dying cell
mt-Nd1	0	0.396606	0.623	0.938	0	7	mt-Nd1	FALSE	-0.315	T cell, dying	Dying cell
Hnrnpdl	0	0.341213	0.161	0.478	0	7	Hnrnpdl	FALSE	-0.317	T cell, dying	Dying cell
Mycbp2	0	0.339214	0.184	0.507	0	7	Mycbp2	FALSE	-0.323	T cell, dying	Dying cell
mt-Nd5	0	0.844157	0.386	0.728	0	7	mt-Nd5	FALSE	-0.342	T cell, dying	Dying cell
Rinl	0	0.388058	0.231	0.596	0	7	Rinl	FALSE	-0.365	T cell, dying	Dying cell
Chd32	0	0.356398	0.269	0.639	0	7	Chd3	FALSE	-0.37	T cell, dying	Dying cell
Arhgap45	0	0.765165	0.513	0.889	0	7	Arhgap45	FALSE	-0.376	T cell, dying	Dying cell
Ikzf1	0	0.327688	0.225	0.602	0	7	Ikzf1	FALSE	-0.377	T cell, dying	Dying cell
Myh9	0	0.360317	0.33	0.722	0	7	Myh9	FALSE	-0.392	T cell, dying	Dying cell
Dgka	0	0.339234	0.348	0.746	0	7	Dgka	FALSE	-0.398	T cell, dying	Dying cell
Arhgef1	0	0.49978	0.442	0.861	0	7	Arhgef1	FALSE	-0.419	T cell, dying	Dying cell
Srrm2	0	0.323995	0.368	0.823	0	7	Srrm2	FALSE	-0.455	T cell, dying	Dying cell
Nkg71	0	2.30899	0.864	0.258	0	8	Nkg7	FALSE	0.606	Tgd	gdT cell
Ccl5	0	5.52434	0.597	0.047	0	8	Ccl5	FALSE	0.55	Tgd	gdT cell
Trdc	0	3.3804	0.564	0.029	0	8	Trdc	TRUE	0.535	Tgd	gdT cell
Tcrg-C4	0	1.77168	0.479	0.008	0	8	Tcrg-C4	TRUE	0.471	Tgd	gdT cell
Ctsw2	0	1.44566	0.788	0.321	0	8	Ctsw	FALSE	0.467	Tgd	gdT cell
Il2rb2	0	1.55419	0.616	0.171	0	8	Il2rb	FALSE	0.445	Tgd	gdT cell
Tcrg-C2	0	1.8603	0.441	0.008	0	8	Tcrg-C2	TRUE	0.433	Tgd	gdT cell
Cxcr61	0	1.92354	0.515	0.087	0	8	Cxcr6	FALSE	0.428	Tgd	gdT cell
Klrd11	0	1.60587	0.585	0.171	0	8	Klrd1	FALSE	0.414	Tgd	gdT cell
AW1120102	0	1.96442	0.916	0.526	0	8	AW112010	FALSE	0.39	Tgd	gdT cell
Cxcr3	0	1.1869	0.397	0.042	0	8	Cxcr3	TRUE	0.355	Tgd	gdT cell
Ctla2a	0	2.18866	0.385	0.031	0	8	Ctla2a	FALSE	0.354	Tgd	gdT cell
Cst71	0	0.953944	0.465	0.116	0	8	Cst7	FALSE	0.349	Tgd	gdT cell
Prr132	0	0.888847	0.586	0.26	0	8	Prr13	FALSE	0.326	Tgd	gdT cell
Gimap71	0	1.19487	0.584	0.261	0	8	Gimap7	FALSE	0.323	Tgd	gdT cell
Cd71	0	1.47409	0.494	0.178	0	8	Cd7	FALSE	0.316	Tgd	gdT cell
Trgv2	0	1.32136	0.313	0.005	0	8	Trgv2	TRUE	0.308	Tgd	gdT cell
Id22	0	1.38788	0.606	0.299	0	8	Id2	FALSE	0.307	Tgd	gdT cell
S100a111	2.571e-284	0.78598	0.442	0.143	3.55647e-280	8	S100a11	FALSE	0.299	Tgd	gdT cell
Zyx1	0	0.83075	0.54	0.244	0	8	Zyx	FALSE	0.296	Tgd	gdT cell
Tpst21	3.15541e-247	0.690768	0.62	0.325	4.36488e-243	8	Tpst2	FALSE	0.295	Tgd	gdT cell
Runx31	1.14494e-254	0.778233	0.606	0.312	1.58379e-250	8	Runx3	FALSE	0.294	Tgd	gdT cell
Pde7a	8.58731e-252	0.807237	0.488	0.202	1.18788e-247	8	Pde7a	FALSE	0.286	Tgd	gdT cell
Ctsd	0	0.854033	0.763	0.482	0	8	Ctsd	FALSE	0.281	Tgd	gdT cell
Ptpn221	4.11633e-239	0.757038	0.572	0.293	5.69412e-235	8	Ptpn22	FALSE	0.279	Tgd	gdT cell
Ifngr11	4.67179e-247	0.897527	0.551	0.289	6.46249e-243	8	Ifngr1	FALSE	0.262	Tgd	gdT cell
BC0184731	2.29565e-246	0.853642	0.687	0.428	3.17557e-242	8	BC018473	FALSE	0.259	Tgd	gdT cell
Efhd2	7.84478e-282	0.752302	0.387	0.13	1.08517e-277	8	Efhd2	FALSE	0.257	Tgd	gdT cell
Gimap5	6.75079e-197	0.638146	0.561	0.304	9.33837e-193	8	Gimap5	FALSE	0.257	Tgd	gdT cell
Myo1f	0	0.76644	0.291	0.037	0	8	Myo1f	TRUE	0.254	Tgd	gdT cell
Ikzf31	3.19545e-191	0.602355	0.445	0.193	4.42027e-187	8	Ikzf3	FALSE	0.252	Tgd	gdT cell
Eomes	0	0.939546	0.299	0.048	0	8	Eomes	FALSE	0.251	Tgd	gdT cell
Ostf11	1.46154e-208	0.618538	0.715	0.465	2.02175e-204	8	Ostf1	FALSE	0.25	Tgd	gdT cell
Itgb11	4.59049e-241	0.883922	0.378	0.131	6.35003e-237	8	Itgb1	FALSE	0.247	Tgd	gdT cell
Stat4	1.97952e-194	0.66469	0.457	0.213	2.73826e-190	8	Stat4	FALSE	0.244	Tgd	gdT cell
Il18r1	0	0.977805	0.311	0.071	0	8	Il18r1	TRUE	0.24	Tgd	gdT cell
Cd821	4.02536e-162	0.585928	0.546	0.308	5.56828e-158	8	Cd82	FALSE	0.238	Tgd	gdT cell
St6galnac2	7.38813e-174	0.626721	0.455	0.222	1.022e-169	8	St6galnac2	FALSE	0.233	Tgd	gdT cell
Smap11	3.38934e-148	0.524827	0.565	0.333	4.68847e-144	8	Smap1	FALSE	0.232	Tgd	gdT cell
St3gal6	6.47532e-292	0.687881	0.309	0.078	8.95731e-288	8	St3gal6	TRUE	0.231	Tgd	gdT cell
Prex1	5.61999e-151	0.565327	0.48	0.254	7.77413e-147	8	Prex1	FALSE	0.226	Tgd	gdT cell
Srgn3	2.13345e-228	0.636613	0.884	0.66	2.95121e-224	8	Srgn	FALSE	0.224	Tgd	gdT cell
Cd2261	3.16255e-154	0.638423	0.41	0.192	4.37475e-150	8	Cd226	FALSE	0.218	Tgd	gdT cell
Gimap31	2.54525e-239	0.712253	0.799	0.581	3.52085e-235	8	Gimap3	FALSE	0.218	Tgd	gdT cell
Ikzf21	7.89628e-236	0.525686	0.296	0.079	1.09229e-231	8	Ikzf2	FALSE	0.217	Tgd	gdT cell
Tm6sf1	1.18058e-243	0.620024	0.285	0.069	1.6331e-239	8	Tm6sf1	FALSE	0.216	Tgd	gdT cell
Ahnak1	5.8073e-255	0.950275	0.301	0.086	8.03324e-251	8	Ahnak	FALSE	0.215	Tgd	gdT cell
Traf11	1.12425e-108	0.490018	0.443	0.229	1.55518e-104	8	Traf1	FALSE	0.214	Tgd	gdT cell
Anxa2	2.59864e-267	0.86332	0.266	0.053	3.5947e-263	8	Anxa2	FALSE	0.213	Tgd	gdT cell
H2-Q71	8.60984e-204	0.710815	0.789	0.576	1.191e-199	8	H2-Q7	FALSE	0.213	Tgd	gdT cell
Cyth41	6.95648e-98	0.476778	0.516	0.306	9.6229e-94	8	Cyth4	FALSE	0.21	Tgd	gdT cell
Itgal2	3.26374e-127	0.51657	0.479	0.271	4.51473e-123	8	Itgal	FALSE	0.208	Tgd	gdT cell
Fam189b1	1.23392e-105	0.455712	0.689	0.482	1.70689e-101	8	Fam189b	FALSE	0.207	Tgd	gdT cell
Lax11	7.18925e-132	0.501427	0.36	0.157	9.94489e-128	8	Lax1	FALSE	0.203	Tgd	gdT cell
Arl6ip51	5.55995e-127	0.463052	0.724	0.522	7.69108e-123	8	Arl6ip5	FALSE	0.202	Tgd	gdT cell
Sh2d1a1	2.9161e-126	0.582803	0.482	0.28	4.03384e-122	8	Sh2d1a	FALSE	0.202	Tgd	gdT cell
Ppp1r12a	6.36943e-110	0.490202	0.587	0.389	8.81083e-106	8	Ppp1r12a	FALSE	0.198	Tgd	gdT cell
Klk81	1.38491e-84	0.426801	0.582	0.386	1.91575e-80	8	Klk8	FALSE	0.196	Tgd	gdT cell
Il10rb1	9.5834e-108	0.423585	0.368	0.176	1.32567e-103	8	Il10rb	FALSE	0.192	Tgd	gdT cell
Pde2a	7.5284e-184	0.58795	0.278	0.087	1.0414e-179	8	Pde2a	FALSE	0.191	Tgd	gdT cell
Lpar6	3.95069e-147	0.535734	0.305	0.116	5.46499e-143	8	Lpar6	TRUE	0.189	Tgd	gdT cell
Saraf1	1.41263e-66	0.349858	0.661	0.472	1.95409e-62	8	Saraf	FALSE	0.189	Tgd	gdT cell
Hmgb21	2.33602e-89	0.476535	0.59	0.402	3.23142e-85	8	Hmgb2	FALSE	0.188	Tgd	gdT cell
Ly6a1	8.76951e-191	0.9278	0.78	0.592	1.21309e-186	8	Ly6a	FALSE	0.188	Tgd	gdT cell
Cd48	2.41316e-124	0.510059	0.687	0.501	3.33812e-120	8	Cd48	TRUE	0.186	Tgd	gdT cell
Klf3	3.53215e-83	0.45996	0.535	0.349	4.88602e-79	8	Klf3	FALSE	0.186	Tgd	gdT cell
Lgals3bp1	3.56809e-101	0.420877	0.41	0.224	4.93574e-97	8	Lgals3bp	FALSE	0.186	Tgd	gdT cell
Selplg1	0	0.702617	0.922	0.736	0	8	Selplg	FALSE	0.186	Tgd	gdT cell
Tapbpl1	4.25751e-97	0.442324	0.407	0.221	5.88942e-93	8	Tapbpl	FALSE	0.186	Tgd	gdT cell
Lpxn2	4.33579e-110	0.45639	0.339	0.154	5.9977e-106	8	Lpxn	FALSE	0.185	Tgd	gdT cell
S100a101	0	0.942175	0.864	0.679	0	8	S100a10	FALSE	0.185	Tgd	gdT cell
Cited2	5.77464e-118	0.574196	0.359	0.175	7.98806e-114	8	Cited2	TRUE	0.184	Tgd	gdT cell
Plaat31	1.31708e-76	0.422532	0.488	0.304	1.82192e-72	8	Plaat3	FALSE	0.184	Tgd	gdT cell
1700025G04Rik	4.54288e-157	0.489475	0.27	0.089	6.28416e-153	8	1700025G04Rik	TRUE	0.181	Tgd	gdT cell
Il7r1	1.96245e-222	0.911408	0.734	0.556	2.71466e-218	8	Il7r	FALSE	0.178	Tgd	gdT cell
Hcst	1.68105e-177	0.584875	0.701	0.524	2.3254e-173	8	Hcst	TRUE	0.177	Tgd	gdT cell
Serinc32	7.7588e-58	0.360764	0.552	0.376	1.07328e-53	8	Serinc3	FALSE	0.176	Tgd	gdT cell
Rinl1	9.54515e-88	0.369637	0.753	0.578	1.32038e-83	8	Rinl	FALSE	0.175	Tgd	gdT cell
Prf1	2.40971e-114	0.55913	0.346	0.172	3.33336e-110	8	Prf1	TRUE	0.174	Tgd	gdT cell
Txn1	2.34384e-65	0.372519	0.591	0.417	3.24224e-61	8	Txn1	FALSE	0.174	Tgd	gdT cell
Gbp71	3.94064e-66	0.368172	0.438	0.265	5.45108e-62	8	Gbp7	FALSE	0.173	Tgd	gdT cell
Hipk1	3.56274e-77	0.381903	0.431	0.258	4.92834e-73	8	Hipk1	FALSE	0.173	Tgd	gdT cell
Hsp90b11	3.75328e-96	0.444582	0.726	0.553	5.19191e-92	8	Hsp90b1	FALSE	0.173	Tgd	gdT cell
Itgb2	6.59428e-114	0.457743	0.691	0.518	9.12186e-110	8	Itgb2	TRUE	0.173	Tgd	gdT cell
Smpdl3a1	1.10626e-74	0.442756	0.434	0.261	1.53029e-70	8	Smpdl3a	FALSE	0.173	Tgd	gdT cell
Ifnar2	5.8337e-77	0.376543	0.421	0.249	8.06975e-73	8	Ifnar2	FALSE	0.172	Tgd	gdT cell
Ybx3	7.03343e-95	0.414462	0.292	0.12	9.72934e-91	8	Ybx3	FALSE	0.172	Tgd	gdT cell
AC149090.1	1.53025e-69	0.381498	0.394	0.225	2.1168e-65	8	AC149090.1	FALSE	0.169	Tgd	gdT cell
Gm12216	1.75232e-94	0.424649	0.306	0.137	2.42398e-90	8	Gm12216	TRUE	0.169	Tgd	gdT cell
Atp2b11	2.14592e-66	0.441308	0.452	0.284	2.96845e-62	8	Atp2b1	FALSE	0.168	Tgd	gdT cell
B4galnt1	1.01903e-80	0.378647	0.691	0.526	1.40962e-76	8	B4galnt1	FALSE	0.165	Tgd	gdT cell
Resf11	3.90772e-55	0.415946	0.578	0.414	5.40555e-51	8	Resf1	FALSE	0.164	Tgd	gdT cell
Etfb	3.72948e-56	0.330036	0.403	0.246	5.15899e-52	8	Etfb	FALSE	0.157	Tgd	gdT cell
Dok2	4.8675e-81	0.352342	0.29	0.134	6.73321e-77	8	Dok2	TRUE	0.156	Tgd	gdT cell
Bin2	1.25962e-78	0.34163	0.726	0.571	1.74243e-74	8	Bin2	TRUE	0.155	Tgd	gdT cell
Cdc42ep3	7.5262e-74	0.370834	0.301	0.147	1.0411e-69	8	Cdc42ep3	TRUE	0.154	Tgd	gdT cell
Anxa6	2.47193e-59	0.332511	0.627	0.474	3.41942e-55	8	Anxa6	TRUE	0.153	Tgd	gdT cell
Coro2a	3.34797e-98	0.423691	0.261	0.108	4.63125e-94	8	Coro2a	TRUE	0.153	Tgd	gdT cell
Fyn1	7.55701e-58	0.400184	0.554	0.402	1.04536e-53	8	Fyn	FALSE	0.152	Tgd	gdT cell
Plac82	4.91163e-93	0.608762	0.258	0.107	6.79426e-89	8	Plac8	FALSE	0.151	Tgd	gdT cell
Xist1	1.98383e-85	0.520909	0.756	0.605	2.74423e-81	8	Xist	FALSE	0.151	Tgd	gdT cell
Pim11	9.83812e-62	0.425126	0.362	0.212	1.36091e-57	8	Pim1	FALSE	0.15	Tgd	gdT cell
Cmtm71	1.04457e-57	0.370936	0.369	0.222	1.44496e-53	8	Cmtm7	FALSE	0.147	Tgd	gdT cell
Arap2	3.10018e-57	0.352978	0.343	0.197	4.28848e-53	8	Arap2	TRUE	0.146	Tgd	gdT cell
Clec2i1	1.03757e-61	0.350506	0.35	0.204	1.43527e-57	8	Clec2i	FALSE	0.146	Tgd	gdT cell
Art2b3	4.39825e-76	0.544492	0.334	0.19	6.0841e-72	8	Art2b	FALSE	0.144	Tgd	gdT cell
Nptn	3.79116e-56	0.333379	0.361	0.218	5.24432e-52	8	Nptn	FALSE	0.143	Tgd	gdT cell
Rbl2	3.40308e-59	0.372075	0.372	0.229	4.70748e-55	8	Rbl2	TRUE	0.143	Tgd	gdT cell
Rcbtb2	5.08533e-99	0.485008	0.255	0.112	7.03453e-95	8	Rcbtb2	TRUE	0.143	Tgd	gdT cell
S100a13	2.1537e-52	0.322135	0.544	0.402	2.97921e-48	8	S100a13	TRUE	0.142	Tgd	gdT cell
Ywhaq	5.99779e-34	0.341281	0.542	0.4	8.29674e-30	8	Ywhaq	FALSE	0.142	Tgd	gdT cell
Psmb101	2.00503e-54	0.344829	0.686	0.546	2.77356e-50	8	Psmb10	FALSE	0.14	Tgd	gdT cell
Vasp	2.72709e-54	0.331716	0.734	0.594	3.77239e-50	8	Vasp	TRUE	0.14	Tgd	gdT cell
Gimap41	2.09211e-181	0.599056	0.786	0.647	2.89401e-177	8	Gimap4	FALSE	0.139	Tgd	gdT cell
Gimap6	7.83983e-105	0.389469	0.82	0.681	1.08448e-100	8	Gimap6	FALSE	0.139	Tgd	gdT cell
H2afz1	1.27034e-135	0.561677	0.845	0.709	1.75726e-131	8	H2afz	FALSE	0.136	Tgd	gdT cell
Pdia3	1.25328e-68	0.356508	0.75	0.614	1.73366e-64	8	Pdia3	FALSE	0.136	Tgd	gdT cell
Epsti11	2.12011e-47	0.354079	0.423	0.289	2.93275e-43	8	Epsti1	FALSE	0.134	Tgd	gdT cell
Rgs31	1.13109e-78	0.349178	0.252	0.118	1.56464e-74	8	Rgs3	FALSE	0.134	Tgd	gdT cell
Sla1	3.84564e-49	0.333159	0.353	0.22	5.31968e-45	8	Sla	FALSE	0.133	Tgd	gdT cell
Sema4a	1.01027e-60	0.344564	0.281	0.15	1.39751e-56	8	Sema4a	TRUE	0.131	Tgd	gdT cell
Sptssa	4.26071e-65	0.422414	0.47	0.344	5.89384e-61	8	Sptssa	TRUE	0.126	Tgd	gdT cell
Gnas1	1.82498e-165	0.495602	0.916	0.791	2.52449e-161	8	Gnas	FALSE	0.125	Tgd	gdT cell
Lsp11	2.3397e-90	0.39126	0.853	0.729	3.23651e-86	8	Lsp1	FALSE	0.124	Tgd	gdT cell
Itga41	1.70893e-53	0.449345	0.485	0.367	2.36397e-49	8	Itga4	FALSE	0.118	Tgd	gdT cell
Jak1	4.14574e-95	0.402137	0.875	0.758	5.7348e-91	8	Jak1	FALSE	0.117	Tgd	gdT cell
BE6920072	5.01722e-23	0.372045	0.421	0.316	6.94033e-19	8	BE692007	FALSE	0.105	Tgd	gdT cell
Bcl2	9.72208e-42	0.409118	0.678	0.575	1.34486e-37	8	Bcl2	FALSE	0.103	Tgd	gdT cell
H2-K11	5.72583e-143	0.657474	0.906	0.806	7.92055e-139	8	H2-K1	FALSE	0.1	Tgd	gdT cell
Lgals11	7.07038e-149	1.02782	0.281	0.187	9.78046e-145	8	Lgals1	FALSE	0.094	Tgd	gdT cell
Mbnl1	2.22856e-159	0.52091	0.901	0.808	3.08277e-155	8	Mbnl1	FALSE	0.093	Tgd	gdT cell
Ms4a4b1	0	0.834482	0.937	0.851	0	8	Ms4a4b	FALSE	0.086	Tgd	gdT cell
Arpc1b	9.54799e-97	0.334643	0.927	0.844	1.32077e-92	8	Arpc1b	FALSE	0.083	Tgd	gdT cell
Cox8a	5.29037e-111	0.334568	0.915	0.837	7.31817e-107	8	Cox8a	FALSE	0.078	Tgd	gdT cell
Ms4a6b2	5.27848e-101	0.457101	0.885	0.815	7.30173e-97	8	Ms4a6b	FALSE	0.07	Tgd	gdT cell
Cd3g	2.59025e-70	0.341826	0.944	0.876	3.5831e-66	8	Cd3g	TRUE	0.068	Tgd	gdT cell
Itm2b1	1.36062e-118	0.414452	0.96	0.898	1.88215e-114	8	Itm2b	FALSE	0.062	Tgd	gdT cell
Ptprc	8.22198e-71	0.35336	0.931	0.876	1.13735e-66	8	Ptprc	FALSE	0.055	Tgd	gdT cell
B2m	8.8449e-138	0.378125	0.989	0.951	1.22352e-133	8	B2m	FALSE	0.038	Tgd	gdT cell
H2-D11	1.6981e-229	0.404488	0.994	0.973	2.34898e-225	8	H2-D1	FALSE	0.021	Tgd	gdT cell
Tmsb4x	4.65586e-201	0.454169	0.997	0.98	6.44045e-197	8	Tmsb4x	FALSE	0.017	Tgd	gdT cell
Ldlr	0	1.34525	0.509	0.03	0	9	Ldlr	TRUE	0.479	Myeloid cell	Myeloid cell
Fdps	0	1.47421	0.644	0.17	0	9	Fdps	FALSE	0.474	Myeloid cell	Myeloid cell
Idi1	0	1.18755	0.481	0.065	0	9	Idi1	TRUE	0.416	Myeloid cell	Myeloid cell
Cyp51	0	1.14575	0.445	0.053	0	9	Cyp51	TRUE	0.392	Myeloid cell	Myeloid cell
Sqle	0	1.08378	0.391	0.032	0	9	Sqle	TRUE	0.359	Myeloid cell	Myeloid cell
Hmgcs1	0	1.09225	0.423	0.091	0	9	Hmgcs1	TRUE	0.332	Myeloid cell	Myeloid cell
Msmo1	0	0.960601	0.421	0.093	0	9	Msmo1	TRUE	0.328	Myeloid cell	Myeloid cell
Igfbp42	5.13879e-269	0.853736	0.891	0.636	7.10849e-265	9	Igfbp4	FALSE	0.255	Myeloid cell	Myeloid cell
Hmgcr	6.22732e-274	0.704241	0.348	0.116	8.61425e-270	9	Hmgcr	TRUE	0.232	Myeloid cell	Myeloid cell
Fdft1	0	0.741469	0.279	0.05	0	9	Fdft1	TRUE	0.229	Myeloid cell	Myeloid cell
Pdlim42	3.37367e-138	0.517837	0.491	0.264	4.6668e-134	9	Pdlim4	FALSE	0.227	Myeloid cell	Myeloid cell
Insig1	1.04015e-296	0.650919	0.252	0.046	1.43884e-292	9	Insig1	TRUE	0.206	Myeloid cell	Myeloid cell
Ddit42	1.65879e-139	0.616687	0.788	0.605	2.29461e-135	9	Ddit4	FALSE	0.183	Myeloid cell	Myeloid cell
Srebf2	5.64203e-119	0.505993	0.378	0.202	7.80462e-115	9	Srebf2	TRUE	0.176	Myeloid cell	Myeloid cell
Emp31	2.69954e-150	0.495261	0.871	0.702	3.73427e-146	9	Emp3	FALSE	0.169	Myeloid cell	Myeloid cell
Ass12	2.62541e-79	0.42934	0.483	0.32	3.63172e-75	9	Ass1	FALSE	0.163	Myeloid cell	Myeloid cell
Pcyt2	1.22337e-96	0.422753	0.32	0.169	1.69229e-92	9	Pcyt2	TRUE	0.151	Myeloid cell	Myeloid cell
Dbi	1.43666e-93	0.447957	0.446	0.296	1.98733e-89	9	Dbi	FALSE	0.15	Myeloid cell	Myeloid cell
Dtx1	1.42581e-68	0.439052	0.575	0.425	1.97232e-64	9	Dtx1	TRUE	0.15	Myeloid cell	Myeloid cell
Tsc22d31	8.47534e-101	0.476505	0.771	0.627	1.17239e-96	9	Tsc22d3	FALSE	0.144	Myeloid cell	Myeloid cell
Ccnd22	7.08275e-105	0.398024	0.848	0.706	9.79757e-101	9	Ccnd2	FALSE	0.142	Myeloid cell	Myeloid cell
Kbtbd11	1.6229e-57	0.326512	0.595	0.458	2.24496e-53	9	Kbtbd11	FALSE	0.137	Myeloid cell	Myeloid cell
Sit11	6.67078e-56	0.327692	0.49	0.354	9.22768e-52	9	Sit1	FALSE	0.136	Myeloid cell	Myeloid cell
St6galnac21	5.52992e-63	0.415	0.355	0.225	7.64954e-59	9	St6galnac2	FALSE	0.13	Myeloid cell	Myeloid cell
Flna1	1.64891e-52	0.349282	0.561	0.438	2.28094e-48	9	Flna	FALSE	0.123	Myeloid cell	Myeloid cell
Tuba4a	1.97281e-78	0.388553	0.504	0.383	2.72899e-74	9	Tuba4a	TRUE	0.121	Myeloid cell	Myeloid cell
Lcp1	5.31651e-68	0.340602	0.792	0.675	7.35433e-64	9	Lcp1	FALSE	0.117	Myeloid cell	Myeloid cell
Tuba1a	3.26802e-57	0.374423	0.536	0.42	4.52065e-53	9	Tuba1a	FALSE	0.116	Myeloid cell	Myeloid cell
Npc21	5.35379e-122	0.371095	0.927	0.812	7.4059e-118	9	Npc2	FALSE	0.115	Myeloid cell	Myeloid cell
Abhd8	8.91037e-50	0.324311	0.511	0.397	1.23257e-45	9	Abhd8	TRUE	0.114	Myeloid cell	Myeloid cell
Srsf21	5.46615e-62	0.322999	0.708	0.594	7.56132e-58	9	Srsf2	FALSE	0.114	Myeloid cell	Myeloid cell
Flt3l1	1.32213e-42	0.325915	0.382	0.27	1.8289e-38	9	Flt3l	FALSE	0.112	Myeloid cell	Myeloid cell
Erg28	7.37271e-75	0.356677	0.345	0.237	1.01987e-70	9	Erg28	TRUE	0.108	Myeloid cell	Myeloid cell
Eno1	4.90219e-76	0.341957	0.814	0.719	6.7812e-72	9	Eno1	TRUE	0.095	Myeloid cell	Myeloid cell
Cnn2	7.89664e-117	0.412415	0.931	0.843	1.09234e-112	9	Cnn2	TRUE	0.088	Myeloid cell	Myeloid cell
Cfl1	6.00007e-157	0.333924	0.988	0.941	8.2999e-153	9	Cfl1	FALSE	0.047	Myeloid cell	Myeloid cell
Actg1	6.56006e-194	0.452991	0.994	0.948	9.07454e-190	9	Actg1	FALSE	0.046	Myeloid cell	Myeloid cell
Pfn1	6.29414e-217	0.372392	0.998	0.969	8.70668e-213	9	Pfn1	TRUE	0.029	Myeloid cell	Myeloid cell
Actb	1.53065e-220	0.332392	1	0.988	2.11735e-216	9	Actb	FALSE	0.012	Myeloid cell	Myeloid cell
mt-Nd4l1	0	2.79662	0.769	0.622	0	10	mt-Nd4l	FALSE	0.147	Other cell, dying	Dying cell
Lars21	0	2.38018	0.624	0.532	0	10	Lars2	FALSE	0.092	Other cell, dying	Dying cell
Gm269171	0	2.9827	0.53	0.451	0	10	Gm26917	FALSE	0.079	Other cell, dying	Dying cell
Malat11	0	1.75371	0.999	0.982	0	10	Malat1	FALSE	0.017	Other cell, dying	Dying cell
Gm424181	0	2.66534	0.993	0.995	0	10	Gm42418	FALSE	-0.002	Other cell, dying	Dying cell
mt-Co31	0	1.33205	0.97	0.99	0	10	mt-Co3	FALSE	-0.02	Other cell, dying	Dying cell
mt-Co11	0	1.66397	0.97	0.991	0	10	mt-Co1	FALSE	-0.021	Other cell, dying	Dying cell
mt-Atp61	0	1.45665	0.966	0.991	0	10	mt-Atp6	FALSE	-0.025	Other cell, dying	Dying cell
mt-Co21	0	1.50517	0.957	0.988	0	10	mt-Co2	FALSE	-0.031	Other cell, dying	Dying cell
mt-Cytb1	0	1.7156	0.954	0.986	0	10	mt-Cytb	FALSE	-0.032	Other cell, dying	Dying cell
Itpr21	0	1.67437	0.244	0.292	0	10	Itpr2	FALSE	-0.048	Other cell, dying	Dying cell
Smg11	0	1.56842	0.217	0.277	0	10	Smg1	FALSE	-0.06	Other cell, dying	Dying cell
Kcnq1ot1	0	1.71989	0.283	0.344	0	10	Kcnq1ot1	FALSE	-0.061	Other cell, dying	Dying cell
Zbtb20	0	1.64832	0.244	0.305	0	10	Zbtb20	FALSE	-0.061	Other cell, dying	Dying cell
Macf11	0	2.0288	0.454	0.517	0	10	Macf1	FALSE	-0.063	Other cell, dying	Dying cell
Prkch	0	1.93797	0.336	0.399	0	10	Prkch	TRUE	-0.063	Other cell, dying	Dying cell
Bach2	0	1.5843	0.217	0.283	0	10	Bach2	FALSE	-0.066	Other cell, dying	Dying cell
4932438A13Rik1	0	1.46075	0.194	0.265	0	10	4932438A13Rik	FALSE	-0.071	Other cell, dying	Dying cell
Arhgef18	0	1.87701	0.309	0.381	0	10	Arhgef18	FALSE	-0.072	Other cell, dying	Dying cell
Sidt1	0	1.4325	0.177	0.252	0	10	Sidt1	FALSE	-0.075	Other cell, dying	Dying cell
Mdm41	0	1.57568	0.232	0.31	0	10	Mdm4	FALSE	-0.078	Other cell, dying	Dying cell
Malt12	0	1.53408	0.239	0.324	0	10	Malt1	FALSE	-0.085	Other cell, dying	Dying cell
Cmah1	0	1.87598	0.323	0.409	0	10	Cmah	FALSE	-0.086	Other cell, dying	Dying cell
Zup1	0	1.32985	0.168	0.256	0	10	Zup1	FALSE	-0.088	Other cell, dying	Dying cell
Camk2d2	0	1.42494	0.198	0.287	0	10	Camk2d	FALSE	-0.089	Other cell, dying	Dying cell
Tet3	0	1.36793	0.18	0.275	0	10	Tet3	FALSE	-0.095	Other cell, dying	Dying cell
Elmo1	0	1.47933	0.221	0.317	0	10	Elmo1	FALSE	-0.096	Other cell, dying	Dying cell
Ttc3	0	1.19182	0.161	0.257	0	10	Ttc3	FALSE	-0.096	Other cell, dying	Dying cell
Cbl1	0	1.46974	0.221	0.318	0	10	Cbl	FALSE	-0.097	Other cell, dying	Dying cell
Ipcef11	0	1.18451	0.162	0.26	0	10	Ipcef1	FALSE	-0.098	Other cell, dying	Dying cell
Ccdc88c1	0	1.44642	0.215	0.314	0	10	Ccdc88c	FALSE	-0.099	Other cell, dying	Dying cell
Inpp4b1	0	2.02431	0.468	0.568	0	10	Inpp4b	FALSE	-0.1	Other cell, dying	Dying cell
Itch	0	1.29436	0.168	0.269	0	10	Itch	FALSE	-0.101	Other cell, dying	Dying cell
Nfatc3	0	1.59908	0.242	0.343	0	10	Nfatc3	FALSE	-0.101	Other cell, dying	Dying cell
Nisch1	0	1.4973	0.24	0.342	0	10	Nisch	FALSE	-0.102	Other cell, dying	Dying cell
Tnik	0	1.30047	0.19	0.292	0	10	Tnik	TRUE	-0.102	Other cell, dying	Dying cell
Rabgap1l2	0	1.17198	0.153	0.259	0	10	Rabgap1l	FALSE	-0.106	Other cell, dying	Dying cell
Epc1	0	1.11898	0.143	0.25	0	10	Epc1	TRUE	-0.107	Other cell, dying	Dying cell
Kmt2c1	0	1.26634	0.174	0.281	0	10	Kmt2c	FALSE	-0.107	Other cell, dying	Dying cell
Utrn	0	1.70349	0.323	0.43	0	10	Utrn	TRUE	-0.107	Other cell, dying	Dying cell
Vps13a	0	1.1746	0.148	0.255	0	10	Vps13a	FALSE	-0.107	Other cell, dying	Dying cell
Huwe11	0	1.40881	0.202	0.31	0	10	Huwe1	FALSE	-0.108	Other cell, dying	Dying cell
Ash1l	0	1.53993	0.252	0.361	0	10	Ash1l	FALSE	-0.109	Other cell, dying	Dying cell
Herc1	0	1.13124	0.156	0.266	0	10	Herc1	FALSE	-0.11	Other cell, dying	Dying cell
Usp15	0	1.25747	0.159	0.269	0	10	Usp15	FALSE	-0.11	Other cell, dying	Dying cell
Ankrd44	0	1.86534	0.381	0.496	0	10	Ankrd44	FALSE	-0.115	Other cell, dying	Dying cell
Dock11	0	1.11802	0.149	0.265	0	10	Dock11	FALSE	-0.116	Other cell, dying	Dying cell
Mkln1	0	1.16598	0.159	0.277	0	10	Mkln1	FALSE	-0.118	Other cell, dying	Dying cell
Ankrd17	0	1.03892	0.142	0.262	0	10	Ankrd17	FALSE	-0.12	Other cell, dying	Dying cell
Ddx171	0	1.16284	0.163	0.283	0	10	Ddx17	FALSE	-0.12	Other cell, dying	Dying cell
Dock10	0	1.68872	0.324	0.445	0	10	Dock10	FALSE	-0.121	Other cell, dying	Dying cell
Rb1cc1	0	1.10677	0.156	0.277	0	10	Rb1cc1	FALSE	-0.121	Other cell, dying	Dying cell
mt-Nd11	0	1.36463	0.808	0.93	0	10	mt-Nd1	FALSE	-0.122	Other cell, dying	Dying cell
mt-Nd2	0	1.38272	0.807	0.929	0	10	mt-Nd2	FALSE	-0.122	Other cell, dying	Dying cell
Setd5	0	1.06247	0.151	0.273	0	10	Setd5	FALSE	-0.122	Other cell, dying	Dying cell
Arhgap15	0	1.96622	0.483	0.606	0	10	Arhgap15	FALSE	-0.123	Other cell, dying	Dying cell
Dgkd	0	0.993923	0.13	0.253	0	10	Dgkd	FALSE	-0.123	Other cell, dying	Dying cell
Ranbp2	0	0.912409	0.129	0.252	0	10	Ranbp2	TRUE	-0.123	Other cell, dying	Dying cell
Smarca2	0	0.960398	0.129	0.252	0	10	Smarca2	TRUE	-0.123	Other cell, dying	Dying cell
Galnt6	0	1.10684	0.154	0.278	0	10	Galnt6	TRUE	-0.124	Other cell, dying	Dying cell
Itpkb	0	1.34154	0.219	0.343	0	10	Itpkb	FALSE	-0.124	Other cell, dying	Dying cell
Rbm6	0	0.976157	0.137	0.263	0	10	Rbm6	FALSE	-0.126	Other cell, dying	Dying cell
Tasor	0	0.988845	0.133	0.259	0	10	Tasor	FALSE	-0.126	Other cell, dying	Dying cell
Asxl2	0	1.09208	0.154	0.281	0	10	Asxl2	FALSE	-0.127	Other cell, dying	Dying cell
Dock2	0	1.64294	0.311	0.438	0	10	Dock2	FALSE	-0.127	Other cell, dying	Dying cell
Trip11	0	0.914858	0.126	0.254	0	10	Trip11	FALSE	-0.128	Other cell, dying	Dying cell
Ccnt2	0	0.939341	0.127	0.257	0	10	Ccnt2	FALSE	-0.13	Other cell, dying	Dying cell
Srrt	0	1.02257	0.136	0.266	0	10	Srrt	FALSE	-0.13	Other cell, dying	Dying cell
Tpp2	0	1.13986	0.15	0.28	0	10	Tpp2	FALSE	-0.13	Other cell, dying	Dying cell
4632427E13Rik	0	0.897888	0.119	0.25	0	10	4632427E13Rik	TRUE	-0.131	Other cell, dying	Dying cell
Prkca1	0	0.838214	0.121	0.252	0	10	Prkca	FALSE	-0.131	Other cell, dying	Dying cell
Tnrc6a1	0	1.10977	0.17	0.302	0	10	Tnrc6a	FALSE	-0.132	Other cell, dying	Dying cell
4833420G17Rik	0	1.06152	0.139	0.272	0	10	4833420G17Rik	FALSE	-0.133	Other cell, dying	Dying cell
Man1a1	0	0.92078	0.132	0.265	0	10	Man1a	FALSE	-0.133	Other cell, dying	Dying cell
Itga42	0	1.38706	0.24	0.374	0	10	Itga4	FALSE	-0.134	Other cell, dying	Dying cell
Picalm	0	0.873736	0.116	0.25	0	10	Picalm	FALSE	-0.134	Other cell, dying	Dying cell
Arhgap41	0	1.33149	0.209	0.344	0	10	Arhgap4	FALSE	-0.135	Other cell, dying	Dying cell
Lnpep1	0	1.34363	0.218	0.353	0	10	Lnpep	FALSE	-0.135	Other cell, dying	Dying cell
Asap11	0	0.879392	0.121	0.257	0	10	Asap1	FALSE	-0.136	Other cell, dying	Dying cell
BE6920073	0	1.12618	0.187	0.323	0	10	BE692007	FALSE	-0.136	Other cell, dying	Dying cell
Birc6	0	1.52524	0.262	0.398	0	10	Birc6	FALSE	-0.136	Other cell, dying	Dying cell
Esyt2	0	0.861344	0.12	0.256	0	10	Esyt2	TRUE	-0.136	Other cell, dying	Dying cell
Ptk2b1	0	0.823129	0.114	0.25	0	10	Ptk2b	FALSE	-0.136	Other cell, dying	Dying cell
Rcsd1	0	1.63078	0.271	0.407	0	10	Rcsd1	FALSE	-0.136	Other cell, dying	Dying cell
Mllt31	0	1.03256	0.151	0.288	0	10	Mllt3	FALSE	-0.137	Other cell, dying	Dying cell
Zfp292	0	1.57875	0.303	0.441	0	10	Zfp292	FALSE	-0.138	Other cell, dying	Dying cell
Safb	0	1.1669	0.174	0.313	0	10	Safb	FALSE	-0.139	Other cell, dying	Dying cell
Themis	0	1.2962	0.201	0.34	0	10	Themis	TRUE	-0.139	Other cell, dying	Dying cell
Arhgef6	0	0.907558	0.117	0.257	0	10	Arhgef6	FALSE	-0.14	Other cell, dying	Dying cell
Cdk11b	0	1.05582	0.154	0.294	0	10	Cdk11b	FALSE	-0.14	Other cell, dying	Dying cell
Etnk1	0	1.37263	0.231	0.371	0	10	Etnk1	FALSE	-0.14	Other cell, dying	Dying cell
Ikbkb	0	1.41825	0.227	0.367	0	10	Ikbkb	FALSE	-0.14	Other cell, dying	Dying cell
Pecam1	0	0.902608	0.127	0.267	0	10	Pecam1	FALSE	-0.14	Other cell, dying	Dying cell
Akap8	0	0.899288	0.124	0.265	0	10	Akap8	FALSE	-0.141	Other cell, dying	Dying cell
Atf7ip	0	1.64663	0.329	0.47	0	10	Atf7ip	FALSE	-0.141	Other cell, dying	Dying cell
Safb2	0	0.876912	0.121	0.262	0	10	Safb2	FALSE	-0.141	Other cell, dying	Dying cell
Ccnt1	0	0.880772	0.118	0.26	0	10	Ccnt1	FALSE	-0.142	Other cell, dying	Dying cell
Gpatch8	0	1.04754	0.147	0.29	0	10	Gpatch8	FALSE	-0.143	Other cell, dying	Dying cell
Prrc2b1	0	0.855402	0.121	0.264	0	10	Prrc2b	FALSE	-0.143	Other cell, dying	Dying cell
Rsf1	0	0.943511	0.137	0.28	0	10	Rsf1	FALSE	-0.143	Other cell, dying	Dying cell
Prex11	0	0.841862	0.121	0.265	0	10	Prex1	FALSE	-0.144	Other cell, dying	Dying cell
Sptan11	0	0.761206	0.112	0.256	0	10	Sptan1	FALSE	-0.144	Other cell, dying	Dying cell
Atp2a31	0	0.858951	0.117	0.262	0	10	Atp2a3	FALSE	-0.145	Other cell, dying	Dying cell
Madd	0	1.12366	0.165	0.31	0	10	Madd	FALSE	-0.145	Other cell, dying	Dying cell
mt-Nd51	0	1.97569	0.573	0.719	0	10	mt-Nd5	FALSE	-0.146	Other cell, dying	Dying cell
Pkn2	0	0.980913	0.129	0.275	0	10	Pkn2	FALSE	-0.146	Other cell, dying	Dying cell
Zcchc7	0	1.43629	0.254	0.4	0	10	Zcchc7	FALSE	-0.146	Other cell, dying	Dying cell
Ep400	0	0.984131	0.133	0.28	0	10	Ep400	FALSE	-0.147	Other cell, dying	Dying cell
Plec1	0	0.791374	0.115	0.262	0	10	Plec	FALSE	-0.147	Other cell, dying	Dying cell
Ss18	0	0.774235	0.104	0.251	0	10	Ss18	TRUE	-0.147	Other cell, dying	Dying cell
Tia1	0	0.972021	0.136	0.283	0	10	Tia1	FALSE	-0.147	Other cell, dying	Dying cell
Chd7	0	1.01717	0.149	0.297	0	10	Chd7	FALSE	-0.148	Other cell, dying	Dying cell
Myo1g	0	0.689885	0.103	0.251	0	10	Myo1g	FALSE	-0.148	Other cell, dying	Dying cell
Rassf2	0	0.875238	0.116	0.264	0	10	Rassf2	FALSE	-0.148	Other cell, dying	Dying cell
Ifnar21	0	0.80982	0.109	0.258	0	10	Ifnar2	FALSE	-0.149	Other cell, dying	Dying cell
Nufip2	0	0.864152	0.123	0.272	0	10	Nufip2	FALSE	-0.149	Other cell, dying	Dying cell
Tbc1d1	0	1.34636	0.217	0.366	0	10	Tbc1d1	FALSE	-0.149	Other cell, dying	Dying cell
Dhx9	0	0.97908	0.145	0.295	0	10	Dhx9	FALSE	-0.15	Other cell, dying	Dying cell
Fam53b	0	0.976163	0.145	0.296	0	10	Fam53b	TRUE	-0.151	Other cell, dying	Dying cell
Gbp41	0	0.685465	0.106	0.257	0	10	Gbp4	FALSE	-0.151	Other cell, dying	Dying cell
Nrd1	0	1.06079	0.155	0.306	0	10	Nrd1	FALSE	-0.151	Other cell, dying	Dying cell
Prkcb1	0	0.712393	0.099	0.25	0	10	Prkcb	FALSE	-0.151	Other cell, dying	Dying cell
B230219D22Rik	0	0.864258	0.115	0.267	0	10	B230219D22Rik	TRUE	-0.152	Other cell, dying	Dying cell
Il6st1	0	0.963425	0.147	0.299	0	10	Il6st	FALSE	-0.152	Other cell, dying	Dying cell
Tnrc6b	0	1.48205	0.279	0.431	0	10	Tnrc6b	FALSE	-0.152	Other cell, dying	Dying cell
Dennd1c	0	1.0694	0.163	0.316	0	10	Dennd1c	FALSE	-0.153	Other cell, dying	Dying cell
Dnm21	0	1.0975	0.172	0.325	0	10	Dnm2	FALSE	-0.153	Other cell, dying	Dying cell
Gm26821	0	1.5973	0.325	0.478	0	10	Gm2682	FALSE	-0.153	Other cell, dying	Dying cell
Trpc4ap	0	0.826675	0.118	0.271	0	10	Trpc4ap	FALSE	-0.153	Other cell, dying	Dying cell
Cdk12	0	1.03537	0.149	0.303	0	10	Cdk12	FALSE	-0.154	Other cell, dying	Dying cell
Phip	0	1.16697	0.194	0.348	0	10	Phip	FALSE	-0.154	Other cell, dying	Dying cell
Stim1	0	0.815546	0.118	0.273	0	10	Stim1	TRUE	-0.155	Other cell, dying	Dying cell
Pcmtd1	0	0.712786	0.099	0.255	0	10	Pcmtd1	FALSE	-0.156	Other cell, dying	Dying cell
Cntrl	0	0.775464	0.118	0.275	0	10	Cntrl	FALSE	-0.157	Other cell, dying	Dying cell
Kdm5a	0	0.909161	0.135	0.292	0	10	Kdm5a	FALSE	-0.157	Other cell, dying	Dying cell
Larp4b	0	0.612749	0.093	0.25	0	10	Larp4b	TRUE	-0.157	Other cell, dying	Dying cell
Fus	0	1.80663	0.458	0.616	0	10	Fus	FALSE	-0.158	Other cell, dying	Dying cell
Itga6	0	0.710709	0.112	0.27	0	10	Itga6	TRUE	-0.158	Other cell, dying	Dying cell
Tnks2	0	0.814832	0.12	0.278	0	10	Tnks2	TRUE	-0.158	Other cell, dying	Dying cell
Nktr	0	1.32474	0.257	0.416	0	10	Nktr	FALSE	-0.159	Other cell, dying	Dying cell
Parp141	0	0.676357	0.108	0.267	0	10	Parp14	FALSE	-0.159	Other cell, dying	Dying cell
Chd1	0	0.643778	0.098	0.259	0	10	Chd1	FALSE	-0.161	Other cell, dying	Dying cell
Dnajc5	0	0.915157	0.122	0.283	0	10	Dnajc5	FALSE	-0.161	Other cell, dying	Dying cell
Elk4	0	0.810112	0.121	0.282	0	10	Elk4	FALSE	-0.161	Other cell, dying	Dying cell
Gls	0	0.793337	0.118	0.279	0	10	Gls	FALSE	-0.161	Other cell, dying	Dying cell
Man1a2	0	0.640776	0.094	0.255	0	10	Man1a2	TRUE	-0.161	Other cell, dying	Dying cell
Trip12	0	0.951592	0.143	0.304	0	10	Trip12	FALSE	-0.161	Other cell, dying	Dying cell
Baz1b	0	0.790093	0.115	0.277	0	10	Baz1b	FALSE	-0.162	Other cell, dying	Dying cell
Gnl31	0	0.716318	0.104	0.266	0	10	Gnl3	FALSE	-0.162	Other cell, dying	Dying cell
Luc7l	0	0.759251	0.105	0.267	0	10	Luc7l	FALSE	-0.162	Other cell, dying	Dying cell
Luc7l2	0	1.65844	0.378	0.54	0	10	Luc7l2	FALSE	-0.162	Other cell, dying	Dying cell
Zfp638	0	1.07081	0.169	0.331	0	10	Zfp638	FALSE	-0.162	Other cell, dying	Dying cell
Atp2b12	0	0.814676	0.13	0.293	0	10	Atp2b1	FALSE	-0.163	Other cell, dying	Dying cell
Chd8	0	0.672735	0.104	0.267	0	10	Chd8	FALSE	-0.163	Other cell, dying	Dying cell
Gpr132	0	0.68176	0.107	0.271	0	10	Gpr132	FALSE	-0.164	Other cell, dying	Dying cell
Itk1	0	1.63951	0.35	0.514	0	10	Itk	FALSE	-0.164	Other cell, dying	Dying cell
Pum1	0	0.89187	0.135	0.299	0	10	Pum1	FALSE	-0.164	Other cell, dying	Dying cell
Swt1	0	0.71528	0.102	0.266	0	10	Swt1	FALSE	-0.164	Other cell, dying	Dying cell
Aqr	0	0.564503	0.092	0.257	0	10	Aqr	TRUE	-0.165	Other cell, dying	Dying cell
Atxn2l1	0	0.849722	0.132	0.297	0	10	Atxn2l	FALSE	-0.165	Other cell, dying	Dying cell
B4galt1	0	0.690296	0.105	0.27	0	10	B4galt1	TRUE	-0.165	Other cell, dying	Dying cell
Ep300	0	0.698805	0.106	0.271	0	10	Ep300	FALSE	-0.165	Other cell, dying	Dying cell
Fam133b	0	0.749912	0.106	0.271	0	10	Fam133b	FALSE	-0.165	Other cell, dying	Dying cell
Git2	0	1.45963	0.27	0.435	0	10	Git2	FALSE	-0.165	Other cell, dying	Dying cell
March7	0	0.776607	0.121	0.287	0	10	March7	FALSE	-0.166	Other cell, dying	Dying cell
Grap2	0	1.63969	0.342	0.508	0	10	Grap2	FALSE	-0.166	Other cell, dying	Dying cell
mt-Nd31	0	1.73424	0.368	0.534	0	10	mt-Nd3	FALSE	-0.166	Other cell, dying	Dying cell
Ccnl1	0	1.374	0.242	0.409	0	10	Ccnl1	FALSE	-0.167	Other cell, dying	Dying cell
Cyld	0	0.870754	0.138	0.305	0	10	Cyld	FALSE	-0.167	Other cell, dying	Dying cell
Irf3	0	0.557696	0.083	0.25	0	10	Irf3	TRUE	-0.167	Other cell, dying	Dying cell
Nrip13	0	1.00625	0.173	0.34	0	10	Nrip1	FALSE	-0.167	Other cell, dying	Dying cell
Phf20l1	0	1.45304	0.28	0.447	0	10	Phf20l1	FALSE	-0.167	Other cell, dying	Dying cell
R3hdm1	0	1.07979	0.172	0.339	0	10	R3hdm1	FALSE	-0.167	Other cell, dying	Dying cell
Usp7	0	0.696453	0.1	0.267	0	10	Usp7	FALSE	-0.167	Other cell, dying	Dying cell
Dock8	0	1.47712	0.271	0.439	0	10	Dock8	FALSE	-0.168	Other cell, dying	Dying cell
Nr3c1	0	0.704843	0.109	0.277	0	10	Nr3c1	FALSE	-0.168	Other cell, dying	Dying cell
Pitpnc1	0	1.12251	0.181	0.349	0	10	Pitpnc1	TRUE	-0.168	Other cell, dying	Dying cell
Morc3	0	0.554015	0.081	0.25	0	10	Morc3	TRUE	-0.169	Other cell, dying	Dying cell
Numa1	0	0.87517	0.144	0.313	0	10	Numa1	FALSE	-0.169	Other cell, dying	Dying cell
Cd2ap	0	0.688221	0.099	0.269	0	10	Cd2ap	FALSE	-0.17	Other cell, dying	Dying cell
Mlec	0	0.501006	0.086	0.256	0	10	Mlec	TRUE	-0.17	Other cell, dying	Dying cell
Stag2	0	0.570895	0.094	0.264	0	10	Stag2	FALSE	-0.17	Other cell, dying	Dying cell
Tle4	0	0.528363	0.089	0.259	0	10	Tle4	FALSE	-0.17	Other cell, dying	Dying cell
Tmem71	0	0.711912	0.113	0.283	0	10	Tmem71	TRUE	-0.17	Other cell, dying	Dying cell
Adcy71	0	1.16591	0.206	0.377	0	10	Adcy7	FALSE	-0.171	Other cell, dying	Dying cell
Krit1	0	1.10258	0.172	0.343	0	10	Krit1	FALSE	-0.171	Other cell, dying	Dying cell
Prkd2	0	1.12543	0.178	0.349	0	10	Prkd2	FALSE	-0.171	Other cell, dying	Dying cell
Setx	0	1.03767	0.168	0.339	0	10	Setx	FALSE	-0.171	Other cell, dying	Dying cell
Taok3	0	0.747368	0.109	0.28	0	10	Taok3	FALSE	-0.171	Other cell, dying	Dying cell
Acap11	0	1.28453	0.223	0.395	0	10	Acap1	FALSE	-0.172	Other cell, dying	Dying cell
Akap9	0	0.905074	0.154	0.326	0	10	Akap9	FALSE	-0.172	Other cell, dying	Dying cell
Chd2	0	1.15144	0.21	0.382	0	10	Chd2	FALSE	-0.172	Other cell, dying	Dying cell
Phf14	0	0.908605	0.137	0.309	0	10	Phf14	FALSE	-0.172	Other cell, dying	Dying cell
Vav1	0	0.637544	0.098	0.27	0	10	Vav1	FALSE	-0.172	Other cell, dying	Dying cell
Tecpr11	0	1.31038	0.233	0.406	0	10	Tecpr1	FALSE	-0.173	Other cell, dying	Dying cell
Arhgap451	0	1.74164	0.706	0.88	0	10	Arhgap45	FALSE	-0.174	Other cell, dying	Dying cell
Cdk13	0	0.504551	0.088	0.262	0	10	Cdk13	FALSE	-0.174	Other cell, dying	Dying cell
Kdm2a	0	0.753094	0.123	0.297	0	10	Kdm2a	FALSE	-0.174	Other cell, dying	Dying cell
Ppm1b	0	0.438027	0.078	0.252	0	10	Ppm1b	TRUE	-0.174	Other cell, dying	Dying cell
Samd9l1	0	0.949987	0.18	0.354	0	10	Samd9l	FALSE	-0.174	Other cell, dying	Dying cell
Trib2	0	0.491604	0.092	0.266	0	10	Trib2	FALSE	-0.174	Other cell, dying	Dying cell
Cdkn1b1	0	0.957529	0.152	0.327	0	10	Cdkn1b	FALSE	-0.175	Other cell, dying	Dying cell
Esco1	0	0.595087	0.098	0.273	0	10	Esco1	FALSE	-0.175	Other cell, dying	Dying cell
Itgal3	0	0.677246	0.106	0.281	0	10	Itgal	FALSE	-0.175	Other cell, dying	Dying cell
Naa15	0	0.665941	0.096	0.271	0	10	Naa15	FALSE	-0.175	Other cell, dying	Dying cell
Plgrkt	0	0.869376	0.139	0.314	0	10	Plgrkt	TRUE	-0.175	Other cell, dying	Dying cell
Snhg12	0	0.514977	0.079	0.254	0	10	Snhg12	TRUE	-0.175	Other cell, dying	Dying cell
Abi1	0	0.650209	0.103	0.279	0	10	Abi1	FALSE	-0.176	Other cell, dying	Dying cell
Azi2	0	0.490502	0.077	0.253	0	10	Azi2	TRUE	-0.176	Other cell, dying	Dying cell
Cd96	0	0.480051	0.081	0.257	0	10	Cd96	TRUE	-0.176	Other cell, dying	Dying cell
Zdhhc20	0	1.12671	0.18	0.356	0	10	Zdhhc20	FALSE	-0.176	Other cell, dying	Dying cell
Capn1	0	0.32902	0.075	0.252	0	10	Capn1	TRUE	-0.177	Other cell, dying	Dying cell
Ccar1	0	0.877909	0.139	0.316	0	10	Ccar1	FALSE	-0.177	Other cell, dying	Dying cell
Prkcq1	0	1.57925	0.326	0.503	0	10	Prkcq	FALSE	-0.177	Other cell, dying	Dying cell
Fnbp1	0	0.727824	0.115	0.293	0	10	Fnbp1	FALSE	-0.178	Other cell, dying	Dying cell
Gramd3	0	1.04179	0.147	0.325	0	10	Gramd3	FALSE	-0.178	Other cell, dying	Dying cell
Ifi2141	0	0.403771	0.086	0.264	0	10	Ifi214	FALSE	-0.178	Other cell, dying	Dying cell
Pced1b	0	0.836466	0.137	0.315	0	10	Pced1b	TRUE	-0.178	Other cell, dying	Dying cell
Tnfaip82	0	0.66531	0.107	0.285	0	10	Tnfaip8	FALSE	-0.178	Other cell, dying	Dying cell
Usp34	0	0.851927	0.145	0.323	0	10	Usp34	FALSE	-0.178	Other cell, dying	Dying cell
Zfp148	0	0.6324	0.102	0.28	0	10	Zfp148	FALSE	-0.178	Other cell, dying	Dying cell
Ago2	0	0.814677	0.129	0.308	0	10	Ago2	FALSE	-0.179	Other cell, dying	Dying cell
Itsn21	0	0.972431	0.161	0.34	0	10	Itsn2	FALSE	-0.179	Other cell, dying	Dying cell
Lasp1	0	0.353381	0.071	0.25	0	10	Lasp1	TRUE	-0.179	Other cell, dying	Dying cell
Ccnl21	0	1.38677	0.264	0.444	0	10	Ccnl2	FALSE	-0.18	Other cell, dying	Dying cell
Clk1	0	1.36685	0.26	0.44	0	10	Clk1	FALSE	-0.18	Other cell, dying	Dying cell
Cpsf6	0	0.920133	0.151	0.331	0	10	Cpsf6	FALSE	-0.18	Other cell, dying	Dying cell
Mia3	0	0.461591	0.086	0.266	0	10	Mia3	FALSE	-0.18	Other cell, dying	Dying cell
Dhps	0	0.447291	0.069	0.25	0	10	Dhps	TRUE	-0.181	Other cell, dying	Dying cell
Hipk11	0	0.46403	0.086	0.268	0	10	Hipk1	FALSE	-0.182	Other cell, dying	Dying cell
Ptpn222	0	0.720432	0.124	0.306	0	10	Ptpn22	FALSE	-0.182	Other cell, dying	Dying cell
Rgs14	0	0.511002	0.086	0.268	0	10	Rgs14	TRUE	-0.182	Other cell, dying	Dying cell
Slc38a1	0	1.04904	0.163	0.345	0	10	Slc38a1	FALSE	-0.182	Other cell, dying	Dying cell
Thoc2	0	0.811432	0.136	0.318	0	10	Thoc2	FALSE	-0.182	Other cell, dying	Dying cell
Becn1	0	0.501977	0.086	0.269	0	10	Becn1	FALSE	-0.183	Other cell, dying	Dying cell
Hnrnph11	0	0.928051	0.158	0.341	0	10	Hnrnph1	FALSE	-0.183	Other cell, dying	Dying cell
Klf31	0	1.0417	0.176	0.359	0	10	Klf3	FALSE	-0.183	Other cell, dying	Dying cell
Tut7	0	0.734862	0.124	0.307	0	10	Tut7	FALSE	-0.183	Other cell, dying	Dying cell
Usp25	0	0.519486	0.092	0.275	0	10	Usp25	FALSE	-0.183	Other cell, dying	Dying cell
Cr1l	0	0.614782	0.105	0.289	0	10	Cr1l	FALSE	-0.184	Other cell, dying	Dying cell
Fbxw2	0	0.779478	0.116	0.3	0	10	Fbxw2	FALSE	-0.184	Other cell, dying	Dying cell
Mbp	0	0.607919	0.097	0.281	0	10	Mbp	TRUE	-0.184	Other cell, dying	Dying cell
Prpf8	0	0.597588	0.102	0.286	0	10	Prpf8	FALSE	-0.184	Other cell, dying	Dying cell
Ttc5	0	0.36744	0.071	0.255	0	10	Ttc5	TRUE	-0.184	Other cell, dying	Dying cell
Kif21b1	0	1.04408	0.194	0.379	0	10	Kif21b	FALSE	-0.185	Other cell, dying	Dying cell
Ncoa31	0	0.443261	0.08	0.265	0	10	Ncoa3	FALSE	-0.185	Other cell, dying	Dying cell
Sh3bp51	0	0.383196	0.076	0.261	0	10	Sh3bp5	FALSE	-0.185	Other cell, dying	Dying cell
4933434E20Rik	0	0.40065	0.076	0.262	0	10	4933434E20Rik	TRUE	-0.186	Other cell, dying	Dying cell
Fxr1	0	0.419417	0.081	0.267	0	10	Fxr1	FALSE	-0.186	Other cell, dying	Dying cell
Ogdh	0	0.58628	0.095	0.281	0	10	Ogdh	FALSE	-0.186	Other cell, dying	Dying cell
Pstpip1	0	0.589442	0.09	0.276	0	10	Pstpip1	TRUE	-0.186	Other cell, dying	Dying cell
Rnf10	0	0.399011	0.072	0.258	0	10	Rnf10	TRUE	-0.186	Other cell, dying	Dying cell
Ankrd121	0	1.24203	0.239	0.426	0	10	Ankrd12	FALSE	-0.187	Other cell, dying	Dying cell
BC005537	0	0.382022	0.082	0.269	0	10	BC005537	FALSE	-0.187	Other cell, dying	Dying cell
Cd84	0	1.1691	0.215	0.402	0	10	Cd84	FALSE	-0.187	Other cell, dying	Dying cell
Cyth42	0	0.750786	0.129	0.316	0	10	Cyth4	FALSE	-0.187	Other cell, dying	Dying cell
Dennd2d1	0	0.949846	0.16	0.347	0	10	Dennd2d	FALSE	-0.187	Other cell, dying	Dying cell
Taf1d	0	0.850868	0.134	0.321	0	10	Taf1d	FALSE	-0.187	Other cell, dying	Dying cell
Ccdc47	0	0.422654	0.076	0.264	0	10	Ccdc47	TRUE	-0.188	Other cell, dying	Dying cell
Prrc2a1	0	0.518972	0.099	0.287	0	10	Prrc2a	FALSE	-0.188	Other cell, dying	Dying cell
Ssh2	0	1.30597	0.244	0.432	0	10	Ssh2	FALSE	-0.188	Other cell, dying	Dying cell
Yme1l1	0	0.513423	0.094	0.282	0	10	Yme1l1	FALSE	-0.188	Other cell, dying	Dying cell
Gps2	0	1.02181	0.162	0.351	0	10	Gps2	FALSE	-0.189	Other cell, dying	Dying cell
Riok3	0	0.82453	0.135	0.324	0	10	Riok3	FALSE	-0.189	Other cell, dying	Dying cell
Sike1	0	0.422516	0.077	0.266	0	10	Sike1	FALSE	-0.189	Other cell, dying	Dying cell
Tra2a	0	1.25852	0.241	0.43	0	10	Tra2a	FALSE	-0.189	Other cell, dying	Dying cell
Znrf11	0	0.814983	0.149	0.338	0	10	Znrf1	FALSE	-0.189	Other cell, dying	Dying cell
Cs	0	0.519148	0.085	0.275	0	10	Cs	FALSE	-0.19	Other cell, dying	Dying cell
Gatad2b	0	0.833002	0.129	0.319	0	10	Gatad2b	FALSE	-0.19	Other cell, dying	Dying cell
Rapgef6	0	1.71484	0.498	0.688	0	10	Rapgef6	FALSE	-0.19	Other cell, dying	Dying cell
Vps4b	0	0.386685	0.074	0.264	0	10	Vps4b	TRUE	-0.19	Other cell, dying	Dying cell
Cflar	0	0.799733	0.135	0.326	0	10	Cflar	TRUE	-0.191	Other cell, dying	Dying cell
Ilf2	0	0.622256	0.099	0.29	0	10	Ilf2	TRUE	-0.191	Other cell, dying	Dying cell
Tmem30a	0	0.332937	0.075	0.266	0	10	Tmem30a	FALSE	-0.191	Other cell, dying	Dying cell
Celf1	0	0.901575	0.155	0.347	0	10	Celf1	FALSE	-0.192	Other cell, dying	Dying cell
Ddx461	0	0.877241	0.147	0.339	0	10	Ddx46	FALSE	-0.192	Other cell, dying	Dying cell
Flt3l2	0	0.37542	0.086	0.278	0	10	Flt3l	FALSE	-0.192	Other cell, dying	Dying cell
Hectd1	0	1.27324	0.23	0.422	0	10	Hectd1	FALSE	-0.192	Other cell, dying	Dying cell
Il17ra	0	0.603289	0.109	0.301	0	10	Il17ra	FALSE	-0.192	Other cell, dying	Dying cell
Ly9	0	0.775719	0.132	0.324	0	10	Ly9	TRUE	-0.192	Other cell, dying	Dying cell
Mapk1	0	1.01086	0.163	0.355	0	10	Mapk1	FALSE	-0.192	Other cell, dying	Dying cell
Nsd1	0	1.10081	0.201	0.393	0	10	Nsd1	FALSE	-0.192	Other cell, dying	Dying cell
Pnisr	0	1.32917	0.288	0.48	0	10	Pnisr	FALSE	-0.192	Other cell, dying	Dying cell
Ski	0	0.326845	0.068	0.26	0	10	Ski	TRUE	-0.192	Other cell, dying	Dying cell
Vgll4	0	0.760211	0.125	0.317	0	10	Vgll4	TRUE	-0.192	Other cell, dying	Dying cell
Ndfip2	0	0.368543	0.072	0.265	0	10	Ndfip2	TRUE	-0.193	Other cell, dying	Dying cell
Nfkb12	0	0.66429	0.117	0.31	0	10	Nfkb1	FALSE	-0.193	Other cell, dying	Dying cell
Pkn1	0	1.10532	0.18	0.374	0	10	Pkn1	FALSE	-0.194	Other cell, dying	Dying cell
Hnrnpul1	0	0.648814	0.112	0.307	0	10	Hnrnpul1	FALSE	-0.195	Other cell, dying	Dying cell
Ldb11	0	0.578427	0.098	0.293	0	10	Ldb1	FALSE	-0.195	Other cell, dying	Dying cell
Pik3r1	0	0.961175	0.157	0.352	0	10	Pik3r1	FALSE	-0.195	Other cell, dying	Dying cell
Ptprc1	0	1.42093	0.687	0.882	0	10	Ptprc	FALSE	-0.195	Other cell, dying	Dying cell
Rasa3	0	0.773675	0.128	0.323	0	10	Rasa3	FALSE	-0.195	Other cell, dying	Dying cell
Tmpo	0	0.347116	0.075	0.27	0	10	Tmpo	FALSE	-0.195	Other cell, dying	Dying cell
Ubap2l	0	0.967239	0.16	0.355	0	10	Ubap2l	FALSE	-0.195	Other cell, dying	Dying cell
Gimap8	0	0.88174	0.162	0.358	0	10	Gimap8	FALSE	-0.196	Other cell, dying	Dying cell
Diaph1	0	0.574733	0.102	0.299	0	10	Diaph1	FALSE	-0.197	Other cell, dying	Dying cell
Gramd1a1	0	1.26172	0.248	0.445	0	10	Gramd1a	FALSE	-0.197	Other cell, dying	Dying cell
Rasgrp1	0	1.10921	0.204	0.401	0	10	Rasgrp1	TRUE	-0.197	Other cell, dying	Dying cell
Sesn32	0	0.889547	0.149	0.346	0	10	Sesn3	FALSE	-0.197	Other cell, dying	Dying cell
Tor1aip1	0	0.46335	0.086	0.283	0	10	Tor1aip1	FALSE	-0.197	Other cell, dying	Dying cell
Ugcg	0	0.536303	0.095	0.292	0	10	Ugcg	FALSE	-0.197	Other cell, dying	Dying cell
Actl6a	0	0.361874	0.074	0.272	0	10	Actl6a	TRUE	-0.198	Other cell, dying	Dying cell
Il4ra1	0	0.469962	0.096	0.294	0	10	Il4ra	FALSE	-0.198	Other cell, dying	Dying cell
Lims1	0	0.594188	0.1	0.298	0	10	Lims1	TRUE	-0.198	Other cell, dying	Dying cell
Phf11	0	1.08343	0.191	0.389	0	10	Phf1	FALSE	-0.198	Other cell, dying	Dying cell
Stk10	0	0.975782	0.174	0.372	0	10	Stk10	TRUE	-0.198	Other cell, dying	Dying cell
Xist2	0	1.40996	0.417	0.615	0	10	Xist	FALSE	-0.198	Other cell, dying	Dying cell
Osbpl9	0	0.368156	0.076	0.275	0	10	Osbpl9	FALSE	-0.199	Other cell, dying	Dying cell
Slamf62	0	1.12178	0.221	0.42	0	10	Slamf6	FALSE	-0.199	Other cell, dying	Dying cell
Tut41	0	0.613819	0.115	0.314	0	10	Tut4	FALSE	-0.199	Other cell, dying	Dying cell
Foxn3	0	0.706844	0.128	0.328	0	10	Foxn3	FALSE	-0.2	Other cell, dying	Dying cell
Ppil2	0	0.439325	0.081	0.281	0	10	Ppil2	FALSE	-0.2	Other cell, dying	Dying cell
Ripor2	0	1.6226	0.393	0.593	0	10	Ripor2	FALSE	-0.2	Other cell, dying	Dying cell
Zfp644	0	0.761741	0.133	0.333	0	10	Zfp644	FALSE	-0.2	Other cell, dying	Dying cell
Brd1	0	0.392349	0.084	0.285	0	10	Brd1	TRUE	-0.201	Other cell, dying	Dying cell
Cklf	0	0.543806	0.1	0.301	0	10	Cklf	TRUE	-0.201	Other cell, dying	Dying cell
Snrnp48	0	1.10627	0.184	0.385	0	10	Snrnp48	FALSE	-0.201	Other cell, dying	Dying cell
Sltm	0	0.952621	0.172	0.374	0	10	Sltm	FALSE	-0.202	Other cell, dying	Dying cell
Supt5	0	0.480324	0.09	0.292	0	10	Supt5	FALSE	-0.202	Other cell, dying	Dying cell
Atp11b	0	1.22758	0.226	0.429	0	10	Atp11b	TRUE	-0.203	Other cell, dying	Dying cell
Cebpz	0	0.34716	0.085	0.288	0	10	Cebpz	TRUE	-0.203	Other cell, dying	Dying cell
Kansl1	0	0.709495	0.123	0.326	0	10	Kansl1	FALSE	-0.203	Other cell, dying	Dying cell
Rnf138	0	0.507084	0.099	0.302	0	10	Rnf138	TRUE	-0.203	Other cell, dying	Dying cell
Srsf10	0	1.15487	0.197	0.4	0	10	Srsf10	FALSE	-0.203	Other cell, dying	Dying cell
Taf15	0	0.953551	0.166	0.369	0	10	Taf15	FALSE	-0.203	Other cell, dying	Dying cell
Fam102a	0	0.602974	0.119	0.323	0	10	Fam102a	TRUE	-0.204	Other cell, dying	Dying cell
Ogt	0	1.3614	0.3	0.504	0	10	Ogt	FALSE	-0.204	Other cell, dying	Dying cell
Dars	0	0.352857	0.075	0.28	0	10	Dars	TRUE	-0.205	Other cell, dying	Dying cell
Cd691	0	0.354314	0.094	0.3	0	10	Cd69	FALSE	-0.206	Other cell, dying	Dying cell
Cdc40	0	0.549008	0.099	0.305	0	10	Cdc40	FALSE	-0.206	Other cell, dying	Dying cell
Kmt2a1	0	0.982137	0.179	0.386	0	10	Kmt2a	FALSE	-0.207	Other cell, dying	Dying cell
Me2	0	0.467819	0.086	0.293	0	10	Me2	TRUE	-0.207	Other cell, dying	Dying cell
Mob4	0	0.621506	0.1	0.307	0	10	Mob4	FALSE	-0.207	Other cell, dying	Dying cell
Eprs	0	0.419124	0.085	0.293	0	10	Eprs	TRUE	-0.208	Other cell, dying	Dying cell
Gm472831	0	0.709959	0.127	0.335	0	10	Gm47283	FALSE	-0.208	Other cell, dying	Dying cell
Il6ra1	0	0.845706	0.149	0.357	0	10	Il6ra	FALSE	-0.208	Other cell, dying	Dying cell
Smap12	0	0.798555	0.137	0.345	0	10	Smap1	FALSE	-0.208	Other cell, dying	Dying cell
Zranb2	0	0.758671	0.122	0.33	0	10	Zranb2	TRUE	-0.208	Other cell, dying	Dying cell
Cyfip2	0	0.772881	0.13	0.339	0	10	Cyfip2	FALSE	-0.209	Other cell, dying	Dying cell
Dgkz2	0	0.496315	0.1	0.309	0	10	Dgkz	FALSE	-0.209	Other cell, dying	Dying cell
Fip1l1	0	0.832735	0.133	0.342	0	10	Fip1l1	FALSE	-0.209	Other cell, dying	Dying cell
Phf3	0	1.0529	0.194	0.403	0	10	Phf3	FALSE	-0.209	Other cell, dying	Dying cell
Prkacb	0	0.363799	0.079	0.288	0	10	Prkacb	TRUE	-0.209	Other cell, dying	Dying cell
Arid4b	0	0.794814	0.155	0.365	0	10	Arid4b	FALSE	-0.21	Other cell, dying	Dying cell
Ddx50	0	0.823748	0.143	0.353	0	10	Ddx50	TRUE	-0.21	Other cell, dying	Dying cell
U2surp	0	0.90716	0.16	0.37	0	10	U2surp	FALSE	-0.21	Other cell, dying	Dying cell
Dhx15	0	0.857304	0.147	0.358	0	10	Dhx15	FALSE	-0.211	Other cell, dying	Dying cell
Man2b1	0	0.729803	0.131	0.342	0	10	Man2b1	FALSE	-0.211	Other cell, dying	Dying cell
Sh3gl1	0	1.20142	0.217	0.428	0	10	Sh3gl1	TRUE	-0.211	Other cell, dying	Dying cell
Slc38a2	0	0.930319	0.17	0.381	0	10	Slc38a2	FALSE	-0.211	Other cell, dying	Dying cell
Snrnp70	0	1.60182	0.438	0.649	0	10	Snrnp70	FALSE	-0.211	Other cell, dying	Dying cell
Tardbp	0	0.817194	0.15	0.361	0	10	Tardbp	FALSE	-0.211	Other cell, dying	Dying cell
Mbnl11	0	1.52137	0.604	0.816	0	10	Mbnl1	FALSE	-0.212	Other cell, dying	Dying cell
Rasal31	0	1.37155	0.275	0.487	0	10	Rasal3	FALSE	-0.212	Other cell, dying	Dying cell
Stk38	0	1.40211	0.295	0.507	0	10	Stk38	TRUE	-0.212	Other cell, dying	Dying cell
Cyth1	0	0.66679	0.119	0.332	0	10	Cyth1	TRUE	-0.213	Other cell, dying	Dying cell
Matr3	0	1.00226	0.186	0.399	0	10	Matr3	FALSE	-0.213	Other cell, dying	Dying cell
Syncrip1	0	0.74361	0.139	0.352	0	10	Syncrip	FALSE	-0.213	Other cell, dying	Dying cell
Efr3a	0	0.452383	0.093	0.307	0	10	Efr3a	TRUE	-0.214	Other cell, dying	Dying cell
Ankrd10	0	0.706442	0.129	0.344	0	10	Ankrd10	FALSE	-0.215	Other cell, dying	Dying cell
Chchd3	0	0.514106	0.093	0.308	0	10	Chchd3	TRUE	-0.215	Other cell, dying	Dying cell
Nras	0	0.355064	0.078	0.293	0	10	Nras	TRUE	-0.215	Other cell, dying	Dying cell
Sipa1l1	0	0.947939	0.167	0.382	0	10	Sipa1l1	TRUE	-0.215	Other cell, dying	Dying cell
Cbx4	0	0.397418	0.085	0.301	0	10	Cbx4	TRUE	-0.216	Other cell, dying	Dying cell
Sirt7	0	0.787882	0.141	0.357	0	10	Sirt7	FALSE	-0.216	Other cell, dying	Dying cell
Akna	0	0.496481	0.108	0.325	0	10	Akna	FALSE	-0.217	Other cell, dying	Dying cell
Sipa11	0	0.544321	0.109	0.326	0	10	Sipa1	FALSE	-0.217	Other cell, dying	Dying cell
Pik3cd1	0	1.2915	0.256	0.474	0	10	Pik3cd	FALSE	-0.218	Other cell, dying	Dying cell
Sgk1	0	0.360483	0.091	0.309	0	10	Sgk1	TRUE	-0.218	Other cell, dying	Dying cell
Akap131	0	1.55824	0.439	0.658	0	10	Akap13	FALSE	-0.219	Other cell, dying	Dying cell
Cd63	0	1.10598	0.228	0.447	0	10	Cd6	FALSE	-0.219	Other cell, dying	Dying cell
Glud1	0	0.407475	0.087	0.306	0	10	Glud1	FALSE	-0.219	Other cell, dying	Dying cell
Pfkp	0	0.424576	0.093	0.312	0	10	Pfkp	TRUE	-0.219	Other cell, dying	Dying cell
Rbms1	0	0.814401	0.151	0.37	0	10	Rbms1	FALSE	-0.219	Other cell, dying	Dying cell
Mplkip	0	0.368314	0.083	0.303	0	10	Mplkip	TRUE	-0.22	Other cell, dying	Dying cell
Runx32	0	0.543621	0.106	0.326	0	10	Runx3	FALSE	-0.22	Other cell, dying	Dying cell
Sema4d1	0	0.547496	0.109	0.329	0	10	Sema4d	FALSE	-0.22	Other cell, dying	Dying cell
Sms1	0	0.389645	0.084	0.304	0	10	Sms	FALSE	-0.22	Other cell, dying	Dying cell
Ubn1	0	0.615575	0.12	0.34	0	10	Ubn1	FALSE	-0.22	Other cell, dying	Dying cell
Znrf2	0	0.429541	0.097	0.317	0	10	Znrf2	TRUE	-0.22	Other cell, dying	Dying cell
Rbm5	0	1.2963	0.284	0.505	0	10	Rbm5	FALSE	-0.221	Other cell, dying	Dying cell
Sun2	0	0.663182	0.129	0.35	0	10	Sun2	TRUE	-0.221	Other cell, dying	Dying cell
Tacc1	0	0.529346	0.114	0.335	0	10	Tacc1	FALSE	-0.221	Other cell, dying	Dying cell
Mia2	0	0.649437	0.121	0.343	0	10	Mia2	TRUE	-0.222	Other cell, dying	Dying cell
Nsd3	0	1.37724	0.323	0.545	0	10	Nsd3	FALSE	-0.222	Other cell, dying	Dying cell
Arhgef11	0	1.65876	0.629	0.852	0	10	Arhgef1	FALSE	-0.223	Other cell, dying	Dying cell
Elf2	0	0.38106	0.087	0.31	0	10	Elf2	FALSE	-0.223	Other cell, dying	Dying cell
Slc44a2	0	1.0629	0.206	0.429	0	10	Slc44a2	FALSE	-0.223	Other cell, dying	Dying cell
Mycbp21	0	1.23767	0.277	0.501	0	10	Mycbp2	FALSE	-0.224	Other cell, dying	Dying cell
BC005624	0	0.354483	0.075	0.3	0	10	BC005624	TRUE	-0.225	Other cell, dying	Dying cell
Cast	0	0.59054	0.115	0.34	0	10	Cast	TRUE	-0.225	Other cell, dying	Dying cell
Ggnbp2	0	1.06717	0.203	0.428	0	10	Ggnbp2	FALSE	-0.225	Other cell, dying	Dying cell
Lsm14a	0	0.638712	0.121	0.346	0	10	Lsm14a	TRUE	-0.225	Other cell, dying	Dying cell
Pum2	0	0.674237	0.126	0.351	0	10	Pum2	FALSE	-0.225	Other cell, dying	Dying cell
Bclaf1	0	1.29066	0.282	0.508	0	10	Bclaf1	FALSE	-0.226	Other cell, dying	Dying cell
Ctsw3	0	0.346529	0.114	0.34	0	10	Ctsw	FALSE	-0.226	Other cell, dying	Dying cell
Map4k4	0	0.815472	0.153	0.379	0	10	Map4k4	FALSE	-0.226	Other cell, dying	Dying cell
Polr2a	0	0.576582	0.112	0.338	0	10	Polr2a	FALSE	-0.226	Other cell, dying	Dying cell
Rbck1	0	0.562439	0.1	0.326	0	10	Rbck1	FALSE	-0.226	Other cell, dying	Dying cell
Srpk2	0	0.977551	0.184	0.41	0	10	Srpk2	TRUE	-0.226	Other cell, dying	Dying cell
Supt16	0	0.433114	0.079	0.305	0	10	Supt16	FALSE	-0.226	Other cell, dying	Dying cell
Prpf4b	0	0.914857	0.193	0.42	0	10	Prpf4b	FALSE	-0.227	Other cell, dying	Dying cell
Rbbp6	0	0.658091	0.121	0.348	0	10	Rbbp6	FALSE	-0.227	Other cell, dying	Dying cell
Rtn4	0	0.376322	0.086	0.313	0	10	Rtn4	FALSE	-0.227	Other cell, dying	Dying cell
Zc3hav1	0	0.97251	0.188	0.415	0	10	Zc3hav1	FALSE	-0.227	Other cell, dying	Dying cell
N4bp2l2	0	0.872578	0.166	0.394	0	10	N4bp2l2	FALSE	-0.228	Other cell, dying	Dying cell
Smchd11	0	1.14438	0.231	0.459	0	10	Smchd1	FALSE	-0.228	Other cell, dying	Dying cell
Ube3a	0	0.779489	0.152	0.38	0	10	Ube3a	FALSE	-0.228	Other cell, dying	Dying cell
Gsk3b	0	0.791015	0.155	0.384	0	10	Gsk3b	TRUE	-0.229	Other cell, dying	Dying cell
AY0361181	0	1.04112	0.272	0.502	0	10	AY036118	FALSE	-0.23	Other cell, dying	Dying cell
Caprin1	0	0.643917	0.125	0.355	0	10	Caprin1	FALSE	-0.23	Other cell, dying	Dying cell
H2-Q41	0	1.34563	0.32	0.55	0	10	H2-Q4	FALSE	-0.23	Other cell, dying	Dying cell
Ppp4r3b	0	0.828563	0.158	0.388	0	10	Ppp4r3b	FALSE	-0.23	Other cell, dying	Dying cell
Wac	0	0.613702	0.124	0.354	0	10	Wac	FALSE	-0.23	Other cell, dying	Dying cell
Wnk1	0	1.134	0.239	0.469	0	10	Wnk1	FALSE	-0.23	Other cell, dying	Dying cell
Sptbn11	0	1.16739	0.249	0.48	0	10	Sptbn1	FALSE	-0.231	Other cell, dying	Dying cell
Vps37b	0	0.348551	0.088	0.319	0	10	Vps37b	TRUE	-0.231	Other cell, dying	Dying cell
Cd45	0	0.640045	0.157	0.389	0	10	Cd4	FALSE	-0.232	Other cell, dying	Dying cell
Wdr33	0	1.03029	0.205	0.437	0	10	Wdr33	FALSE	-0.232	Other cell, dying	Dying cell
mt-Nd4	0	0.767231	0.653	0.886	0	10	mt-Nd4	TRUE	-0.233	Other cell, dying	Dying cell
Sf3b3	0	0.881412	0.164	0.397	0	10	Sf3b3	FALSE	-0.233	Other cell, dying	Dying cell
Sp3	0	0.544408	0.116	0.349	0	10	Sp3	TRUE	-0.233	Other cell, dying	Dying cell
Lcp22	0	0.784586	0.159	0.393	0	10	Lcp2	FALSE	-0.234	Other cell, dying	Dying cell
Ppp1r12a1	0	0.813148	0.166	0.401	0	10	Ppp1r12a	FALSE	-0.235	Other cell, dying	Dying cell
Tmod31	0	0.341923	0.09	0.325	0	10	Tmod3	FALSE	-0.235	Other cell, dying	Dying cell
Luc7l3	0	0.905693	0.18	0.416	0	10	Luc7l3	FALSE	-0.236	Other cell, dying	Dying cell
Rsbn1l	0	0.886543	0.164	0.4	0	10	Rsbn1l	FALSE	-0.236	Other cell, dying	Dying cell
Tgfbr2	0	1.21853	0.265	0.501	0	10	Tgfbr2	FALSE	-0.236	Other cell, dying	Dying cell
Arid4a	0	0.833621	0.16	0.398	0	10	Arid4a	TRUE	-0.238	Other cell, dying	Dying cell
Crebbp	0	0.49559	0.109	0.347	0	10	Crebbp	FALSE	-0.238	Other cell, dying	Dying cell
Foxp11	0	1.51751	0.468	0.706	0	10	Foxp1	FALSE	-0.238	Other cell, dying	Dying cell
Pik3ip1	0	0.461057	0.113	0.351	0	10	Pik3ip1	TRUE	-0.238	Other cell, dying	Dying cell
Stat3	0	0.509355	0.113	0.351	0	10	Stat3	TRUE	-0.238	Other cell, dying	Dying cell
Ankrd11	0	1.37684	0.343	0.582	0	10	Ankrd11	FALSE	-0.239	Other cell, dying	Dying cell
Cisd2	0	0.412385	0.094	0.333	0	10	Cisd2	FALSE	-0.239	Other cell, dying	Dying cell
Sp110	0	0.879283	0.172	0.411	0	10	Sp110	FALSE	-0.239	Other cell, dying	Dying cell
Hspa4	0	0.449853	0.104	0.344	0	10	Hspa4	TRUE	-0.24	Other cell, dying	Dying cell
Smad7	0	1.05933	0.218	0.458	0	10	Smad7	TRUE	-0.24	Other cell, dying	Dying cell
Ssbp1	0	0.337925	0.087	0.328	0	10	Ssbp1	TRUE	-0.241	Other cell, dying	Dying cell
Tnrc6c	0	0.742155	0.152	0.393	0	10	Tnrc6c	FALSE	-0.241	Other cell, dying	Dying cell
Sh3bp1	0	0.349626	0.096	0.338	0	10	Sh3bp1	TRUE	-0.242	Other cell, dying	Dying cell
Tap11	0	0.665523	0.136	0.378	0	10	Tap1	FALSE	-0.242	Other cell, dying	Dying cell
Brd4	0	0.754258	0.147	0.391	0	10	Brd4	FALSE	-0.244	Other cell, dying	Dying cell
Irf11	0	0.795413	0.172	0.416	0	10	Irf1	FALSE	-0.244	Other cell, dying	Dying cell
Atp6v0b1	0	0.527788	0.118	0.364	0	10	Atp6v0b	FALSE	-0.246	Other cell, dying	Dying cell
Ehd3	0	0.350378	0.097	0.343	0	10	Ehd3	FALSE	-0.246	Other cell, dying	Dying cell
Eif4g1	0	0.627013	0.133	0.379	0	10	Eif4g1	FALSE	-0.246	Other cell, dying	Dying cell
Twistnb	0	0.334173	0.082	0.328	0	10	Twistnb	TRUE	-0.246	Other cell, dying	Dying cell
Sbno1	0	0.691847	0.145	0.392	0	10	Sbno1	FALSE	-0.247	Other cell, dying	Dying cell
Il27ra	0	1.23699	0.264	0.512	0	10	Il27ra	TRUE	-0.248	Other cell, dying	Dying cell
Ythdc1	0	0.846454	0.182	0.43	0	10	Ythdc1	FALSE	-0.248	Other cell, dying	Dying cell
Atrx	0	1.07254	0.257	0.506	0	10	Atrx	FALSE	-0.249	Other cell, dying	Dying cell
Clint1	0	0.400587	0.101	0.35	0	10	Clint1	TRUE	-0.249	Other cell, dying	Dying cell
Mark2	0	0.438205	0.111	0.36	0	10	Mark2	TRUE	-0.249	Other cell, dying	Dying cell
Cdc42se21	0	0.610253	0.125	0.375	0	10	Cdc42se2	FALSE	-0.25	Other cell, dying	Dying cell
Psmc6	0	0.384766	0.088	0.338	0	10	Psmc6	FALSE	-0.25	Other cell, dying	Dying cell
Ubac2	0	0.537632	0.114	0.364	0	10	Ubac2	FALSE	-0.25	Other cell, dying	Dying cell
Idh3b	0	0.452518	0.107	0.358	0	10	Idh3b	TRUE	-0.251	Other cell, dying	Dying cell
Scaf111	0	0.440647	0.116	0.367	0	10	Scaf11	FALSE	-0.251	Other cell, dying	Dying cell
Senp6	0	0.442012	0.106	0.357	0	10	Senp6	TRUE	-0.251	Other cell, dying	Dying cell
Ubxn4	0	0.479256	0.107	0.358	0	10	Ubxn4	FALSE	-0.251	Other cell, dying	Dying cell
Klhdc21	0	0.408813	0.106	0.359	0	10	Klhdc2	FALSE	-0.253	Other cell, dying	Dying cell
H13	0	0.398755	0.098	0.352	0	10	H13	TRUE	-0.254	Other cell, dying	Dying cell
Ddx6	0	0.819737	0.181	0.436	0	10	Ddx6	FALSE	-0.255	Other cell, dying	Dying cell
Esyt11	0	0.750023	0.159	0.414	0	10	Esyt1	FALSE	-0.255	Other cell, dying	Dying cell
Gtf2i	0	0.606945	0.137	0.393	0	10	Gtf2i	FALSE	-0.256	Other cell, dying	Dying cell
Hp1bp3	0	0.850545	0.19	0.447	0	10	Hp1bp3	TRUE	-0.257	Other cell, dying	Dying cell
Mier1	0	0.657461	0.152	0.409	0	10	Mier1	FALSE	-0.257	Other cell, dying	Dying cell
Kpna4	0	0.525288	0.122	0.38	0	10	Kpna4	TRUE	-0.258	Other cell, dying	Dying cell
Celf21	0	1.09347	0.271	0.53	0	10	Celf2	FALSE	-0.259	Other cell, dying	Dying cell
Sf1	0	0.833999	0.173	0.432	0	10	Sf1	FALSE	-0.259	Other cell, dying	Dying cell
Thrap3	0	0.907503	0.2	0.459	0	10	Thrap3	FALSE	-0.259	Other cell, dying	Dying cell
Srsf6	0	0.461476	0.113	0.374	0	10	Srsf6	FALSE	-0.261	Other cell, dying	Dying cell
Txk	0	1.16665	0.265	0.526	0	10	Txk	TRUE	-0.261	Other cell, dying	Dying cell
Aup1	0	0.348548	0.096	0.358	0	10	Aup1	FALSE	-0.262	Other cell, dying	Dying cell
Bod1l	0	0.628144	0.15	0.412	0	10	Bod1l	FALSE	-0.262	Other cell, dying	Dying cell
Wipf1	0	0.427196	0.113	0.375	0	10	Wipf1	FALSE	-0.262	Other cell, dying	Dying cell
Add1	0	0.393203	0.103	0.366	0	10	Add1	FALSE	-0.263	Other cell, dying	Dying cell
Tcf25	0	1.08907	0.239	0.502	0	10	Tcf25	FALSE	-0.263	Other cell, dying	Dying cell
Dcun1d5	0	0.377847	0.092	0.356	0	10	Dcun1d5	FALSE	-0.264	Other cell, dying	Dying cell
Gspt11	0	0.346961	0.096	0.36	0	10	Gspt1	FALSE	-0.264	Other cell, dying	Dying cell
Cd53	0	0.900528	0.236	0.501	0	10	Cd5	FALSE	-0.265	Other cell, dying	Dying cell
Dgka1	0	1.45302	0.474	0.739	0	10	Dgka	FALSE	-0.265	Other cell, dying	Dying cell
Fgfr1op2	0	0.443409	0.109	0.374	0	10	Fgfr1op2	TRUE	-0.265	Other cell, dying	Dying cell
Rchy1	0	0.601055	0.125	0.39	0	10	Rchy1	TRUE	-0.265	Other cell, dying	Dying cell
Anapc5	0	0.472527	0.111	0.377	0	10	Anapc5	FALSE	-0.266	Other cell, dying	Dying cell
Arhgap9	0	0.620994	0.125	0.391	0	10	Arhgap9	FALSE	-0.266	Other cell, dying	Dying cell
BC0184732	0	0.692596	0.176	0.443	0	10	BC018473	FALSE	-0.267	Other cell, dying	Dying cell
Klhl6	0	0.450158	0.11	0.377	0	10	Klhl6	FALSE	-0.267	Other cell, dying	Dying cell
Ttc14	0	1.00854	0.235	0.502	0	10	Ttc14	FALSE	-0.267	Other cell, dying	Dying cell
Fam78a	0	0.433798	0.126	0.394	0	10	Fam78a	TRUE	-0.268	Other cell, dying	Dying cell
Dpm1	0	0.454035	0.109	0.378	0	10	Dpm1	TRUE	-0.269	Other cell, dying	Dying cell
Retreg1	0	0.387611	0.105	0.374	0	10	Retreg1	FALSE	-0.269	Other cell, dying	Dying cell
Tespa1	0	1.04051	0.257	0.526	0	10	Tespa1	FALSE	-0.269	Other cell, dying	Dying cell
Resf12	0	0.646943	0.155	0.425	0	10	Resf1	FALSE	-0.27	Other cell, dying	Dying cell
Smc42	0	0.375686	0.161	0.431	0	10	Smc4	FALSE	-0.27	Other cell, dying	Dying cell
Rp9	0	0.355747	0.102	0.373	0	10	Rp9	FALSE	-0.271	Other cell, dying	Dying cell
Def6	0	0.380052	0.104	0.376	0	10	Def6	TRUE	-0.272	Other cell, dying	Dying cell
H2-Ke6	0	0.352398	0.1	0.372	0	10	H2-Ke6	TRUE	-0.272	Other cell, dying	Dying cell
Max	0	0.41648	0.107	0.379	0	10	Max	TRUE	-0.272	Other cell, dying	Dying cell
Top2b	0	0.671792	0.157	0.429	0	10	Top2b	FALSE	-0.272	Other cell, dying	Dying cell
Lrp10	0	0.376516	0.104	0.377	0	10	Lrp10	FALSE	-0.273	Other cell, dying	Dying cell
Zfp36l13	0	0.619551	0.157	0.43	0	10	Zfp36l1	FALSE	-0.273	Other cell, dying	Dying cell
Arrb2	0	0.479082	0.132	0.406	0	10	Arrb2	TRUE	-0.274	Other cell, dying	Dying cell
Cnot6l	0	0.413856	0.133	0.407	0	10	Cnot6l	FALSE	-0.274	Other cell, dying	Dying cell
Traf3ip3	0	0.953426	0.218	0.492	0	10	Traf3ip3	FALSE	-0.274	Other cell, dying	Dying cell
Xrn2	0	0.825477	0.181	0.455	0	10	Xrn2	FALSE	-0.274	Other cell, dying	Dying cell
Fubp1	0	1.20308	0.326	0.601	0	10	Fubp1	FALSE	-0.275	Other cell, dying	Dying cell
Mtdh	0	0.819774	0.184	0.459	0	10	Mtdh	FALSE	-0.275	Other cell, dying	Dying cell
Adgre5	0	0.655677	0.166	0.442	0	10	Adgre5	FALSE	-0.276	Other cell, dying	Dying cell
Foxo1	0	0.77263	0.195	0.471	0	10	Foxo1	FALSE	-0.276	Other cell, dying	Dying cell
Zfp207	0	0.64621	0.142	0.418	0	10	Zfp207	FALSE	-0.276	Other cell, dying	Dying cell
Prpf40a	0	0.570711	0.133	0.41	0	10	Prpf40a	TRUE	-0.277	Other cell, dying	Dying cell
Stk24	0	0.821304	0.172	0.449	0	10	Stk24	FALSE	-0.277	Other cell, dying	Dying cell
Stub1	0	0.419973	0.1	0.377	0	10	Stub1	FALSE	-0.277	Other cell, dying	Dying cell
9930111J21Rik22	0	0.648175	0.183	0.461	0	10	9930111J21Rik2	FALSE	-0.278	Other cell, dying	Dying cell
Stat11	0	1.00884	0.321	0.6	0	10	Stat1	FALSE	-0.279	Other cell, dying	Dying cell
Arglu1	0	0.535959	0.144	0.425	0	10	Arglu1	FALSE	-0.281	Other cell, dying	Dying cell
Rbm25	0	1.23639	0.348	0.631	0	10	Rbm25	FALSE	-0.283	Other cell, dying	Dying cell
Rbm39	0	1.21868	0.613	0.897	0	10	Rbm39	FALSE	-0.284	Other cell, dying	Dying cell
Kmt2e	0	1.17659	0.288	0.573	0	10	Kmt2e	FALSE	-0.285	Other cell, dying	Dying cell
Arid1a1	0	0.714412	0.162	0.449	0	10	Arid1a	FALSE	-0.287	Other cell, dying	Dying cell
Acin1	0	0.871084	0.215	0.506	0	10	Acin1	FALSE	-0.291	Other cell, dying	Dying cell
Dnajc71	0	0.54864	0.138	0.429	0	10	Dnajc7	FALSE	-0.291	Other cell, dying	Dying cell
Fmnl11	0	0.508925	0.137	0.428	0	10	Fmnl1	FALSE	-0.291	Other cell, dying	Dying cell
Rinl2	0	1.12528	0.3	0.591	0	10	Rinl	FALSE	-0.291	Other cell, dying	Dying cell
Chd33	0	1.13885	0.341	0.633	0	10	Chd3	FALSE	-0.292	Other cell, dying	Dying cell
Son	0	1.39882	0.495	0.787	0	10	Son	FALSE	-0.292	Other cell, dying	Dying cell
Eif5b1	0	0.384183	0.123	0.416	0	10	Eif5b	FALSE	-0.293	Other cell, dying	Dying cell
Mat2a1	0	0.632668	0.16	0.453	0	10	Mat2a	FALSE	-0.293	Other cell, dying	Dying cell
Pnn	0	0.882889	0.227	0.52	0	10	Pnn	FALSE	-0.293	Other cell, dying	Dying cell
Rsrc2	0	0.657794	0.165	0.459	0	10	Rsrc2	FALSE	-0.294	Other cell, dying	Dying cell
Samhd13	0	0.682564	0.194	0.488	0	10	Samhd1	FALSE	-0.294	Other cell, dying	Dying cell
Sh3kbp1	0	0.811056	0.196	0.49	0	10	Sh3kbp1	FALSE	-0.294	Other cell, dying	Dying cell
Spn1	0	0.401349	0.127	0.421	0	10	Spn	FALSE	-0.294	Other cell, dying	Dying cell
Hnrnpr	0	0.505675	0.137	0.432	0	10	Hnrnpr	FALSE	-0.295	Other cell, dying	Dying cell
Ccnd3	0	1.11288	0.531	0.827	0	10	Ccnd3	TRUE	-0.296	Other cell, dying	Dying cell
Hnrnpdl1	0	0.717205	0.179	0.475	0	10	Hnrnpdl	FALSE	-0.296	Other cell, dying	Dying cell
Tspan322	0	0.760754	0.235	0.531	0	10	Tspan32	FALSE	-0.296	Other cell, dying	Dying cell
Wasf2	0	0.348261	0.112	0.408	0	10	Wasf2	FALSE	-0.296	Other cell, dying	Dying cell
Csnk2a1	0	0.615355	0.153	0.45	0	10	Csnk2a1	TRUE	-0.297	Other cell, dying	Dying cell
Dusp11	0	0.670843	0.162	0.459	0	10	Dusp11	TRUE	-0.297	Other cell, dying	Dying cell
Smarca5	0	0.395098	0.112	0.409	0	10	Smarca5	TRUE	-0.297	Other cell, dying	Dying cell
Lrrfip1	0	0.669283	0.168	0.466	0	10	Lrrfip1	TRUE	-0.298	Other cell, dying	Dying cell
Ablim1	0	1.26866	0.451	0.753	0	10	Ablim1	FALSE	-0.302	Other cell, dying	Dying cell
Cd282	0	0.550386	0.17	0.472	0	10	Cd28	FALSE	-0.302	Other cell, dying	Dying cell
Flna2	0	0.487418	0.147	0.449	0	10	Flna	FALSE	-0.302	Other cell, dying	Dying cell
Il7r2	0	0.687088	0.266	0.569	0	10	Il7r	FALSE	-0.303	Other cell, dying	Dying cell
Kbtbd111	0	0.61536	0.166	0.469	0	10	Kbtbd11	FALSE	-0.303	Other cell, dying	Dying cell
Satb1	0	1.14861	0.391	0.694	0	10	Satb1	TRUE	-0.303	Other cell, dying	Dying cell
Tap21	0	0.716653	0.18	0.483	0	10	Tap2	FALSE	-0.303	Other cell, dying	Dying cell
Bptf	0	0.673761	0.179	0.483	0	10	Bptf	FALSE	-0.304	Other cell, dying	Dying cell
Gpbp1	0	0.330386	0.11	0.414	0	10	Gpbp1	TRUE	-0.304	Other cell, dying	Dying cell
Idnk	0	0.440824	0.128	0.432	0	10	Idnk	TRUE	-0.304	Other cell, dying	Dying cell
Nipbl	0	0.796475	0.207	0.511	0	10	Nipbl	FALSE	-0.304	Other cell, dying	Dying cell
Prpf38b	0	0.756027	0.195	0.499	0	10	Prpf38b	FALSE	-0.304	Other cell, dying	Dying cell
Dnajc3	0	0.394092	0.124	0.43	0	10	Dnajc3	TRUE	-0.306	Other cell, dying	Dying cell
Tes	0	0.439093	0.137	0.444	0	10	Tes	TRUE	-0.307	Other cell, dying	Dying cell
Csde1	0	0.498505	0.144	0.452	0	10	Csde1	FALSE	-0.308	Other cell, dying	Dying cell
Il21r	0	0.741923	0.187	0.495	0	10	Il21r	FALSE	-0.308	Other cell, dying	Dying cell
Pura	0	0.601114	0.155	0.463	0	10	Pura	TRUE	-0.308	Other cell, dying	Dying cell
Brd2	0	0.40118	0.121	0.43	0	10	Brd2	FALSE	-0.309	Other cell, dying	Dying cell
Kcnn41	0	0.565202	0.16	0.469	0	10	Kcnn4	FALSE	-0.309	Other cell, dying	Dying cell
Lbr	0	0.585512	0.157	0.469	0	10	Lbr	TRUE	-0.312	Other cell, dying	Dying cell
Rhoh1	0	1.18886	0.357	0.67	0	10	Rhoh	FALSE	-0.313	Other cell, dying	Dying cell
Srrm1	0	0.758769	0.206	0.521	0	10	Srrm1	FALSE	-0.315	Other cell, dying	Dying cell
Bcl21	0	0.817906	0.27	0.586	0	10	Bcl2	FALSE	-0.316	Other cell, dying	Dying cell
Arhgap30	0	0.92454	0.247	0.564	0	10	Arhgap30	FALSE	-0.317	Other cell, dying	Dying cell
Fyb1	0	1.02203	0.364	0.681	0	10	Fyb	FALSE	-0.317	Other cell, dying	Dying cell
Grk6	0	0.379994	0.135	0.453	0	10	Grk6	FALSE	-0.318	Other cell, dying	Dying cell
Irf2	0	0.63946	0.158	0.476	0	10	Irf2	FALSE	-0.318	Other cell, dying	Dying cell
Pafah1b1	0	0.806517	0.196	0.516	0	10	Pafah1b1	TRUE	-0.32	Other cell, dying	Dying cell
Hnrnpl	0	0.698614	0.194	0.515	0	10	Hnrnpl	FALSE	-0.321	Other cell, dying	Dying cell
Ptbp3	0	0.80856	0.215	0.536	0	10	Ptbp3	FALSE	-0.321	Other cell, dying	Dying cell
Rock1	0	0.621489	0.179	0.5	0	10	Rock1	FALSE	-0.321	Other cell, dying	Dying cell
Kif5b	0	0.766159	0.204	0.526	0	10	Kif5b	FALSE	-0.322	Other cell, dying	Dying cell
Sfpq1	0	0.697853	0.204	0.527	0	10	Sfpq	FALSE	-0.323	Other cell, dying	Dying cell
Ikzf11	0	0.938317	0.273	0.597	0	10	Ikzf1	FALSE	-0.324	Other cell, dying	Dying cell
Psip1	0	0.385516	0.137	0.461	0	10	Psip1	FALSE	-0.324	Other cell, dying	Dying cell
Rab14	0	0.591406	0.167	0.491	0	10	Rab14	FALSE	-0.324	Other cell, dying	Dying cell
Stk4	0	0.7612	0.208	0.533	0	10	Stk4	FALSE	-0.325	Other cell, dying	Dying cell
Srrm21	0	1.15498	0.488	0.815	0	10	Srrm2	FALSE	-0.327	Other cell, dying	Dying cell
Srsf5	0	0.861577	0.236	0.563	0	10	Srsf5	FALSE	-0.327	Other cell, dying	Dying cell
Prrc2c	0	1.03411	0.368	0.697	0	10	Prrc2c	FALSE	-0.329	Other cell, dying	Dying cell
Ptpn1	0	0.365909	0.121	0.451	0	10	Ptpn1	FALSE	-0.33	Other cell, dying	Dying cell
Csnk1a1	0	0.800657	0.221	0.555	0	10	Csnk1a1	FALSE	-0.334	Other cell, dying	Dying cell
Crlf3	0	0.769932	0.231	0.566	0	10	Crlf3	FALSE	-0.335	Other cell, dying	Dying cell
Ewsr1	0	0.661883	0.173	0.508	0	10	Ewsr1	FALSE	-0.335	Other cell, dying	Dying cell
Apbb1ip	0	0.984635	0.287	0.626	0	10	Apbb1ip	TRUE	-0.339	Other cell, dying	Dying cell
Tra2b	0	0.813858	0.242	0.589	0	10	Tra2b	FALSE	-0.347	Other cell, dying	Dying cell
Ddx24	0	0.54378	0.159	0.508	0	10	Ddx24	FALSE	-0.349	Other cell, dying	Dying cell
Myh91	0	0.967606	0.368	0.717	0	10	Myh9	FALSE	-0.349	Other cell, dying	Dying cell
Chd4	0	0.506285	0.173	0.523	0	10	Chd4	FALSE	-0.35	Other cell, dying	Dying cell
Peli1	0	0.884739	0.285	0.636	0	10	Peli1	FALSE	-0.351	Other cell, dying	Dying cell
Rasgrp21	0	0.586843	0.212	0.563	0	10	Rasgrp2	FALSE	-0.351	Other cell, dying	Dying cell
Top1	0	0.369487	0.15	0.501	0	10	Top1	FALSE	-0.351	Other cell, dying	Dying cell
Iqgap11	0	0.692596	0.23	0.584	0	10	Iqgap1	FALSE	-0.354	Other cell, dying	Dying cell
Sf3b1	0	1.09285	0.388	0.743	0	10	Sf3b1	FALSE	-0.355	Other cell, dying	Dying cell
Bcl11b1	0	0.652145	0.266	0.622	0	10	Bcl11b	FALSE	-0.356	Other cell, dying	Dying cell
Khdrbs1	0	0.340393	0.137	0.494	0	10	Khdrbs1	FALSE	-0.357	Other cell, dying	Dying cell
Ddx5	0	0.677319	0.586	0.944	0	10	Ddx5	FALSE	-0.358	Other cell, dying	Dying cell
Mndal1	0	0.741131	0.293	0.651	0	10	Mndal	FALSE	-0.358	Other cell, dying	Dying cell
Ets11	0	0.978709	0.479	0.839	0	10	Ets1	FALSE	-0.36	Other cell, dying	Dying cell
Srsf7	0	1.04134	0.385	0.745	0	10	Srsf7	FALSE	-0.36	Other cell, dying	Dying cell
Srsf11	0	0.743137	0.236	0.597	0	10	Srsf11	FALSE	-0.361	Other cell, dying	Dying cell
Srpk1	0	0.707528	0.227	0.589	0	10	Srpk1	TRUE	-0.362	Other cell, dying	Dying cell
Lef11	0	0.536977	0.474	0.837	0	10	Lef1	FALSE	-0.363	Other cell, dying	Dying cell
G3bp2	0	0.391544	0.152	0.518	0	10	G3bp2	TRUE	-0.366	Other cell, dying	Dying cell
Ncor1	0	0.738808	0.265	0.633	0	10	Ncor1	FALSE	-0.368	Other cell, dying	Dying cell
Tsc22d4	0	0.679255	0.211	0.579	0	10	Tsc22d4	TRUE	-0.368	Other cell, dying	Dying cell
Elf1	0	0.656169	0.21	0.579	0	10	Elf1	FALSE	-0.369	Other cell, dying	Dying cell
Add3	0	0.441817	0.176	0.547	0	10	Add3	FALSE	-0.371	Other cell, dying	Dying cell
Fermt3	0	0.379077	0.153	0.525	0	10	Fermt3	FALSE	-0.372	Other cell, dying	Dying cell
S1pr11	0	0.639244	0.233	0.607	0	10	S1pr1	FALSE	-0.374	Other cell, dying	Dying cell
Tln1	0	0.534033	0.182	0.556	0	10	Tln1	TRUE	-0.374	Other cell, dying	Dying cell
Il16	0	0.535984	0.18	0.556	0	10	Il16	FALSE	-0.376	Other cell, dying	Dying cell
Zfp36l2	0	0.792181	0.275	0.651	0	10	Zfp36l2	FALSE	-0.376	Other cell, dying	Dying cell
Skap1	0	0.956507	0.399	0.777	0	10	Skap1	TRUE	-0.378	Other cell, dying	Dying cell
4930523C07Rik	0	0.526298	0.2	0.58	0	10	4930523C07Rik	FALSE	-0.38	Other cell, dying	Dying cell
Clec2d1	0	0.495912	0.214	0.597	0	10	Clec2d	FALSE	-0.383	Other cell, dying	Dying cell
Actr2	0	0.337289	0.164	0.553	0	10	Actr2	FALSE	-0.389	Other cell, dying	Dying cell
Pak2	0	0.543954	0.186	0.578	0	10	Pak2	TRUE	-0.392	Other cell, dying	Dying cell
Rsrp1	0	0.755605	0.415	0.808	0	10	Rsrp1	FALSE	-0.393	Other cell, dying	Dying cell
Rnf167	0	0.596729	0.21	0.606	0	10	Rnf167	TRUE	-0.396	Other cell, dying	Dying cell
Lcp11	0	0.705198	0.291	0.688	0	10	Lcp1	FALSE	-0.397	Other cell, dying	Dying cell
Fam49b	0	0.468916	0.191	0.59	0	10	Fam49b	FALSE	-0.399	Other cell, dying	Dying cell
Lck	0	0.693561	0.461	0.86	0	10	Lck	TRUE	-0.399	Other cell, dying	Dying cell
Sp1001	0	0.726623	0.293	0.693	0	10	Sp100	FALSE	-0.4	Other cell, dying	Dying cell
Srsf22	0	0.452732	0.202	0.608	0	10	Srsf2	FALSE	-0.406	Other cell, dying	Dying cell
Tpr	0	0.658553	0.285	0.691	0	10	Tpr	TRUE	-0.406	Other cell, dying	Dying cell
Tbc1d10c	0	0.512244	0.227	0.64	0	10	Tbc1d10c	FALSE	-0.413	Other cell, dying	Dying cell
Tmem234	0	0.339134	0.165	0.579	0	10	Tmem234	FALSE	-0.414	Other cell, dying	Dying cell
Evl	0	0.412594	0.198	0.613	0	10	Evl	FALSE	-0.415	Other cell, dying	Dying cell
Cd371	0	0.680452	0.323	0.739	0	10	Cd37	FALSE	-0.416	Other cell, dying	Dying cell
Ddx39b	0	0.353048	0.176	0.6	0	10	Ddx39b	TRUE	-0.424	Other cell, dying	Dying cell
Itgb7	0	0.450438	0.265	0.698	0	10	Itgb7	TRUE	-0.433	Other cell, dying	Dying cell
Ube2d2a	0	0.330676	0.186	0.631	0	10	Ube2d2a	TRUE	-0.445	Other cell, dying	Dying cell
Stk17b	0	0.519346	0.282	0.734	0	10	Stk17b	FALSE	-0.452	Other cell, dying	Dying cell
Hnrnpa2b11	0	0.512329	0.446	0.903	0	10	Hnrnpa2b1	FALSE	-0.457	Other cell, dying	Dying cell
Hnrnpu1	0	0.380703	0.27	0.743	0	10	Hnrnpu	FALSE	-0.473	Other cell, dying	Dying cell
Jak11	0	0.393243	0.285	0.774	0	10	Jak1	FALSE	-0.489	Other cell, dying	Dying cell
Txnip	0	0.340052	0.266	0.756	0	10	Txnip	TRUE	-0.49	Other cell, dying	Dying cell
Ube2d3	0	0.501478	0.343	0.838	0	10	Ube2d3	FALSE	-0.495	Other cell, dying	Dying cell
Nkg72	0	1.32965	0.889	0.264	0	11	Nkg7	FALSE	0.625	CD8 T progenitor	CD8 T cell
Ms4a4c2	0	1.3157	0.628	0.147	0	11	Ms4a4c	FALSE	0.481	CD8 T progenitor	CD8 T cell
Smc43	0	1.40918	0.862	0.416	0	11	Smc4	FALSE	0.446	CD8 T progenitor	CD8 T cell
Cd8b11	1.79908e-307	0.890323	0.71	0.269	2.48867e-303	11	Cd8b1	FALSE	0.441	CD8 T progenitor	CD8 T cell
Cd8a1	2.26033e-301	1.1657	0.684	0.25	3.12671e-297	11	Cd8a	FALSE	0.434	CD8 T progenitor	CD8 T cell
Ifi2142	4.34934e-270	0.955305	0.65	0.252	6.01645e-266	11	Ifi214	FALSE	0.398	CD8 T progenitor	CD8 T cell
Traf12	2.13059e-251	0.815202	0.623	0.228	2.94724e-247	11	Traf1	FALSE	0.395	CD8 T progenitor	CD8 T cell
Slamf63	0	1.1816	0.802	0.408	0	11	Slamf6	FALSE	0.394	CD8 T progenitor	CD8 T cell
Ptpn223	1.74253e-198	0.751976	0.652	0.295	2.41044e-194	11	Ptpn22	FALSE	0.357	CD8 T progenitor	CD8 T cell
Gm83692	1.29132e-203	0.82852	0.601	0.246	1.78629e-199	11	Gm8369	FALSE	0.355	CD8 T progenitor	CD8 T cell
Myb	0	1.34821	0.373	0.018	0	11	Myb	TRUE	0.355	CD8 T progenitor	CD8 T cell
Il2rb3	1.02131e-230	0.620267	0.529	0.178	1.41278e-226	11	Il2rb	FALSE	0.351	CD8 T progenitor	CD8 T cell
Art2b4	1.31574e-187	0.716236	0.524	0.188	1.82007e-183	11	Art2b	FALSE	0.336	CD8 T progenitor	CD8 T cell
Pde7a1	1.66585e-179	0.695719	0.537	0.205	2.30438e-175	11	Pde7a	FALSE	0.332	CD8 T progenitor	CD8 T cell
Sh2d1a2	1.26256e-190	0.874712	0.608	0.28	1.7465e-186	11	Sh2d1a	FALSE	0.328	CD8 T progenitor	CD8 T cell
Eomes1	0	1.06708	0.368	0.049	0	11	Eomes	FALSE	0.319	CD8 T progenitor	CD8 T cell
Klrd12	9.32695e-188	0.859137	0.495	0.177	1.2902e-183	11	Klrd1	FALSE	0.318	CD8 T progenitor	CD8 T cell
Ift802	9.96229e-226	0.652163	0.428	0.112	1.37808e-221	11	Ift80	FALSE	0.316	CD8 T progenitor	CD8 T cell
Prr133	6.17033e-150	0.62729	0.577	0.263	8.53542e-146	11	Prr13	FALSE	0.314	CD8 T progenitor	CD8 T cell
Fam189b2	2.18879e-147	0.570372	0.794	0.482	3.02775e-143	11	Fam189b	FALSE	0.312	CD8 T progenitor	CD8 T cell
Gimap72	2.96058e-170	0.9183	0.577	0.265	4.09537e-166	11	Gimap7	FALSE	0.312	CD8 T progenitor	CD8 T cell
Cd2262	3.05057e-167	0.657833	0.504	0.193	4.21986e-163	11	Cd226	FALSE	0.311	CD8 T progenitor	CD8 T cell
Saraf2	6.10587e-171	0.690806	0.783	0.472	8.44625e-167	11	Saraf	FALSE	0.311	CD8 T progenitor	CD8 T cell
Ctla2a1	0	1.62281	0.342	0.036	0	11	Ctla2a	FALSE	0.306	CD8 T progenitor	CD8 T cell
BE6920074	7.45319e-139	0.827629	0.618	0.314	1.031e-134	11	BE692007	FALSE	0.304	CD8 T progenitor	CD8 T cell
Pde2a1	1.3623e-266	0.932513	0.389	0.087	1.88447e-262	11	Pde2a	FALSE	0.302	CD8 T progenitor	CD8 T cell
Tm6sf11	2.75985e-260	0.740543	0.369	0.07	3.8177e-256	11	Tm6sf1	FALSE	0.299	CD8 T progenitor	CD8 T cell
Pou2f22	1.17092e-149	0.53017	0.518	0.22	1.61973e-145	11	Pou2f2	FALSE	0.298	CD8 T progenitor	CD8 T cell
Kcnc1	0	0.964026	0.325	0.028	0	11	Kcnc1	TRUE	0.297	CD8 T progenitor	CD8 T cell
Ctsw4	1.82164e-126	0.57773	0.625	0.329	2.51987e-122	11	Ctsw	FALSE	0.296	CD8 T progenitor	CD8 T cell
Gimap51	5.56424e-125	0.572996	0.591	0.307	7.69701e-121	11	Gimap5	FALSE	0.284	CD8 T progenitor	CD8 T cell
Ikzf22	1.43308e-225	0.945618	0.363	0.08	1.98237e-221	11	Ikzf2	FALSE	0.283	CD8 T progenitor	CD8 T cell
Celf22	1.44944e-139	0.627163	0.797	0.518	2.00501e-135	11	Celf2	FALSE	0.279	CD8 T progenitor	CD8 T cell
Cd283	9.99549e-107	0.576222	0.735	0.459	1.38268e-102	11	Cd28	FALSE	0.276	CD8 T progenitor	CD8 T cell
H2afv	2.97059e-108	0.463501	0.743	0.467	4.10922e-104	11	H2afv	FALSE	0.276	CD8 T progenitor	CD8 T cell
Arhgap91	4.99189e-104	0.437214	0.653	0.379	6.90528e-100	11	Arhgap9	FALSE	0.274	CD8 T progenitor	CD8 T cell
Cmtm72	4.13852e-144	0.754346	0.495	0.221	5.72481e-140	11	Cmtm7	FALSE	0.274	CD8 T progenitor	CD8 T cell
Hmgb22	3.5535e-109	0.569167	0.677	0.403	4.91556e-105	11	Hmgb2	FALSE	0.274	CD8 T progenitor	CD8 T cell
Xrn21	1.72388e-106	0.4899	0.717	0.443	2.38464e-102	11	Xrn2	FALSE	0.274	CD8 T progenitor	CD8 T cell
Gramd31	2.71414e-107	0.505515	0.588	0.315	3.75447e-103	11	Gramd3	FALSE	0.273	CD8 T progenitor	CD8 T cell
Ipcef12	3.25136e-106	0.452248	0.52	0.252	4.49761e-102	11	Ipcef1	FALSE	0.268	CD8 T progenitor	CD8 T cell
Ly6a2	2.18122e-176	0.921571	0.86	0.592	3.01728e-172	11	Ly6a	FALSE	0.268	CD8 T progenitor	CD8 T cell
Dennd2d2	1.45286e-104	0.459986	0.602	0.337	2.00974e-100	11	Dennd2d	FALSE	0.265	CD8 T progenitor	CD8 T cell
Arl5c	1.67227e-111	0.590739	0.491	0.227	2.31325e-107	11	Arl5c	FALSE	0.264	CD8 T progenitor	CD8 T cell
Smap13	4.65757e-103	0.499164	0.598	0.335	6.44282e-99	11	Smap1	FALSE	0.263	CD8 T progenitor	CD8 T cell
Dap	1.07231e-113	0.508351	0.475	0.214	1.48333e-109	11	Dap	FALSE	0.261	CD8 T progenitor	CD8 T cell
Stat41	8.14233e-111	0.501819	0.475	0.215	1.12633e-106	11	Stat4	FALSE	0.26	CD8 T progenitor	CD8 T cell
Clec2d2	8.65949e-119	0.559802	0.841	0.583	1.19787e-114	11	Clec2d	FALSE	0.258	CD8 T progenitor	CD8 T cell
Slc25a41	1.2477e-86	0.43352	0.712	0.457	1.72594e-82	11	Slc25a4	FALSE	0.255	CD8 T progenitor	CD8 T cell
Anxa21	2.59855e-237	1.07788	0.309	0.055	3.59457e-233	11	Anxa2	FALSE	0.254	CD8 T progenitor	CD8 T cell
Gimap32	1.19608e-141	0.673749	0.836	0.582	1.65453e-137	11	Gimap3	FALSE	0.254	CD8 T progenitor	CD8 T cell
Dpp41	1.43928e-117	0.492752	0.423	0.17	1.99096e-113	11	Dpp4	FALSE	0.253	CD8 T progenitor	CD8 T cell
Mxd42	6.59272e-103	0.459951	0.482	0.229	9.11971e-99	11	Mxd4	FALSE	0.253	CD8 T progenitor	CD8 T cell
Spata13	2.92361e-118	0.449482	0.432	0.181	4.04423e-114	11	Spata13	TRUE	0.251	CD8 T progenitor	CD8 T cell
Cxcr62	9.5488e-158	0.628454	0.345	0.095	1.32089e-153	11	Cxcr6	FALSE	0.25	CD8 T progenitor	CD8 T cell
Smap21	8.2363e-88	0.557416	0.61	0.36	1.13933e-83	11	Smap2	FALSE	0.25	CD8 T progenitor	CD8 T cell
Wipf11	4.01361e-87	0.391967	0.614	0.364	5.55202e-83	11	Wipf1	FALSE	0.25	CD8 T progenitor	CD8 T cell
Chic2	9.61101e-78	0.377993	0.611	0.362	1.32949e-73	11	Chic2	TRUE	0.249	CD8 T progenitor	CD8 T cell
Nek71	2.4458e-104	0.584516	0.453	0.208	3.38328e-100	11	Nek7	FALSE	0.245	CD8 T progenitor	CD8 T cell
Sidt11	2.88017e-100	0.471544	0.49	0.245	3.98413e-96	11	Sidt1	FALSE	0.245	CD8 T progenitor	CD8 T cell
Ostf12	3.01372e-78	0.387127	0.711	0.468	4.16888e-74	11	Ostf1	FALSE	0.243	CD8 T progenitor	CD8 T cell
H2-Q72	1.99832e-90	0.529642	0.82	0.578	2.76427e-86	11	H2-Q7	FALSE	0.242	CD8 T progenitor	CD8 T cell
Ehd31	2.48686e-83	0.410146	0.573	0.333	3.44008e-79	11	Ehd3	FALSE	0.24	CD8 T progenitor	CD8 T cell
Tox1	1.52226e-85	0.538033	0.466	0.227	2.10575e-81	11	Tox	FALSE	0.239	CD8 T progenitor	CD8 T cell
B4galnt11	3.35302e-87	0.431793	0.765	0.527	4.63824e-83	11	B4galnt1	FALSE	0.238	CD8 T progenitor	CD8 T cell
Supt4a1	2.18396e-144	0.628068	0.867	0.63	3.02107e-140	11	Supt4a	FALSE	0.237	CD8 T progenitor	CD8 T cell
Il6st2	3.69432e-79	0.348268	0.527	0.291	5.11035e-75	11	Il6st	FALSE	0.236	CD8 T progenitor	CD8 T cell
Xist3	5.65291e-109	0.643217	0.841	0.605	7.81967e-105	11	Xist	FALSE	0.236	CD8 T progenitor	CD8 T cell
4930453N24Rik	2.19884e-79	0.372298	0.5	0.265	3.04166e-75	11	4930453N24Rik	TRUE	0.235	CD8 T progenitor	CD8 T cell
Ifi2091	5.15836e-90	0.44104	0.457	0.222	7.13556e-86	11	Ifi209	FALSE	0.235	CD8 T progenitor	CD8 T cell
Ypel32	1.44471e-95	0.396456	0.825	0.59	1.99847e-91	11	Ypel3	FALSE	0.235	CD8 T progenitor	CD8 T cell
Lpxn3	1.42259e-109	0.372224	0.387	0.155	1.96787e-105	11	Lpxn	FALSE	0.232	CD8 T progenitor	CD8 T cell
Ttc31	1.3847e-83	0.345933	0.483	0.251	1.91546e-79	11	Ttc3	FALSE	0.232	CD8 T progenitor	CD8 T cell
Mrps16	2.90558e-68	0.338684	0.637	0.407	4.01929e-64	11	Mrps16	TRUE	0.23	CD8 T progenitor	CD8 T cell
Cd271	1.69399e-88	0.415283	0.853	0.624	2.34329e-84	11	Cd27	FALSE	0.229	CD8 T progenitor	CD8 T cell
Zyx2	1.76924e-97	0.488054	0.478	0.249	2.4474e-93	11	Zyx	FALSE	0.229	CD8 T progenitor	CD8 T cell
Ifnar22	2.77103e-81	0.333089	0.476	0.25	3.83316e-77	11	Ifnar2	FALSE	0.226	CD8 T progenitor	CD8 T cell
Reep5	1.51189e-68	0.341974	0.642	0.418	2.09139e-64	11	Reep5	FALSE	0.224	CD8 T progenitor	CD8 T cell
Zfas1	6.56493e-80	0.420494	0.458	0.235	9.08126e-76	11	Zfas1	TRUE	0.223	CD8 T progenitor	CD8 T cell
Cblb	8.97484e-92	0.399953	0.402	0.18	1.24149e-87	11	Cblb	TRUE	0.222	CD8 T progenitor	CD8 T cell
Ap3s1	1.90454e-92	0.456744	0.389	0.17	2.63454e-88	11	Ap3s1	TRUE	0.219	CD8 T progenitor	CD8 T cell
Id33	4.56756e-105	0.864148	0.384	0.167	6.31831e-101	11	Id3	FALSE	0.217	CD8 T progenitor	CD8 T cell
Fyn2	1.92458e-54	0.329481	0.618	0.402	2.66227e-50	11	Fyn	FALSE	0.216	CD8 T progenitor	CD8 T cell
Map1lc3b1	1.95729e-56	0.325434	0.713	0.497	2.70752e-52	11	Map1lc3b	FALSE	0.216	CD8 T progenitor	CD8 T cell
Peli11	2.74493e-81	0.419289	0.837	0.623	3.79706e-77	11	Peli1	FALSE	0.214	CD8 T progenitor	CD8 T cell
Ugcg1	7.24795e-61	0.445808	0.497	0.283	1.00261e-56	11	Ugcg	FALSE	0.214	CD8 T progenitor	CD8 T cell
Mgst2	5.27243e-69	0.327878	0.491	0.278	7.29335e-65	11	Mgst2	TRUE	0.213	CD8 T progenitor	CD8 T cell
Trim592	4.99954e-104	0.479308	0.344	0.131	6.91586e-100	11	Trim59	FALSE	0.213	CD8 T progenitor	CD8 T cell
Trp53inp11	2.43149e-88	0.353694	0.371	0.161	3.36349e-84	11	Trp53inp1	FALSE	0.21	CD8 T progenitor	CD8 T cell
Hipk12	4.59022e-62	0.372587	0.467	0.259	6.34966e-58	11	Hipk1	FALSE	0.208	CD8 T progenitor	CD8 T cell
Eva1b	1.45815e-98	0.377604	0.332	0.126	2.01706e-94	11	Eva1b	TRUE	0.206	CD8 T progenitor	CD8 T cell
Gpr174	2.68377e-99	0.371629	0.324	0.118	3.71246e-95	11	Gpr174	TRUE	0.206	CD8 T progenitor	CD8 T cell
Ube2h	2.10955e-58	0.32709	0.454	0.248	2.91814e-54	11	Ube2h	TRUE	0.206	CD8 T progenitor	CD8 T cell
Ppp3cc1	6.42355e-86	0.322419	0.373	0.168	8.8857e-82	11	Ppp3cc	FALSE	0.205	CD8 T progenitor	CD8 T cell
Gimap61	4.19672e-117	0.496795	0.885	0.682	5.80533e-113	11	Gimap6	FALSE	0.203	CD8 T progenitor	CD8 T cell
Ybx31	4.34064e-86	0.479146	0.325	0.122	6.00441e-82	11	Ybx3	FALSE	0.203	CD8 T progenitor	CD8 T cell
Dnajc151	1.52231e-69	0.486866	0.439	0.24	2.10581e-65	11	Dnajc15	FALSE	0.199	CD8 T progenitor	CD8 T cell
Cnot6l1	5.42771e-43	0.355878	0.594	0.397	7.50814e-39	11	Cnot6l	FALSE	0.197	CD8 T progenitor	CD8 T cell
Gpr181	3.29151e-55	0.327046	0.499	0.302	4.55314e-51	11	Gpr18	FALSE	0.197	CD8 T progenitor	CD8 T cell
Gng21	4.41298e-86	0.351782	0.32	0.124	6.10448e-82	11	Gng2	FALSE	0.196	CD8 T progenitor	CD8 T cell
Pdcd41	4.18894e-74	0.42437	0.848	0.653	5.79456e-70	11	Pdcd4	FALSE	0.195	CD8 T progenitor	CD8 T cell
Arl6ip11	1.06733e-107	0.457162	0.895	0.701	1.47644e-103	11	Arl6ip1	FALSE	0.194	CD8 T progenitor	CD8 T cell
Ifi2031	2.5066e-53	0.383992	0.795	0.601	3.46738e-49	11	Ifi203	FALSE	0.194	CD8 T progenitor	CD8 T cell
Ccr91	8.91042e-89	0.634492	0.307	0.114	1.23258e-84	11	Ccr9	FALSE	0.193	CD8 T progenitor	CD8 T cell
Gtf2i1	4.55824e-47	0.337677	0.576	0.383	6.30541e-43	11	Gtf2i	FALSE	0.193	CD8 T progenitor	CD8 T cell
Neurl31	2.35237e-102	0.364576	0.285	0.092	3.25403e-98	11	Neurl3	FALSE	0.193	CD8 T progenitor	CD8 T cell
S100a102	1.08069e-137	0.837549	0.871	0.681	1.49492e-133	11	S100a10	FALSE	0.19	CD8 T progenitor	CD8 T cell
2410006H16Rik1	5.01239e-85	0.471246	0.724	0.535	6.93364e-81	11	2410006H16Rik	FALSE	0.189	CD8 T progenitor	CD8 T cell
Sp1002	7.41067e-81	0.428648	0.867	0.679	1.02512e-76	11	Sp100	FALSE	0.188	CD8 T progenitor	CD8 T cell
Elf11	3.51181e-49	0.341805	0.753	0.566	4.85789e-45	11	Elf1	FALSE	0.187	CD8 T progenitor	CD8 T cell
Vmp11	7.67246e-58	0.365082	0.384	0.197	1.06133e-53	11	Vmp1	FALSE	0.187	CD8 T progenitor	CD8 T cell
Epsti12	1.54344e-59	0.5009	0.475	0.29	2.13503e-55	11	Epsti1	FALSE	0.185	CD8 T progenitor	CD8 T cell
Ptms2	2.63086e-67	0.433636	0.35	0.166	3.63928e-63	11	Ptms	FALSE	0.184	CD8 T progenitor	CD8 T cell
Ubac21	2.49536e-47	0.323407	0.538	0.355	3.45184e-43	11	Ubac2	FALSE	0.183	CD8 T progenitor	CD8 T cell
Evl1	5.16523e-51	0.352331	0.781	0.599	7.14506e-47	11	Evl	FALSE	0.182	CD8 T progenitor	CD8 T cell
Scand1	1.01371e-102	0.448901	0.873	0.691	1.40226e-98	11	Scand1	FALSE	0.182	CD8 T progenitor	CD8 T cell
Sell1	4.37448e-91	0.513135	0.851	0.669	6.05121e-87	11	Sell	FALSE	0.182	CD8 T progenitor	CD8 T cell
AW1120103	1.07855e-112	0.801928	0.715	0.534	1.49196e-108	11	AW112010	FALSE	0.181	CD8 T progenitor	CD8 T cell
Elk3	1.08905e-76	0.362505	0.315	0.134	1.50648e-72	11	Elk3	TRUE	0.181	CD8 T progenitor	CD8 T cell
Id23	2.88659e-44	0.335901	0.486	0.305	3.99303e-40	11	Id2	FALSE	0.181	CD8 T progenitor	CD8 T cell
Gm30054	3.85638e-102	0.334262	0.264	0.084	5.33453e-98	11	Gm30054	TRUE	0.18	CD8 T progenitor	CD8 T cell
Zfp36l21	1.26788e-56	0.325569	0.816	0.638	1.75386e-52	11	Zfp36l2	FALSE	0.178	CD8 T progenitor	CD8 T cell
Selplg2	2.20183e-79	0.363394	0.913	0.738	3.04579e-75	11	Selplg	FALSE	0.175	CD8 T progenitor	CD8 T cell
Gpr1832	4.98354e-151	0.990548	0.342	0.168	6.89373e-147	11	Gpr183	FALSE	0.174	CD8 T progenitor	CD8 T cell
Dleu2	9.46664e-60	0.389986	0.312	0.139	1.30952e-55	11	Dleu2	FALSE	0.173	CD8 T progenitor	CD8 T cell
Mpp1	1.59351e-60	0.334764	0.332	0.161	2.20431e-56	11	Mpp1	TRUE	0.171	CD8 T progenitor	CD8 T cell
Txndc12	1.79991e-71	0.469918	0.295	0.125	2.48982e-67	11	Txndc12	TRUE	0.17	CD8 T progenitor	CD8 T cell
Itgb12	5.33492e-61	0.374436	0.298	0.135	7.3798e-57	11	Itgb1	FALSE	0.163	CD8 T progenitor	CD8 T cell
Klf32	1.74215e-32	0.322266	0.515	0.352	2.40991e-28	11	Klf3	FALSE	0.163	CD8 T progenitor	CD8 T cell
Jak12	1.8012e-91	0.428419	0.919	0.758	2.4916e-87	11	Jak1	FALSE	0.161	CD8 T progenitor	CD8 T cell
Ms4a6b3	2.47501e-170	0.611287	0.964	0.814	3.42369e-166	11	Ms4a6b	FALSE	0.15	CD8 T progenitor	CD8 T cell
Gmfg	5.95933e-43	0.322234	0.849	0.703	8.24354e-39	11	Gmfg	TRUE	0.146	CD8 T progenitor	CD8 T cell
Gm10076	3.68474e-14	0.477024	0.693	0.551	5.0971e-10	11	Gm10076	TRUE	0.142	CD8 T progenitor	CD8 T cell
Ms4a4b2	0	1.08219	0.991	0.851	0	11	Ms4a4b	FALSE	0.14	CD8 T progenitor	CD8 T cell
Trbc22	4.18832e-39	0.379308	0.937	0.819	5.79371e-35	11	Trbc2	FALSE	0.118	CD8 T progenitor	CD8 T cell
Trbc11	3.95901e-12	0.41665	0.624	0.509	5.4765e-08	11	Trbc1	FALSE	0.115	CD8 T progenitor	CD8 T cell
Cd3d	5.61551e-118	0.421418	0.979	0.868	7.76794e-114	11	Cd3d	TRUE	0.111	CD8 T progenitor	CD8 T cell
H2-K12	2.74924e-59	0.510084	0.918	0.807	3.80302e-55	11	H2-K1	FALSE	0.111	CD8 T progenitor	CD8 T cell
Dapl11	3.16957e-20	0.533096	0.337	0.237	4.38447e-16	11	Dapl1	FALSE	0.1	CD8 T progenitor	CD8 T cell
Shisa51	1.88024e-133	0.43143	0.99	0.944	2.60093e-129	11	Shisa5	FALSE	0.046	CD8 T progenitor	CD8 T cell
Tyrobp	0	4.37383	0.682	0.01	0	12	Tyrobp	TRUE	0.672	Myeloid cell	Myeloid cell
Spi11	0	2.50203	0.599	0.036	0	12	Spi1	FALSE	0.563	Myeloid cell	Myeloid cell
[truncated: 1,755 more rows]

## Sheet: B-CD8T clusters
Gene	p_val	avg_log2FC	pct.1	pct.2	p_val_adj	cluster	gene	uniqueness	diff	Annot_short	cell_group
Cd8b1	0	0.845741	0.959	0.607	0	0	Cd8b1	FALSE	0.352	Cd8 T-med-like	CD8 T
Cd8a	0	0.702418	0.945	0.597	0	0	Cd8a	FALSE	0.348	Cd8 T-med-like	CD8 T
Nkg7	0	0.55511	0.92	0.617	0	0	Nkg7	FALSE	0.303	Cd8 T-med-like	CD8 T
Ccr9	8.69727e-298	0.547078	0.428	0.235	1.20309e-293	0	Ccr9	FALSE	0.193	Cd8 T-med-like	CD8 T
Thy1	4.30331177527726e-321	0.556169	0.702	0.527	5.95277117874103e-317	0	Thy1	TRUE	0.175	Cd8 T-med-like	CD8 T
Ctsw	1.90555e-210	0.340269	0.75	0.585	2.63594e-206	0	Ctsw	FALSE	0.165	Cd8 T-med-like	CD8 T
Arl4c	0	0.474397	0.85	0.688	0	0	Arl4c	FALSE	0.162	Cd8 T-med-like	CD8 T
Klrd1	2.52252e-185	0.388736	0.557	0.396	3.4894e-181	0	Klrd1	FALSE	0.161	Cd8 T-med-like	CD8 T
Rflnb	4.26514e-223	0.417831	0.686	0.544	5.89997e-219	0	Rflnb	TRUE	0.142	Cd8 T-med-like	CD8 T
Tsc22d3	1.32253e-268	0.48204	0.712	0.573	1.82946e-264	0	Tsc22d3	TRUE	0.139	Cd8 T-med-like	CD8 T
BC018473	2.07486e-169	0.326424	0.69	0.555	2.87016e-165	0	BC018473	FALSE	0.135	Cd8 T-med-like	CD8 T
Emp3	1.17479e-223	0.378353	0.809	0.679	1.62509e-219	0	Emp3	TRUE	0.13	Cd8 T-med-like	CD8 T
S1pr1	7.63197e-162	0.325002	0.698	0.579	1.05573e-157	0	S1pr1	FALSE	0.119	Cd8 T-med-like	CD8 T
Selplg	9.31857e-278	0.339692	0.908	0.789	1.28904e-273	0	Selplg	FALSE	0.119	Cd8 T-med-like	CD8 T
Glipr2	1.21304e-219	0.382531	0.465	0.347	1.67801e-215	0	Glipr2	TRUE	0.118	Cd8 T-med-like	CD8 T
Acp5	0	0.415852	0.857	0.741	0	0	Acp5	TRUE	0.116	Cd8 T-med-like	CD8 T
Saraf	1.77655e-199	0.327653	0.744	0.629	2.4575e-195	0	Saraf	FALSE	0.115	Cd8 T-med-like	CD8 T
Fam189b	1.18302e-212	0.369961	0.704	0.59	1.63647e-208	0	Fam189b	FALSE	0.114	Cd8 T-med-like	CD8 T
Itgb7	8.7932e-222	0.350659	0.83	0.716	1.21636e-217	0	Itgb7	FALSE	0.114	Cd8 T-med-like	CD8 T
Pik3ip1	3.15401e-171	0.334599	0.488	0.378	4.36294e-167	0	Pik3ip1	FALSE	0.11	Cd8 T-med-like	CD8 T
Plaur	9.77531e-174	0.333327	0.26	0.15	1.35222e-169	0	Plaur	TRUE	0.11	Cd8 T-med-like	CD8 T
Rgcc	6.40684e-132	0.368631	0.495	0.385	8.86258e-128	0	Rgcc	TRUE	0.11	Cd8 T-med-like	CD8 T
Tagln2	0	0.467005	0.903	0.797	0	0	Tagln2	TRUE	0.106	Cd8 T-med-like	CD8 T
Cd7	3.71689e-153	0.386603	0.329	0.225	5.14157e-149	0	Cd7	TRUE	0.104	Cd8 T-med-like	CD8 T
Tmem108	1.56857e-192	0.359764	0.272	0.169	2.1698e-188	0	Tmem108	TRUE	0.103	Cd8 T-med-like	CD8 T
Fam241a	9.24328e-216	0.369392	0.407	0.306	1.27862e-211	0	Fam241a	TRUE	0.101	Cd8 T-med-like	CD8 T
Npc2	6.07682043250541e-312	0.357318	0.939	0.864	8.40607e-308	0	Npc2	TRUE	0.075	Cd8 T-med-like	CD8 T
Dapl1	1.70974e-65	0.348171	0.403	0.329	2.36509e-61	0	Dapl1	FALSE	0.074	Cd8 T-med-like	CD8 T
Rtp4	0	1.26017	0.686	0.206	0	1	Rtp4	FALSE	0.48	Cd8 T, ISG high	CD8 T
Isg15	0	2.14	0.721	0.269	0	1	Isg15	FALSE	0.452	Cd8 T, ISG high	CD8 T
Igtp	0	1.41224	0.791	0.342	0	1	Igtp	FALSE	0.449	Cd8 T, ISG high	CD8 T
Ifit1	0	1.87784	0.512	0.092	0	1	Ifit1	FALSE	0.42	Cd8 T, ISG high	CD8 T
Zbp1	0	1.17919	0.681	0.282	0	1	Zbp1	FALSE	0.399	Cd8 T, ISG high	CD8 T
Ifit3	0	1.83408	0.466	0.068	0	1	Ifit3	FALSE	0.398	Cd8 T, ISG high	CD8 T
Irf7	0	1.16867	0.602	0.222	0	1	Irf7	FALSE	0.38	Cd8 T, ISG high	CD8 T
Gbp6	0	0.972111	0.506	0.143	0	1	Gbp6	TRUE	0.363	Cd8 T, ISG high	CD8 T
Gbp7	0	1.13104	0.653	0.29	0	1	Gbp7	FALSE	0.363	Cd8 T, ISG high	CD8 T
Irgm1	0	0.883657	0.611	0.267	0	1	Irgm1	TRUE	0.344	Cd8 T, ISG high	CD8 T
Gbp2	0	1.07618	0.533	0.206	0	1	Gbp2	FALSE	0.327	Cd8 T, ISG high	CD8 T
Xaf1	0	0.899618	0.503	0.179	0	1	Xaf1	FALSE	0.324	Cd8 T, ISG high	CD8 T
Bst2	0	1.29811	0.786	0.469	0	1	Bst2	FALSE	0.317	Cd8 T, ISG high	CD8 T
Usp18	0	1.15135	0.388	0.073	0	1	Usp18	TRUE	0.315	Cd8 T, ISG high	CD8 T
Stat1	0	1.32315	0.955	0.644	0	1	Stat1	FALSE	0.311	Cd8 T, ISG high	CD8 T
Gbp4	0	0.881631	0.589	0.285	0	1	Gbp4	FALSE	0.304	Cd8 T, ISG high	CD8 T
Parp14	0	0.899721	0.571	0.267	0	1	Parp14	FALSE	0.304	Cd8 T, ISG high	CD8 T
Parp9	0	0.769719	0.496	0.195	0	1	Parp9	TRUE	0.301	Cd8 T, ISG high	CD8 T
Gbp9	2.67108375821858e-312	0.79324	0.507	0.212	3.69491e-308	1	Gbp9	TRUE	0.295	Cd8 T, ISG high	CD8 T
Lgals3bp	5.81003e-297	0.778699	0.58	0.301	8.03701e-293	1	Lgals3bp	FALSE	0.279	Cd8 T, ISG high	CD8 T
Trim30a	0	0.958495	0.607	0.328	0	1	Trim30a	FALSE	0.279	Cd8 T, ISG high	CD8 T
Slfn1	0	0.877226	0.761	0.485	0	1	Slfn1	TRUE	0.276	Cd8 T, ISG high	CD8 T
Iigp1	0	0.940339	0.4	0.125	0	1	Iigp1	TRUE	0.275	Cd8 T, ISG high	CD8 T
Slfn8	5.87201e-274	0.738329	0.498	0.23	8.12276e-270	1	Slfn8	FALSE	0.268	Cd8 T, ISG high	CD8 T
Tgtp2	2.38658e-260	0.809554	0.421	0.163	3.30136e-256	1	Tgtp2	TRUE	0.258	Cd8 T, ISG high	CD8 T
Dtx3l	4.85169e-251	0.702623	0.472	0.22	6.71135e-247	1	Dtx3l	TRUE	0.252	Cd8 T, ISG high	CD8 T
Rnf213	1.4677e-251	0.75664	0.437	0.192	2.03027e-247	1	Rnf213	FALSE	0.245	Cd8 T, ISG high	CD8 T
Phf11b	1.71762e-290	0.828485	0.468	0.224	2.37599e-286	1	Phf11b	FALSE	0.244	Cd8 T, ISG high	CD8 T
Ifi208	1.46e-198	0.630546	0.499	0.264	2.01962e-194	1	Ifi208	FALSE	0.235	Cd8 T, ISG high	CD8 T
Samhd1	1.23441e-284	0.861727	0.675	0.44	1.70755e-280	1	Samhd1	FALSE	0.235	Cd8 T, ISG high	CD8 T
Ddx58	6.79584e-197	0.597501	0.486	0.254	9.40068e-193	1	Ddx58	FALSE	0.232	Cd8 T, ISG high	CD8 T
Ifi47	0	0.928039	0.916	0.69	0	1	Ifi47	TRUE	0.226	Cd8 T, ISG high	CD8 T
Isg20	2.89848614112741e-311	0.868433	0.322	0.096	4.00948e-307	1	Isg20	FALSE	0.226	Cd8 T, ISG high	CD8 T
Epsti1	2.28707e-184	0.63649	0.565	0.341	3.16371e-180	1	Epsti1	FALSE	0.224	Cd8 T, ISG high	CD8 T
Daxx	2.99555e-232	0.708267	0.437	0.225	4.14374e-228	1	Daxx	TRUE	0.212	Cd8 T, ISG high	CD8 T
Herc6	3.03106e-227	0.658962	0.364	0.152	4.19286e-223	1	Herc6	TRUE	0.212	Cd8 T, ISG high	CD8 T
Ifi214	3.066e-197	0.720856	0.546	0.335	4.2412e-193	1	Ifi214	FALSE	0.211	Cd8 T, ISG high	CD8 T
Oas3	2.29242e-283	0.571336	0.261	0.052	3.17111e-279	1	Oas3	TRUE	0.209	Cd8 T, ISG high	CD8 T
Socs1	8.30109e-157	0.648539	0.509	0.302	1.14829e-152	1	Socs1	TRUE	0.207	Cd8 T, ISG high	CD8 T
Samd9l	2.90236e-206	0.674702	0.578	0.372	4.01484e-202	1	Samd9l	FALSE	0.206	Cd8 T, ISG high	CD8 T
Cd8b11	1.70893e-184	0.323286	0.955	0.751	2.36397e-180	1	Cd8b1	FALSE	0.204	Cd8 T, ISG high	CD8 T
Ifi209	1.02872e-181	0.645711	0.43	0.228	1.42304e-177	1	Ifi209	FALSE	0.202	Cd8 T, ISG high	CD8 T
Phf11c	8.02347e-185	0.551523	0.315	0.12	1.10989e-180	1	Phf11c	TRUE	0.195	Cd8 T, ISG high	CD8 T
Tgtp1	1.44354e-198	0.59344	0.277	0.082	1.99685e-194	1	Tgtp1	TRUE	0.195	Cd8 T, ISG high	CD8 T
Gbp8	1.32928e-151	0.522185	0.382	0.188	1.83879e-147	1	Gbp8	TRUE	0.194	Cd8 T, ISG high	CD8 T
Ifi35	7.95404e-179	0.568622	0.569	0.377	1.10028e-174	1	Ifi35	TRUE	0.192	Cd8 T, ISG high	CD8 T
Slfn5	2.19728e-219	0.857099	0.292	0.1	3.03949e-215	1	Slfn5	TRUE	0.192	Cd8 T, ISG high	CD8 T
Irf1	1.41926e-139	0.58278	0.663	0.477	1.96326e-135	1	Irf1	FALSE	0.186	Cd8 T, ISG high	CD8 T
H2-T23	1.12889e-177	0.551528	0.801	0.622	1.56159e-173	1	H2-T23	TRUE	0.179	Cd8 T, ISG high	CD8 T
Plac8	1.37779e-147	0.662822	0.375	0.196	1.9059e-143	1	Plac8	FALSE	0.179	Cd8 T, ISG high	CD8 T
Ifi203	0	0.960092	0.84	0.662	0	1	Ifi203	FALSE	0.178	Cd8 T, ISG high	CD8 T
H2-T22	1.64386e-178	0.587139	0.755	0.578	2.27395e-174	1	H2-T22	FALSE	0.177	Cd8 T, ISG high	CD8 T
Mndal	0	0.860055	0.873	0.696	0	1	Mndal	FALSE	0.177	Cd8 T, ISG high	CD8 T
Pml	3.26051e-140	0.46416	0.31	0.134	4.51027e-136	1	Pml	FALSE	0.176	Cd8 T, ISG high	CD8 T
Tap1	1.15778e-92	0.404513	0.604	0.428	1.60156e-88	1	Tap1	FALSE	0.176	Cd8 T, ISG high	CD8 T
AW112010	5.89838e-203	0.651486	0.882	0.725	8.15923e-199	1	AW112010	FALSE	0.157	Cd8 T, ISG high	CD8 T
Irf9	1.47598e-72	0.357043	0.449	0.293	2.04173e-68	1	Irf9	FALSE	0.156	Cd8 T, ISG high	CD8 T
Gm20559	1.10052e-124	0.472226	0.373	0.219	1.52235e-120	1	Gm20559	TRUE	0.154	Cd8 T, ISG high	CD8 T
Mitd1	1.80617e-82	0.379862	0.484	0.33	2.49847e-78	1	Mitd1	TRUE	0.154	Cd8 T, ISG high	CD8 T
Zup1	1.76533e-89	0.410896	0.415	0.264	2.44198e-85	1	Zup1	FALSE	0.151	Cd8 T, ISG high	CD8 T
Psmb10	3.72489e-166	0.511852	0.801	0.652	5.15264e-162	1	Psmb10	TRUE	0.149	Cd8 T, ISG high	CD8 T
Rnf114	4.27564e-82	0.389824	0.507	0.36	5.9145e-78	1	Rnf114	TRUE	0.147	Cd8 T, ISG high	CD8 T
Nlrc5	6.65727e-76	0.346822	0.357	0.212	9.209e-72	1	Nlrc5	TRUE	0.145	Cd8 T, ISG high	CD8 T
Ifi27l2a	1.26687e-263	1.04983	0.843	0.699	1.75246e-259	1	Ifi27l2a	FALSE	0.144	Cd8 T, ISG high	CD8 T
Tapbp	8.73969e-129	0.463774	0.766	0.622	1.20896e-124	1	Tapbp	FALSE	0.144	Cd8 T, ISG high	CD8 T
Treml2	4.67958e-65	0.333447	0.384	0.242	6.47327e-61	1	Treml2	TRUE	0.142	Cd8 T, ISG high	CD8 T
Ly6a	0	1.51717	0.984	0.845	0	1	Ly6a	FALSE	0.139	Cd8 T, ISG high	CD8 T
Ppa1	5.50703e-63	0.354807	0.409	0.273	7.61787e-59	1	Ppa1	FALSE	0.136	Cd8 T, ISG high	CD8 T
Asb13	1.1236e-72	0.323323	0.297	0.165	1.55427e-68	1	Asb13	TRUE	0.132	Cd8 T, ISG high	CD8 T
Trim25	6.55331e-80	0.348618	0.27	0.138	9.06519e-76	1	Trim25	TRUE	0.132	Cd8 T, ISG high	CD8 T
Helz2	7.75219e-77	0.338496	0.259	0.13	1.07236e-72	1	Helz2	TRUE	0.129	Cd8 T, ISG high	CD8 T
Slfn2	5.08659e-76	0.373522	0.812	0.684	7.03628e-72	1	Slfn2	FALSE	0.128	Cd8 T, ISG high	CD8 T
Lgals9	7.82807e-67	0.371506	0.51	0.386	1.08286e-62	1	Lgals9	TRUE	0.124	Cd8 T, ISG high	CD8 T
1600014C10Rik	2.50041e-65	0.356848	0.297	0.174	3.45881e-61	1	1600014C10Rik	TRUE	0.123	Cd8 T, ISG high	CD8 T
Sp100	9.13471e-166	0.520774	0.854	0.732	1.2636e-161	1	Sp100	FALSE	0.122	Cd8 T, ISG high	CD8 T
Smchd1	8.20604e-118	0.507214	0.619	0.499	1.13514e-113	1	Smchd1	FALSE	0.12	Cd8 T, ISG high	CD8 T
Psmb9	8.64429e-113	0.40844	0.845	0.726	1.19576e-108	1	Psmb9	FALSE	0.119	Cd8 T, ISG high	CD8 T
Sell	2.82443e-86	0.342084	0.888	0.773	3.90704e-82	1	Sell	FALSE	0.115	Cd8 T, ISG high	CD8 T
Jaml	8.21843e-82	0.430324	0.29	0.177	1.13686e-77	1	Jaml	FALSE	0.113	Cd8 T, ISG high	CD8 T
Ly6e	7.84428e-58	0.406521	0.767	0.658	1.0851e-53	1	Ly6e	FALSE	0.109	Cd8 T, ISG high	CD8 T
Chmp4b	6.78103e-68	0.343262	0.6	0.494	9.3802e-64	1	Chmp4b	TRUE	0.106	Cd8 T, ISG high	CD8 T
9930111J21Rik2	1.27838e-61	0.367364	0.562	0.46	1.76839e-57	1	9930111J21Rik2	FALSE	0.102	Cd8 T, ISG high	CD8 T
Ms4a4c	6.25826e-40	0.383412	0.347	0.257	8.65705e-36	1	Ms4a4c	FALSE	0.09	Cd8 T, ISG high	CD8 T
Ccnd2	1.67338e-91	0.394337	0.89	0.802	2.31479e-87	1	Ccnd2	FALSE	0.088	Cd8 T, ISG high	CD8 T
Psme2	4.42939e-120	0.363152	0.946	0.87	6.12718e-116	1	Psme2	FALSE	0.076	Cd8 T, ISG high	CD8 T
Psme1	3.34973e-151	0.386507	0.972	0.923	4.63368e-147	1	Psme1	TRUE	0.049	Cd8 T, ISG high	CD8 T
Ms4a4b	1.54845e-128	0.356982	0.993	0.949	2.14198e-124	1	Ms4a4b	FALSE	0.044	Cd8 T, ISG high	CD8 T
Psmb8	2.6305e-185	0.417742	0.978	0.937	3.63877e-181	1	Psmb8	TRUE	0.041	Cd8 T, ISG high	CD8 T
Cd4	0	1.36841	0.611	0.109	0	2	Cd4	FALSE	0.502	Cd4 T, activated memory	CD4 T
Tesc	3.79071e-238	0.791956	0.442	0.194	5.24368e-234	2	Tesc	FALSE	0.248	Cd4 T, activated memory	CD4 T
Nab2	5.40501e-200	0.72291	0.404	0.165	7.47675e-196	2	Nab2	FALSE	0.239	Cd4 T, activated memory	CD4 T
Id3	1.76635e-176	1.08118	0.422	0.184	2.44339e-172	2	Id3	FALSE	0.238	Cd4 T, activated memory	CD4 T
Cd28	1.17688e-263	0.800833	0.655	0.42	1.62798e-259	2	Cd28	FALSE	0.235	Cd4 T, activated memory	CD4 T
Tspan32	7.95148e-171	0.638251	0.572	0.347	1.09993e-166	2	Tspan32	FALSE	0.225	Cd4 T, activated memory	CD4 T
Zbtb7b	4.65548e-289	0.687749	0.266	0.044	6.43993e-285	2	Zbtb7b	TRUE	0.222	Cd4 T, activated memory	CD4 T
Itm2a	3.97331e-176	0.916073	0.382	0.182	5.49627e-172	2	Itm2a	FALSE	0.2	Cd4 T, activated memory	CD4 T
Cd5	0	1.05742	0.755	0.556	0	2	Cd5	FALSE	0.199	Cd4 T, activated memory	CD4 T
Nrip1	4.87561e-228	0.880138	0.521	0.333	6.74443e-224	2	Nrip1	FALSE	0.188	Cd4 T, activated memory	CD4 T
Trat1	3.91266e-156	0.595273	0.337	0.157	5.41238e-152	2	Trat1	FALSE	0.18	Cd4 T, activated memory	CD4 T
Izumo1r	1.41082e-142	0.79945	0.313	0.136	1.95159e-138	2	Izumo1r	FALSE	0.177	Cd4 T, activated memory	CD4 T
Gpr183	1.5177e-105	0.482527	0.295	0.12	2.09944e-101	2	Gpr183	FALSE	0.175	Cd4 T, activated memory	CD4 T
Ptms	2.06061e-94	0.513957	0.271	0.127	2.85045e-90	2	Ptms	FALSE	0.144	Cd4 T, activated memory	CD4 T
Ephx1	1.14099e-121	0.539463	0.371	0.232	1.57833e-117	2	Ephx1	TRUE	0.139	Cd4 T, activated memory	CD4 T
Ptpn6	9.35219e-193	0.662058	0.695	0.558	1.29369e-188	2	Ptpn6	FALSE	0.137	Cd4 T, activated memory	CD4 T
Relb	2.12148e-118	0.545971	0.287	0.154	2.93465e-114	2	Relb	FALSE	0.133	Cd4 T, activated memory	CD4 T
Ddit4	1.04003e-178	0.73621	0.764	0.637	1.43868e-174	2	Ddit4	TRUE	0.127	Cd4 T, activated memory	CD4 T
Id2	2.56671e-103	0.639965	0.579	0.453	3.55052e-99	2	Id2	TRUE	0.126	Cd4 T, activated memory	CD4 T
Cd6	7.89827e-156	0.639379	0.651	0.531	1.09257e-151	2	Cd6	FALSE	0.12	Cd4 T, activated memory	CD4 T
Ptpn7	5.56981e-85	0.434861	0.322	0.202	7.70472e-81	2	Ptpn7	FALSE	0.12	Cd4 T, activated memory	CD4 T
Ass1	3.90713e-72	0.422888	0.342	0.237	5.40473e-68	2	Ass1	FALSE	0.105	Cd4 T, activated memory	CD4 T
Gnl1	4.58437e-114	0.422331	0.314	0.21	6.34156e-110	2	Gnl1	FALSE	0.104	Cd4 T, activated memory	CD4 T
Nme1	4.01722e-175	0.531015	0.836	0.739	5.55702e-171	2	Nme1	FALSE	0.097	Cd4 T, activated memory	CD4 T
Wdr83os	5.47457e-94	0.409666	0.542	0.445	7.57297e-90	2	Wdr83os	FALSE	0.097	Cd4 T, activated memory	CD4 T
Fkbp1a	6.26447e-158	0.52506	0.67	0.575	8.66564e-154	2	Fkbp1a	FALSE	0.095	Cd4 T, activated memory	CD4 T
Chd3	5.19132e-66	0.399618	0.72	0.626	7.18115e-62	2	Chd3	FALSE	0.094	Cd4 T, activated memory	CD4 T
Tuba1b	2.65627e-111	0.471367	0.722	0.628	3.67442e-107	2	Tuba1b	FALSE	0.094	Cd4 T, activated memory	CD4 T
Apex1	4.76878e-60	0.328371	0.303	0.211	6.59666e-56	2	Apex1	FALSE	0.092	Cd4 T, activated memory	CD4 T
Hsbp1	8.47521e-92	0.386772	0.48	0.388	1.17238e-87	2	Hsbp1	TRUE	0.092	Cd4 T, activated memory	CD4 T
Kdm6b	3.2451e-43	0.344198	0.345	0.254	4.48894e-39	2	Kdm6b	FALSE	0.091	Cd4 T, activated memory	CD4 T
Gimap4	1.20422e-85	0.415075	0.741	0.652	1.6658e-81	2	Gimap4	FALSE	0.089	Cd4 T, activated memory	CD4 T
Fbl	1.31539e-92	0.390725	0.731	0.643	1.81958e-88	2	Fbl	FALSE	0.088	Cd4 T, activated memory	CD4 T
Atp1b1	7.39514e-63	0.382638	0.377	0.291	1.02297e-58	2	Atp1b1	FALSE	0.086	Cd4 T, activated memory	CD4 T
St13	3.40254e-92	0.414788	0.499	0.415	4.70673e-88	2	St13	FALSE	0.084	Cd4 T, activated memory	CD4 T
C1qbp	6.91401e-78	0.358762	0.64	0.557	9.56414e-74	2	C1qbp	FALSE	0.083	Cd4 T, activated memory	CD4 T
Ranbp1	7.13433e-84	0.374153	0.653	0.581	9.86892e-80	2	Ranbp1	FALSE	0.072	Cd4 T, activated memory	CD4 T
Nfkb1	2.85233e-97	0.433751	0.432	0.362	3.94562e-93	2	Nfkb1	FALSE	0.07	Cd4 T, activated memory	CD4 T
Sept7	2.69069e-130	0.487747	0.749	0.681	3.72203e-126	2	Sept7	FALSE	0.068	Cd4 T, activated memory	CD4 T
Tgfb1	5.32324e-91	0.419597	0.519	0.453	7.36364e-87	2	Tgfb1	FALSE	0.066	Cd4 T, activated memory	CD4 T
Nfkbia	3.21783e-52	0.39051	0.603	0.537	4.45122e-48	2	Nfkbia	FALSE	0.066	Cd4 T, activated memory	CD4 T
Cytip	1.44446e-170	0.600313	0.784	0.723	1.99812e-166	2	Cytip	FALSE	0.061	Cd4 T, activated memory	CD4 T
Jund	1.75734e-94	0.413961	0.714	0.655	2.43093e-90	2	Jund	FALSE	0.059	Cd4 T, activated memory	CD4 T
Pkm	5.28547e-127	0.421927	0.777	0.72	7.31138e-123	2	Pkm	FALSE	0.057	Cd4 T, activated memory	CD4 T
Snhg1	1.5134e-72	0.345892	0.588	0.535	2.09348e-68	2	Snhg1	FALSE	0.053	Cd4 T, activated memory	CD4 T
Cd82	2.22651e-154	0.643506	0.434	0.382	3.07993e-150	2	Cd82	FALSE	0.052	Cd4 T, activated memory	CD4 T
G3bp1	3.10734e-90	0.35752	0.662	0.611	4.29838e-86	2	G3bp1	FALSE	0.051	Cd4 T, activated memory	CD4 T
Mrpl52	1.53015e-61	0.334388	0.624	0.574	2.11665e-57	2	Mrpl52	FALSE	0.05	Cd4 T, activated memory	CD4 T
Rbm38	7.0737e-55	0.340149	0.685	0.636	9.78506e-51	2	Rbm38	FALSE	0.049	Cd4 T, activated memory	CD4 T
Prdx1	2.01621e-91	0.346893	0.834	0.788	2.78902e-87	2	Prdx1	FALSE	0.046	Cd4 T, activated memory	CD4 T
Eif4a1	2.09196e-102	0.349542	0.918	0.875	2.8938e-98	2	Eif4a1	FALSE	0.043	Cd4 T, activated memory	CD4 T
Set	1.06489e-87	0.359363	0.814	0.775	1.47306e-83	2	Set	FALSE	0.039	Cd4 T, activated memory	CD4 T
Atp5g3	1.47285e-64	0.357573	0.788	0.75	2.0374e-60	2	Atp5g3	FALSE	0.038	Cd4 T, activated memory	CD4 T
Tcf7	3.03341e-74	0.40457	0.798	0.76	4.19611e-70	2	Tcf7	FALSE	0.038	Cd4 T, activated memory	CD4 T
Trac	2.83402e-152	0.541724	0.89	0.852	3.9203e-148	2	Trac	FALSE	0.038	Cd4 T, activated memory	CD4 T
Eif5a	3.66493e-107	0.386469	0.929	0.892	5.0697e-103	2	Eif5a	FALSE	0.037	Cd4 T, activated memory	CD4 T
Cd2	7.37118e-87	0.374779	0.829	0.793	1.01966e-82	2	Cd2	FALSE	0.036	Cd4 T, activated memory	CD4 T
Hnrnpa3	5.04149e-83	0.352445	0.912	0.878	6.97389e-79	2	Hnrnpa3	FALSE	0.034	Cd4 T, activated memory	CD4 T
Igfbp4	4.92057e-46	0.517109	0.696	0.664	6.80663e-42	2	Igfbp4	FALSE	0.032	Cd4 T, activated memory	CD4 T
Gm12840	2.91899e-17	0.469354	0.302	0.272	4.03784e-13	2	Gm12840	TRUE	0.03	Cd4 T, activated memory	CD4 T
Eif2s2	1.17141e-63	0.348636	0.654	0.626	1.62042e-59	2	Eif2s2	FALSE	0.028	Cd4 T, activated memory	CD4 T
Rap1a	1.22619e-103	0.373446	0.664	0.636	1.69619e-99	2	Rap1a	FALSE	0.028	Cd4 T, activated memory	CD4 T
Rgs10	1.87197e-105	0.448573	0.78	0.754	2.5895e-101	2	Rgs10	FALSE	0.026	Cd4 T, activated memory	CD4 T
Ccnd21	1.34208e-48	0.348636	0.835	0.81	1.8565e-44	2	Ccnd2	FALSE	0.025	Cd4 T, activated memory	CD4 T
Hsp90ab1	6.99191e-159	0.439331	0.994	0.978	9.67191e-155	2	Hsp90ab1	FALSE	0.016	Cd4 T, activated memory	CD4 T
Ptma	0	0.683136	0.998	0.982	0	2	Ptma	FALSE	0.016	Cd4 T, activated memory	CD4 T
Fth1	1.13518e-165	0.35935	0.99	0.977	1.5703e-161	2	Fth1	FALSE	0.013	Cd4 T, activated memory	CD4 T
Ndfip1	1.12086e-83	0.32772	0.741	0.735	1.55048e-79	2	Ndfip1	FALSE	0.006	Cd4 T, activated memory	CD4 T
Il2rg	5.05639e-54	0.324929	0.861	0.863	6.99451e-50	2	Il2rg	FALSE	-0.002	Cd4 T, activated memory	CD4 T
Srm	0	1.16222	0.661	0.261	0	3	Srm	TRUE	0.4	Mixed T cell 1	CD4 T and CD8 T
Id31	0	1.49388	0.56	0.175	0	3	Id3	FALSE	0.385	Mixed T cell 1	CD4 T and CD8 T
Apex11	2.17388884170148e-322	0.837409	0.57	0.19	3.00714043472566e-318	3	Apex1	FALSE	0.38	Mixed T cell 1	CD4 T and CD8 T
Nolc1	0	0.971074	0.681	0.318	0	3	Nolc1	TRUE	0.363	Mixed T cell 1	CD4 T and CD8 T
Ppan	3.69548568848361e-312	0.884808	0.609	0.252	5.11197e-308	3	Ppan	FALSE	0.357	Mixed T cell 1	CD4 T and CD8 T
Mrto4	0	0.925617	0.654	0.299	0	3	Mrto4	TRUE	0.355	Mixed T cell 1	CD4 T and CD8 T
Ppa11	0	0.934841	0.61	0.261	0	3	Ppa1	FALSE	0.349	Mixed T cell 1	CD4 T and CD8 T
Odc1	0	0.941162	0.498	0.154	0	3	Odc1	FALSE	0.344	Mixed T cell 1	CD4 T and CD8 T
Relb1	5.67032e-280	0.832413	0.481	0.14	7.84375e-276	3	Relb	FALSE	0.341	Mixed T cell 1	CD4 T and CD8 T
Nop58	0	1.03916	0.742	0.403	0	3	Nop58	TRUE	0.339	Mixed T cell 1	CD4 T and CD8 T
Gnl3	1.49116e-286	0.885178	0.672	0.338	2.06272e-282	3	Gnl3	FALSE	0.334	Mixed T cell 1	CD4 T and CD8 T
Nop16	1.35886e-252	0.720466	0.514	0.183	1.87971e-248	3	Nop16	TRUE	0.331	Mixed T cell 1	CD4 T and CD8 T
Mrps6	3.72924e-261	0.842582	0.533	0.206	5.15865e-257	3	Mrps6	FALSE	0.327	Mixed T cell 1	CD4 T and CD8 T
Gar1	2.98313e-233	0.717788	0.636	0.314	4.12656e-229	3	Gar1	TRUE	0.322	Mixed T cell 1	CD4 T and CD8 T
Nfkbid	0	1.64932	0.416	0.094	0	3	Nfkbid	FALSE	0.322	Mixed T cell 1	CD4 T and CD8 T
Tnfrsf9	0	1.37309	0.345	0.023	0	3	Tnfrsf9	TRUE	0.322	Mixed T cell 1	CD4 T and CD8 T
Timm8a1	4.13881e-234	0.68899	0.537	0.216	5.72522e-230	3	Timm8a1	TRUE	0.321	Mixed T cell 1	CD4 T and CD8 T
Kdm6b1	3.11934e-300	1.17646	0.556	0.238	4.31499e-296	3	Kdm6b	FALSE	0.318	Mixed T cell 1	CD4 T and CD8 T
Bcl2a1b	0	1.19303	0.451	0.137	0	3	Bcl2a1b	FALSE	0.314	Mixed T cell 1	CD4 T and CD8 T
Tomm40	3.29319e-213	0.686014	0.576	0.271	4.55547e-209	3	Tomm40	FALSE	0.305	Mixed T cell 1	CD4 T and CD8 T
Rrp15	1.81362e-196	0.61021	0.506	0.203	2.50878e-192	3	Rrp15	TRUE	0.303	Mixed T cell 1	CD4 T and CD8 T
Rrp9	2.13399e-196	0.631478	0.494	0.194	2.95194e-192	3	Rrp9	TRUE	0.3	Mixed T cell 1	CD4 T and CD8 T
Ddx21	2.38542e-306	0.89194	0.737	0.438	3.29975e-302	3	Ddx21	TRUE	0.299	Mixed T cell 1	CD4 T and CD8 T
Hspa9	9.08904e-229	0.747087	0.685	0.387	1.25729e-224	3	Hspa9	TRUE	0.298	Mixed T cell 1	CD4 T and CD8 T
Mettl1	8.40145e-189	0.626151	0.497	0.199	1.16217e-184	3	Mettl1	TRUE	0.298	Mixed T cell 1	CD4 T and CD8 T
Nfkb11	6.56387e-250	0.907376	0.641	0.346	9.0798e-246	3	Nfkb1	FALSE	0.295	Mixed T cell 1	CD4 T and CD8 T
Nsun2	1.52112e-193	0.667351	0.563	0.268	2.10417e-189	3	Nsun2	TRUE	0.295	Mixed T cell 1	CD4 T and CD8 T
Mybbp1a	6.32123e-205	0.726225	0.588	0.294	8.74416e-201	3	Mybbp1a	FALSE	0.294	Mixed T cell 1	CD4 T and CD8 T
Nab21	2.04819e-204	0.792026	0.457	0.163	2.83326e-200	3	Nab2	FALSE	0.294	Mixed T cell 1	CD4 T and CD8 T
B3gnt2	4.77192e-206	0.819708	0.631	0.339	6.601e-202	3	B3gnt2	FALSE	0.292	Mixed T cell 1	CD4 T and CD8 T
Mrpl17	1.3297e-195	0.664163	0.577	0.285	1.83937e-191	3	Mrpl17	FALSE	0.292	Mixed T cell 1	CD4 T and CD8 T
Nhp2	0	0.95947	0.774	0.482	0	3	Nhp2	TRUE	0.292	Mixed T cell 1	CD4 T and CD8 T
Rilpl2	7.47044e-257	0.986754	0.46	0.169	1.03339e-252	3	Rilpl2	FALSE	0.291	Mixed T cell 1	CD4 T and CD8 T
Hivep3	0	1.20077	0.363	0.074	0	3	Hivep3	TRUE	0.289	Mixed T cell 1	CD4 T and CD8 T
Phb	9.82169e-254	0.750693	0.658	0.372	1.35863e-249	3	Phb	TRUE	0.286	Mixed T cell 1	CD4 T and CD8 T
Dkc1	5.19719e-219	0.721698	0.662	0.377	7.18927e-215	3	Dkc1	TRUE	0.285	Mixed T cell 1	CD4 T and CD8 T
Nfkb2	1.93143e-242	0.716371	0.382	0.097	2.67174e-238	3	Nfkb2	FALSE	0.285	Mixed T cell 1	CD4 T and CD8 T
Ruvbl1	2.1047e-179	0.609122	0.503	0.219	2.91143e-175	3	Ruvbl1	TRUE	0.284	Mixed T cell 1	CD4 T and CD8 T
Orai1	7.49764e-234	0.920878	0.558	0.275	1.03715e-229	3	Orai1	FALSE	0.283	Mixed T cell 1	CD4 T and CD8 T
Shmt1	0	0.718599	0.331	0.048	0	3	Shmt1	TRUE	0.283	Mixed T cell 1	CD4 T and CD8 T
Hsph1	4.15871e-167	0.692103	0.563	0.282	5.75274e-163	3	Hsph1	TRUE	0.281	Mixed T cell 1	CD4 T and CD8 T
Nrip11	2.88915e-243	1.06691	0.609	0.328	3.99656e-239	3	Nrip1	FALSE	0.281	Mixed T cell 1	CD4 T and CD8 T
Cct3	0	0.858328	0.79	0.51	0	3	Cct3	TRUE	0.28	Mixed T cell 1	CD4 T and CD8 T
Nip7	1.71192e-169	0.588385	0.598	0.318	2.3681e-165	3	Nip7	TRUE	0.28	Mixed T cell 1	CD4 T and CD8 T
Lyar	1.85782e-196	0.695865	0.551	0.272	2.56993e-192	3	Lyar	TRUE	0.279	Mixed T cell 1	CD4 T and CD8 T
Lap3	1.61696e-208	0.582305	0.394	0.117	2.23674e-204	3	Lap3	TRUE	0.277	Mixed T cell 1	CD4 T and CD8 T
Rsl1d1	7.62061e-227	0.720356	0.713	0.436	1.05416e-222	3	Rsl1d1	TRUE	0.277	Mixed T cell 1	CD4 T and CD8 T
Timm9	5.14908e-152	0.581093	0.557	0.28	7.12272e-148	3	Timm9	FALSE	0.277	Mixed T cell 1	CD4 T and CD8 T
Dusp2	2.57041e-231	1.03508	0.741	0.465	3.55565e-227	3	Dusp2	FALSE	0.276	Mixed T cell 1	CD4 T and CD8 T
Nifk	1.35237e-157	0.559503	0.516	0.24	1.87073e-153	3	Nifk	TRUE	0.276	Mixed T cell 1	CD4 T and CD8 T
Eif3b	1.01538e-184	0.676722	0.621	0.346	1.40457e-180	3	Eif3b	TRUE	0.275	Mixed T cell 1	CD4 T and CD8 T
Foxp4	3.8984e-209	0.639527	0.383	0.109	5.39265e-205	3	Foxp4	TRUE	0.274	Mixed T cell 1	CD4 T and CD8 T
Mrpl12	9.27502e-214	0.685412	0.672	0.398	1.28301e-209	3	Mrpl12	TRUE	0.274	Mixed T cell 1	CD4 T and CD8 T
Rcl1	2.56618e-177	0.580204	0.436	0.162	3.5498e-173	3	Rcl1	TRUE	0.274	Mixed T cell 1	CD4 T and CD8 T
Utp18	2.53075e-152	0.533634	0.5	0.226	3.50078e-148	3	Utp18	TRUE	0.274	Mixed T cell 1	CD4 T and CD8 T
Hspd1	0	1.27917	0.835	0.562	0	3	Hspd1	TRUE	0.273	Mixed T cell 1	CD4 T and CD8 T
Ccdc86	1.02259e-188	0.535585	0.398	0.126	1.41455e-184	3	Ccdc86	TRUE	0.272	Mixed T cell 1	CD4 T and CD8 T
Eef1e1	2.56076e-153	0.572464	0.545	0.273	3.5423e-149	3	Eef1e1	TRUE	0.272	Mixed T cell 1	CD4 T and CD8 T
Pa2g4	0	1.10414	0.805	0.533	0	3	Pa2g4	FALSE	0.272	Mixed T cell 1	CD4 T and CD8 T
C1qbp1	0	0.994735	0.814	0.544	0	3	C1qbp	FALSE	0.27	Mixed T cell 1	CD4 T and CD8 T
Dctpp1	3.69032e-180	0.642654	0.441	0.171	5.10483e-176	3	Dctpp1	FALSE	0.27	Mixed T cell 1	CD4 T and CD8 T
Impdh2	2.14358e-229	0.731339	0.699	0.429	2.96522e-225	3	Impdh2	FALSE	0.27	Mixed T cell 1	CD4 T and CD8 T
Nop56	2.00865e-224	0.761535	0.703	0.434	2.77856e-220	3	Nop56	TRUE	0.269	Mixed T cell 1	CD4 T and CD8 T
Snrpd1	6.40538e-264	0.75361	0.746	0.477	8.86057e-260	3	Snrpd1	FALSE	0.269	Mixed T cell 1	CD4 T and CD8 T
Timm10	2.49522e-155	0.525509	0.46	0.191	3.45163e-151	3	Timm10	TRUE	0.269	Mixed T cell 1	CD4 T and CD8 T
Ranbp11	0	1.03633	0.835	0.567	0	3	Ranbp1	FALSE	0.268	Mixed T cell 1	CD4 T and CD8 T
Fam162a	7.24803e-180	0.656631	0.607	0.34	1.00262e-175	3	Fam162a	TRUE	0.267	Mixed T cell 1	CD4 T and CD8 T
Polr2h	3.5852e-139	0.519543	0.519	0.252	4.95941e-135	3	Polr2h	TRUE	0.267	Mixed T cell 1	CD4 T and CD8 T
Rrs1	1.8788e-160	0.537807	0.434	0.167	2.59895e-156	3	Rrs1	TRUE	0.267	Mixed T cell 1	CD4 T and CD8 T
Ebna1bp2	1.39952e-219	0.684808	0.663	0.397	1.93595e-215	3	Ebna1bp2	TRUE	0.266	Mixed T cell 1	CD4 T and CD8 T
Ndufaf4	4.68189e-144	0.599348	0.542	0.276	6.47646e-140	3	Ndufaf4	TRUE	0.266	Mixed T cell 1	CD4 T and CD8 T
Wdr12	1.21239e-159	0.53754	0.435	0.169	1.6771e-155	3	Wdr12	TRUE	0.266	Mixed T cell 1	CD4 T and CD8 T
Nfkbia1	0	1.37452	0.788	0.523	0	3	Nfkbia	FALSE	0.265	Mixed T cell 1	CD4 T and CD8 T
Ftsj3	3.23427e-141	0.517471	0.487	0.223	4.47396e-137	3	Ftsj3	TRUE	0.264	Mixed T cell 1	CD4 T and CD8 T
Gtpbp4	3.65491e-173	0.64632	0.693	0.429	5.05584e-169	3	Gtpbp4	TRUE	0.264	Mixed T cell 1	CD4 T and CD8 T
Wdr43	6.44148e-168	0.645275	0.61	0.346	8.9105e-164	3	Wdr43	FALSE	0.264	Mixed T cell 1	CD4 T and CD8 T
Etf1	4.1996e-145	0.564307	0.548	0.286	5.8093e-141	3	Etf1	TRUE	0.262	Mixed T cell 1	CD4 T and CD8 T
Fabp5	2.84444e-275	0.696807	0.317	0.055	3.93471e-271	3	Fabp5	FALSE	0.262	Mixed T cell 1	CD4 T and CD8 T
Hspa4	3.248e-157	0.613411	0.647	0.386	4.49295e-153	3	Hspa4	FALSE	0.261	Mixed T cell 1	CD4 T and CD8 T
Eif1ax	2.27506e-166	0.614771	0.608	0.348	3.14709e-162	3	Eif1ax	FALSE	0.26	Mixed T cell 1	CD4 T and CD8 T
Syncrip	1.15811e-175	0.668092	0.684	0.424	1.60201e-171	3	Syncrip	FALSE	0.26	Mixed T cell 1	CD4 T and CD8 T
Aimp2	9.16531e-159	0.532318	0.425	0.166	1.26784e-154	3	Aimp2	TRUE	0.259	Mixed T cell 1	CD4 T and CD8 T
Shmt2	5.29532e-154	0.575936	0.456	0.197	7.32501e-150	3	Shmt2	TRUE	0.259	Mixed T cell 1	CD4 T and CD8 T
Ddx27	1.0645e-124	0.516285	0.552	0.294	1.47252e-120	3	Ddx27	FALSE	0.258	Mixed T cell 1	CD4 T and CD8 T
Ddx39	1.03233e-167	0.619513	0.646	0.389	1.42802e-163	3	Ddx39	FALSE	0.257	Mixed T cell 1	CD4 T and CD8 T
Pno1	4.03078e-166	0.512294	0.393	0.137	5.57578e-162	3	Pno1	TRUE	0.256	Mixed T cell 1	CD4 T and CD8 T
Nop2	7.08399e-175	0.537073	0.377	0.122	9.79929e-171	3	Nop2	TRUE	0.255	Mixed T cell 1	CD4 T and CD8 T
Rpl7l1	3.58092e-144	0.563073	0.601	0.346	4.95348e-140	3	Rpl7l1	TRUE	0.255	Mixed T cell 1	CD4 T and CD8 T
Slc29a1	2.36438e-206	0.662571	0.356	0.101	3.27065e-202	3	Slc29a1	FALSE	0.255	Mixed T cell 1	CD4 T and CD8 T
Ifrd2	6.3811e-181	0.517307	0.364	0.11	8.82698e-177	3	Ifrd2	TRUE	0.254	Mixed T cell 1	CD4 T and CD8 T
Timm23	2.80463e-217	0.672919	0.733	0.479	3.87964e-213	3	Timm23	TRUE	0.254	Mixed T cell 1	CD4 T and CD8 T
Rcc2	1.55273e-135	0.532546	0.489	0.236	2.14789e-131	3	Rcc2	FALSE	0.253	Mixed T cell 1	CD4 T and CD8 T
St131	2.29399e-177	0.666317	0.656	0.403	3.17327e-173	3	St13	FALSE	0.253	Mixed T cell 1	CD4 T and CD8 T
Eif2s1	5.11982e-201	0.655327	0.711	0.459	7.08225e-197	3	Eif2s1	FALSE	0.252	Mixed T cell 1	CD4 T and CD8 T
Grwd1	7.05656e-162	0.474924	0.383	0.132	9.76134e-158	3	Grwd1	TRUE	0.251	Mixed T cell 1	CD4 T and CD8 T
Snhg4	4.98625e-154	0.513936	0.396	0.146	6.89748e-150	3	Snhg4	TRUE	0.25	Mixed T cell 1	CD4 T and CD8 T
Zfp593	3.00465e-143	0.503057	0.426	0.176	4.15633e-139	3	Zfp593	TRUE	0.25	Mixed T cell 1	CD4 T and CD8 T
Nfkbib	1.26799e-134	0.52267	0.443	0.194	1.75402e-130	3	Nfkbib	TRUE	0.249	Mixed T cell 1	CD4 T and CD8 T
Ltv1	2.71676e-140	0.467373	0.414	0.166	3.7581e-136	3	Ltv1	TRUE	0.248	Mixed T cell 1	CD4 T and CD8 T
Mat2a	1.99884e-163	0.686742	0.753	0.505	2.765e-159	3	Mat2a	FALSE	0.248	Mixed T cell 1	CD4 T and CD8 T
G3bp11	0	0.815295	0.844	0.597	0	3	G3bp1	FALSE	0.247	Mixed T cell 1	CD4 T and CD8 T
Gadd45b	1.62635e-279	1.0988	0.297	0.05	2.24973e-275	3	Gadd45b	FALSE	0.247	Mixed T cell 1	CD4 T and CD8 T
Pou2f2	4.26672e-143	0.811062	0.486	0.239	5.90215e-139	3	Pou2f2	FALSE	0.247	Mixed T cell 1	CD4 T and CD8 T
Ppid	2.62986e-155	0.582587	0.533	0.286	3.63788e-151	3	Ppid	TRUE	0.247	Mixed T cell 1	CD4 T and CD8 T
Cd3eap	8.65577e-147	0.501493	0.394	0.148	1.19735e-142	3	Cd3eap	TRUE	0.246	Mixed T cell 1	CD4 T and CD8 T
Prmt1	1.51707e-273	0.760721	0.717	0.471	2.09857e-269	3	Prmt1	TRUE	0.246	Mixed T cell 1	CD4 T and CD8 T
Eif1a	4.57201e-131	0.544289	0.461	0.216	6.32446e-127	3	Eif1a	TRUE	0.245	Mixed T cell 1	CD4 T and CD8 T
Snrpa	2.57923e-120	0.502204	0.552	0.307	3.56785e-116	3	Snrpa	FALSE	0.245	Mixed T cell 1	CD4 T and CD8 T
Hspa5	0	1.04155	0.904	0.66	0	3	Hspa5	FALSE	0.244	Mixed T cell 1	CD4 T and CD8 T
Psme3	1.06418e-135	0.535958	0.453	0.209	1.47209e-131	3	Psme3	TRUE	0.244	Mixed T cell 1	CD4 T and CD8 T
Stip1	1.86476e-133	0.566991	0.648	0.404	2.57952e-129	3	Stip1	TRUE	0.244	Mixed T cell 1	CD4 T and CD8 T
Atad3a	4.2551e-161	0.494437	0.362	0.119	5.88608e-157	3	Atad3a	TRUE	0.243	Mixed T cell 1	CD4 T and CD8 T
Snhg15	1.19689e-129	0.498229	0.427	0.184	1.65566e-125	3	Snhg15	TRUE	0.243	Mixed T cell 1	CD4 T and CD8 T
Pgam1	6.09188e-230	0.718746	0.671	0.429	8.4269e-226	3	Pgam1	FALSE	0.242	Mixed T cell 1	CD4 T and CD8 T
Eif4e	1.81573e-113	0.487456	0.564	0.323	2.51169e-109	3	Eif4e	TRUE	0.241	Mixed T cell 1	CD4 T and CD8 T
Ppp1r14b	2.81005e-308	0.884884	0.724	0.485	3.88714e-304	3	Ppp1r14b	TRUE	0.239	Mixed T cell 1	CD4 T and CD8 T
Erh	3.7992e-180	0.623908	0.68	0.442	5.25543e-176	3	Erh	FALSE	0.238	Mixed T cell 1	CD4 T and CD8 T
Noc2l	1.26992e-124	0.466757	0.425	0.187	1.75669e-120	3	Noc2l	TRUE	0.238	Mixed T cell 1	CD4 T and CD8 T
Chchd4	2.71922e-152	0.501196	0.36	0.123	3.76149e-148	3	Chchd4	TRUE	0.237	Mixed T cell 1	CD4 T and CD8 T
Gcsh	1.19431e-171	0.473274	0.331	0.094	1.65209e-167	3	Gcsh	TRUE	0.237	Mixed T cell 1	CD4 T and CD8 T
Ipo5	7.90157e-145	0.49758	0.379	0.142	1.09302e-140	3	Ipo5	FALSE	0.237	Mixed T cell 1	CD4 T and CD8 T
Snrpa1	1.93408e-172	0.635985	0.6	0.363	2.67541e-168	3	Snrpa1	FALSE	0.237	Mixed T cell 1	CD4 T and CD8 T
Abce1	3.4867e-105	0.420878	0.498	0.262	4.82315e-101	3	Abce1	FALSE	0.236	Mixed T cell 1	CD4 T and CD8 T
Ak2	1.28328e-103	0.463525	0.596	0.36	1.77516e-99	3	Ak2	FALSE	0.236	Mixed T cell 1	CD4 T and CD8 T
Anp32e	9.67128e-117	0.523122	0.662	0.426	1.33783e-112	3	Anp32e	FALSE	0.236	Mixed T cell 1	CD4 T and CD8 T
Eif5b	1.21733e-175	0.68804	0.723	0.487	1.68394e-171	3	Eif5b	TRUE	0.236	Mixed T cell 1	CD4 T and CD8 T
Gspt1	5.68954e-145	0.576896	0.659	0.423	7.87034e-141	3	Gspt1	TRUE	0.236	Mixed T cell 1	CD4 T and CD8 T
Tagap	4.97926e-173	0.909441	0.411	0.175	6.8878e-169	3	Tagap	FALSE	0.236	Mixed T cell 1	CD4 T and CD8 T
Dnmt3a	6.52072e-148	0.574388	0.372	0.137	9.02012e-144	3	Dnmt3a	TRUE	0.235	Mixed T cell 1	CD4 T and CD8 T
Fbl1	0	0.976068	0.867	0.633	0	3	Fbl	FALSE	0.234	Mixed T cell 1	CD4 T and CD8 T
Fdx2	7.25232e-115	0.482879	0.469	0.235	1.00321e-110	3	Fdx2	TRUE	0.234	Mixed T cell 1	CD4 T and CD8 T
Uqcc2	2.9695e-132	0.555788	0.609	0.375	4.10771e-128	3	Uqcc2	TRUE	0.234	Mixed T cell 1	CD4 T and CD8 T
Lsm2	2.38354e-101	0.437042	0.549	0.316	3.29715e-97	3	Lsm2	FALSE	0.233	Mixed T cell 1	CD4 T and CD8 T
Mdn1	1.44879e-129	0.490162	0.391	0.158	2.00411e-125	3	Mdn1	TRUE	0.233	Mixed T cell 1	CD4 T and CD8 T
Mphosph10	1.10528e-98	0.466677	0.552	0.319	1.52894e-94	3	Mphosph10	TRUE	0.233	Mixed T cell 1	CD4 T and CD8 T
Wdr18	1.72883e-119	0.432135	0.414	0.181	2.39149e-115	3	Wdr18	TRUE	0.233	Mixed T cell 1	CD4 T and CD8 T
Cycs	1.82829e-262	0.757099	0.807	0.575	2.52907e-258	3	Cycs	TRUE	0.232	Mixed T cell 1	CD4 T and CD8 T
Nars	3.45205e-107	0.495389	0.551	0.319	4.77523e-103	3	Nars	FALSE	0.232	Mixed T cell 1	CD4 T and CD8 T
Noc4l	4.17509e-142	0.504087	0.368	0.137	5.77541e-138	3	Noc4l	TRUE	0.231	Mixed T cell 1	CD4 T and CD8 T
Nr4a1	1.23287e-259	1.51342	0.268	0.037	1.70542e-255	3	Nr4a1	FALSE	0.231	Mixed T cell 1	CD4 T and CD8 T
Slc19a1	1.09648e-198	0.503465	0.295	0.064	1.51676e-194	3	Slc19a1	TRUE	0.231	Mixed T cell 1	CD4 T and CD8 T
Cd821	3.02261e-225	1.02558	0.598	0.369	4.18118e-221	3	Cd82	FALSE	0.229	Mixed T cell 1	CD4 T and CD8 T
Sms	3.26068e-102	0.488837	0.628	0.399	4.51049e-98	3	Sms	FALSE	0.229	Mixed T cell 1	CD4 T and CD8 T
Eprs	6.28181e-115	0.555572	0.576	0.348	8.68962e-111	3	Eprs	TRUE	0.228	Mixed T cell 1	CD4 T and CD8 T
Txnl4a	2.76556e-110	0.507794	0.561	0.333	3.8256e-106	3	Txnl4a	TRUE	0.228	Mixed T cell 1	CD4 T and CD8 T
Znhit6	8.85473e-129	0.444569	0.374	0.146	1.22487e-124	3	Znhit6	TRUE	0.228	Mixed T cell 1	CD4 T and CD8 T
Znrd2	1.22584e-120	0.486842	0.413	0.185	1.6957e-116	3	Znrd2	TRUE	0.228	Mixed T cell 1	CD4 T and CD8 T
Ube2n	1.7292e-101	0.459404	0.653	0.426	2.39201e-97	3	Ube2n	FALSE	0.227	Mixed T cell 1	CD4 T and CD8 T
Gart	2.08457e-101	0.430653	0.455	0.23	2.88359e-97	3	Gart	TRUE	0.225	Mixed T cell 1	CD4 T and CD8 T
Naa50	1.04192e-101	0.438651	0.46	0.235	1.44129e-97	3	Naa50	FALSE	0.225	Mixed T cell 1	CD4 T and CD8 T
Batf	5.44299e-173	0.793976	0.408	0.184	7.52929e-169	3	Batf	TRUE	0.224	Mixed T cell 1	CD4 T and CD8 T
Emc6	1.06667e-112	0.499113	0.658	0.434	1.47552e-108	3	Emc6	TRUE	0.224	Mixed T cell 1	CD4 T and CD8 T
Pes1	5.52041e-107	0.425015	0.427	0.203	7.63638e-103	3	Pes1	TRUE	0.224	Mixed T cell 1	CD4 T and CD8 T
Rel	5.99014e-174	0.801494	0.371	0.147	8.28616e-170	3	Rel	FALSE	0.224	Mixed T cell 1	CD4 T and CD8 T
Umps	5.954e-139	0.467837	0.345	0.121	8.23616e-135	3	Umps	TRUE	0.224	Mixed T cell 1	CD4 T and CD8 T
Cebpz	9.67829e-91	0.457701	0.563	0.341	1.3388e-86	3	Cebpz	FALSE	0.222	Mixed T cell 1	CD4 T and CD8 T
Gps1	6.87048e-98	0.407438	0.46	0.238	9.50393e-94	3	Gps1	FALSE	0.222	Mixed T cell 1	CD4 T and CD8 T
Imp4	1.64993e-93	0.428652	0.508	0.286	2.28235e-89	3	Imp4	TRUE	0.222	Mixed T cell 1	CD4 T and CD8 T
Magoh	1.21123e-109	0.486567	0.65	0.428	1.67549e-105	3	Magoh	FALSE	0.222	Mixed T cell 1	CD4 T and CD8 T
Mrps18b	3.22385e-99	0.398402	0.451	0.229	4.45956e-95	3	Mrps18b	TRUE	0.222	Mixed T cell 1	CD4 T and CD8 T
Sdad1	3.60448e-117	0.437491	0.381	0.159	4.98608e-113	3	Sdad1	TRUE	0.222	Mixed T cell 1	CD4 T and CD8 T
Tcerg1	7.78507e-94	0.434687	0.482	0.26	1.07691e-89	3	Tcerg1	TRUE	0.222	Mixed T cell 1	CD4 T and CD8 T
Hdgf	4.4117e-143	0.59224	0.649	0.428	6.1027e-139	3	Hdgf	FALSE	0.221	Mixed T cell 1	CD4 T and CD8 T
Brix1	7.06096e-89	0.397773	0.519	0.299	9.76742e-85	3	Brix1	TRUE	0.22	Mixed T cell 1	CD4 T and CD8 T
Cacybp	7.87158e-211	0.698941	0.785	0.565	1.08888e-206	3	Cacybp	TRUE	0.22	Mixed T cell 1	CD4 T and CD8 T
Ddx18	9.48408e-97	0.46017	0.645	0.425	1.31193e-92	3	Ddx18	FALSE	0.22	Mixed T cell 1	CD4 T and CD8 T
Ipo4	8.86774e-170	0.465888	0.299	0.079	1.22667e-165	3	Ipo4	TRUE	0.22	Mixed T cell 1	CD4 T and CD8 T
Cdv3	3.9569e-122	0.58825	0.5	0.281	5.47357e-118	3	Cdv3	FALSE	0.219	Mixed T cell 1	CD4 T and CD8 T
Psma4	3.06242e-176	0.617162	0.727	0.508	4.23624e-172	3	Psma4	FALSE	0.219	Mixed T cell 1	CD4 T and CD8 T
Tgfb11	4.67601e-126	0.66984	0.66	0.442	6.46833e-122	3	Tgfb1	FALSE	0.218	Mixed T cell 1	CD4 T and CD8 T
Cd51	9.29584e-151	0.75478	0.774	0.557	1.28589e-146	3	Cd5	FALSE	0.217	Mixed T cell 1	CD4 T and CD8 T
Eif3j1	1.0874e-86	0.394909	0.503	0.286	1.5042e-82	3	Eif3j1	TRUE	0.217	Mixed T cell 1	CD4 T and CD8 T
Pum3	7.30799e-95	0.421402	0.45	0.233	1.01091e-90	3	Pum3	FALSE	0.217	Mixed T cell 1	CD4 T and CD8 T
Pus7	2.18246e-177	0.463019	0.283	0.066	3.01899e-173	3	Pus7	TRUE	0.217	Mixed T cell 1	CD4 T and CD8 T
Abcf2	5.47752e-103	0.392311	0.405	0.189	7.57706e-99	3	Abcf2	TRUE	0.216	Mixed T cell 1	CD4 T and CD8 T
Metap2	2.41331e-94	0.452551	0.641	0.425	3.33834e-90	3	Metap2	TRUE	0.216	Mixed T cell 1	CD4 T and CD8 T
9130401M01Rik	5.9506e-117	0.391646	0.356	0.141	8.23146e-113	3	9130401M01Rik	TRUE	0.215	Mixed T cell 1	CD4 T and CD8 T
Psma5	1.33239e-129	0.511856	0.707	0.492	1.84309e-125	3	Psma5	FALSE	0.215	Mixed T cell 1	CD4 T and CD8 T
Smyd5	6.38389e-180	0.435326	0.277	0.062	8.83083e-176	3	Smyd5	TRUE	0.215	Mixed T cell 1	CD4 T and CD8 T
Gnl11	1.84551e-98	0.408166	0.417	0.203	2.5529e-94	3	Gnl1	FALSE	0.214	Mixed T cell 1	CD4 T and CD8 T
Polr2f	2.55894e-129	0.531034	0.635	0.421	3.53978e-125	3	Polr2f	TRUE	0.214	Mixed T cell 1	CD4 T and CD8 T
Sar1a	2.18824e-85	0.402752	0.507	0.293	3.02699e-81	3	Sar1a	FALSE	0.214	Mixed T cell 1	CD4 T and CD8 T
Strap	7.7505e-94	0.453551	0.577	0.363	1.07213e-89	3	Strap	FALSE	0.214	Mixed T cell 1	CD4 T and CD8 T
Glrx3	2.19114e-118	0.507197	0.661	0.448	3.03101e-114	3	Glrx3	FALSE	0.213	Mixed T cell 1	CD4 T and CD8 T
Rars	2.83334e-94	0.398449	0.427	0.214	3.91936e-90	3	Rars	TRUE	0.213	Mixed T cell 1	CD4 T and CD8 T
Slc1a5	6.29145e-112	0.556065	0.413	0.2	8.70296e-108	3	Slc1a5	TRUE	0.213	Mixed T cell 1	CD4 T and CD8 T
Tpi1	8.80702e-119	0.539703	0.387	0.174	1.21827e-114	3	Tpi1	FALSE	0.213	Mixed T cell 1	CD4 T and CD8 T
Aen	1.23031e-117	0.376291	0.35	0.138	1.70188e-113	3	Aen	TRUE	0.212	Mixed T cell 1	CD4 T and CD8 T
Cd69	1.04689e-182	1.24217	0.581	0.369	1.44817e-178	3	Cd69	FALSE	0.212	Mixed T cell 1	CD4 T and CD8 T
Ptpn61	1.36744e-120	0.586002	0.765	0.553	1.89159e-116	3	Ptpn6	FALSE	0.212	Mixed T cell 1	CD4 T and CD8 T
Rsl24d1	3.41345e-87	0.412417	0.54	0.328	4.72182e-83	3	Rsl24d1	TRUE	0.212	Mixed T cell 1	CD4 T and CD8 T
Timm50	4.48214e-99	0.413699	0.404	0.192	6.20014e-95	3	Timm50	FALSE	0.212	Mixed T cell 1	CD4 T and CD8 T
2810004N23Rik	7.50496e-89	0.363454	0.447	0.236	1.03816e-84	3	2810004N23Rik	TRUE	0.211	Mixed T cell 1	CD4 T and CD8 T
Isyna1	4.20795e-92	0.421769	0.438	0.227	5.82086e-88	3	Isyna1	TRUE	0.211	Mixed T cell 1	CD4 T and CD8 T
Aatf	8.83206e-100	0.376878	0.388	0.178	1.22174e-95	3	Aatf	TRUE	0.21	Mixed T cell 1	CD4 T and CD8 T
Mpp6	8.74629e-119	0.460337	0.356	0.146	1.20987e-114	3	Mpp6	FALSE	0.21	Mixed T cell 1	CD4 T and CD8 T
Tuba4a	7.28231e-89	0.453959	0.645	0.435	1.00736e-84	3	Tuba4a	TRUE	0.21	Mixed T cell 1	CD4 T and CD8 T
AI506816	1.73827e-116	0.403043	0.342	0.133	2.40455e-112	3	AI506816	TRUE	0.209	Mixed T cell 1	CD4 T and CD8 T
Pdap1	2.08518e-93	0.461483	0.549	0.34	2.88443e-89	3	Pdap1	FALSE	0.209	Mixed T cell 1	CD4 T and CD8 T
Phb2	3.79307e-264	0.733825	0.792	0.583	5.24696e-260	3	Phb2	FALSE	0.209	Mixed T cell 1	CD4 T and CD8 T
Snhg11	5.22198e-90	0.445033	0.733	0.524	7.22357e-86	3	Snhg1	FALSE	0.209	Mixed T cell 1	CD4 T and CD8 T
Snrpf	9.49774e-299	0.745539	0.821	0.612	1.31382e-294	3	Snrpf	FALSE	0.209	Mixed T cell 1	CD4 T and CD8 T
Tomm70a	4.3891e-83	0.413085	0.489	0.28	6.07144e-79	3	Tomm70a	TRUE	0.209	Mixed T cell 1	CD4 T and CD8 T
Bccip	6.73534e-83	0.404758	0.587	0.379	9.317e-79	3	Bccip	TRUE	0.208	Mixed T cell 1	CD4 T and CD8 T
Dcun1d5	2.04949e-75	0.368151	0.619	0.411	2.83506e-71	3	Dcun1d5	FALSE	0.208	Mixed T cell 1	CD4 T and CD8 T
Eif3g	6.20177e-127	0.53049	0.661	0.453	8.5789e-123	3	Eif3g	TRUE	0.208	Mixed T cell 1	CD4 T and CD8 T
Galk1	1.7428e-111	0.431004	0.353	0.145	2.41082e-107	3	Galk1	TRUE	0.208	Mixed T cell 1	CD4 T and CD8 T
Hnrnpab	3.5624e-264	0.737608	0.833	0.625	4.92787e-260	3	Hnrnpab	FALSE	0.208	Mixed T cell 1	CD4 T and CD8 T
Tcp1	1.38389e-153	0.56985	0.75	0.542	1.91434e-149	3	Tcp1	FALSE	0.208	Mixed T cell 1	CD4 T and CD8 T
Llph	4.83714e-118	0.50544	0.741	0.534	6.69122e-114	3	Llph	TRUE	0.207	Mixed T cell 1	CD4 T and CD8 T
Ybx3	1.10369e-154	0.665934	0.368	0.161	1.52674e-150	3	Ybx3	FALSE	0.207	Mixed T cell 1	CD4 T and CD8 T
Prpf19	9.11445e-87	0.41941	0.47	0.264	1.2608e-82	3	Prpf19	TRUE	0.206	Mixed T cell 1	CD4 T and CD8 T
Psma6	6.04517e-134	0.535097	0.692	0.486	8.36228e-130	3	Psma6	FALSE	0.206	Mixed T cell 1	CD4 T and CD8 T
Rbis	7.53951e-90	0.431524	0.653	0.447	1.04294e-85	3	Rbis	TRUE	0.206	Mixed T cell 1	CD4 T and CD8 T
Rpf2	4.65279e-99	0.376974	0.377	0.171	6.43621e-95	3	Rpf2	TRUE	0.206	Mixed T cell 1	CD4 T and CD8 T
Tsr1	3.37149e-109	0.383586	0.349	0.143	4.66378e-105	3	Tsr1	TRUE	0.206	Mixed T cell 1	CD4 T and CD8 T
Mthfd1	6.85797e-121	0.396266	0.323	0.118	9.48662e-117	3	Mthfd1	FALSE	0.205	Mixed T cell 1	CD4 T and CD8 T
Psmd7	3.42238e-89	0.461721	0.599	0.394	4.73417e-85	3	Psmd7	FALSE	0.205	Mixed T cell 1	CD4 T and CD8 T
Tufm	8.27387e-87	0.424192	0.467	0.262	1.14452e-82	3	Tufm	TRUE	0.205	Mixed T cell 1	CD4 T and CD8 T
Clpp	1.09755e-76	0.357321	0.483	0.279	1.51824e-72	3	Clpp	TRUE	0.204	Mixed T cell 1	CD4 T and CD8 T
Izumo1r1	1.42756e-124	0.866359	0.34	0.136	1.97475e-120	3	Izumo1r	FALSE	0.204	Mixed T cell 1	CD4 T and CD8 T
Mtap	1.95297e-96	0.385773	0.376	0.172	2.70155e-92	3	Mtap	TRUE	0.204	Mixed T cell 1	CD4 T and CD8 T
Srsf2	3.29803e-244	0.706835	0.862	0.658	4.56217e-240	3	Srsf2	FALSE	0.204	Mixed T cell 1	CD4 T and CD8 T
Eif3l	2.43122e-100	0.4618	0.643	0.44	3.3631e-96	3	Eif3l	FALSE	0.203	Mixed T cell 1	CD4 T and CD8 T
Ptges3	7.14985e-136	0.553183	0.728	0.525	9.89039e-132	3	Ptges3	FALSE	0.203	Mixed T cell 1	CD4 T and CD8 T
Rps19bp1	3.34595e-101	0.372539	0.357	0.154	4.62846e-97	3	Rps19bp1	TRUE	0.203	Mixed T cell 1	CD4 T and CD8 T
Tuba1b1	1.36987e-229	0.746001	0.823	0.62	1.89494e-225	3	Tuba1b	FALSE	0.203	Mixed T cell 1	CD4 T and CD8 T
Amd1	1.99693e-115	0.385162	0.326	0.124	2.76235e-111	3	Amd1	TRUE	0.202	Mixed T cell 1	CD4 T and CD8 T
Kpnb1	3.31887e-78	0.384609	0.474	0.272	4.59099e-74	3	Kpnb1	FALSE	0.202	Mixed T cell 1	CD4 T and CD8 T
Mbd3	2.4241e-78	0.439791	0.555	0.353	3.35326e-74	3	Mbd3	TRUE	0.202	Mixed T cell 1	CD4 T and CD8 T
Mrpl20	8.32939e-93	0.452692	0.626	0.424	1.1522e-88	3	Mrpl20	TRUE	0.202	Mixed T cell 1	CD4 T and CD8 T
Nudc	3.61621e-178	0.593113	0.716	0.514	5.0023e-174	3	Nudc	FALSE	0.202	Mixed T cell 1	CD4 T and CD8 T
Canx	5.76606e-91	0.46848	0.632	0.431	7.9762e-87	3	Canx	FALSE	0.201	Mixed T cell 1	CD4 T and CD8 T
Cct6a	4.40455e-160	0.596558	0.714	0.513	6.09282e-156	3	Cct6a	TRUE	0.201	Mixed T cell 1	CD4 T and CD8 T
Mrpl54	5.61843e-75	0.387994	0.574	0.373	7.77198e-71	3	Mrpl54	FALSE	0.201	Mixed T cell 1	CD4 T and CD8 T
Psmc5	9.79078e-99	0.45268	0.616	0.415	1.35436e-94	3	Psmc5	TRUE	0.201	Mixed T cell 1	CD4 T and CD8 T
Bcl3	8.67688e-136	0.589032	0.293	0.093	1.20027e-131	3	Bcl3	TRUE	0.2	Mixed T cell 1	CD4 T and CD8 T
Kdm2b	2.13578e-132	0.563912	0.298	0.098	2.95443e-128	3	Kdm2b	TRUE	0.2	Mixed T cell 1	CD4 T and CD8 T
Mrpl15	1.37459e-78	0.396166	0.536	0.336	1.90147e-74	3	Mrpl15	TRUE	0.2	Mixed T cell 1	CD4 T and CD8 T
Pdia6	1.02967e-91	0.479319	0.539	0.339	1.42435e-87	3	Pdia6	FALSE	0.2	Mixed T cell 1	CD4 T and CD8 T
Rrp1b	7.86408e-118	0.479209	0.318	0.118	1.08784e-113	3	Rrp1b	TRUE	0.2	Mixed T cell 1	CD4 T and CD8 T
Tbl3	2.85723e-132	0.350184	0.296	0.096	3.95241e-128	3	Tbl3	TRUE	0.2	Mixed T cell 1	CD4 T and CD8 T
Eif3c	3.27724e-183	0.615623	0.782	0.583	4.53341e-179	3	Eif3c	FALSE	0.199	Mixed T cell 1	CD4 T and CD8 T
Nop14	3.34155e-79	0.390509	0.433	0.234	4.62236e-75	3	Nop14	FALSE	0.199	Mixed T cell 1	CD4 T and CD8 T
Pcna	9.17535e-73	0.34559	0.488	0.289	1.26923e-68	3	Pcna	FALSE	0.199	Mixed T cell 1	CD4 T and CD8 T
Psmc4	2.62593e-75	0.38086	0.609	0.41	3.63245e-71	3	Psmc4	TRUE	0.199	Mixed T cell 1	CD4 T and CD8 T
Smarca5	6.01798e-75	0.396485	0.661	0.462	8.32468e-71	3	Smarca5	TRUE	0.199	Mixed T cell 1	CD4 T and CD8 T
Uchl3	9.72735e-70	0.352835	0.534	0.335	1.34558e-65	3	Uchl3	FALSE	0.199	Mixed T cell 1	CD4 T and CD8 T
Hnrnpdl	1.68553e-103	0.490309	0.718	0.52	2.3316e-99	3	Hnrnpdl	FALSE	0.198	Mixed T cell 1	CD4 T and CD8 T
Kras	6.19437e-78	0.493007	0.596	0.398	8.56867e-74	3	Kras	TRUE	0.198	Mixed T cell 1	CD4 T and CD8 T
Psmd11	2.63895e-80	0.414066	0.623	0.425	3.65046e-76	3	Psmd11	FALSE	0.198	Mixed T cell 1	CD4 T and CD8 T
Snu13	1.0981e-261	0.718428	0.819	0.621	1.519e-257	3	Snu13	FALSE	0.198	Mixed T cell 1	CD4 T and CD8 T
Srsf6	4.14633e-82	0.426305	0.633	0.435	5.73561e-78	3	Srsf6	FALSE	0.198	Mixed T cell 1	CD4 T and CD8 T
Uck2	2.59837e-99	0.401516	0.345	0.147	3.59433e-95	3	Uck2	FALSE	0.198	Mixed T cell 1	CD4 T and CD8 T
Bzw2	8.59543e-101	0.49578	0.645	0.448	1.18901e-96	3	Bzw2	TRUE	0.197	Mixed T cell 1	CD4 T and CD8 T
Cdc37	9.84379e-135	0.56028	0.754	0.557	1.36169e-130	3	Cdc37	TRUE	0.197	Mixed T cell 1	CD4 T and CD8 T
Eif4g1	7.09476e-75	0.432278	0.629	0.432	9.81418e-71	3	Eif4g1	FALSE	0.197	Mixed T cell 1	CD4 T and CD8 T
Fkbp1a1	2.21533e-134	0.583543	0.765	0.568	3.06447e-130	3	Fkbp1a	FALSE	0.197	Mixed T cell 1	CD4 T and CD8 T
Gpr1831	3.24216e-115	0.733209	0.317	0.12	4.48488e-111	3	Gpr183	FALSE	0.197	Mixed T cell 1	CD4 T and CD8 T
Polr2e	1.20919e-110	0.5047	0.621	0.424	1.67267e-106	3	Polr2e	TRUE	0.197	Mixed T cell 1	CD4 T and CD8 T
St6galnac4	5.99689e-129	0.433297	0.287	0.09	8.2955e-125	3	St6galnac4	TRUE	0.197	Mixed T cell 1	CD4 T and CD8 T
Eif2s21	4.99599e-197	0.663261	0.809	0.613	6.91095e-193	3	Eif2s2	FALSE	0.196	Mixed T cell 1	CD4 T and CD8 T
Larp4	3.75159e-82	0.393978	0.41	0.214	5.18958e-78	3	Larp4	TRUE	0.196	Mixed T cell 1	CD4 T and CD8 T
Mak16	1.54409e-69	0.353288	0.495	0.299	2.13595e-65	3	Mak16	TRUE	0.196	Mixed T cell 1	CD4 T and CD8 T
Ruvbl2	2.12101e-88	0.37193	0.377	0.181	2.934e-84	3	Ruvbl2	FALSE	0.196	Mixed T cell 1	CD4 T and CD8 T
Sfpq	3.33987e-125	0.551124	0.782	0.586	4.62004e-121	3	Sfpq	FALSE	0.196	Mixed T cell 1	CD4 T and CD8 T
Cdca7	3.42622e-160	0.409977	0.252	0.057	4.73949e-156	3	Cdca7	FALSE	0.195	Mixed T cell 1	CD4 T and CD8 T
Cops6	2.37415e-90	0.434066	0.623	0.428	3.28417e-86	3	Cops6	FALSE	0.195	Mixed T cell 1	CD4 T and CD8 T
Rbbp7	2.32716e-89	0.453607	0.664	0.469	3.21915e-85	3	Rbbp7	FALSE	0.195	Mixed T cell 1	CD4 T and CD8 T
Psat1	2.6576e-123	0.41261	0.287	0.093	3.67626e-119	3	Psat1	FALSE	0.194	Mixed T cell 1	CD4 T and CD8 T
Twistnb	1.53324e-64	0.341657	0.57	0.376	2.12094e-60	3	Twistnb	TRUE	0.194	Mixed T cell 1	CD4 T and CD8 T
Zfp36l1	6.67095e-135	0.852336	0.633	0.439	9.22792e-131	3	Zfp36l1	FALSE	0.194	Mixed T cell 1	CD4 T and CD8 T
Aprt	3.3615e-122	0.535347	0.708	0.515	4.64996e-118	3	Aprt	TRUE	0.193	Mixed T cell 1	CD4 T and CD8 T
Cfdp1	8.50449e-67	0.347106	0.533	0.34	1.17643e-62	3	Cfdp1	TRUE	0.193	Mixed T cell 1	CD4 T and CD8 T
Gnl2	1.71476e-86	0.359581	0.369	0.176	2.37203e-82	3	Gnl2	TRUE	0.193	Mixed T cell 1	CD4 T and CD8 T
Nasp	3.87904e-72	0.377173	0.455	0.262	5.36588e-68	3	Nasp	FALSE	0.193	Mixed T cell 1	CD4 T and CD8 T
Wdr75	5.66684e-92	0.349161	0.348	0.155	7.83894e-88	3	Wdr75	TRUE	0.193	Mixed T cell 1	CD4 T and CD8 T
Wdr83os1	5.56368e-89	0.452977	0.632	0.439	7.69624e-85	3	Wdr83os	FALSE	0.193	Mixed T cell 1	CD4 T and CD8 T
Cct8	0	0.808903	0.839	0.647	0	3	Cct8	FALSE	0.192	Mixed T cell 1	CD4 T and CD8 T
Eif6	1.88853e-103	0.47055	0.683	0.491	2.6124e-99	3	Eif6	TRUE	0.192	Mixed T cell 1	CD4 T and CD8 T
Hspe1-rs1	2.35443e-97	0.477665	0.438	0.246	3.25688e-93	3	Hspe1-rs1	TRUE	0.192	Mixed T cell 1	CD4 T and CD8 T
Ndufb6	1.68792e-77	0.390687	0.596	0.404	2.33489e-73	3	Ndufb6	TRUE	0.192	Mixed T cell 1	CD4 T and CD8 T
Rangrf	8.39639e-149	0.369165	0.253	0.061	1.16147e-144	3	Rangrf	TRUE	0.192	Mixed T cell 1	CD4 T and CD8 T
U2af1	9.74429e-148	0.549144	0.733	0.541	1.34793e-143	3	U2af1	FALSE	0.192	Mixed T cell 1	CD4 T and CD8 T
Eif4a3	1.00845e-64	0.34375	0.621	0.43	1.39499e-60	3	Eif4a3	TRUE	0.191	Mixed T cell 1	CD4 T and CD8 T
Nme11	0	1.09123	0.924	0.733	0	3	Nme1	FALSE	0.191	Mixed T cell 1	CD4 T and CD8 T
Txnl1	2.00612e-80	0.394192	0.58	0.389	2.77507e-76	3	Txnl1	FALSE	0.191	Mixed T cell 1	CD4 T and CD8 T
Eif3d	8.75144e-101	0.466468	0.694	0.505	1.21059e-96	3	Eif3d	TRUE	0.189	Mixed T cell 1	CD4 T and CD8 T
Lsm12	2.5503e-73	0.40885	0.565	0.376	3.52783e-69	3	Lsm12	TRUE	0.189	Mixed T cell 1	CD4 T and CD8 T
Mrpl21	1.96559e-65	0.37036	0.545	0.356	2.719e-61	3	Mrpl21	TRUE	0.189	Mixed T cell 1	CD4 T and CD8 T
Ndufa12	1.34872e-131	0.512305	0.705	0.516	1.86569e-127	3	Ndufa12	FALSE	0.189	Mixed T cell 1	CD4 T and CD8 T
Smyd2	1.41647e-126	0.383409	0.27	0.081	1.9594e-122	3	Smyd2	TRUE	0.189	Mixed T cell 1	CD4 T and CD8 T
Tma16	7.56873e-123	0.365229	0.275	0.086	1.04698e-118	3	Tma16	TRUE	0.189	Mixed T cell 1	CD4 T and CD8 T
Cct5	7.98107e-306	0.74762	0.874	0.686	1.10402e-301	3	Cct5	TRUE	0.188	Mixed T cell 1	CD4 T and CD8 T
Grpel1	1.44923e-66	0.34661	0.603	0.415	2.00472e-62	3	Grpel1	TRUE	0.188	Mixed T cell 1	CD4 T and CD8 T
Hif1a	2.72845e-78	0.495069	0.425	0.237	3.77427e-74	3	Hif1a	FALSE	0.188	Mixed T cell 1	CD4 T and CD8 T
Rrp1	1.4257e-86	0.428136	0.731	0.543	1.97217e-82	3	Rrp1	TRUE	0.188	Mixed T cell 1	CD4 T and CD8 T
Alyref	1.11884e-71	0.383015	0.54	0.353	1.54769e-67	3	Alyref	FALSE	0.187	Mixed T cell 1	CD4 T and CD8 T
Bysl	7.36054e-95	0.328506	0.324	0.137	1.01818e-90	3	Bysl	TRUE	0.187	Mixed T cell 1	CD4 T and CD8 T
Nap1l1	3.37744e-143	0.599929	0.711	0.524	4.67202e-139	3	Nap1l1	FALSE	0.187	Mixed T cell 1	CD4 T and CD8 T
Pgk1	1.05997e-126	0.524364	0.698	0.511	1.46626e-122	3	Pgk1	FALSE	0.187	Mixed T cell 1	CD4 T and CD8 T
Ndufab1	9.2454e-123	0.518002	0.673	0.487	1.27892e-118	3	Ndufab1	FALSE	0.186	Mixed T cell 1	CD4 T and CD8 T
Polr1c	1.36828e-85	0.357998	0.341	0.155	1.89274e-81	3	Polr1c	TRUE	0.186	Mixed T cell 1	CD4 T and CD8 T
Ivns1abp	8.97069e-70	0.327596	0.418	0.233	1.24092e-65	3	Ivns1abp	TRUE	0.185	Mixed T cell 1	CD4 T and CD8 T
Nle1	3.8402e-101	0.33601	0.309	0.124	5.31215e-97	3	Nle1	TRUE	0.185	Mixed T cell 1	CD4 T and CD8 T
Ola1	9.49203e-69	0.388236	0.563	0.378	1.31303e-64	3	Ola1	FALSE	0.185	Mixed T cell 1	CD4 T and CD8 T
Glrx5	2.4831e-76	0.413818	0.58	0.396	3.43487e-72	3	Glrx5	TRUE	0.184	Mixed T cell 1	CD4 T and CD8 T
Ppat	3.65795e-82	0.33566	0.346	0.162	5.06005e-78	3	Ppat	TRUE	0.184	Mixed T cell 1	CD4 T and CD8 T
Higd1a	4.18612e-63	0.354264	0.6	0.417	5.79065e-59	3	Higd1a	TRUE	0.183	Mixed T cell 1	CD4 T and CD8 T
Isy1	6.65487e-63	0.322346	0.454	0.271	9.20568e-59	3	Isy1	TRUE	0.183	Mixed T cell 1	CD4 T and CD8 T
Pdcd11	1.31637e-79	0.324722	0.355	0.172	1.82093e-75	3	Pdcd11	TRUE	0.183	Mixed T cell 1	CD4 T and CD8 T
Phgdh	9.47177e-86	0.488377	0.512	0.329	1.31023e-81	3	Phgdh	FALSE	0.183	Mixed T cell 1	CD4 T and CD8 T
Rnf19a	8.59684e-117	0.462073	0.27	0.087	1.1892e-112	3	Rnf19a	TRUE	0.183	Mixed T cell 1	CD4 T and CD8 T
Sbno1	3.30009e-57	0.331794	0.634	0.451	4.56502e-53	3	Sbno1	FALSE	0.183	Mixed T cell 1	CD4 T and CD8 T
Slc3a2	3.59871e-58	0.334038	0.53	0.347	4.9781e-54	3	Slc3a2	TRUE	0.183	Mixed T cell 1	CD4 T and CD8 T
Smarcc1	1.03562e-69	0.362804	0.404	0.221	1.43257e-65	3	Smarcc1	FALSE	0.183	Mixed T cell 1	CD4 T and CD8 T
Lsm7	3.02238e-89	0.446725	0.669	0.487	4.18085e-85	3	Lsm7	TRUE	0.182	Mixed T cell 1	CD4 T and CD8 T
Rbmxl1	5.89554e-67	0.33458	0.427	0.245	8.15531e-63	3	Rbmxl1	FALSE	0.182	Mixed T cell 1	CD4 T and CD8 T
Rps27l	2.42697e-133	0.571987	0.652	0.47	3.35723e-129	3	Rps27l	FALSE	0.182	Mixed T cell 1	CD4 T and CD8 T
Trmt61a	3.11976e-133	0.351685	0.251	0.069	4.31556e-129	3	Trmt61a	TRUE	0.182	Mixed T cell 1	CD4 T and CD8 T
U2af2	1.96419e-59	0.346536	0.612	0.43	2.71706e-55	3	U2af2	FALSE	0.182	Mixed T cell 1	CD4 T and CD8 T
Bri3	3.70681e-60	0.34527	0.491	0.31	5.12763e-56	3	Bri3	FALSE	0.181	Mixed T cell 1	CD4 T and CD8 T
Pin1	1.23354e-62	0.343855	0.462	0.281	1.70635e-58	3	Pin1	FALSE	0.181	Mixed T cell 1	CD4 T and CD8 T
Rbm8a	5.19853e-75	0.397071	0.611	0.43	7.19113e-71	3	Rbm8a	TRUE	0.181	Mixed T cell 1	CD4 T and CD8 T
Tomm5	2.08608e-138	0.572638	0.672	0.491	2.88568e-134	3	Tomm5	TRUE	0.181	Mixed T cell 1	CD4 T and CD8 T
Top1	2.32385e-68	0.40291	0.737	0.556	3.21458e-64	3	Top1	FALSE	0.181	Mixed T cell 1	CD4 T and CD8 T
H13	2.14647e-55	0.346742	0.586	0.406	2.96921e-51	3	H13	FALSE	0.18	Mixed T cell 1	CD4 T and CD8 T
Snhg3	1.67798e-65	0.338472	0.415	0.235	2.32114e-61	3	Snhg3	TRUE	0.18	Mixed T cell 1	CD4 T and CD8 T
Clns1a	1.81581e-59	0.340025	0.475	0.296	2.51181e-55	3	Clns1a	TRUE	0.179	Mixed T cell 1	CD4 T and CD8 T
Txn2	9.8689e-110	0.474656	0.696	0.517	1.36517e-105	3	Txn2	TRUE	0.179	Mixed T cell 1	CD4 T and CD8 T
Dnajc2	2.21475e-61	0.370896	0.529	0.351	3.06367e-57	3	Dnajc2	TRUE	0.178	Mixed T cell 1	CD4 T and CD8 T
Fubp1	2.11589e-123	0.512727	0.832	0.654	2.92691e-119	3	Fubp1	FALSE	0.178	Mixed T cell 1	CD4 T and CD8 T
Heatr1	1.09859e-93	0.354471	0.293	0.115	1.51968e-89	3	Heatr1	TRUE	0.178	Mixed T cell 1	CD4 T and CD8 T
Utp4	2.39663e-91	0.332483	0.302	0.124	3.31525e-87	3	Utp4	TRUE	0.178	Mixed T cell 1	CD4 T and CD8 T
Sept71	4.52011e-233	0.740409	0.851	0.674	6.25266e-229	3	Sept7	FALSE	0.177	Mixed T cell 1	CD4 T and CD8 T
Fkbp4	4.42444e-103	0.488568	0.676	0.499	6.12032e-99	3	Fkbp4	TRUE	0.177	Mixed T cell 1	CD4 T and CD8 T
Sh2d2a	1.04716e-61	0.422016	0.527	0.35	1.44853e-57	3	Sh2d2a	FALSE	0.177	Mixed T cell 1	CD4 T and CD8 T
Adk	6.10128e-75	0.349695	0.341	0.165	8.4399e-71	3	Adk	FALSE	0.176	Mixed T cell 1	CD4 T and CD8 T
Cdk4	1.46211e-106	0.491601	0.62	0.444	2.02253e-102	3	Cdk4	FALSE	0.176	Mixed T cell 1	CD4 T and CD8 T
Ndufa5	1.67626e-78	0.412398	0.66	0.484	2.31876e-74	3	Ndufa5	TRUE	0.176	Mixed T cell 1	CD4 T and CD8 T
Cd41	1.05364e-82	0.420825	0.313	0.138	1.4575e-78	3	Cd4	FALSE	0.175	Mixed T cell 1	CD4 T and CD8 T
Ahsa1	1.0753e-74	0.42228	0.647	0.473	1.48746e-70	3	Ahsa1	TRUE	0.174	Mixed T cell 1	CD4 T and CD8 T
Naa15	3.92756e-54	0.326046	0.493	0.319	5.43299e-50	3	Naa15	FALSE	0.174	Mixed T cell 1	CD4 T and CD8 T
Elp5	3.17755e-87	0.337785	0.295	0.122	4.3955e-83	3	Elp5	TRUE	0.173	Mixed T cell 1	CD4 T and CD8 T
Ier5	6.39349e-80	0.545088	0.708	0.535	8.84411e-76	3	Ier5	FALSE	0.173	Mixed T cell 1	CD4 T and CD8 T
Npm3	2.13486e-138	0.550851	0.758	0.585	2.95316e-134	3	Npm3	TRUE	0.173	Mixed T cell 1	CD4 T and CD8 T
Ssrp1	4.65593e-57	0.329994	0.649	0.476	6.44054e-53	3	Ssrp1	FALSE	0.173	Mixed T cell 1	CD4 T and CD8 T
Stx6	4.01375e-65	0.351168	0.374	0.201	5.55222e-61	3	Stx6	TRUE	0.173	Mixed T cell 1	CD4 T and CD8 T
Tars	3.54141e-78	0.340044	0.324	0.151	4.89884e-74	3	Tars	TRUE	0.173	Mixed T cell 1	CD4 T and CD8 T
Mrpl36	5.96037e-55	0.338505	0.489	0.317	8.24497e-51	3	Mrpl36	TRUE	0.172	Mixed T cell 1	CD4 T and CD8 T
1110038B12Rik	1.17049e-54	0.36064	0.487	0.316	1.61913e-50	3	1110038B12Rik	TRUE	0.171	Mixed T cell 1	CD4 T and CD8 T
Bzw1	7.121e-133	0.523281	0.805	0.634	9.85047e-129	3	Bzw1	TRUE	0.171	Mixed T cell 1	CD4 T and CD8 T
Cd61	2.11849e-60	0.412151	0.699	0.528	2.93051e-56	3	Cd6	FALSE	0.171	Mixed T cell 1	CD4 T and CD8 T
Chd1	3.7435e-53	0.331778	0.471	0.3	5.17838e-49	3	Chd1	FALSE	0.171	Mixed T cell 1	CD4 T and CD8 T
Eloc	6.87184e-58	0.351866	0.648	0.477	9.50582e-54	3	Eloc	FALSE	0.171	Mixed T cell 1	CD4 T and CD8 T
Mrps28	1.29605e-60	0.353644	0.405	0.234	1.79283e-56	3	Mrps28	TRUE	0.171	Mixed T cell 1	CD4 T and CD8 T
Nfatc1	1.29831e-77	0.532225	0.419	0.248	1.79595e-73	3	Nfatc1	FALSE	0.171	Mixed T cell 1	CD4 T and CD8 T
Tkt	1.36459e-81	0.432003	0.661	0.49	1.88763e-77	3	Tkt	FALSE	0.171	Mixed T cell 1	CD4 T and CD8 T
Trp53	4.00088e-67	0.343716	0.783	0.612	5.53441e-63	3	Trp53	TRUE	0.171	Mixed T cell 1	CD4 T and CD8 T
Dnaja2	5.96832e-69	0.36637	0.752	0.582	8.25597e-65	3	Dnaja2	TRUE	0.17	Mixed T cell 1	CD4 T and CD8 T
P4hb	7.47867e-61	0.381946	0.469	0.299	1.03452e-56	3	P4hb	FALSE	0.17	Mixed T cell 1	CD4 T and CD8 T
Ssb	1.04023e-121	0.492273	0.787	0.617	1.43894e-117	3	Ssb	TRUE	0.17	Mixed T cell 1	CD4 T and CD8 T
2700038G22Rik	1.02025e-82	0.396461	0.314	0.145	1.41131e-78	3	2700038G22Rik	TRUE	0.169	Mixed T cell 1	CD4 T and CD8 T
Larp1	1.88361e-57	0.351896	0.443	0.274	2.6056e-53	3	Larp1	FALSE	0.169	Mixed T cell 1	CD4 T and CD8 T
Nol8	8.9845e-59	0.325949	0.397	0.228	1.24283e-54	3	Nol8	TRUE	0.169	Mixed T cell 1	CD4 T and CD8 T
Pfdn2	3.34011e-77	0.393291	0.694	0.526	4.62038e-73	3	Pfdn2	TRUE	0.168	Mixed T cell 1	CD4 T and CD8 T
Psmc2	1.56861e-56	0.329797	0.605	0.437	2.16986e-52	3	Psmc2	TRUE	0.168	Mixed T cell 1	CD4 T and CD8 T
Banf1	5.77799e-146	0.537266	0.771	0.604	7.9927e-142	3	Banf1	FALSE	0.167	Mixed T cell 1	CD4 T and CD8 T
Hnrnpd	3.02513e-103	0.482434	0.671	0.504	4.18467e-99	3	Hnrnpd	FALSE	0.167	Mixed T cell 1	CD4 T and CD8 T
Lsm6	4.56197e-53	0.330004	0.609	0.442	6.31057e-49	3	Lsm6	FALSE	0.167	Mixed T cell 1	CD4 T and CD8 T
Ndfip11	2.30797e-299	0.829165	0.889	0.723	3.19261e-295	3	Ndfip1	FALSE	0.166	Mixed T cell 1	CD4 T and CD8 T
Psmb6	1.9245e-112	0.451356	0.746	0.58	2.66216e-108	3	Psmb6	TRUE	0.166	Mixed T cell 1	CD4 T and CD8 T
Rwdd1	3.85092e-63	0.367124	0.629	0.463	5.32697e-59	3	Rwdd1	TRUE	0.166	Mixed T cell 1	CD4 T and CD8 T
Rap1a1	6.10223e-83	0.445912	0.791	0.626	8.44122e-79	3	Rap1a	FALSE	0.165	Mixed T cell 1	CD4 T and CD8 T
Zap70	6.19024e-85	0.511631	0.662	0.497	8.56295e-81	3	Zap70	FALSE	0.165	Mixed T cell 1	CD4 T and CD8 T
Cnih4	3.13013e-60	0.329409	0.36	0.196	4.3299e-56	3	Cnih4	FALSE	0.164	Mixed T cell 1	CD4 T and CD8 T
Ifrd1	7.24086e-62	0.35863	0.356	0.192	1.00163e-57	3	Ifrd1	TRUE	0.164	Mixed T cell 1	CD4 T and CD8 T
Wdr36	1.73235e-72	0.325095	0.307	0.143	2.39636e-68	3	Wdr36	TRUE	0.164	Mixed T cell 1	CD4 T and CD8 T
Elavl1	2.27777e-50	0.332831	0.614	0.452	3.15084e-46	3	Elavl1	FALSE	0.162	Mixed T cell 1	CD4 T and CD8 T
Sdhaf1	3.96588e-67	0.349016	0.317	0.155	5.48601e-63	3	Sdhaf1	TRUE	0.162	Mixed T cell 1	CD4 T and CD8 T
Itm2a1	3.63162e-152	1.2103	0.348	0.187	5.02363e-148	3	Itm2a	FALSE	0.161	Mixed T cell 1	CD4 T and CD8 T
Psmb2	8.07298e-114	0.461495	0.725	0.564	1.11674e-109	3	Psmb2	FALSE	0.161	Mixed T cell 1	CD4 T and CD8 T
Set1	0	1.06592	0.927	0.766	0	3	Set	FALSE	0.161	Mixed T cell 1	CD4 T and CD8 T
Pole4	5.5492e-54	0.332157	0.708	0.548	7.67621e-50	3	Pole4	TRUE	0.16	Mixed T cell 1	CD4 T and CD8 T
Pop5	1.15549e-53	0.331979	0.683	0.523	1.5984e-49	3	Pop5	TRUE	0.16	Mixed T cell 1	CD4 T and CD8 T
Irf2bp2	1.40508e-57	0.423847	0.449	0.292	1.94365e-53	3	Irf2bp2	FALSE	0.157	Mixed T cell 1	CD4 T and CD8 T
Mrfap1	1.14968e-65	0.356138	0.733	0.576	1.59035e-61	3	Mrfap1	TRUE	0.157	Mixed T cell 1	CD4 T and CD8 T
Timm13	1.28021e-118	0.469272	0.765	0.608	1.77092e-114	3	Timm13	TRUE	0.157	Mixed T cell 1	CD4 T and CD8 T
Atp1a1	4.02229e-52	0.343809	0.68	0.524	5.56403e-48	3	Atp1a1	FALSE	0.156	Mixed T cell 1	CD4 T and CD8 T
Hsp90aa1	0	1.17735	0.922	0.766	0	3	Hsp90aa1	FALSE	0.156	Mixed T cell 1	CD4 T and CD8 T
Junb	3.03399e-66	0.566627	0.603	0.447	4.19691e-62	3	Junb	FALSE	0.156	Mixed T cell 1	CD4 T and CD8 T
Ncl	0	1.60421	0.943	0.787	0	3	Ncl	TRUE	0.156	Mixed T cell 1	CD4 T and CD8 T
Anp32b	0	0.84626	0.897	0.742	0	3	Anp32b	FALSE	0.155	Mixed T cell 1	CD4 T and CD8 T
Slc7a1	6.59299e-79	0.34346	0.253	0.099	9.12008e-75	3	Slc7a1	TRUE	0.154	Mixed T cell 1	CD4 T and CD8 T
Snx3	1.22149e-74	0.394145	0.738	0.584	1.68969e-70	3	Snx3	TRUE	0.154	Mixed T cell 1	CD4 T and CD8 T
Atp5md	4.40385e-117	0.482489	0.807	0.654	6.09184e-113	3	Atp5md	TRUE	0.153	Mixed T cell 1	CD4 T and CD8 T
Baz1a	6.11096e-46	0.348052	0.431	0.278	8.4533e-42	3	Baz1a	FALSE	0.153	Mixed T cell 1	CD4 T and CD8 T
Rexo2	5.09954e-57	0.361112	0.691	0.538	7.0542e-53	3	Rexo2	FALSE	0.153	Mixed T cell 1	CD4 T and CD8 T
Chd4	9.3181e-56	0.39073	0.733	0.582	1.28897e-51	3	Chd4	FALSE	0.151	Mixed T cell 1	CD4 T and CD8 T
Rrad	6.94572e-89	0.474928	0.254	0.103	9.60802e-85	3	Rrad	TRUE	0.151	Mixed T cell 1	CD4 T and CD8 T
Hivep2	8.34233e-48	0.355446	0.384	0.234	1.15399e-43	3	Hivep2	TRUE	0.15	Mixed T cell 1	CD4 T and CD8 T
Jund1	4.94471e-104	0.633564	0.799	0.649	6.84002e-100	3	Jund	FALSE	0.15	Mixed T cell 1	CD4 T and CD8 T
Ptms1	3.35146e-65	0.37187	0.278	0.128	4.63608e-61	3	Ptms	FALSE	0.15	Mixed T cell 1	CD4 T and CD8 T
Psmb5	4.61782e-110	0.446427	0.765	0.616	6.38783e-106	3	Psmb5	FALSE	0.149	Mixed T cell 1	CD4 T and CD8 T
Bax	7.3462e-73	0.408928	0.706	0.558	1.0162e-68	3	Bax	TRUE	0.148	Mixed T cell 1	CD4 T and CD8 T
Calr	3.04135e-128	0.561178	0.781	0.634	4.20709e-124	3	Calr	FALSE	0.147	Mixed T cell 1	CD4 T and CD8 T
Cct2	2.43034e-169	0.543938	0.844	0.697	3.36188e-165	3	Cct2	TRUE	0.147	Mixed T cell 1	CD4 T and CD8 T
Hnrnpc	1.69738e-77	0.427217	0.706	0.559	2.34799e-73	3	Hnrnpc	TRUE	0.147	Mixed T cell 1	CD4 T and CD8 T
Hspe1	0	0.972329	0.899	0.752	0	3	Hspe1	TRUE	0.147	Mixed T cell 1	CD4 T and CD8 T
Aebp2	2.0969e-42	0.334613	0.431	0.285	2.90064e-38	3	Aebp2	FALSE	0.146	Mixed T cell 1	CD4 T and CD8 T
Pebp1	2.29256e-187	0.571321	0.793	0.648	3.1713e-183	3	Pebp1	FALSE	0.145	Mixed T cell 1	CD4 T and CD8 T
Gramd1b	8.66056e-59	0.355956	0.264	0.125	1.19801e-54	3	Gramd1b	TRUE	0.139	Mixed T cell 1	CD4 T and CD8 T
Cct7	2.73898e-143	0.50578	0.81	0.672	3.78882e-139	3	Cct7	TRUE	0.138	Mixed T cell 1	CD4 T and CD8 T
Mrpl521	1.01373e-60	0.396983	0.705	0.568	1.40229e-56	3	Mrpl52	FALSE	0.137	Mixed T cell 1	CD4 T and CD8 T
Rab8b	1.12575e-52	0.365768	0.295	0.158	1.55725e-48	3	Rab8b	TRUE	0.137	Mixed T cell 1	CD4 T and CD8 T
Atp5g1	9.59721e-249	0.650427	0.883	0.747	1.32758e-244	3	Atp5g1	FALSE	0.136	Mixed T cell 1	CD4 T and CD8 T
Pcbp1	1.88679e-180	0.547962	0.875	0.741	2.61e-176	3	Pcbp1	TRUE	0.134	Mixed T cell 1	CD4 T and CD8 T
Pomp	3.09414e-92	0.416066	0.772	0.638	4.28012e-88	3	Pomp	FALSE	0.134	Mixed T cell 1	CD4 T and CD8 T
Eif3a	5.08541e-104	0.482843	0.791	0.658	7.03465e-100	3	Eif3a	TRUE	0.133	Mixed T cell 1	CD4 T and CD8 T
Ier2	2.20015e-33	0.330402	0.638	0.505	3.04346e-29	3	Ier2	FALSE	0.133	Mixed T cell 1	CD4 T and CD8 T
Bcor	1.21525e-40	0.337718	0.339	0.209	1.68106e-36	3	Bcor	TRUE	0.13	Mixed T cell 1	CD4 T and CD8 T
Myc	1.68187e-80	0.689712	0.401	0.271	2.32653e-76	3	Myc	FALSE	0.13	Mixed T cell 1	CD4 T and CD8 T
Polr1d	7.84119e-99	0.441956	0.853	0.723	1.08467e-94	3	Polr1d	FALSE	0.13	Mixed T cell 1	CD4 T and CD8 T
Icam1	4.97196e-108	0.732262	0.3	0.173	6.87771e-104	3	Icam1	TRUE	0.127	Mixed T cell 1	CD4 T and CD8 T
Mdh2	6.43042e-91	0.405345	0.818	0.691	8.8952e-87	3	Mdh2	TRUE	0.127	Mixed T cell 1	CD4 T and CD8 T
Pkm1	2.62907e-185	0.640657	0.843	0.716	3.63679e-181	3	Pkm	FALSE	0.127	Mixed T cell 1	CD4 T and CD8 T
Ldha	0	0.908651	0.935	0.81	0	3	Ldha	FALSE	0.125	Mixed T cell 1	CD4 T and CD8 T
Uqcrq	0	0.752264	0.9	0.775	0	3	Uqcrq	FALSE	0.125	Mixed T cell 1	CD4 T and CD8 T
Cct4	7.63694e-115	0.473743	0.78	0.656	1.05642e-110	3	Cct4	TRUE	0.124	Mixed T cell 1	CD4 T and CD8 T
Lcp2	3.04759e-32	0.346458	0.565	0.441	4.21573e-28	3	Lcp2	FALSE	0.124	Mixed T cell 1	CD4 T and CD8 T
Dad1	2.42857e-132	0.481303	0.879	0.756	3.35944e-128	3	Dad1	TRUE	0.123	Mixed T cell 1	CD4 T and CD8 T
Mrpl23	2.50746e-50	0.345076	0.705	0.582	3.46857e-46	3	Mrpl23	TRUE	0.123	Mixed T cell 1	CD4 T and CD8 T
Snrpd2	2.04812e-145	0.507835	0.857	0.734	2.83317e-141	3	Snrpd2	FALSE	0.123	Mixed T cell 1	CD4 T and CD8 T
Tomm20	5.35815e-121	0.471336	0.83	0.707	7.41194e-117	3	Tomm20	TRUE	0.123	Mixed T cell 1	CD4 T and CD8 T
Atp5g31	9.99956e-164	0.535465	0.866	0.744	1.38324e-159	3	Atp5g3	FALSE	0.122	Mixed T cell 1	CD4 T and CD8 T
Jak2	4.01702e-50	0.370837	0.262	0.14	5.55675e-46	3	Jak2	FALSE	0.122	Mixed T cell 1	CD4 T and CD8 T
Snrpb	3.63252e-134	0.474027	0.863	0.741	5.02487e-130	3	Snrpb	FALSE	0.122	Mixed T cell 1	CD4 T and CD8 T
Hnrnpa1	3.15017e-163	0.572949	0.845	0.726	4.35763e-159	3	Hnrnpa1	FALSE	0.119	Mixed T cell 1	CD4 T and CD8 T
Psma3	3.97409e-90	0.401281	0.828	0.709	5.49735e-86	3	Psma3	TRUE	0.119	Mixed T cell 1	CD4 T and CD8 T
Tnfrsf18	3.9916e-47	0.452073	0.51	0.391	5.52158e-43	3	Tnfrsf18	TRUE	0.119	Mixed T cell 1	CD4 T and CD8 T
Txn1	2.32964e-46	0.401574	0.614	0.497	3.2226e-42	3	Txn1	FALSE	0.117	Mixed T cell 1	CD4 T and CD8 T
Slc25a5	0	0.818482	0.941	0.825	0	3	Slc25a5	FALSE	0.116	Mixed T cell 1	CD4 T and CD8 T
Edf1	2.11282e-80	0.366083	0.857	0.742	2.92267e-76	3	Edf1	FALSE	0.115	Mixed T cell 1	CD4 T and CD8 T
Snrpd3	7.03282e-71	0.328158	0.853	0.744	9.7285e-67	3	Snrpd3	TRUE	0.109	Mixed T cell 1	CD4 T and CD8 T
Prdx11	4.11554e-250	0.665957	0.892	0.784	5.69302e-246	3	Prdx1	FALSE	0.108	Mixed T cell 1	CD4 T and CD8 T
Psma7	2.40975e-201	0.593681	0.87	0.763	3.3334e-197	3	Psma7	TRUE	0.107	Mixed T cell 1	CD4 T and CD8 T
Hnrnpu	1.3734e-157	0.540773	0.906	0.8	1.89982e-153	3	Hnrnpu	FALSE	0.106	Mixed T cell 1	CD4 T and CD8 T
Mif	0	1.2873	0.918	0.814	0	3	Mif	FALSE	0.104	Mixed T cell 1	CD4 T and CD8 T
Ran	0	0.982806	0.935	0.832	0	3	Ran	FALSE	0.103	Mixed T cell 1	CD4 T and CD8 T
Cnbp	2.69422e-159	0.500427	0.93	0.828	3.72691e-155	3	Cnbp	TRUE	0.102	Mixed T cell 1	CD4 T and CD8 T
Sub1	8.10501e-129	0.460178	0.923	0.821	1.12117e-124	3	Sub1	FALSE	0.102	Mixed T cell 1	CD4 T and CD8 T
Taf10	1.15208e-76	0.399842	0.741	0.639	1.59368e-72	3	Taf10	TRUE	0.102	Mixed T cell 1	CD4 T and CD8 T
Eif3i	1.7401e-88	0.378809	0.844	0.744	2.40708e-84	3	Eif3i	TRUE	0.1	Mixed T cell 1	CD4 T and CD8 T
Eif4a11	0	1.05061	0.97	0.871	0	3	Eif4a1	FALSE	0.099	Mixed T cell 1	CD4 T and CD8 T
Traf1	2.04593e-28	0.388629	0.449	0.353	2.83013e-24	3	Traf1	FALSE	0.096	Mixed T cell 1	CD4 T and CD8 T
Ccnd22	4.9867e-122	0.682101	0.899	0.805	6.8981e-118	3	Ccnd2	FALSE	0.094	Mixed T cell 1	CD4 T and CD8 T
Srgn	0	1.44815	0.864	0.77	0	3	Srgn	FALSE	0.094	Mixed T cell 1	CD4 T and CD8 T
Srsf3	1.07533e-128	0.476519	0.886	0.792	1.4875e-124	3	Srsf3	FALSE	0.094	Mixed T cell 1	CD4 T and CD8 T
Srsf7	6.07198e-102	0.436753	0.894	0.8	8.39937e-98	3	Srsf7	FALSE	0.094	Mixed T cell 1	CD4 T and CD8 T
Eif5a1	0	1.42031	0.981	0.888	0	3	Eif5a	FALSE	0.093	Mixed T cell 1	CD4 T and CD8 T
Bmyc	2.1346e-23	0.420682	0.319	0.227	2.95279e-19	3	Bmyc	FALSE	0.092	Mixed T cell 1	CD4 T and CD8 T
Snrpe	4.69113e-117	0.420289	0.897	0.805	6.48924e-113	3	Snrpe	FALSE	0.092	Mixed T cell 1	CD4 T and CD8 T
Tomm6	1.11301e-96	0.409485	0.856	0.764	1.53962e-92	3	Tomm6	TRUE	0.092	Mixed T cell 1	CD4 T and CD8 T
Cox7b	6.89512e-72	0.363082	0.817	0.726	9.53802e-68	3	Cox7b	TRUE	0.091	Mixed T cell 1	CD4 T and CD8 T
Nop10	9.39633e-80	0.395211	0.836	0.745	1.29979e-75	3	Nop10	TRUE	0.091	Mixed T cell 1	CD4 T and CD8 T
Grap	5.48454e-30	0.36327	0.622	0.536	7.58676e-26	3	Grap	TRUE	0.086	Mixed T cell 1	CD4 T and CD8 T
Cox5a	1.40093e-137	0.465969	0.886	0.802	1.93791e-133	3	Cox5a	FALSE	0.084	Mixed T cell 1	CD4 T and CD8 T
Pim1	9.20574e-65	0.60264	0.287	0.203	1.27343e-60	3	Pim1	FALSE	0.084	Mixed T cell 1	CD4 T and CD8 T
Aldoa	1.20249e-81	0.393238	0.864	0.784	1.66341e-77	3	Aldoa	TRUE	0.08	Mixed T cell 1	CD4 T and CD8 T
Hnrnpa0	1.28564e-85	0.430485	0.718	0.644	1.77842e-81	3	Hnrnpa0	TRUE	0.074	Mixed T cell 1	CD4 T and CD8 T
Rbm3	5.73693e-76	0.355577	0.917	0.848	7.93589e-72	3	Rbm3	FALSE	0.069	Mixed T cell 1	CD4 T and CD8 T
Dnaja1	3.83215e-57	0.366955	0.936	0.869	5.30102e-53	3	Dnaja1	FALSE	0.067	Mixed T cell 1	CD4 T and CD8 T
Serbp1	0	0.759681	0.954	0.887	0	3	Serbp1	TRUE	0.067	Mixed T cell 1	CD4 T and CD8 T
Ybx1	0	0.92124	0.947	0.882	0	3	Ybx1	FALSE	0.065	Mixed T cell 1	CD4 T and CD8 T
Psme21	2.26802e-190	0.611527	0.937	0.874	3.13736e-186	3	Psme2	FALSE	0.063	Mixed T cell 1	CD4 T and CD8 T
Atp5d	3.48666e-84	0.340146	0.883	0.822	4.8231e-80	3	Atp5d	TRUE	0.061	Mixed T cell 1	CD4 T and CD8 T
Atp5b	1.19234e-184	0.533793	0.942	0.881	1.64937e-180	3	Atp5b	FALSE	0.061	Mixed T cell 1	CD4 T and CD8 T
Chchd2	5.62415e-193	0.573665	0.927	0.869	7.77989e-189	3	Chchd2	FALSE	0.058	Mixed T cell 1	CD4 T and CD8 T
Hnrnpa31	1.59391e-123	0.427611	0.934	0.877	2.20486e-119	3	Hnrnpa3	FALSE	0.057	Mixed T cell 1	CD4 T and CD8 T
Hnrnpk	3.76935e-78	0.32423	0.929	0.874	5.21414e-74	3	Hnrnpk	FALSE	0.055	Mixed T cell 1	CD4 T and CD8 T
Sumo2	3.63932e-107	0.37509	0.941	0.886	5.03427e-103	3	Sumo2	FALSE	0.055	Mixed T cell 1	CD4 T and CD8 T
Gapdh	6.79813e-160	0.611937	0.934	0.884	9.40385e-156	3	Gapdh	FALSE	0.05	Mixed T cell 1	CD4 T and CD8 T
Eef1g	1.2016e-102	0.402365	0.94	0.894	1.66218e-98	3	Eef1g	TRUE	0.046	Mixed T cell 1	CD4 T and CD8 T
Cyba	1.54717e-58	0.403918	0.909	0.868	2.1402e-54	3	Cyba	TRUE	0.041	Mixed T cell 1	CD4 T and CD8 T
Hnrnpa2b1	3.09715e-148	0.449152	0.976	0.94	4.28428e-144	3	Hnrnpa2b1	FALSE	0.036	Mixed T cell 1	CD4 T and CD8 T
Nme2	0	0.734158	0.965	0.934	0	3	Nme2	FALSE	0.031	Mixed T cell 1	CD4 T and CD8 T
Npm1	0	1.12852	0.987	0.959	0	3	Npm1	FALSE	0.028	Mixed T cell 1	CD4 T and CD8 T
H3f3b	1.11796e-76	0.358931	0.977	0.954	1.54648e-72	3	H3f3b	FALSE	0.023	Mixed T cell 1	CD4 T and CD8 T
Btf3	1.93531e-137	0.393575	0.968	0.947	2.67712e-133	3	Btf3	TRUE	0.021	Mixed T cell 1	CD4 T and CD8 T
Hsp90ab11	0	1.22572	0.996	0.978	0	3	Hsp90ab1	FALSE	0.018	Mixed T cell 1	CD4 T and CD8 T
Ptma1	0	1.08459	0.995	0.983	0	3	Ptma	FALSE	0.012	Mixed T cell 1	CD4 T and CD8 T
Hspa8	0	0.782333	0.989	0.984	2.50653e-305	3	Hspa8	FALSE	0.005	Mixed T cell 1	CD4 T and CD8 T
Ppia	8.04904e-247	0.424024	0.995	0.992	1.11342e-242	3	Ppia	FALSE	0.003	Mixed T cell 1	CD4 T and CD8 T
Eif1	1.0776e-128	0.33367	0.989	0.987	1.49064e-124	3	Eif1	TRUE	0.002	Mixed T cell 1	CD4 T and CD8 T
Ms4a4c1	3.23771e-183	0.889089	0.619	0.248	4.47872e-179	4	Ms4a4c	FALSE	0.371	Cd8 T-intermediate	CD8 T
Smc4	2.25492e-282	1.16148	0.839	0.49	3.11923e-278	4	Smc4	FALSE	0.349	Cd8 T-intermediate	CD8 T
Ifi2141	1.2017e-158	0.780765	0.679	0.34	1.66232e-154	4	Ifi214	FALSE	0.339	Cd8 T-intermediate	CD8 T
Prr13	2.04666e-135	0.676318	0.575	0.268	2.83114e-131	4	Prr13	FALSE	0.307	Cd8 T-intermediate	CD8 T
Mxd4	2.18958e-116	0.616939	0.545	0.256	3.02884e-112	4	Mxd4	FALSE	0.289	Cd8 T-intermediate	CD8 T
Pou2f21	2.39901e-98	0.566966	0.522	0.243	3.31855e-94	4	Pou2f2	FALSE	0.279	Cd8 T-intermediate	CD8 T
Ift80	1.00113e-137	0.594611	0.398	0.121	1.38487e-133	4	Ift80	FALSE	0.277	Cd8 T-intermediate	CD8 T
Traf11	1.27965e-86	0.494139	0.62	0.346	1.77015e-82	4	Traf1	FALSE	0.274	Cd8 T-intermediate	CD8 T
Gm8369	1.70174e-100	0.606152	0.527	0.254	2.35402e-96	4	Gm8369	FALSE	0.273	Cd8 T-intermediate	CD8 T
Pold4	6.36526e-81	0.453087	0.563	0.304	8.80506e-77	4	Pold4	FALSE	0.259	Cd8 T-intermediate	CD8 T
Slamf6	9.0205e-107	0.695993	0.77	0.516	1.24781e-102	4	Slamf6	FALSE	0.254	Cd8 T-intermediate	CD8 T
Izumo1r2	7.07667e-107	0.6587	0.39	0.138	9.78916e-103	4	Izumo1r	FALSE	0.252	Cd8 T-intermediate	CD8 T
BE692007	1.30609e-89	0.691057	0.59	0.345	1.80672e-85	4	BE692007	FALSE	0.245	Cd8 T-intermediate	CD8 T
Art2b	1.44045e-69	0.512272	0.574	0.331	1.99257e-65	4	Art2b	TRUE	0.243	Cd8 T-intermediate	CD8 T
Cd226	1.24444e-76	0.513171	0.625	0.382	1.72143e-72	4	Cd226	FALSE	0.243	Cd8 T-intermediate	CD8 T
Ikzf2	2.24115e-149	0.767422	0.307	0.065	3.10018e-145	4	Ikzf2	FALSE	0.242	Cd8 T-intermediate	CD8 T
Ifi2091	3.34956e-76	0.454622	0.476	0.237	4.63344e-72	4	Ifi209	FALSE	0.239	Cd8 T-intermediate	CD8 T
Ipcef1	9.23734e-62	0.412012	0.567	0.336	1.2778e-57	4	Ipcef1	FALSE	0.231	Cd8 T-intermediate	CD8 T
Ptpn22	2.12639e-66	0.450031	0.659	0.43	2.94143e-62	4	Ptpn22	FALSE	0.229	Cd8 T-intermediate	CD8 T
Gng2	2.73537e-84	0.462262	0.381	0.154	3.78384e-80	4	Gng2	FALSE	0.227	Cd8 T-intermediate	CD8 T
Ypel3	3.06198e-89	0.485424	0.837	0.61	4.23563e-85	4	Ypel3	FALSE	0.227	Cd8 T-intermediate	CD8 T
Gimap7	1.51458e-70	0.60518	0.497	0.272	2.09512e-66	4	Gimap7	FALSE	0.225	Cd8 T-intermediate	CD8 T
Cxcr6	2.00632e-69	0.580497	0.471	0.25	2.77535e-65	4	Cxcr6	TRUE	0.221	Cd8 T-intermediate	CD8 T
Cd281	1.90956e-52	0.387242	0.648	0.428	2.6415e-48	4	Cd28	FALSE	0.22	Cd8 T-intermediate	CD8 T
Lpxn	1.59754e-65	0.378132	0.428	0.208	2.20988e-61	4	Lpxn	FALSE	0.22	Cd8 T-intermediate	CD8 T
Sh2d1a	6.14615e-57	0.418911	0.52	0.301	8.50197e-53	4	Sh2d1a	FALSE	0.219	Cd8 T-intermediate	CD8 T
Igflr1	3.39138e-55	0.435683	0.501	0.285	4.69129e-51	4	Igflr1	TRUE	0.216	Cd8 T-intermediate	CD8 T
Gstp3	3.81555e-58	0.382322	0.469	0.255	5.27805e-54	4	Gstp3	TRUE	0.214	Cd8 T-intermediate	CD8 T
Smpdl3a	3.53576e-54	0.416164	0.515	0.301	4.89102e-50	4	Smpdl3a	TRUE	0.214	Cd8 T-intermediate	CD8 T
Pde7a	2.11162e-53	0.421814	0.515	0.302	2.921e-49	4	Pde7a	FALSE	0.213	Cd8 T-intermediate	CD8 T
Zfas1	2.65362e-65	0.458507	0.528	0.316	3.67075e-61	4	Zfas1	TRUE	0.212	Cd8 T-intermediate	CD8 T
Mgst2	1.80012e-52	0.363585	0.552	0.341	2.4901e-48	4	Mgst2	TRUE	0.211	Cd8 T-intermediate	CD8 T
Epsti11	5.42298e-90	0.695893	0.563	0.354	7.50161e-86	4	Epsti1	FALSE	0.209	Cd8 T-intermediate	CD8 T
Ptms2	3.92656e-79	0.506409	0.335	0.128	5.43161e-75	4	Ptms	FALSE	0.207	Cd8 T-intermediate	CD8 T
Sesn3	8.39736e-50	0.363266	0.6	0.393	1.16161e-45	4	Sesn3	FALSE	0.207	Cd8 T-intermediate	CD8 T
Arhgap9	1.14433e-45	0.322248	0.662	0.46	1.58295e-41	4	Arhgap9	FALSE	0.202	Cd8 T-intermediate	CD8 T
H2-Oa	3.04978e-89	0.386113	0.297	0.096	4.21876e-85	4	H2-Oa	FALSE	0.201	Cd8 T-intermediate	CD8 T
Mrps16	2.84041e-48	0.338124	0.694	0.494	3.92913e-44	4	Mrps16	TRUE	0.2	Cd8 T-intermediate	CD8 T
Gpr174	7.74916e-68	0.365647	0.341	0.142	1.07194e-63	4	Gpr174	FALSE	0.199	Cd8 T-intermediate	CD8 T
Il6st	2.02731e-42	0.332404	0.613	0.415	2.80438e-38	4	Il6st	FALSE	0.198	Cd8 T-intermediate	CD8 T
Ctla2a	1.854e-106	0.930977	0.261	0.064	2.56464e-102	4	Ctla2a	FALSE	0.197	Cd8 T-intermediate	CD8 T
Ctsw1	2.25639e-60	0.383846	0.85	0.653	3.12127e-56	4	Ctsw	FALSE	0.197	Cd8 T-intermediate	CD8 T
Cd8a1	9.7712e-81	0.427154	0.942	0.751	1.35165e-76	4	Cd8a	FALSE	0.191	Cd8 T-intermediate	CD8 T
Inpp4b	9.89138e-57	0.409517	0.782	0.595	1.36827e-52	4	Inpp4b	FALSE	0.187	Cd8 T-intermediate	CD8 T
Stat4	1.05853e-40	0.343445	0.492	0.306	1.46427e-36	4	Stat4	FALSE	0.186	Cd8 T-intermediate	CD8 T
Lztfl1	7.93334e-65	0.392741	0.307	0.123	1.09742e-60	4	Lztfl1	TRUE	0.184	Cd8 T-intermediate	CD8 T
Cxcr3	2.25382e-76	0.490724	0.274	0.091	3.11771e-72	4	Cxcr3	FALSE	0.183	Cd8 T-intermediate	CD8 T
Gpr18	1.89587e-36	0.327241	0.543	0.361	2.62256e-32	4	Gpr18	TRUE	0.182	Cd8 T-intermediate	CD8 T
Saraf1	1.25583e-60	0.414017	0.85	0.674	1.7372e-56	4	Saraf	FALSE	0.176	Cd8 T-intermediate	CD8 T
AW1120101	1.38483e-148	0.831076	0.908	0.733	1.91563e-144	4	AW112010	FALSE	0.175	Cd8 T-intermediate	CD8 T
Tm6sf1	9.87743e-55	0.35028	0.31	0.135	1.36634e-50	4	Tm6sf1	FALSE	0.175	Cd8 T-intermediate	CD8 T
Clec2d	8.66812e-51	0.369521	0.813	0.639	1.19906e-46	4	Clec2d	FALSE	0.174	Cd8 T-intermediate	CD8 T
Neurl3	1.03685e-54	0.338349	0.297	0.125	1.43428e-50	4	Neurl3	TRUE	0.172	Cd8 T-intermediate	CD8 T
Celf2	7.60687e-45	0.375869	0.771	0.601	1.05226e-40	4	Celf2	FALSE	0.17	Cd8 T-intermediate	CD8 T
Trim59	8.07592e-53	0.386419	0.299	0.136	1.11714e-48	4	Trim59	FALSE	0.163	Cd8 T-intermediate	CD8 T
Gm19585	6.77008e-49	0.349719	0.298	0.136	9.36505e-45	4	Gm19585	TRUE	0.162	Cd8 T-intermediate	CD8 T
2410006H16Rik	1.04309e-103	0.56919	0.77	0.609	1.4429e-99	4	2410006H16Rik	FALSE	0.161	Cd8 T-intermediate	CD8 T
Dnajc15	9.76227e-48	0.442326	0.543	0.383	1.35041e-43	4	Dnajc15	FALSE	0.16	Cd8 T-intermediate	CD8 T
Ifi27l2a1	1.49839e-69	0.61419	0.866	0.706	2.07272e-65	4	Ifi27l2a	FALSE	0.16	Cd8 T-intermediate	CD8 T
Klrd11	9.82431e-28	0.333212	0.622	0.464	1.359e-23	4	Klrd1	FALSE	0.158	Cd8 T-intermediate	CD8 T
Gimap3	9.66668e-44	0.382251	0.812	0.66	1.33719e-39	4	Gimap3	FALSE	0.152	Cd8 T-intermediate	CD8 T
Itgb1	2.61728e-54	0.584695	0.321	0.171	3.62049e-50	4	Itgb1	FALSE	0.15	Cd8 T-intermediate	CD8 T
Arl6ip1	8.45438e-75	0.414315	0.911	0.767	1.16949e-70	4	Arl6ip1	FALSE	0.144	Cd8 T-intermediate	CD8 T
Gimap6	4.19372e-55	0.372832	0.852	0.708	5.80117e-51	4	Gimap6	FALSE	0.144	Cd8 T-intermediate	CD8 T
Smap2	5.90951e-25	0.325396	0.617	0.477	8.17462e-21	4	Smap2	FALSE	0.14	Cd8 T-intermediate	CD8 T
Supt4a	1.86469e-62	0.446941	0.859	0.719	2.57943e-58	4	Supt4a	FALSE	0.14	Cd8 T-intermediate	CD8 T
Pdcd4	2.90181e-50	0.371351	0.883	0.748	4.01407e-46	4	Pdcd4	TRUE	0.135	Cd8 T-intermediate	CD8 T
Xist	1.13909e-32	0.397207	0.817	0.69	1.5757e-28	4	Xist	FALSE	0.127	Cd8 T-intermediate	CD8 T
Fyb	2.58979e-45	0.357826	0.876	0.75	3.58246e-41	4	Fyb	FALSE	0.126	Cd8 T-intermediate	CD8 T
Gpi1	2.03782e-43	0.328139	0.812	0.686	2.81891e-39	4	Gpi1	FALSE	0.126	Cd8 T-intermediate	CD8 T
Itgae	1.28432e-30	0.328866	0.263	0.139	1.77659e-26	4	Itgae	TRUE	0.124	Cd8 T-intermediate	CD8 T
Rgs101	9.01787e-75	0.485299	0.866	0.75	1.24744e-70	4	Rgs10	FALSE	0.116	Cd8 T-intermediate	CD8 T
Ccr91	1.49952e-15	0.342361	0.435	0.32	2.07428e-11	4	Ccr9	FALSE	0.115	Cd8 T-intermediate	CD8 T
Dapl11	3.15781e-22	0.512277	0.473	0.358	4.3682e-18	4	Dapl1	FALSE	0.115	Cd8 T-intermediate	CD8 T
Scand1	2.82007e-48	0.322695	0.883	0.78	3.901e-44	4	Scand1	FALSE	0.103	Cd8 T-intermediate	CD8 T
Ly6a1	1.03147e-47	0.403271	0.955	0.855	1.42683e-43	4	Ly6a	FALSE	0.1	Cd8 T-intermediate	CD8 T
Gm10076	1.41951e-18	0.400911	0.708	0.621	1.96361e-14	4	Gm10076	FALSE	0.087	Cd8 T-intermediate	CD8 T
Ms4a6b	3.75249e-88	0.460445	0.964	0.89	5.19082e-84	4	Ms4a6b	FALSE	0.074	Cd8 T-intermediate	CD8 T
H2-K1	1.88454e-34	0.378576	0.927	0.87	2.60689e-30	4	H2-K1	TRUE	0.057	Cd8 T-intermediate	CD8 T
Trbc1	3.74189e-05	0.366684	0.627	0.572	0.517615	4	Trbc1	FALSE	0.055	Cd8 T-intermediate	CD8 T
Trbc2	8.96662e-36	0.411962	0.95	0.899	1.24035e-31	4	Trbc2	FALSE	0.051	Cd8 T-intermediate	CD8 T
Ms4a4b1	4.1234e-139	0.552887	0.992	0.952	5.70391e-135	4	Ms4a4b	FALSE	0.04	Cd8 T-intermediate	CD8 T
Eif3f	3.1539e-80	0.335489	0.987	0.954	4.36279e-76	4	Eif3f	TRUE	0.033	Cd8 T-intermediate	CD8 T
Limd2	5.45708e-81	0.327588	0.994	0.971	7.54878e-77	4	Limd2	FALSE	0.023	Cd8 T-intermediate	CD8 T
Egr1	0	3.21242	0.896	0.096	0	5	Egr1	TRUE	0.8	Mixed T cell 2	CD4 T and CD8 T
Egr3	0	1.91253	0.561	0.035	0	5	Egr3	TRUE	0.526	Mixed T cell 2	CD4 T and CD8 T
Cd691	0	2.2504	0.868	0.36	0	5	Cd69	FALSE	0.508	Mixed T cell 2	CD4 T and CD8 T
Egr2	0	1.8967	0.526	0.028	0	5	Egr2	TRUE	0.498	Mixed T cell 2	CD4 T and CD8 T
Zfp36	0	1.86521	0.843	0.386	0	5	Zfp36	FALSE	0.457	Mixed T cell 2	CD4 T and CD8 T
Junb1	0	1.76313	0.836	0.44	0	5	Junb	FALSE	0.396	Mixed T cell 2	CD4 T and CD8 T
Ier21	0	1.7213	0.878	0.496	0	5	Ier2	FALSE	0.382	Mixed T cell 2	CD4 T and CD8 T
Nfkbid1	5.8608e-282	1.38718	0.475	0.1	8.10724e-278	5	Nfkbid	FALSE	0.375	Mixed T cell 2	CD4 T and CD8 T
Nr4a11	0	2.08924	0.406	0.037	0	5	Nr4a1	FALSE	0.369	Mixed T cell 2	CD4 T and CD8 T
Cd42	8.33207e-209	1.02156	0.476	0.135	1.15258e-204	5	Cd4	FALSE	0.341	Mixed T cell 2	CD4 T and CD8 T
Cd40lg	5.23744e-276	1.21669	0.353	0.047	7.24495e-272	5	Cd40lg	TRUE	0.306	Mixed T cell 2	CD4 T and CD8 T
Tagap1	1.48626e-232	1.27582	0.455	0.18	2.05594e-228	5	Tagap	FALSE	0.275	Mixed T cell 2	CD4 T and CD8 T
Zfp36l11	4.79161e-255	1.14225	0.706	0.441	6.62823e-251	5	Zfp36l1	FALSE	0.265	Mixed T cell 2	CD4 T and CD8 T
Dusp21	3.21788858255006e-317	1.33535	0.726	0.473	4.4513052762415e-313	5	Dusp2	FALSE	0.253	Mixed T cell 2	CD4 T and CD8 T
Myc1	1.69467e-177	1.09647	0.51	0.269	2.34424e-173	5	Myc	FALSE	0.241	Mixed T cell 2	CD4 T and CD8 T
Id32	9.62491e-110	1.17109	0.433	0.193	1.33141e-105	5	Id3	FALSE	0.24	Mixed T cell 2	CD4 T and CD8 T
Nfkbiz	1.07144e-138	0.729735	0.327	0.109	1.48212e-134	5	Nfkbiz	TRUE	0.218	Mixed T cell 2	CD4 T and CD8 T
Pdlim4	1.09366e-159	0.841547	0.286	0.069	1.51286e-155	5	Pdlim4	FALSE	0.217	Mixed T cell 2	CD4 T and CD8 T
B3gnt21	5.60136e-131	0.728331	0.56	0.351	7.74837e-127	5	B3gnt2	FALSE	0.209	Mixed T cell 2	CD4 T and CD8 T
Tnf	3.0177e-149	0.804882	0.265	0.062	4.17439e-145	5	Tnf	TRUE	0.203	Mixed T cell 2	CD4 T and CD8 T
Nab22	9.48147e-86	0.700652	0.368	0.176	1.31157e-81	5	Nab2	FALSE	0.192	Mixed T cell 2	CD4 T and CD8 T
Orai11	1.08193e-100	0.654464	0.478	0.287	1.49664e-96	5	Orai1	FALSE	0.191	Mixed T cell 2	CD4 T and CD8 T
Nfkbia2	1.61383e-261	1.3145	0.705	0.535	2.23241e-257	5	Nfkbia	FALSE	0.17	Mixed T cell 2	CD4 T and CD8 T
Btg2	3.47304e-195	0.925227	0.698	0.53	4.80425e-191	5	Btg2	FALSE	0.168	Mixed T cell 2	CD4 T and CD8 T
Kdm6b2	4.30788e-77	0.688535	0.421	0.254	5.9591e-73	5	Kdm6b	FALSE	0.167	Mixed T cell 2	CD4 T and CD8 T
Tespa1	3.23142e-145	0.714636	0.686	0.521	4.47002e-141	5	Tespa1	FALSE	0.165	Mixed T cell 2	CD4 T and CD8 T
Cytip1	2.62211e-265	0.971346	0.874	0.721	3.62716e-261	5	Cytip	FALSE	0.153	Mixed T cell 2	CD4 T and CD8 T
Trat11	1.83876e-67	0.49538	0.317	0.165	2.54356e-63	5	Trat1	FALSE	0.152	Mixed T cell 2	CD4 T and CD8 T
Sh2d2a1	1.05489e-71	0.543043	0.506	0.356	1.45924e-67	5	Sh2d2a	FALSE	0.15	Mixed T cell 2	CD4 T and CD8 T
Sertad1	4.17226e-71	0.473702	0.282	0.145	5.77149e-67	5	Sertad1	TRUE	0.137	Mixed T cell 2	CD4 T and CD8 T
Ptpn71	3.00032e-68	0.50344	0.342	0.206	4.15034e-64	5	Ptpn7	FALSE	0.136	Mixed T cell 2	CD4 T and CD8 T
Gpr1832	2.52761e-43	0.521349	0.263	0.129	3.49645e-39	5	Gpr183	FALSE	0.134	Mixed T cell 2	CD4 T and CD8 T
Atp1b11	6.12238e-53	0.47709	0.424	0.292	8.46909e-49	5	Atp1b1	FALSE	0.132	Mixed T cell 2	CD4 T and CD8 T
Cd52	2.58135e-104	0.743128	0.699	0.567	3.57078e-100	5	Cd5	FALSE	0.132	Mixed T cell 2	CD4 T and CD8 T
Tspan321	1.50904e-55	0.504031	0.491	0.36	2.08745e-51	5	Tspan32	FALSE	0.131	Mixed T cell 2	CD4 T and CD8 T
Ass11	5.12756e-50	0.486158	0.365	0.24	7.09296e-46	5	Ass1	FALSE	0.125	Mixed T cell 2	CD4 T and CD8 T
Lcp21	1.38559e-77	0.551157	0.567	0.445	1.91669e-73	5	Lcp2	FALSE	0.122	Mixed T cell 2	CD4 T and CD8 T
Tesc1	4.4069e-38	0.417097	0.329	0.209	6.09606e-34	5	Tesc	FALSE	0.12	Mixed T cell 2	CD4 T and CD8 T
Dnajb1	2.20637e-125	0.671356	0.567	0.448	3.05208e-121	5	Dnajb1	TRUE	0.119	Mixed T cell 2	CD4 T and CD8 T
Klhdc2	5.68785e-59	0.511558	0.462	0.343	7.86801e-55	5	Klhdc2	TRUE	0.119	Mixed T cell 2	CD4 T and CD8 T
Hspa51	6.34428e-108	0.646288	0.791	0.673	8.77604e-104	5	Hspa5	FALSE	0.118	Mixed T cell 2	CD4 T and CD8 T
Itpkb	2.09039e-87	0.527241	0.494	0.378	2.89163e-83	5	Itpkb	FALSE	0.116	Mixed T cell 2	CD4 T and CD8 T
Rilpl21	1.66894e-68	0.621627	0.301	0.185	2.30864e-64	5	Rilpl2	FALSE	0.116	Mixed T cell 2	CD4 T and CD8 T
Bcl2a1b1	8.79463e-56	0.542946	0.265	0.155	1.21656e-51	5	Bcl2a1b	FALSE	0.11	Mixed T cell 2	CD4 T and CD8 T
Cd282	9.45236e-49	0.460894	0.544	0.434	1.30754e-44	5	Cd28	FALSE	0.11	Mixed T cell 2	CD4 T and CD8 T
Tes	1.28283e-60	0.466946	0.554	0.445	1.77453e-56	5	Tes	FALSE	0.109	Mixed T cell 2	CD4 T and CD8 T
Bcl10	2.46551e-69	0.437708	0.472	0.37	3.41054e-65	5	Bcl10	TRUE	0.102	Mixed T cell 2	CD4 T and CD8 T
Mob3a	3.91488e-49	0.456603	0.516	0.414	5.41545e-45	5	Mob3a	TRUE	0.102	Mixed T cell 2	CD4 T and CD8 T
Cd62	1.38651e-67	0.520862	0.637	0.536	1.91796e-63	5	Cd6	FALSE	0.101	Mixed T cell 2	CD4 T and CD8 T
Wsb1	1.75575e-50	0.370124	0.257	0.16	2.42873e-46	5	Wsb1	TRUE	0.097	Mixed T cell 2	CD4 T and CD8 T
Phf1	4.61662e-35	0.389984	0.467	0.372	6.38618e-31	5	Phf1	FALSE	0.095	Mixed T cell 2	CD4 T and CD8 T
Itm2a2	2.52255e-20	0.328543	0.286	0.194	3.48944e-16	5	Itm2a	FALSE	0.092	Mixed T cell 2	CD4 T and CD8 T
Stk17b	2.02552e-152	0.670192	0.89	0.798	2.80191e-148	5	Stk17b	FALSE	0.092	Mixed T cell 2	CD4 T and CD8 T
Fkbp1a2	3.38517e-70	0.478574	0.669	0.578	4.68271e-66	5	Fkbp1a	FALSE	0.091	Mixed T cell 2	CD4 T and CD8 T
Tob2	6.62686e-58	0.397811	0.272	0.185	9.16694e-54	5	Tob2	TRUE	0.087	Mixed T cell 2	CD4 T and CD8 T
Igfbp41	1.37144e-64	0.816145	0.748	0.663	1.89712e-60	5	Igfbp4	FALSE	0.085	Mixed T cell 2	CD4 T and CD8 T
Ccnl1	1.06569e-55	0.407249	0.536	0.452	1.47417e-51	5	Ccnl1	FALSE	0.084	Mixed T cell 2	CD4 T and CD8 T
Pnrc1	9.18836e-113	0.616648	0.805	0.731	1.27103e-108	5	Pnrc1	FALSE	0.074	Mixed T cell 2	CD4 T and CD8 T
Dgka	2.10174e-58	0.458625	0.842	0.768	2.90733e-54	5	Dgka	FALSE	0.074	Mixed T cell 2	CD4 T and CD8 T
Ier51	1.93782e-74	0.556281	0.617	0.544	2.68059e-70	5	Ier5	FALSE	0.073	Mixed T cell 2	CD4 T and CD8 T
Tgfb12	2.39113e-29	0.339172	0.526	0.455	3.30765e-25	5	Tgfb1	FALSE	0.071	Mixed T cell 2	CD4 T and CD8 T
Ppp1r11	6.52273e-48	0.380185	0.536	0.466	9.02289e-44	5	Ppp1r11	FALSE	0.07	Mixed T cell 2	CD4 T and CD8 T
Prkd2	1.03482e-32	0.323998	0.436	0.367	1.43147e-28	5	Prkd2	FALSE	0.069	Mixed T cell 2	CD4 T and CD8 T
Ube2s	3.99803e-58	0.390656	0.588	0.519	5.53047e-54	5	Ube2s	FALSE	0.069	Mixed T cell 2	CD4 T and CD8 T
Selenop	1.29389e-28	0.373875	0.313	0.245	1.78984e-24	5	Selenop	TRUE	0.068	Mixed T cell 2	CD4 T and CD8 T
Chd31	3.6717e-46	0.409969	0.698	0.631	5.07906e-42	5	Chd3	FALSE	0.067	Mixed T cell 2	CD4 T and CD8 T
Tsc22d4	5.24927e-40	0.339254	0.662	0.598	7.26132e-36	5	Tsc22d4	FALSE	0.064	Mixed T cell 2	CD4 T and CD8 T
Arf6	6.72299e-41	0.358839	0.527	0.463	9.29991e-37	5	Arf6	FALSE	0.064	Mixed T cell 2	CD4 T and CD8 T
Selenok	8.59871e-57	0.366482	0.647	0.586	1.18946e-52	5	Selenok	FALSE	0.061	Mixed T cell 2	CD4 T and CD8 T
Skil	4.58233e-41	0.351837	0.299	0.239	6.33874e-37	5	Skil	TRUE	0.06	Mixed T cell 2	CD4 T and CD8 T
Cd21	4.11314e-97	0.536102	0.853	0.793	5.6897e-93	5	Cd2	FALSE	0.06	Mixed T cell 2	CD4 T and CD8 T
Mat2a1	4.19457e-48	0.399324	0.576	0.521	5.80235e-44	5	Mat2a	FALSE	0.055	Mixed T cell 2	CD4 T and CD8 T
Rbm381	9.45807e-25	0.346157	0.692	0.638	1.30834e-20	5	Rbm38	FALSE	0.054	Mixed T cell 2	CD4 T and CD8 T
Flna	8.02526e-31	0.336121	0.501	0.451	1.11013e-26	5	Flna	FALSE	0.05	Mixed T cell 2	CD4 T and CD8 T
Ldha1	8.86666e-46	0.396665	0.867	0.817	1.22653e-41	5	Ldha	FALSE	0.05	Mixed T cell 2	CD4 T and CD8 T
Ubc	7.20521e-70	0.442216	0.811	0.764	9.96696e-66	5	Ubc	FALSE	0.047	Mixed T cell 2	CD4 T and CD8 T
Gimap61	4.39415e-40	0.350409	0.758	0.713	6.07842e-36	5	Gimap6	FALSE	0.045	Mixed T cell 2	CD4 T and CD8 T
Ywhaz	2.63669e-32	0.344637	0.859	0.819	3.64733e-28	5	Ywhaz	FALSE	0.04	Mixed T cell 2	CD4 T and CD8 T
Rap1b	1.49907e-73	0.427732	0.866	0.831	2.07366e-69	5	Rap1b	TRUE	0.035	Mixed T cell 2	CD4 T and CD8 T
Srgn1	1.98802e-59	0.509651	0.807	0.776	2.75003e-55	5	Srgn	FALSE	0.031	Mixed T cell 2	CD4 T and CD8 T
Dnaja11	1.37905e-84	0.506329	0.903	0.873	1.90763e-80	5	Dnaja1	FALSE	0.03	Mixed T cell 2	CD4 T and CD8 T
Btg1	1.55884e-148	0.649734	0.986	0.957	2.15635e-144	5	Btg1	TRUE	0.029	Mixed T cell 2	CD4 T and CD8 T
Satb1	5.10895e-34	0.32959	0.783	0.756	7.06721e-30	5	Satb1	FALSE	0.027	Mixed T cell 2	CD4 T and CD8 T
Trac1	8.55455e-60	0.397792	0.877	0.854	1.18335e-55	5	Trac	FALSE	0.023	Mixed T cell 2	CD4 T and CD8 T
Ddx5	3.67955e-92	0.439938	0.979	0.963	5.08992e-88	5	Ddx5	FALSE	0.016	Mixed T cell 2	CD4 T and CD8 T
Actg1	4.10588e-44	0.358072	0.992	0.983	5.67966e-40	5	Actg1	FALSE	0.009	Mixed T cell 2	CD4 T and CD8 T
Hspa81	1.01636e-43	0.329108	0.993	0.984	1.40592e-39	5	Hspa8	FALSE	0.009	Mixed T cell 2	CD4 T and CD8 T
Pfn1	6.52782e-92	0.350424	0.998	0.994	9.02994e-88	5	Pfn1	TRUE	0.004	Mixed T cell 2	CD4 T and CD8 T
9930111J21Rik21	8.02047e-100	0.396286	0.815	0.455	1.10947e-95	6	9930111J21Rik2	FALSE	0.36	Malat ncRNA high	Dying cell
Smad7	2.37241e-94	0.335924	0.838	0.497	3.28176e-90	6	Smad7	FALSE	0.341	Malat ncRNA high	Dying cell
Pdlim41	1.28009e-226	0.541246	0.393	0.065	1.77075e-222	6	Pdlim4	FALSE	0.328	Malat ncRNA high	Dying cell
Kcnq1ot1	9.81009e-65	0.329097	0.707	0.402	1.35703e-60	6	Kcnq1ot1	FALSE	0.305	Malat ncRNA high	Dying cell
Bcl11b	8.74192e-74	0.340692	0.916	0.633	1.20927e-69	6	Bcl11b	FALSE	0.283	Malat ncRNA high	Dying cell
Trbc11	1.72441e-57	0.356917	0.83	0.563	2.38538e-53	6	Trbc1	FALSE	0.267	Malat ncRNA high	Dying cell
Gm100761	8.43398e-12	0.427823	0.851	0.615	1.16667e-07	6	Gm10076	FALSE	0.236	Malat ncRNA high	Dying cell
Arl4c1	5.82204e-73	0.333108	0.969	0.755	8.05362e-69	6	Arl4c	FALSE	0.214	Malat ncRNA high	Dying cell
Tle5	3.70019e-21	0.335051	0.96	0.802	5.11847e-17	6	Tle5	TRUE	0.158	Malat ncRNA high	Dying cell
Igkc	1.55734e-11	1.65092	0.253	0.142	2.15427e-07	6	Igkc	FALSE	0.111	Malat ncRNA high	Dying cell
Malat1	1.58088e-11	0.342343	0.998	0.989	2.18683e-07	6	Malat1	FALSE	0.009	Malat ncRNA high	Dying cell
Cxcr31	0	1.16822	0.629	0.076	0	7	Cxcr3	FALSE	0.553	Cd8 T-effector-memory	CD8 T
Il2rb	0	1.39421	0.849	0.344	0	7	Il2rb	FALSE	0.505	Cd8 T-effector-memory	CD8 T
Ctla2a1	0	1.55297	0.524	0.053	0	7	Ctla2a	FALSE	0.471	Cd8 T-effector-memory	CD8 T
Ms4a4c2	2.28246e-240	0.920342	0.704	0.247	3.15733e-236	7	Ms4a4c	FALSE	0.457	Cd8 T-effector-memory	CD8 T
Klra1	0	1.64882	0.47	0.017	0	7	Klra1	TRUE	0.453	Cd8 T-effector-memory	CD8 T
Nsg2	6.63013e-179	0.740851	0.689	0.286	9.17146e-175	7	Nsg2	FALSE	0.403	Cd8 T-effector-memory	CD8 T
Ccl5	0	2.61927	0.459	0.057	0	7	Ccl5	TRUE	0.402	Cd8 T-effector-memory	CD8 T
Eomes	4.0561e-226	0.768117	0.528	0.129	5.61081e-222	7	Eomes	FALSE	0.399	Cd8 T-effector-memory	CD8 T
Gramd3	2.66386e-175	0.757339	0.8	0.427	3.68492e-171	7	Gramd3	FALSE	0.373	Cd8 T-effector-memory	CD8 T
Klrd12	1.2803e-129	0.64506	0.798	0.457	1.77104e-125	7	Klrd1	FALSE	0.341	Cd8 T-effector-memory	CD8 T
1700025G04Rik	2.50556e-211	0.668589	0.41	0.076	3.46594e-207	7	1700025G04Rik	TRUE	0.334	Cd8 T-effector-memory	CD8 T
Ifngr1	4.83025e-128	0.643697	0.686	0.353	6.68169e-124	7	Ifngr1	FALSE	0.333	Cd8 T-effector-memory	CD8 T
Tm6sf11	6.98542e-167	0.57883	0.458	0.13	9.66293e-163	7	Tm6sf1	FALSE	0.328	Cd8 T-effector-memory	CD8 T
Sidt1	4.48577e-109	0.574694	0.672	0.351	6.20516e-105	7	Sidt1	FALSE	0.321	Cd8 T-effector-memory	CD8 T
Ifitm10	2.12183e-196	0.671377	0.389	0.073	2.93513e-192	7	Ifitm10	TRUE	0.316	Cd8 T-effector-memory	CD8 T
Zyx	1.44718e-101	0.480843	0.677	0.369	2.00189e-97	7	Zyx	FALSE	0.308	Cd8 T-effector-memory	CD8 T
Il10rb	3.05372e-105	0.512073	0.522	0.231	4.2242e-101	7	Il10rb	TRUE	0.291	Cd8 T-effector-memory	CD8 T
Samd3	1.66939e-264	0.558821	0.315	0.025	2.30927e-260	7	Samd3	TRUE	0.29	Cd8 T-effector-memory	CD8 T
Arl5c	4.16779e-99	0.520859	0.56	0.271	5.76531e-95	7	Arl5c	FALSE	0.289	Cd8 T-effector-memory	CD8 T
Ctsw2	2.27381e-167	0.67458	0.939	0.65	3.14537e-163	7	Ctsw	FALSE	0.289	Cd8 T-effector-memory	CD8 T
Epsti12	3.14001e-91	0.492152	0.64	0.353	4.34357e-87	7	Epsti1	FALSE	0.287	Cd8 T-effector-memory	CD8 T
Stat41	4.75558e-88	0.475982	0.585	0.304	6.57839e-84	7	Stat4	FALSE	0.281	Cd8 T-effector-memory	CD8 T
Gimap41	2.59374e-122	0.587449	0.906	0.649	3.58792e-118	7	Gimap4	FALSE	0.257	Cd8 T-effector-memory	CD8 T
Klk8	7.9042e-86	0.495495	0.838	0.582	1.09339e-81	7	Klk8	TRUE	0.256	Cd8 T-effector-memory	CD8 T
St3gal6	7.7321e-117	0.498484	0.362	0.106	1.06958e-112	7	St3gal6	TRUE	0.256	Cd8 T-effector-memory	CD8 T
Il18r1	7.60246e-148	0.517524	0.315	0.063	1.05165e-143	7	Il18r1	TRUE	0.252	Cd8 T-effector-memory	CD8 T
Tnfsf8	7.92636e-79	0.400877	0.513	0.264	1.09645e-74	7	Tnfsf8	FALSE	0.249	Cd8 T-effector-memory	CD8 T
Pde2a	1.42615e-91	0.431719	0.397	0.152	1.97279e-87	7	Pde2a	FALSE	0.245	Cd8 T-effector-memory	CD8 T
Nkg71	1.00686e-214	0.789618	0.992	0.749	1.39279e-210	7	Nkg7	FALSE	0.243	Cd8 T-effector-memory	CD8 T
Rnf138	1.55047e-62	0.371493	0.599	0.361	2.14477e-58	7	Rnf138	FALSE	0.238	Cd8 T-effector-memory	CD8 T
Gng21	1.35227e-88	0.387132	0.393	0.156	1.8706e-84	7	Gng2	FALSE	0.237	Cd8 T-effector-memory	CD8 T
Bbc3	3.90363e-88	0.433937	0.384	0.148	5.3999e-84	7	Bbc3	TRUE	0.236	Cd8 T-effector-memory	CD8 T
Hipk1	1.58155e-61	0.417764	0.553	0.318	2.18776e-57	7	Hipk1	FALSE	0.235	Cd8 T-effector-memory	CD8 T
Dnajc151	6.9639e-61	0.400967	0.615	0.381	9.63316e-57	7	Dnajc15	FALSE	0.234	Cd8 T-effector-memory	CD8 T
Ostf1	3.0058e-93	0.482418	0.873	0.639	4.15793e-89	7	Ostf1	TRUE	0.234	Cd8 T-effector-memory	CD8 T
Gpr1833	1.41727e-97	0.389311	0.358	0.125	1.96051e-93	7	Gpr183	FALSE	0.233	Cd8 T-effector-memory	CD8 T
Gimap71	1.47542e-64	0.476355	0.506	0.274	2.04095e-60	7	Gimap7	FALSE	0.232	Cd8 T-effector-memory	CD8 T
Bcl2	7.68168e-108	0.673919	0.885	0.655	1.06261e-103	7	Bcl2	FALSE	0.23	Cd8 T-effector-memory	CD8 T
Itgb11	2.3429e-73	0.441352	0.397	0.169	3.24094e-69	7	Itgb1	FALSE	0.228	Cd8 T-effector-memory	CD8 T
Ugcg	9.08891e-62	0.454043	0.543	0.316	1.25727e-57	7	Ugcg	FALSE	0.227	Cd8 T-effector-memory	CD8 T
Il7r	2.54514e-76	0.547627	0.856	0.631	3.52069e-72	7	Il7r	FALSE	0.225	Cd8 T-effector-memory	CD8 T
Ptpn221	1.92596e-56	0.376088	0.655	0.432	2.66418e-52	7	Ptpn22	FALSE	0.223	Cd8 T-effector-memory	CD8 T
Hsd11b1	1.22441e-56	0.331628	0.606	0.385	1.69373e-52	7	Hsd11b1	TRUE	0.221	Cd8 T-effector-memory	CD8 T
Jaml1	1.89802e-71	0.396951	0.399	0.18	2.62553e-67	7	Jaml	FALSE	0.219	Cd8 T-effector-memory	CD8 T
Ctsd	7.43531e-61	0.349662	0.811	0.594	1.02853e-56	7	Ctsd	TRUE	0.217	Cd8 T-effector-memory	CD8 T
BC0184731	3.69376e-61	0.364402	0.824	0.609	5.10957e-57	7	BC018473	FALSE	0.215	Cd8 T-effector-memory	CD8 T
AW1120102	3.79323e-124	0.633584	0.945	0.732	5.24718e-120	7	AW112010	FALSE	0.213	Cd8 T-effector-memory	CD8 T
Txk	4.86339e-56	0.358994	0.806	0.597	6.72753e-52	7	Txk	FALSE	0.209	Cd8 T-effector-memory	CD8 T
Arap2	5.45707e-56	0.369393	0.423	0.218	7.54877e-52	7	Arap2	TRUE	0.205	Cd8 T-effector-memory	CD8 T
Hcst	1.97364e-61	0.475209	0.834	0.634	2.73014e-57	7	Hcst	TRUE	0.2	Cd8 T-effector-memory	CD8 T
Cldnd1	7.25413e-63	0.336907	0.352	0.153	1.00346e-58	7	Cldnd1	FALSE	0.199	Cd8 T-effector-memory	CD8 T
Plac81	1.205e-46	0.407202	0.393	0.207	1.66687e-42	7	Plac8	FALSE	0.186	Cd8 T-effector-memory	CD8 T
Xist1	1.26113e-50	0.454153	0.848	0.69	1.74452e-46	7	Xist	FALSE	0.158	Cd8 T-effector-memory	CD8 T
H2afz	1.96811e-61	0.32773	0.953	0.822	2.72248e-57	7	H2afz	FALSE	0.131	Cd8 T-effector-memory	CD8 T
Lgals1	7.90753e-22	0.323967	0.313	0.192	1.09385e-17	7	Lgals1	FALSE	0.121	Cd8 T-effector-memory	CD8 T
Ms4a4b2	2.80512e-141	0.54258	0.998	0.952	3.88033e-137	7	Ms4a4b	FALSE	0.046	Cd8 T-effector-memory	CD8 T
Myb	0	2.13461	0.674	0.042	0	8	Myb	TRUE	0.632	Cd8 T-prog-like	CD8 T
Gpr1834	1.04385e-295	2.21353	0.705	0.125	1.44395e-291	8	Gpr183	FALSE	0.58	Cd8 T-prog-like	CD8 T
Anxa2	6.57601374614699e-321	2.17921	0.642	0.079	9.09659981504513e-317	8	Anxa2	FALSE	0.563	Cd8 T-prog-like	CD8 T
Eomes1	6.35326e-202	1.63442	0.603	0.138	8.78846e-198	8	Eomes	FALSE	0.465	Cd8 T-prog-like	CD8 T
Kcnc1	2.11808e-237	1.50392	0.549	0.088	2.92994e-233	8	Kcnc1	TRUE	0.461	Cd8 T-prog-like	CD8 T
Gimap72	4.87844e-232	1.69363	0.726	0.276	6.74834e-228	8	Gimap7	FALSE	0.45	Cd8 T-prog-like	CD8 T
Id33	1.81286e-119	1.65307	0.644	0.196	2.50773e-115	8	Id3	FALSE	0.448	Cd8 T-prog-like	CD8 T
Pde2a1	1.79097e-217	1.52572	0.601	0.155	2.47745e-213	8	Pde2a	FALSE	0.446	Cd8 T-prog-like	CD8 T
Sh2d1a1	8.14727e-302	1.63096	0.717	0.305	1.12701e-297	8	Sh2d1a	FALSE	0.412	Cd8 T-prog-like	CD8 T
Gm83691	4.88159e-186	1.42891	0.667	0.261	6.7527e-182	8	Gm8369	FALSE	0.406	Cd8 T-prog-like	CD8 T
Cmtm7	2.46616e-277	1.5319	0.674	0.269	3.41143e-273	8	Cmtm7	FALSE	0.405	Cd8 T-prog-like	CD8 T
Cd283	3.7672e-219	1.4803	0.827	0.433	5.21117e-215	8	Cd28	FALSE	0.394	Cd8 T-prog-like	CD8 T
Nek7	5.2919e-197	1.31305	0.607	0.225	7.32028e-193	8	Nek7	TRUE	0.382	Cd8 T-prog-like	CD8 T
A630001G21Rik	1.17927e-199	1.21664	0.441	0.061	1.63129e-195	8	A630001G21Rik	FALSE	0.38	Cd8 T-prog-like	CD8 T
Smc41	1.32591e-250	1.71177	0.881	0.502	1.83414e-246	8	Smc4	FALSE	0.379	Cd8 T-prog-like	CD8 T
Ikzf21	2.29523e-139	1.87947	0.432	0.071	3.17499e-135	8	Ikzf2	FALSE	0.361	Cd8 T-prog-like	CD8 T
Rps6ka5	4.06212e-197	1.29405	0.387	0.03	5.61913e-193	8	Rps6ka5	TRUE	0.357	Cd8 T-prog-like	CD8 T
Ctla2a2	1.36008e-137	2.01614	0.422	0.068	1.88139e-133	8	Ctla2a	FALSE	0.354	Cd8 T-prog-like	CD8 T
Hmgb2	2.76411e-111	1.11058	0.759	0.415	3.82359e-107	8	Hmgb2	FALSE	0.344	Cd8 T-prog-like	CD8 T
Slamf7	1.70775e-185	1.41189	0.383	0.041	2.36233e-181	8	Slamf7	FALSE	0.342	Cd8 T-prog-like	CD8 T
Il10ra	5.10695e-162	1.29449	0.366	0.032	7.06444e-158	8	Il10ra	TRUE	0.334	Cd8 T-prog-like	CD8 T
Sox4	9.67124e-145	1.50718	0.376	0.044	1.33782e-140	8	Sox4	TRUE	0.332	Cd8 T-prog-like	CD8 T
Ms4a4c3	1.42455e-92	1.20123	0.59	0.261	1.97058e-88	8	Ms4a4c	FALSE	0.329	Cd8 T-prog-like	CD8 T
Ubash3b	1.06494e-125	1.06537	0.393	0.064	1.47313e-121	8	Ubash3b	TRUE	0.329	Cd8 T-prog-like	CD8 T
Cdc25b	2.63943e-141	1.17846	0.387	0.074	3.65112e-137	8	Cdc25b	FALSE	0.313	Cd8 T-prog-like	CD8 T
Prr131	2.7085e-90	0.967496	0.586	0.278	3.74667e-86	8	Prr13	FALSE	0.308	Cd8 T-prog-like	CD8 T
Tspan3	2.94532e-143	1.15268	0.399	0.103	4.07426e-139	8	Tspan3	TRUE	0.296	Cd8 T-prog-like	CD8 T
Smap1	4.29593e-130	1.09126	0.68	0.385	5.94256e-126	8	Smap1	FALSE	0.295	Cd8 T-prog-like	CD8 T
Ift801	4.45195e-87	0.983033	0.42	0.13	6.15839e-83	8	Ift80	FALSE	0.29	Cd8 T-prog-like	CD8 T
Txndc12	1.29405e-132	1.11664	0.439	0.154	1.79006e-128	8	Txndc12	TRUE	0.285	Cd8 T-prog-like	CD8 T
Slamf61	2.96134e-265	1.60515	0.807	0.524	4.09643e-261	8	Slamf6	FALSE	0.283	Cd8 T-prog-like	CD8 T
Ap3s1	4.49631e-113	0.95969	0.499	0.218	6.21974e-109	8	Ap3s1	TRUE	0.281	Cd8 T-prog-like	CD8 T
Arl5c1	2.33931e-108	1.06026	0.559	0.278	3.23597e-104	8	Arl5c	FALSE	0.281	Cd8 T-prog-like	CD8 T
Tm6sf12	5.93447e-101	0.94163	0.41	0.139	8.20916e-97	8	Tm6sf1	FALSE	0.271	Cd8 T-prog-like	CD8 T
Tec	3.37681e-101	0.975402	0.36	0.091	4.67114e-97	8	Tec	FALSE	0.269	Cd8 T-prog-like	CD8 T
Trim591	2.1262e-73	0.92666	0.405	0.14	2.94118e-69	8	Trim59	FALSE	0.265	Cd8 T-prog-like	CD8 T
Zfpm1	2.90334e-108	0.917607	0.38	0.118	4.01619e-104	8	Zfpm1	TRUE	0.262	Cd8 T-prog-like	CD8 T
Pou2f22	4.4109e-61	0.988174	0.509	0.253	6.1016e-57	8	Pou2f2	FALSE	0.256	Cd8 T-prog-like	CD8 T
Ptms3	3.14747e-60	0.951656	0.389	0.135	4.35389e-56	8	Ptms	FALSE	0.254	Cd8 T-prog-like	CD8 T
Dap	1.77658e-72	0.833634	0.497	0.252	2.45754e-68	8	Dap	FALSE	0.245	Cd8 T-prog-like	CD8 T
BE6920071	3.31139e-97	1.21686	0.597	0.353	4.58065e-93	8	BE692007	FALSE	0.244	Cd8 T-prog-like	CD8 T
Rcsd1	1.26943e-108	0.978531	0.649	0.405	1.756e-104	8	Rcsd1	FALSE	0.244	Cd8 T-prog-like	CD8 T
Ccr5	5.80362e-121	0.778918	0.252	0.014	8.02814e-117	8	Ccr5	TRUE	0.238	Cd8 T-prog-like	CD8 T
Stmn1	1.28068e-43	0.6733	0.322	0.093	1.77157e-39	8	Stmn1	FALSE	0.229	Cd8 T-prog-like	CD8 T
Traf12	1.00567e-68	0.857657	0.584	0.356	1.39115e-64	8	Traf1	FALSE	0.228	Cd8 T-prog-like	CD8 T
Tox	2.13172e-101	1.00743	0.511	0.285	2.9488e-97	8	Tox	FALSE	0.226	Cd8 T-prog-like	CD8 T
Mpp1	1.12533e-65	0.747841	0.403	0.182	1.55667e-61	8	Mpp1	FALSE	0.221	Cd8 T-prog-like	CD8 T
Elk3	7.55082e-63	0.788568	0.374	0.156	1.04451e-58	8	Elk3	TRUE	0.218	Cd8 T-prog-like	CD8 T
Casp3	1.14034e-69	0.694956	0.274	0.061	1.57744e-65	8	Casp3	FALSE	0.213	Cd8 T-prog-like	CD8 T
Gimap31	1.37365e-137	1.12796	0.873	0.664	1.90017e-133	8	Gimap3	FALSE	0.209	Cd8 T-prog-like	CD8 T
Clec2d1	1.19797e-122	1.04411	0.85	0.644	1.65715e-118	8	Clec2d	FALSE	0.206	Cd8 T-prog-like	CD8 T
Serp1	8.1849e-73	0.840722	0.532	0.327	1.13222e-68	8	Serp1	FALSE	0.205	Cd8 T-prog-like	CD8 T
Klf3	7.8857e-71	0.95224	0.607	0.404	1.09083e-66	8	Klf3	FALSE	0.203	Cd8 T-prog-like	CD8 T
Ifi2142	8.96462e-45	0.776651	0.555	0.354	1.24008e-40	8	Ifi214	FALSE	0.201	Cd8 T-prog-like	CD8 T
Dleu2	8.18684e-54	0.7858	0.364	0.17	1.13249e-49	8	Dleu2	FALSE	0.194	Cd8 T-prog-like	CD8 T
Rpap3	3.28363e-57	0.732496	0.277	0.086	4.54225e-53	8	Rpap3	FALSE	0.191	Cd8 T-prog-like	CD8 T
Ybx31	3.65179e-61	0.781317	0.364	0.173	5.05151e-57	8	Ybx3	FALSE	0.191	Cd8 T-prog-like	CD8 T
Gm49980	7.02638e-35	0.683371	0.362	0.172	9.7196e-31	8	Gm49980	FALSE	0.19	Cd8 T-prog-like	CD8 T
H2afv	1.30224e-61	0.694349	0.748	0.558	1.80139e-57	8	H2afv	FALSE	0.19	Cd8 T-prog-like	CD8 T
Mfsd6	3.86294e-44	0.59487	0.262	0.074	5.3436e-40	8	Mfsd6	TRUE	0.188	Cd8 T-prog-like	CD8 T
Dck	3.48906e-43	0.616716	0.289	0.102	4.82641e-39	8	Dck	FALSE	0.187	Cd8 T-prog-like	CD8 T
2310001H17Rik	3.51425e-54	0.71951	0.385	0.2	4.86126e-50	8	2310001H17Rik	TRUE	0.185	Cd8 T-prog-like	CD8 T
Nsg21	3.60052e-40	0.652356	0.482	0.3	4.9806e-36	8	Nsg2	FALSE	0.182	Cd8 T-prog-like	CD8 T
Ptpre	4.80663e-46	0.68159	0.291	0.11	6.64901e-42	8	Ptpre	TRUE	0.181	Cd8 T-prog-like	CD8 T
Wipf1	1.61086e-62	0.738564	0.611	0.43	2.2283e-58	8	Wipf1	TRUE	0.181	Cd8 T-prog-like	CD8 T
Gimap62	4.92302e-140	1.02918	0.89	0.712	6.81001e-136	8	Gimap6	FALSE	0.178	Cd8 T-prog-like	CD8 T
Crtam	2.08401e-39	0.623804	0.304	0.127	2.88282e-35	8	Crtam	TRUE	0.177	Cd8 T-prog-like	CD8 T
Fryl	1.02269e-67	0.819232	0.453	0.278	1.41469e-63	8	Fryl	FALSE	0.175	Cd8 T-prog-like	CD8 T
Kdm5b	3.90613e-36	0.586673	0.366	0.191	5.40335e-32	8	Kdm5b	TRUE	0.175	Cd8 T-prog-like	CD8 T
Ugcg1	7.57821e-62	0.803483	0.497	0.322	1.04829e-57	8	Ugcg	FALSE	0.175	Cd8 T-prog-like	CD8 T
Lrp10	1.55814e-54	0.728001	0.57	0.396	2.15538e-50	8	Lrp10	FALSE	0.174	Cd8 T-prog-like	CD8 T
Pde7a1	2.64839e-37	0.634325	0.484	0.31	3.66351e-33	8	Pde7a	FALSE	0.174	Cd8 T-prog-like	CD8 T
Trp53inp1	8.68547e-38	0.600074	0.366	0.192	1.20146e-33	8	Trp53inp1	FALSE	0.174	Cd8 T-prog-like	CD8 T
Ehd3	9.13047e-50	0.706554	0.578	0.41	1.26302e-45	8	Ehd3	FALSE	0.168	Cd8 T-prog-like	CD8 T
Cblb	2.48586e-46	0.681534	0.401	0.234	3.43869e-42	8	Cblb	TRUE	0.167	Cd8 T-prog-like	CD8 T
Atp2b1	2.31084e-45	0.717347	0.476	0.31	3.19659e-41	8	Atp2b1	FALSE	0.166	Cd8 T-prog-like	CD8 T
Itga4	7.85917e-49	0.777684	0.541	0.378	1.08716e-44	8	Itga4	FALSE	0.163	Cd8 T-prog-like	CD8 T
Reep5	4.68692e-63	0.734328	0.638	0.475	6.48341e-59	8	Reep5	FALSE	0.163	Cd8 T-prog-like	CD8 T
Zyx1	8.47711e-41	0.764032	0.541	0.379	1.17264e-36	8	Zyx	FALSE	0.162	Cd8 T-prog-like	CD8 T
Mgat1	5.73332e-37	0.570323	0.291	0.13	7.93091e-33	8	Mgat1	FALSE	0.161	Cd8 T-prog-like	CD8 T
Cdc42ep3	5.70374e-42	0.594804	0.314	0.155	7.88998e-38	8	Cdc42ep3	FALSE	0.159	Cd8 T-prog-like	CD8 T
Vmp1	8.91058e-51	0.628574	0.405	0.247	1.2326e-46	8	Vmp1	TRUE	0.158	Cd8 T-prog-like	CD8 T
Camk2d	4.58568e-24	0.468525	0.449	0.293	6.34337e-20	8	Camk2d	FALSE	0.156	Cd8 T-prog-like	CD8 T
Cux1	5.57528e-31	0.508511	0.364	0.208	7.71229e-27	8	Cux1	FALSE	0.156	Cd8 T-prog-like	CD8 T
Klhl24	7.13652e-30	0.523969	0.383	0.227	9.87195e-26	8	Klhl24	FALSE	0.156	Cd8 T-prog-like	CD8 T
Sh3bgrl	1.02378e-29	0.456415	0.264	0.108	1.41619e-25	8	Sh3bgrl	FALSE	0.156	Cd8 T-prog-like	CD8 T
Slc9a9	4.48098e-36	0.591012	0.287	0.131	6.19853e-32	8	Slc9a9	FALSE	0.156	Cd8 T-prog-like	CD8 T
Btg21	6.7892e-57	0.716919	0.69	0.535	9.3915e-53	8	Btg2	FALSE	0.155	Cd8 T-prog-like	CD8 T
Coro7	3.90515e-28	0.486434	0.301	0.146	5.40199e-24	8	Coro7	TRUE	0.155	Cd8 T-prog-like	CD8 T
Plekha2	3.8029e-41	0.594294	0.376	0.221	5.26055e-37	8	Plekha2	FALSE	0.155	Cd8 T-prog-like	CD8 T
S100a10	5.86601541188038e-314	1.73321	0.913	0.758	8.11445911925412e-310	8	S100a10	FALSE	0.155	Cd8 T-prog-like	CD8 T
Dnah8	2.44081e-36	0.658894	0.314	0.16	3.37637e-32	8	Dnah8	TRUE	0.154	Cd8 T-prog-like	CD8 T
Nsmaf	1.42033e-36	0.58345	0.299	0.146	1.96475e-32	8	Nsmaf	FALSE	0.153	Cd8 T-prog-like	CD8 T
Ezh2	5.48885e-29	0.503302	0.26	0.108	7.59273e-25	8	Ezh2	FALSE	0.152	Cd8 T-prog-like	CD8 T
Sdcbp	2.02535e-55	0.650714	0.601	0.45	2.80167e-51	8	Sdcbp	TRUE	0.151	Cd8 T-prog-like	CD8 T
Ypel31	4.73996e-59	0.74247	0.769	0.619	6.55679e-55	8	Ypel3	FALSE	0.15	Cd8 T-prog-like	CD8 T
Celf21	3.12355e-93	0.871497	0.757	0.608	4.32081e-89	8	Celf2	FALSE	0.149	Cd8 T-prog-like	CD8 T
Irf2	1.76493e-70	0.751406	0.682	0.534	2.44143e-66	8	Irf2	FALSE	0.148	Cd8 T-prog-like	CD8 T
Gimap5	1.53903e-57	0.7428	0.597	0.451	2.12894e-53	8	Gimap5	TRUE	0.146	Cd8 T-prog-like	CD8 T
S100a11	2.88701e-32	0.64067	0.351	0.206	3.99361e-28	8	S100a11	FALSE	0.145	Cd8 T-prog-like	CD8 T
Cd84	1.47038e-36	0.587	0.582	0.438	2.03397e-32	8	Cd84	FALSE	0.144	Cd8 T-prog-like	CD8 T
Arhgap91	1.32985e-35	0.589995	0.611	0.468	1.83959e-31	8	Arhgap9	FALSE	0.143	Cd8 T-prog-like	CD8 T
Lgals11	1.45909e-34	0.900095	0.337	0.194	2.01836e-30	8	Lgals1	FALSE	0.143	Cd8 T-prog-like	CD8 T
Ankrd12	1.03422e-39	0.6458	0.601	0.459	1.43063e-35	8	Ankrd12	FALSE	0.142	Cd8 T-prog-like	CD8 T
Calm2	2.70465e-63	0.708934	0.796	0.655	3.74134e-59	8	Calm2	FALSE	0.141	Cd8 T-prog-like	CD8 T
Cbl	1.09587e-36	0.607636	0.499	0.358	1.51591e-32	8	Cbl	FALSE	0.141	Cd8 T-prog-like	CD8 T
Fyn	2.26622e-43	0.593945	0.617	0.476	3.13487e-39	8	Fyn	TRUE	0.141	Cd8 T-prog-like	CD8 T
Cdk2ap1	1.86765e-39	0.486495	0.272	0.133	2.58352e-35	8	Cdk2ap1	TRUE	0.139	Cd8 T-prog-like	CD8 T
Cnot6l	3.63899e-60	0.721176	0.601	0.463	5.03382e-56	8	Cnot6l	FALSE	0.138	Cd8 T-prog-like	CD8 T
Ifi2092	5.00135e-32	0.638037	0.385	0.247	6.91837e-28	8	Ifi209	FALSE	0.138	Cd8 T-prog-like	CD8 T
Ctsb	3.47862e-28	0.510379	0.459	0.323	4.81198e-24	8	Ctsb	FALSE	0.136	Cd8 T-prog-like	CD8 T
Cdkn1b	2.66443e-31	0.54715	0.501	0.366	3.6857e-27	8	Cdkn1b	FALSE	0.135	Cd8 T-prog-like	CD8 T
Runx1	5.39447e-24	0.47581	0.306	0.171	7.46217e-20	8	Runx1	TRUE	0.135	Cd8 T-prog-like	CD8 T
Rnpepl1	5.72066e-24	0.514993	0.391	0.257	7.91339e-20	8	Rnpepl1	FALSE	0.134	Cd8 T-prog-like	CD8 T
Ttc39b	1.20358e-24	0.449752	0.258	0.125	1.66491e-20	8	Ttc39b	TRUE	0.133	Cd8 T-prog-like	CD8 T
Dgkz	1.47023e-32	0.520035	0.48	0.348	2.03376e-28	8	Dgkz	FALSE	0.132	Cd8 T-prog-like	CD8 T
Ptpn72	4.87587e-18	0.460323	0.341	0.21	6.74479e-14	8	Ptpn7	FALSE	0.131	Cd8 T-prog-like	CD8 T
Tcf3	1.31241e-34	0.562945	0.416	0.285	1.81545e-30	8	Tcf3	FALSE	0.131	Cd8 T-prog-like	CD8 T
Zbtb20	1.94284e-22	0.523945	0.451	0.32	2.68752e-18	8	Zbtb20	FALSE	0.131	Cd8 T-prog-like	CD8 T
Zfp36l2	1.07748e-83	0.917041	0.815	0.684	1.49047e-79	8	Zfp36l2	FALSE	0.131	Cd8 T-prog-like	CD8 T
Cited2	7.43776e-39	0.601618	0.299	0.171	1.02887e-34	8	Cited2	FALSE	0.128	Cd8 T-prog-like	CD8 T
Mboat7	9.62387e-21	0.414164	0.289	0.161	1.33127e-16	8	Mboat7	TRUE	0.128	Cd8 T-prog-like	CD8 T
Spata13	4.04307e-35	0.537955	0.38	0.252	5.59278e-31	8	Spata13	FALSE	0.128	Cd8 T-prog-like	CD8 T
Stim2	1.55672e-22	0.410734	0.291	0.163	2.1534e-18	8	Stim2	TRUE	0.128	Cd8 T-prog-like	CD8 T
Atp8b4	7.64012e-32	0.524801	0.26	0.133	1.05686e-27	8	Atp8b4	TRUE	0.127	Cd8 T-prog-like	CD8 T
Atpif1	1.39342e-31	0.539224	0.407	0.281	1.92752e-27	8	Atpif1	FALSE	0.126	Cd8 T-prog-like	CD8 T
Dennd2d	1.74762e-53	0.681276	0.553	0.428	2.41748e-49	8	Dennd2d	FALSE	0.125	Cd8 T-prog-like	CD8 T
Eva1b	1.15591e-23	0.425953	0.297	0.172	1.59897e-19	8	Eva1b	TRUE	0.125	Cd8 T-prog-like	CD8 T
Galnt7	8.9263e-21	0.426699	0.289	0.166	1.23478e-16	8	Galnt7	TRUE	0.123	Cd8 T-prog-like	CD8 T
Git2	4.85622e-48	0.609098	0.595	0.472	6.7176e-44	8	Git2	FALSE	0.123	Cd8 T-prog-like	CD8 T
Hbs1l	8.1174e-21	0.405923	0.266	0.144	1.12288e-16	8	Hbs1l	TRUE	0.122	Cd8 T-prog-like	CD8 T
Gramd4	2.05435e-21	0.412348	0.322	0.201	2.84178e-17	8	Gramd4	TRUE	0.121	Cd8 T-prog-like	CD8 T
Kbtbd11	4.82285e-50	0.689837	0.603	0.482	6.67145e-46	8	Kbtbd11	FALSE	0.121	Cd8 T-prog-like	CD8 T
Prdx2	3.54947e-40	0.549458	0.453	0.332	4.90998e-36	8	Prdx2	FALSE	0.121	Cd8 T-prog-like	CD8 T
Tcf12	5.68076e-29	0.485395	0.412	0.291	7.85819e-25	8	Tcf12	FALSE	0.121	Cd8 T-prog-like	CD8 T
Bri31	1.66814e-34	0.508647	0.441	0.321	2.30753e-30	8	Bri3	FALSE	0.12	Cd8 T-prog-like	CD8 T
Ifnar2	4.74008e-28	0.488036	0.441	0.321	6.55696e-24	8	Ifnar2	FALSE	0.12	Cd8 T-prog-like	CD8 T
Ppp2r5c	8.28882e-19	0.388317	0.389	0.269	1.14659e-14	8	Ppp2r5c	TRUE	0.12	Cd8 T-prog-like	CD8 T
Setd2	3.47811e-24	0.502523	0.374	0.254	4.81128e-20	8	Setd2	FALSE	0.12	Cd8 T-prog-like	CD8 T
Sp1001	1.56966e-104	0.891969	0.863	0.743	2.17131e-100	8	Sp100	FALSE	0.12	Cd8 T-prog-like	CD8 T
Cdk17	1.87521e-13	0.34267	0.314	0.196	2.59398e-09	8	Cdk17	TRUE	0.118	Cd8 T-prog-like	CD8 T
Glrx	1.88529e-21	0.426224	0.306	0.188	2.60793e-17	8	Glrx	TRUE	0.118	Cd8 T-prog-like	CD8 T
Plec	1.05838e-32	0.569159	0.424	0.306	1.46405e-28	8	Plec	FALSE	0.118	Cd8 T-prog-like	CD8 T
Xrn2	5.79523e-52	0.678405	0.726	0.608	8.01655e-48	8	Xrn2	FALSE	0.118	Cd8 T-prog-like	CD8 T
H2-Q6	7.15636e-42	0.70563	0.651	0.534	9.89939e-38	8	H2-Q6	FALSE	0.117	Cd8 T-prog-like	CD8 T
Asap1	1.19736e-29	0.521677	0.422	0.306	1.65631e-25	8	Asap1	FALSE	0.116	Cd8 T-prog-like	CD8 T
Mllt3	1.11392e-24	0.459146	0.391	0.275	1.54089e-20	8	Mllt3	TRUE	0.116	Cd8 T-prog-like	CD8 T
Sat1	6.65683e-38	0.572667	0.584	0.468	9.20839e-34	8	Sat1	FALSE	0.116	Cd8 T-prog-like	CD8 T
Cdk5rap3	6.28332e-24	0.418478	0.295	0.18	8.69172e-20	8	Cdk5rap3	TRUE	0.115	Cd8 T-prog-like	CD8 T
Ubl3	1.54843e-24	0.464018	0.345	0.23	2.14194e-20	8	Ubl3	TRUE	0.115	Cd8 T-prog-like	CD8 T
Mrps61	5.59488e-14	0.371343	0.343	0.229	7.7394e-10	8	Mrps6	FALSE	0.114	Cd8 T-prog-like	CD8 T
Rasa1	1.02672e-20	0.432239	0.287	0.173	1.42027e-16	8	Rasa1	TRUE	0.114	Cd8 T-prog-like	CD8 T
Ptpn222	2.96091e-35	0.563559	0.553	0.44	4.09583e-31	8	Ptpn22	FALSE	0.113	Cd8 T-prog-like	CD8 T
Tacc1	1.36263e-29	0.510589	0.516	0.403	1.88492e-25	8	Tacc1	FALSE	0.113	Cd8 T-prog-like	CD8 T
Tsg101	3.77168e-25	0.419291	0.331	0.218	5.21737e-21	8	Tsg101	TRUE	0.113	Cd8 T-prog-like	CD8 T
Foxn3	1.47209e-24	0.451929	0.464	0.352	2.03635e-20	8	Foxn3	FALSE	0.112	Cd8 T-prog-like	CD8 T
Sh3glb1	5.85396e-36	0.517986	0.63	0.518	8.09779e-32	8	Sh3glb1	TRUE	0.112	Cd8 T-prog-like	CD8 T
Supt4a1	1.25243e-92	0.828842	0.836	0.724	1.73249e-88	8	Supt4a	FALSE	0.112	Cd8 T-prog-like	CD8 T
Xist2	1.39368e-58	0.88319	0.807	0.695	1.92787e-54	8	Xist	FALSE	0.112	Cd8 T-prog-like	CD8 T
C1galt1	1.85501e-20	0.387659	0.289	0.178	2.56604e-16	8	C1galt1	TRUE	0.111	Cd8 T-prog-like	CD8 T
Cldnd11	6.88263e-39	0.568378	0.27	0.159	9.52075e-35	8	Cldnd1	FALSE	0.111	Cd8 T-prog-like	CD8 T
Tia1	1.35034e-26	0.493443	0.42	0.309	1.86792e-22	8	Tia1	FALSE	0.111	Cd8 T-prog-like	CD8 T
Txk1	9.80447e-42	0.656214	0.715	0.604	1.35625e-37	8	Txk	FALSE	0.111	Cd8 T-prog-like	CD8 T
Cast	9.32882e-22	0.445012	0.489	0.379	1.29046e-17	8	Cast	FALSE	0.11	Cd8 T-prog-like	CD8 T
Aim2	9.18624e-23	0.420643	0.277	0.168	1.27073e-18	8	Aim2	FALSE	0.109	Cd8 T-prog-like	CD8 T
Bnip3l	1.44156e-40	0.578968	0.653	0.544	1.9941e-36	8	Bnip3l	TRUE	0.109	Cd8 T-prog-like	CD8 T
Gpr1741	1.38629e-20	0.410669	0.26	0.151	1.91765e-16	8	Gpr174	FALSE	0.109	Cd8 T-prog-like	CD8 T
Inpp1	3.85597e-26	0.441456	0.36	0.251	5.33397e-22	8	Inpp1	TRUE	0.109	Cd8 T-prog-like	CD8 T
Bag1	3.2243e-27	0.466412	0.547	0.439	4.46017e-23	8	Bag1	TRUE	0.108	Cd8 T-prog-like	CD8 T
Thap3	2.85215e-24	0.435699	0.358	0.251	3.94538e-20	8	Thap3	FALSE	0.107	Cd8 T-prog-like	CD8 T
St3gal1	8.58617e-15	0.360718	0.272	0.166	1.18772e-10	8	St3gal1	TRUE	0.106	Cd8 T-prog-like	CD8 T
Ubac2	7.318e-87	0.775506	0.528	0.422	1.0123e-82	8	Ubac2	TRUE	0.106	Cd8 T-prog-like	CD8 T
Jak21	4.38668e-15	0.360594	0.252	0.147	6.0681e-11	8	Jak2	FALSE	0.105	Cd8 T-prog-like	CD8 T
Pon2	1.72043e-25	0.447569	0.333	0.228	2.37987e-21	8	Pon2	FALSE	0.105	Cd8 T-prog-like	CD8 T
Ubald1	5.68237e-21	0.420138	0.335	0.23	7.86043e-17	8	Ubald1	TRUE	0.105	Cd8 T-prog-like	CD8 T
Capns1	6.18606e-43	0.566671	0.559	0.455	8.55718e-39	8	Capns1	TRUE	0.104	Cd8 T-prog-like	CD8 T
Gsk3b	3.17583e-23	0.450133	0.526	0.422	4.39313e-19	8	Gsk3b	FALSE	0.104	Cd8 T-prog-like	CD8 T
Hdac7	8.45551e-16	0.421437	0.435	0.331	1.16965e-11	8	Hdac7	FALSE	0.104	Cd8 T-prog-like	CD8 T
Ikzf3	4.148e-15	0.39717	0.362	0.258	5.73793e-11	8	Ikzf3	FALSE	0.104	Cd8 T-prog-like	CD8 T
Mtch1	1.49863e-40	0.496764	0.299	0.195	2.07306e-36	8	Mtch1	FALSE	0.104	Cd8 T-prog-like	CD8 T
Adk1	3.402e-28	0.494684	0.279	0.176	4.70598e-24	8	Adk	FALSE	0.103	Cd8 T-prog-like	CD8 T
Akna	6.408e-24	0.462579	0.455	0.352	8.86419e-20	8	Akna	FALSE	0.103	Cd8 T-prog-like	CD8 T
Sipa1	3.0461e-25	0.450291	0.451	0.348	4.21367e-21	8	Sipa1	FALSE	0.103	Cd8 T-prog-like	CD8 T
Grk2	3.32616e-43	0.543518	0.563	0.461	4.60108e-39	8	Grk2	FALSE	0.102	Cd8 T-prog-like	CD8 T
Tspan322	5.30893e-15	0.452843	0.466	0.364	7.34384e-11	8	Tspan32	FALSE	0.102	Cd8 T-prog-like	CD8 T
Def6	7.11041e-23	0.453591	0.511	0.41	9.83583e-19	8	Def6	TRUE	0.101	Cd8 T-prog-like	CD8 T
Nck1	5.25371e-21	0.418494	0.368	0.267	7.26745e-17	8	Nck1	TRUE	0.101	Cd8 T-prog-like	CD8 T
Sell1	1.33587e-87	0.896672	0.884	0.783	1.84791e-83	8	Sell	FALSE	0.101	Cd8 T-prog-like	CD8 T
Zbtb7a	1.81069e-26	0.50141	0.462	0.361	2.50473e-22	8	Zbtb7a	FALSE	0.101	Cd8 T-prog-like	CD8 T
Il16	1.5963e-43	0.624325	0.674	0.575	2.20816e-39	8	Il16	FALSE	0.099	Cd8 T-prog-like	CD8 T
Amfr	2.50471e-26	0.452949	0.293	0.194	3.46477e-22	8	Amfr	TRUE	0.099	Cd8 T-prog-like	CD8 T
Gimap8	2.86113e-23	0.469513	0.486	0.387	3.95781e-19	8	Gimap8	FALSE	0.099	Cd8 T-prog-like	CD8 T
Lmbr1l	1.29896e-17	0.41898	0.26	0.161	1.79685e-13	8	Lmbr1l	TRUE	0.099	Cd8 T-prog-like	CD8 T
Nrip12	3.45826e-12	0.346593	0.445	0.347	4.78382e-08	8	Nrip1	FALSE	0.098	Cd8 T-prog-like	CD8 T
Atf7ip	1.89491e-23	0.447116	0.634	0.537	2.62122e-19	8	Atf7ip	FALSE	0.097	Cd8 T-prog-like	CD8 T
Hif1a1	2.51624e-14	0.362544	0.347	0.25	3.48072e-10	8	Hif1a	FALSE	0.097	Cd8 T-prog-like	CD8 T
Pecam1	8.61005e-23	0.465331	0.337	0.24	1.19103e-18	8	Pecam1	TRUE	0.097	Cd8 T-prog-like	CD8 T
Tmem71	1.80689e-23	0.463854	0.399	0.302	2.49947e-19	8	Tmem71	TRUE	0.097	Cd8 T-prog-like	CD8 T
Prf1	3.05461e-24	0.459308	0.362	0.266	4.22544e-20	8	Prf1	TRUE	0.096	Cd8 T-prog-like	CD8 T
Rbm5	3.48625e-42	0.565991	0.649	0.553	4.82253e-38	8	Rbm5	FALSE	0.096	Cd8 T-prog-like	CD8 T
Map1lc3b	2.87157e-52	0.568248	0.674	0.579	3.97224e-48	8	Map1lc3b	FALSE	0.095	Cd8 T-prog-like	CD8 T
Zdhhc20	2.08135e-26	0.478938	0.514	0.419	2.87913e-22	8	Zdhhc20	FALSE	0.095	Cd8 T-prog-like	CD8 T
Cnot2	8.22369e-21	0.363757	0.364	0.27	1.13758e-16	8	Cnot2	FALSE	0.094	Cd8 T-prog-like	CD8 T
Ndfip2	1.91526e-18	0.374053	0.391	0.297	2.64938e-14	8	Ndfip2	TRUE	0.094	Cd8 T-prog-like	CD8 T
Tle3	2.81725e-17	0.412563	0.312	0.218	3.8971e-13	8	Tle3	TRUE	0.094	Cd8 T-prog-like	CD8 T
Zmynd11	3.2341e-21	0.398065	0.397	0.303	4.47373e-17	8	Zmynd11	FALSE	0.094	Cd8 T-prog-like	CD8 T
Arhgef3	1.53402e-19	0.420047	0.314	0.221	2.12202e-15	8	Arhgef3	TRUE	0.093	Cd8 T-prog-like	CD8 T
B3gnt22	1.43423e-11	0.357689	0.453	0.36	1.98396e-07	8	B3gnt2	FALSE	0.093	Cd8 T-prog-like	CD8 T
Arfgef1	1.51105e-14	0.35128	0.308	0.216	2.09024e-10	8	Arfgef1	TRUE	0.092	Cd8 T-prog-like	CD8 T
Ing1	4.38818e-19	0.410361	0.416	0.324	6.07017e-15	8	Ing1	TRUE	0.092	Cd8 T-prog-like	CD8 T
Ppp1r10	2.1571e-24	0.42195	0.318	0.226	2.98391e-20	8	Ppp1r10	TRUE	0.092	Cd8 T-prog-like	CD8 T
Rest	6.26844e-15	0.336644	0.314	0.222	8.67113e-11	8	Rest	TRUE	0.092	Cd8 T-prog-like	CD8 T
Cd27	8.66012e-59	0.648655	0.811	0.72	1.19795e-54	8	Cd27	FALSE	0.091	Cd8 T-prog-like	CD8 T
Ash1l	8.81595e-25	0.451969	0.474	0.383	1.21951e-20	8	Ash1l	FALSE	0.091	Cd8 T-prog-like	CD8 T
Rtn3	2.00295e-29	0.464023	0.385	0.294	2.77068e-25	8	Rtn3	FALSE	0.091	Cd8 T-prog-like	CD8 T
Trim35	3.06526e-22	0.399612	0.32	0.229	4.24017e-18	8	Trim35	FALSE	0.091	Cd8 T-prog-like	CD8 T
Oip5os1	3.54666e-16	0.360556	0.356	0.266	4.90609e-12	8	Oip5os1	TRUE	0.09	Cd8 T-prog-like	CD8 T
Osbpl9	1.24387e-21	0.394286	0.378	0.288	1.72065e-17	8	Osbpl9	FALSE	0.09	Cd8 T-prog-like	CD8 T
Ppil2	1.85512e-19	0.396774	0.416	0.326	2.56619e-15	8	Ppil2	FALSE	0.09	Cd8 T-prog-like	CD8 T
Tcf71	1.10148e-50	0.646954	0.852	0.762	1.52368e-46	8	Tcf7	FALSE	0.09	Cd8 T-prog-like	CD8 T
Neu1	5.60202e-21	0.395778	0.366	0.277	7.74927e-17	8	Neu1	TRUE	0.089	Cd8 T-prog-like	CD8 T
Ppp1r35	9.21202e-19	0.373641	0.324	0.235	1.2743e-14	8	Ppp1r35	TRUE	0.089	Cd8 T-prog-like	CD8 T
Trim8	6.89807e-17	0.359082	0.347	0.258	9.5421e-13	8	Trim8	TRUE	0.089	Cd8 T-prog-like	CD8 T
Rasgrp2	3.24414e-33	0.598103	0.661	0.573	4.48762e-29	8	Rasgrp2	FALSE	0.088	Cd8 T-prog-like	CD8 T
Calm3	4.4535e-33	0.503761	0.555	0.467	6.16053e-29	8	Calm3	FALSE	0.088	Cd8 T-prog-like	CD8 T
Esyt2	2.02694e-17	0.369041	0.385	0.297	2.80386e-13	8	Esyt2	FALSE	0.088	Cd8 T-prog-like	CD8 T
Naa20	1.33295e-21	0.374748	0.345	0.257	1.84387e-17	8	Naa20	TRUE	0.088	Cd8 T-prog-like	CD8 T
Fam89b	8.21171e-20	0.411716	0.358	0.271	1.13593e-15	8	Fam89b	TRUE	0.087	Cd8 T-prog-like	CD8 T
Gtf2i	4.2756e-36	0.579564	0.599	0.512	5.91444e-32	8	Gtf2i	FALSE	0.087	Cd8 T-prog-like	CD8 T
Itga6	2.37575e-13	0.342812	0.383	0.296	3.28638e-09	8	Itga6	FALSE	0.087	Cd8 T-prog-like	CD8 T
Mif4gd	3.93281e-13	0.369641	0.281	0.194	5.44026e-09	8	Mif4gd	FALSE	0.087	Cd8 T-prog-like	CD8 T
Rnf145	1.76167e-16	0.370171	0.299	0.212	2.43692e-12	8	Rnf145	TRUE	0.087	Cd8 T-prog-like	CD8 T
Tpm4	5.72848e-30	0.493367	0.578	0.491	7.9242e-26	8	Tpm4	TRUE	0.087	Cd8 T-prog-like	CD8 T
Arl6ip11	3.11546e-61	0.639147	0.859	0.773	4.30961e-57	8	Arl6ip1	FALSE	0.086	Cd8 T-prog-like	CD8 T
Atxn2l	1.35722e-16	0.391352	0.432	0.346	1.87744e-12	8	Atxn2l	FALSE	0.086	Cd8 T-prog-like	CD8 T
Gramd31	1.23865e-24	0.529731	0.528	0.442	1.71342e-20	8	Gramd3	FALSE	0.086	Cd8 T-prog-like	CD8 T
Nipbl	1.43627e-20	0.414834	0.649	0.564	1.9868e-16	8	Nipbl	FALSE	0.085	Cd8 T-prog-like	CD8 T
Stat42	7.30931e-20	0.397972	0.399	0.315	1.0111e-15	8	Stat4	FALSE	0.084	Cd8 T-prog-like	CD8 T
Ubtf	1.62957e-19	0.435189	0.466	0.382	2.25419e-15	8	Ubtf	FALSE	0.084	Cd8 T-prog-like	CD8 T
Hipk11	7.26481e-24	0.44168	0.41	0.327	1.00494e-19	8	Hipk1	FALSE	0.083	Cd8 T-prog-like	CD8 T
Mob4	4.67956e-14	0.346961	0.424	0.341	6.47324e-10	8	Mob4	FALSE	0.083	Cd8 T-prog-like	CD8 T
Arhgef18	2.07115e-39	0.552352	0.495	0.413	2.86503e-35	8	Arhgef18	FALSE	0.082	Cd8 T-prog-like	CD8 T
Dennd1c	7.42367e-18	0.399015	0.441	0.359	1.02692e-13	8	Dennd1c	FALSE	0.082	Cd8 T-prog-like	CD8 T
Dpp4	1.92233e-17	0.383589	0.368	0.286	2.65916e-13	8	Dpp4	FALSE	0.082	Cd8 T-prog-like	CD8 T
Eif4g3	1.64659e-12	0.326961	0.368	0.286	2.27772e-08	8	Eif4g3	FALSE	0.082	Cd8 T-prog-like	CD8 T
Golga7	8.48279e-23	0.403606	0.374	0.292	1.17342e-18	8	Golga7	TRUE	0.082	Cd8 T-prog-like	CD8 T
Usp48	4.58177e-19	0.368524	0.279	0.197	6.33796e-15	8	Usp48	TRUE	0.082	Cd8 T-prog-like	CD8 T
Map3k1	7.64984e-16	0.335325	0.308	0.227	1.0582e-11	8	Map3k1	TRUE	0.081	Cd8 T-prog-like	CD8 T
Msl1	3.10565e-13	0.322467	0.312	0.231	4.29605e-09	8	Msl1	TRUE	0.081	Cd8 T-prog-like	CD8 T
Nptn	2.1969e-17	0.377076	0.36	0.279	3.03898e-13	8	Nptn	TRUE	0.081	Cd8 T-prog-like	CD8 T
Slc38a1	2.60713e-16	0.384529	0.509	0.428	3.60645e-12	8	Slc38a1	FALSE	0.081	Cd8 T-prog-like	CD8 T
4833420G17Rik	1.61384e-14	0.330093	0.397	0.317	2.23243e-10	8	4833420G17Rik	FALSE	0.08	Cd8 T-prog-like	CD8 T
Abi1	1.95524e-15	0.351543	0.399	0.319	2.70469e-11	8	Abi1	FALSE	0.08	Cd8 T-prog-like	CD8 T
Chic2	1.83186e-26	0.455621	0.52	0.44	2.53402e-22	8	Chic2	TRUE	0.08	Cd8 T-prog-like	CD8 T
Mxd41	4.55873e-12	0.329541	0.349	0.269	6.30609e-08	8	Mxd4	FALSE	0.08	Cd8 T-prog-like	CD8 T
Ttc3	2.13871e-16	0.383233	0.441	0.361	2.95847e-12	8	Ttc3	FALSE	0.08	Cd8 T-prog-like	CD8 T
Cxcr4	5.66969e-30	0.54013	0.41	0.331	7.84288e-26	8	Cxcr4	TRUE	0.079	Cd8 T-prog-like	CD8 T
Gnai3	9.57726e-14	0.333173	0.395	0.316	1.32482e-09	8	Gnai3	TRUE	0.079	Cd8 T-prog-like	CD8 T
Hes6	1.31856e-13	0.332836	0.304	0.225	1.82397e-09	8	Hes6	FALSE	0.079	Cd8 T-prog-like	CD8 T
Ndfip12	5.18072e-31	0.481677	0.813	0.734	7.16649e-27	8	Ndfip1	FALSE	0.079	Cd8 T-prog-like	CD8 T
Sgk1	8.81252e-32	0.596419	0.478	0.399	1.21904e-27	8	Sgk1	TRUE	0.079	Cd8 T-prog-like	CD8 T
Spint2	2.4084e-24	0.409123	0.472	0.393	3.33154e-20	8	Spint2	TRUE	0.079	Cd8 T-prog-like	CD8 T
Nisch	8.26772e-24	0.438564	0.459	0.381	1.14367e-19	8	Nisch	FALSE	0.078	Cd8 T-prog-like	CD8 T
Timm17b	3.14423e-16	0.357971	0.376	0.298	4.34941e-12	8	Timm17b	FALSE	0.078	Cd8 T-prog-like	CD8 T
Vezf1	4.36025e-19	0.373869	0.349	0.271	6.03153e-15	8	Vezf1	TRUE	0.078	Cd8 T-prog-like	CD8 T
Sash3	5.74696e-30	0.493806	0.559	0.482	7.94977e-26	8	Sash3	TRUE	0.077	Cd8 T-prog-like	CD8 T
Dcaf8	3.32344e-14	0.328979	0.349	0.272	4.59732e-10	8	Dcaf8	FALSE	0.077	Cd8 T-prog-like	CD8 T
Ifngr11	5.47615e-13	0.386655	0.443	0.366	7.57516e-09	8	Ifngr1	FALSE	0.077	Cd8 T-prog-like	CD8 T
Heca	4.38697e-16	0.332908	0.301	0.225	6.06849e-12	8	Heca	TRUE	0.076	Cd8 T-prog-like	CD8 T
Prkcq	2.63204e-18	0.416733	0.653	0.578	3.6409e-14	8	Prkcq	FALSE	0.075	Cd8 T-prog-like	CD8 T
Aftph	7.1158e-15	0.340028	0.258	0.183	9.84329e-11	8	Aftph	TRUE	0.075	Cd8 T-prog-like	CD8 T
Cir1	1.30463e-18	0.375025	0.26	0.185	1.8047e-14	8	Cir1	TRUE	0.075	Cd8 T-prog-like	CD8 T
Dync1i2	4.08318e-15	0.35132	0.353	0.278	5.64826e-11	8	Dync1i2	TRUE	0.075	Cd8 T-prog-like	CD8 T
Supt20	1.40187e-14	0.332255	0.341	0.266	1.9392e-10	8	Supt20	FALSE	0.075	Cd8 T-prog-like	CD8 T
St132	4.78997e-22	0.398806	0.495	0.421	6.62597e-18	8	St13	FALSE	0.074	Cd8 T-prog-like	CD8 T
Vcp	3.75659e-33	0.482201	0.586	0.512	5.19649e-29	8	Vcp	FALSE	0.074	Cd8 T-prog-like	CD8 T
Ggnbp2	5.45632e-19	0.374743	0.551	0.478	7.54773e-15	8	Ggnbp2	FALSE	0.073	Cd8 T-prog-like	CD8 T
2010016I18Rik	2.73921e-13	0.322878	0.256	0.183	3.78915e-09	8	2010016I18Rik	TRUE	0.073	Cd8 T-prog-like	CD8 T
Cntrl	4.10319e-19	0.373718	0.403	0.33	5.67594e-15	8	Cntrl	FALSE	0.073	Cd8 T-prog-like	CD8 T
Neat1	1.31777e-19	0.371173	0.337	0.264	1.82287e-15	8	Neat1	FALSE	0.073	Cd8 T-prog-like	CD8 T
Il17ra	7.62373e-19	0.375456	0.424	0.352	1.05459e-14	8	Il17ra	FALSE	0.072	Cd8 T-prog-like	CD8 T
Tmem256	2.23233e-13	0.332431	0.295	0.224	3.08798e-09	8	Tmem256	FALSE	0.071	Cd8 T-prog-like	CD8 T
Gpsm3	6.11801e-30	0.471497	0.771	0.701	8.46304e-26	8	Gpsm3	TRUE	0.07	Cd8 T-prog-like	CD8 T
Fam107b	4.67436e-21	0.438258	0.518	0.448	6.46604e-17	8	Fam107b	TRUE	0.07	Cd8 T-prog-like	CD8 T
Klf6	2.65659e-18	0.391359	0.279	0.21	3.67486e-14	8	Klf6	FALSE	0.069	Cd8 T-prog-like	CD8 T
Baz1a1	5.39151e-18	0.373468	0.356	0.288	7.45807e-14	8	Baz1a	FALSE	0.068	Cd8 T-prog-like	CD8 T
Degs1	4.14543e-17	0.395519	0.378	0.311	5.73437e-13	8	Degs1	TRUE	0.067	Cd8 T-prog-like	CD8 T
Ipcef11	2.46986e-14	0.356825	0.414	0.347	3.41656e-10	8	Ipcef1	FALSE	0.067	Cd8 T-prog-like	CD8 T
Sidt11	1.78952e-19	0.488317	0.43	0.363	2.47544e-15	8	Sidt1	FALSE	0.067	Cd8 T-prog-like	CD8 T
Stag2	6.48374e-14	0.340832	0.356	0.289	8.96896e-10	8	Stag2	TRUE	0.067	Cd8 T-prog-like	CD8 T
Akap13	1.42612e-35	0.500807	0.784	0.718	1.97275e-31	8	Akap13	FALSE	0.066	Cd8 T-prog-like	CD8 T
AC149090.1	9.56598e-10	0.332778	0.322	0.256	1.32326e-05	8	AC149090.1	FALSE	0.066	Cd8 T-prog-like	CD8 T
Glg1	8.70784e-12	0.327669	0.304	0.238	1.20456e-07	8	Glg1	TRUE	0.066	Cd8 T-prog-like	CD8 T
Klhl6	3.08809e-17	0.417821	0.509	0.443	4.27175e-13	8	Klhl6	FALSE	0.066	Cd8 T-prog-like	CD8 T
Ube2r2	6.28223e-21	0.340221	0.387	0.321	8.69021e-17	8	Ube2r2	TRUE	0.066	Cd8 T-prog-like	CD8 T
Kmt2e	8.43586e-24	0.46196	0.672	0.607	1.16693e-19	8	Kmt2e	FALSE	0.065	Cd8 T-prog-like	CD8 T
Wasf2	5.43714e-20	0.383319	0.522	0.457	7.52119e-16	8	Wasf2	FALSE	0.065	Cd8 T-prog-like	CD8 T
Gmfg	8.3988e-54	0.613012	0.827	0.762	1.16181e-49	8	Gmfg	FALSE	0.065	Cd8 T-prog-like	CD8 T
Smap21	4.28731e-42	0.566733	0.547	0.483	5.93063e-38	8	Smap2	FALSE	0.064	Cd8 T-prog-like	CD8 T
Spn	1.58859e-19	0.422599	0.553	0.489	2.1975e-15	8	Spn	FALSE	0.064	Cd8 T-prog-like	CD8 T
Rtn4	1.57841e-16	0.336682	0.416	0.352	2.18342e-12	8	Rtn4	FALSE	0.064	Cd8 T-prog-like	CD8 T
Sh2d2a2	1.08531e-14	0.379446	0.426	0.362	1.50132e-10	8	Sh2d2a	FALSE	0.064	Cd8 T-prog-like	CD8 T
Celf1	6.10615e-19	0.364893	0.451	0.388	8.44664e-15	8	Celf1	FALSE	0.063	Cd8 T-prog-like	CD8 T
Mllt10	9.95574e-12	0.324936	0.322	0.259	1.37718e-07	8	Mllt10	FALSE	0.063	Cd8 T-prog-like	CD8 T
Rela	4.56158e-14	0.330879	0.318	0.255	6.31004e-10	8	Rela	FALSE	0.063	Cd8 T-prog-like	CD8 T
Ubn1	2.16258e-19	0.395012	0.451	0.388	2.9915e-15	8	Ubn1	FALSE	0.063	Cd8 T-prog-like	CD8 T
Chd32	3.41071e-17	0.407006	0.696	0.633	4.71803e-13	8	Chd3	FALSE	0.063	Cd8 T-prog-like	CD8 T
Tax1bp1	4.30845e-16	0.341851	0.607	0.544	5.95988e-12	8	Tax1bp1	TRUE	0.063	Cd8 T-prog-like	CD8 T
Ets1	2.37583e-83	0.744171	0.913	0.851	3.28649e-79	8	Ets1	FALSE	0.062	Cd8 T-prog-like	CD8 T
Lims1	2.44388e-13	0.32491	0.391	0.329	3.38062e-09	8	Lims1	FALSE	0.062	Cd8 T-prog-like	CD8 T
Rabgap1l	3.15053e-12	0.322915	0.324	0.262	4.35812e-08	8	Rabgap1l	FALSE	0.062	Cd8 T-prog-like	CD8 T
Tpp2	6.664e-15	0.339604	0.376	0.314	9.21832e-11	8	Tpp2	FALSE	0.062	Cd8 T-prog-like	CD8 T
Ddx6	4.15466e-32	0.472122	0.545	0.484	5.74714e-28	8	Ddx6	TRUE	0.061	Cd8 T-prog-like	CD8 T
Rac1	1.34603e-30	0.467331	0.757	0.696	1.86196e-26	8	Rac1	TRUE	0.061	Cd8 T-prog-like	CD8 T
Ly9	2.2228e-19	0.368362	0.426	0.365	3.0748e-15	8	Ly9	FALSE	0.061	Cd8 T-prog-like	CD8 T
Maf1	5.19057e-21	0.405639	0.399	0.338	7.18012e-17	8	Maf1	TRUE	0.061	Cd8 T-prog-like	CD8 T
Map4	3.89662e-17	0.366349	0.287	0.226	5.3902e-13	8	Map4	TRUE	0.061	Cd8 T-prog-like	CD8 T
Rab11a	3.96005e-15	0.332498	0.322	0.261	5.47794e-11	8	Rab11a	TRUE	0.061	Cd8 T-prog-like	CD8 T
Luc7l2	2.86597e-19	0.365081	0.663	0.603	3.9645e-15	8	Luc7l2	FALSE	0.06	Cd8 T-prog-like	CD8 T
Cyb5a	2.56528e-16	0.329716	0.547	0.488	3.54855e-12	8	Cyb5a	TRUE	0.059	Cd8 T-prog-like	CD8 T
Nfatc3	2.44754e-15	0.343744	0.435	0.376	3.38568e-11	8	Nfatc3	FALSE	0.059	Cd8 T-prog-like	CD8 T
S100a13	1.81261e-18	0.370822	0.532	0.474	2.50738e-14	8	S100a13	TRUE	0.058	Cd8 T-prog-like	CD8 T
Eif4e2	5.92118e-17	0.328805	0.407	0.349	8.19077e-13	8	Eif4e2	TRUE	0.058	Cd8 T-prog-like	CD8 T
Fam13b	2.53899e-13	0.325583	0.295	0.237	3.51219e-09	8	Fam13b	TRUE	0.058	Cd8 T-prog-like	CD8 T
Tut4	1.8734e-16	0.3734	0.439	0.381	2.59147e-12	8	Tut4	FALSE	0.058	Cd8 T-prog-like	CD8 T
Elf1	5.90382e-33	0.498361	0.713	0.655	8.16676e-29	8	Elf1	FALSE	0.058	Cd8 T-prog-like	CD8 T
Pak2	1.43599e-28	0.435741	0.711	0.653	1.9864e-24	8	Pak2	FALSE	0.058	Cd8 T-prog-like	CD8 T
Tbc1d10c	1.3961e-21	0.398671	0.751	0.694	1.93122e-17	8	Tbc1d10c	TRUE	0.057	Cd8 T-prog-like	CD8 T
Dguok	1.85807e-21	0.364185	0.422	0.365	2.57026e-17	8	Dguok	TRUE	0.057	Cd8 T-prog-like	CD8 T
Fmnl1	2.54358e-19	0.388722	0.518	0.461	3.51853e-15	8	Fmnl1	FALSE	0.057	Cd8 T-prog-like	CD8 T
H2-Q4	2.66706e-16	0.389226	0.699	0.642	3.68935e-12	8	H2-Q4	FALSE	0.057	Cd8 T-prog-like	CD8 T
Slc25a39	3.86032e-13	0.330494	0.264	0.208	5.33998e-09	8	Slc25a39	TRUE	0.056	Cd8 T-prog-like	CD8 T
Cd37	4.13819e-25	0.431133	0.802	0.747	5.72436e-21	8	Cd37	FALSE	0.055	Cd8 T-prog-like	CD8 T
Sqstm1	3.64908e-16	0.392762	0.426	0.371	5.04777e-12	8	Sqstm1	FALSE	0.055	Cd8 T-prog-like	CD8 T
Cnp	7.11935e-18	0.383246	0.607	0.552	9.84819e-14	8	Cnp	FALSE	0.055	Cd8 T-prog-like	CD8 T
Tsc22d41	8.96562e-22	0.377676	0.655	0.601	1.24021e-17	8	Tsc22d4	FALSE	0.054	Cd8 T-prog-like	CD8 T
Vgll4	5.43005e-20	0.363021	0.435	0.381	7.51138e-16	8	Vgll4	FALSE	0.054	Cd8 T-prog-like	CD8 T
Cwc15	1.03187e-13	0.323135	0.595	0.541	1.42739e-09	8	Cwc15	FALSE	0.054	Cd8 T-prog-like	CD8 T
H2-Q7	9.53602e-31	0.510302	0.782	0.729	1.31912e-26	8	H2-Q7	TRUE	0.053	Cd8 T-prog-like	CD8 T
Prelid1	5.87598e-20	0.346744	0.624	0.571	8.12825e-16	8	Prelid1	FALSE	0.053	Cd8 T-prog-like	CD8 T
Ssh2	6.22729e-21	0.404478	0.553	0.5	8.61422e-17	8	Ssh2	FALSE	0.053	Cd8 T-prog-like	CD8 T
Fam189b1	1.79608e-17	0.387389	0.694	0.642	2.48452e-13	8	Fam189b	FALSE	0.052	Cd8 T-prog-like	CD8 T
Ms4a6b1	1.29268e-73	0.70819	0.944	0.893	1.78816e-69	8	Ms4a6b	FALSE	0.051	Cd8 T-prog-like	CD8 T
Rab14	1.10221e-19	0.371003	0.578	0.527	1.52469e-15	8	Rab14	FALSE	0.051	Cd8 T-prog-like	CD8 T
Flna1	8.33991e-19	0.355566	0.501	0.452	1.15366e-14	8	Flna	FALSE	0.049	Cd8 T-prog-like	CD8 T
Iqgap1	2.89487e-28	0.456364	0.69	0.641	4.00447e-24	8	Iqgap1	FALSE	0.049	Cd8 T-prog-like	CD8 T
Paip2	4.47758e-32	0.43795	0.632	0.584	6.19383e-28	8	Paip2	FALSE	0.048	Cd8 T-prog-like	CD8 T
Rab2a	2.60081e-20	0.354425	0.588	0.54	3.59769e-16	8	Rab2a	FALSE	0.048	Cd8 T-prog-like	CD8 T
Dock8	3.00307e-16	0.329199	0.53	0.483	4.15414e-12	8	Dock8	FALSE	0.047	Cd8 T-prog-like	CD8 T
Rbms1	9.54946e-15	0.322402	0.443	0.396	1.32098e-10	8	Rbms1	FALSE	0.047	Cd8 T-prog-like	CD8 T
Wdr1	1.23532e-22	0.4344	0.655	0.609	1.70881e-18	8	Wdr1	TRUE	0.046	Cd8 T-prog-like	CD8 T
Crlf3	1.64252e-23	0.41772	0.622	0.577	2.27209e-19	8	Crlf3	FALSE	0.045	Cd8 T-prog-like	CD8 T
Phf20l1	9.00955e-14	0.340222	0.518	0.473	1.24629e-09	8	Phf20l1	FALSE	0.045	Cd8 T-prog-like	CD8 T
Rhog	2.95632e-19	0.372195	0.528	0.483	4.08948e-15	8	Rhog	FALSE	0.045	Cd8 T-prog-like	CD8 T
Tes1	1.95578e-13	0.356878	0.495	0.45	2.70543e-09	8	Tes	FALSE	0.045	Cd8 T-prog-like	CD8 T
Arhgap45	3.17151e-58	0.66074	0.948	0.903	4.38714e-54	8	Arhgap45	FALSE	0.045	Cd8 T-prog-like	CD8 T
Capza1	2.85776e-22	0.361508	0.636	0.593	3.95314e-18	8	Capza1	FALSE	0.043	Cd8 T-prog-like	CD8 T
Kmt2a	5.83547e-17	0.363804	0.48	0.437	8.07221e-13	8	Kmt2a	FALSE	0.043	Cd8 T-prog-like	CD8 T
Ms4a4b3	4.47413e-257	1.29097	0.996	0.953	6.18906e-253	8	Ms4a4b	FALSE	0.043	Cd8 T-prog-like	CD8 T
Smc6	5.86547e-28	0.450905	0.57	0.527	8.1137e-24	8	Smc6	TRUE	0.043	Cd8 T-prog-like	CD8 T
Jak1	4.59539e-51	0.585524	0.894	0.852	6.3568e-47	8	Jak1	TRUE	0.042	Cd8 T-prog-like	CD8 T
Selplg1	5.82983e-16	0.41484	0.886	0.844	8.0644e-12	8	Selplg	FALSE	0.042	Cd8 T-prog-like	CD8 T
Slc9a3r1	5.45619e-26	0.407146	0.669	0.627	7.54755e-22	8	Slc9a3r1	TRUE	0.042	Cd8 T-prog-like	CD8 T
Sub11	1.14483e-42	0.498769	0.869	0.828	1.58364e-38	8	Sub1	FALSE	0.041	Cd8 T-prog-like	CD8 T
Arid4a	2.63743e-16	0.359854	0.47	0.431	3.64836e-12	8	Arid4a	FALSE	0.039	Cd8 T-prog-like	CD8 T
Dnajc8	2.08883e-17	0.32677	0.507	0.468	2.88948e-13	8	Dnajc8	TRUE	0.039	Cd8 T-prog-like	CD8 T
Gpx4	2.66062e-27	0.44842	0.771	0.733	3.68044e-23	8	Gpx4	TRUE	0.038	Cd8 T-prog-like	CD8 T
Arf61	7.28707e-12	0.338835	0.503	0.466	1.00802e-07	8	Arf6	FALSE	0.037	Cd8 T-prog-like	CD8 T
Dazap2	1.04526e-12	0.361762	0.534	0.497	1.44591e-08	8	Dazap2	FALSE	0.037	Cd8 T-prog-like	CD8 T
H3f3b1	3.23043e-170	1.04666	0.992	0.955	4.46865e-166	8	H3f3b	FALSE	0.037	Cd8 T-prog-like	CD8 T
Ikzf1	1.66806e-22	0.372976	0.694	0.657	2.30743e-18	8	Ikzf1	FALSE	0.037	Cd8 T-prog-like	CD8 T
Prkch	1.914e-28	0.462911	0.563	0.526	2.64763e-24	8	Prkch	FALSE	0.037	Cd8 T-prog-like	CD8 T
Cdc42se1	1.74052e-17	0.373154	0.626	0.591	2.40766e-13	8	Cdc42se1	TRUE	0.035	Cd8 T-prog-like	CD8 T
Tln1	9.01037e-28	0.403469	0.657	0.622	1.2464e-23	8	Tln1	FALSE	0.035	Cd8 T-prog-like	CD8 T
Utrn	2.31518e-18	0.377314	0.541	0.506	3.20258e-14	8	Utrn	FALSE	0.035	Cd8 T-prog-like	CD8 T
Stk38	2.36698e-15	0.334677	0.572	0.537	3.27424e-11	8	Stk38	FALSE	0.035	Cd8 T-prog-like	CD8 T
Dgka1	4.17966e-28	0.522246	0.805	0.771	5.78173e-24	8	Dgka	FALSE	0.034	Cd8 T-prog-like	CD8 T
Hmgb1	2.47266e-22	0.377853	0.863	0.829	3.42043e-18	8	Hmgb1	FALSE	0.034	Cd8 T-prog-like	CD8 T
Cd53	6.81496e-38	0.4812	0.848	0.816	9.42713e-34	8	Cd53	TRUE	0.032	Cd8 T-prog-like	CD8 T
Scand11	2.36819e-58	0.567216	0.817	0.785	3.27592e-54	8	Scand1	FALSE	0.032	Cd8 T-prog-like	CD8 T
Epc1	1.44578e-15	0.326273	0.312	0.282	1.99995e-11	8	Epc1	FALSE	0.03	Cd8 T-prog-like	CD8 T
B4galnt1	1.40858e-13	0.352973	0.703	0.673	1.94849e-09	8	B4galnt1	TRUE	0.03	Cd8 T-prog-like	CD8 T
Clic1	5.37517e-35	0.455154	0.886	0.857	7.43548e-31	8	Clic1	FALSE	0.029	Cd8 T-prog-like	CD8 T
Fis1	4.43413e-25	0.371402	0.736	0.707	6.13373e-21	8	Fis1	FALSE	0.029	Cd8 T-prog-like	CD8 T
Ube2b	3.7691e-21	0.351866	0.617	0.588	5.21379e-17	8	Ube2b	TRUE	0.029	Cd8 T-prog-like	CD8 T
Bcap31	7.53173e-21	0.331013	0.576	0.547	1.04186e-16	8	Bcap31	TRUE	0.029	Cd8 T-prog-like	CD8 T
Cdk2ap2	8.0896e-18	0.423779	0.815	0.786	1.11903e-13	8	Cdk2ap2	TRUE	0.029	Cd8 T-prog-like	CD8 T
Prrc2c	1.02111e-33	0.450535	0.8	0.772	1.4125e-29	8	Prrc2c	FALSE	0.028	Cd8 T-prog-like	CD8 T
Sri	4.54043e-40	0.485423	0.83	0.802	6.28078e-36	8	Sri	TRUE	0.028	Cd8 T-prog-like	CD8 T
Foxp1	1.03465e-25	0.443036	0.786	0.759	1.43123e-21	8	Foxp1	FALSE	0.027	Cd8 T-prog-like	CD8 T
H2afz1	7.63532e-36	0.524408	0.854	0.827	1.05619e-31	8	H2afz	FALSE	0.027	Cd8 T-prog-like	CD8 T
Ucp2	1.19575e-42	0.5237	0.83	0.803	1.65409e-38	8	Ucp2	FALSE	0.027	Cd8 T-prog-like	CD8 T
Cd48	1.04363e-23	0.382241	0.624	0.598	1.44366e-19	8	Cd48	FALSE	0.026	Cd8 T-prog-like	CD8 T
Gimap9	3.92754e-16	0.324454	0.547	0.523	5.43297e-12	8	Gimap9	TRUE	0.024	Cd8 T-prog-like	CD8 T
1810058I24Rik	4.36759e-27	0.37167	0.462	0.439	6.04168e-23	8	1810058I24Rik	TRUE	0.023	Cd8 T-prog-like	CD8 T
Klf2	3.67946e-35	0.65862	0.904	0.882	5.0898e-31	8	Klf2	FALSE	0.022	Cd8 T-prog-like	CD8 T
Crip1	2.78133e-29	0.637235	0.838	0.817	3.84741e-25	8	Crip1	FALSE	0.021	Cd8 T-prog-like	CD8 T
Mcl1	2.40594e-26	0.377376	0.651	0.63	3.32813e-22	8	Mcl1	TRUE	0.021	Cd8 T-prog-like	CD8 T
Pnrc11	5.4594e-13	0.331908	0.755	0.734	7.55198e-09	8	Pnrc1	FALSE	0.021	Cd8 T-prog-like	CD8 T
Ywhaz1	8.5461e-18	0.34568	0.842	0.821	1.18218e-13	8	Ywhaz	FALSE	0.021	Cd8 T-prog-like	CD8 T
Kif21b	7.13388e-19	0.362689	0.437	0.417	9.86829e-15	8	Kif21b	FALSE	0.02	Cd8 T-prog-like	CD8 T
Rock1	1.05976e-15	0.325862	0.574	0.554	1.46597e-11	8	Rock1	FALSE	0.02	Cd8 T-prog-like	CD8 T
Gnas	8.37434e-46	0.534665	0.888	0.869	1.15842e-41	8	Gnas	FALSE	0.019	Cd8 T-prog-like	CD8 T
Ifi2031	2.38952e-16	0.398957	0.699	0.681	3.30542e-12	8	Ifi203	FALSE	0.018	Cd8 T-prog-like	CD8 T
Fyb1	7.01124e-24	0.368105	0.773	0.756	9.69865e-20	8	Fyb	FALSE	0.017	Cd8 T-prog-like	CD8 T
Bptf	3.08551e-19	0.354619	0.557	0.541	4.26818e-15	8	Bptf	FALSE	0.016	Cd8 T-prog-like	CD8 T
Kcnn4	9.07806e-18	0.327	0.543	0.527	1.25577e-13	8	Kcnn4	FALSE	0.016	Cd8 T-prog-like	CD8 T
Ncor1	1.57624e-18	0.326399	0.717	0.701	2.18041e-14	8	Ncor1	FALSE	0.016	Cd8 T-prog-like	CD8 T
Arhgdib	7.82989e-76	0.585554	0.994	0.979	1.08311e-71	8	Arhgdib	TRUE	0.015	Cd8 T-prog-like	CD8 T
Atrx	2.20048e-19	0.35085	0.578	0.563	3.04393e-15	8	Atrx	FALSE	0.015	Cd8 T-prog-like	CD8 T
Bcl11b1	1.36497e-26	0.414393	0.661	0.646	1.88816e-22	8	Bcl11b	FALSE	0.015	Cd8 T-prog-like	CD8 T
Rsrp1	1.41473e-33	0.457947	0.865	0.85	1.95699e-29	8	Rsrp1	FALSE	0.015	Cd8 T-prog-like	CD8 T
Actg11	5.92635e-69	0.693943	0.996	0.983	8.19792e-65	8	Actg1	FALSE	0.013	Cd8 T-prog-like	CD8 T
Anxa5	3.09172e-16	0.322466	0.42	0.407	4.27678e-12	8	Anxa5	TRUE	0.013	Cd8 T-prog-like	CD8 T
Lck	1.83309e-37	0.462908	0.952	0.939	2.53572e-33	8	Lck	FALSE	0.013	Cd8 T-prog-like	CD8 T
Mndal1	3.66019e-20	0.420105	0.728	0.715	5.06315e-16	8	Mndal	FALSE	0.013	Cd8 T-prog-like	CD8 T
Rbm39	2.06423e-23	0.340067	0.946	0.934	2.85544e-19	8	Rbm39	FALSE	0.012	Cd8 T-prog-like	CD8 T
Anp32a	2.96025e-23	0.350978	0.809	0.798	4.09491e-19	8	Anp32a	TRUE	0.011	Cd8 T-prog-like	CD8 T
Oaz1	3.0174e-27	0.336633	0.988	0.977	4.17397e-23	8	Oaz1	FALSE	0.011	Cd8 T-prog-like	CD8 T
Shisa5	4.71261e-70	0.609065	0.992	0.981	6.51895e-66	8	Shisa5	TRUE	0.011	Cd8 T-prog-like	CD8 T
Cnn2	1.48137e-25	0.480465	0.923	0.913	2.04918e-21	8	Cnn2	TRUE	0.01	Cd8 T-prog-like	CD8 T
Ogt	5.42148e-19	0.341421	0.57	0.561	7.49954e-15	8	Ogt	FALSE	0.009	Cd8 T-prog-like	CD8 T
Ftl1	1.03611e-67	0.621067	0.96	0.952	1.43325e-63	8	Ftl1	FALSE	0.008	Cd8 T-prog-like	CD8 T
Myl12b	2.55354e-22	0.377503	0.931	0.924	3.53231e-18	8	Myl12b	TRUE	0.007	Cd8 T-prog-like	CD8 T
Myl6	6.99664e-25	0.349155	0.979	0.973	9.67845e-21	8	Myl6	TRUE	0.006	Cd8 T-prog-like	CD8 T
Ppp1ca	5.27426e-18	0.326248	0.865	0.86	7.29588e-14	8	Ppp1ca	FALSE	0.005	Cd8 T-prog-like	CD8 T
H2-D1	5.16248e-27	0.350148	0.998	0.995	7.14125e-23	8	H2-D1	TRUE	0.003	Cd8 T-prog-like	CD8 T
Mat2b	1.18893e-24	0.336477	0.495	0.492	1.64465e-20	8	Mat2b	TRUE	0.003	Cd8 T-prog-like	CD8 T
Actb	4.03315e-43	0.359711	1	0.998	5.57905e-39	8	Actb	FALSE	0.002	Cd8 T-prog-like	CD8 T
Ubb	3.13268e-19	0.331558	0.985	0.983	4.33344e-15	8	Ubb	TRUE	0.002	Cd8 T-prog-like	CD8 T
Cdc42	5.969e-22	0.334067	0.877	0.876	8.25691e-18	8	Cdc42	TRUE	0.001	Cd8 T-prog-like	CD8 T
Dnaja12	3.65658e-16	0.333416	0.875	0.874	5.05814e-12	8	Dnaja1	FALSE	0.001	Cd8 T-prog-like	CD8 T
Gnai2	4.55327e-36	0.411522	0.798	0.797	6.29855e-32	8	Gnai2	FALSE	0.001	Cd8 T-prog-like	CD8 T
Limd21	3.42527e-21	0.382858	0.973	0.972	4.73817e-17	8	Limd2	FALSE	0.001	Cd8 T-prog-like	CD8 T
Sept1	4.20363e-41	0.463231	0.854	0.854	5.81488e-37	8	Sept1	TRUE	0	Cd8 T-prog-like	CD8 T
Trbc21	1.55344e-24	0.452474	0.9	0.902	2.14888e-20	8	Trbc2	FALSE	-0.002	Cd8 T-prog-like	CD8 T
Sumo21	5.35049e-26	0.335368	0.886	0.89	7.40134e-22	8	Sumo2	FALSE	-0.004	Cd8 T-prog-like	CD8 T
Arpc1b	3.35351e-21	0.33649	0.921	0.926	4.63891e-17	8	Arpc1b	FALSE	-0.005	Cd8 T-prog-like	CD8 T
Arpc5	1.25345e-27	0.383222	0.78	0.785	1.7339e-23	8	Arpc5	TRUE	-0.005	Cd8 T-prog-like	CD8 T
Gimap1	5.78749e-26	0.374478	0.709	0.715	8.00583e-22	8	Gimap1	TRUE	-0.006	Cd8 T-prog-like	CD8 T
Txnip	2.74053e-14	0.398013	0.757	0.763	3.79097e-10	8	Txnip	FALSE	-0.006	Cd8 T-prog-like	CD8 T
Arhgef1	1.8531e-23	0.374464	0.875	0.882	2.56339e-19	8	Arhgef1	FALSE	-0.007	Cd8 T-prog-like	CD8 T
Malat11	5.21295e-29	0.565792	0.983	0.99	7.21108e-25	8	Malat1	FALSE	-0.007	Cd8 T-prog-like	CD8 T
Pkm2	2.84925e-22	0.351665	0.715	0.725	3.94136e-18	8	Pkm	FALSE	-0.01	Cd8 T-prog-like	CD8 T
Trbc12	2.42214e-07	0.466633	0.565	0.575	0.00335055	8	Trbc1	FALSE	-0.01	Cd8 T-prog-like	CD8 T
Slfn21	1.97865e-22	0.406266	0.684	0.698	2.73706e-18	8	Slfn2	FALSE	-0.014	Cd8 T-prog-like	CD8 T
Ptp4a2	6.35226e-22	0.322079	0.667	0.681	8.78708e-18	8	Ptp4a2	TRUE	-0.014	Cd8 T-prog-like	CD8 T
Ubc1	3.54444e-23	0.33262	0.748	0.766	4.90302e-19	8	Ubc	FALSE	-0.018	Cd8 T-prog-like	CD8 T
Stmn11	0	3.25887	0.832	0.086	0	9	Stmn1	FALSE	0.746	Tprolif	CD4 T and CD8 T
Mcm5	1.01021e-256	1.42424	0.81	0.105	1.39742e-252	9	Mcm5	FALSE	0.705	Tprolif	CD4 T and CD8 T
Gmnn	0	1.26826	0.686	0.021	0	9	Gmnn	FALSE	0.665	Tprolif	CD4 T and CD8 T
Mcm6	4.35943e-235	1.47074	0.856	0.191	6.0304e-231	9	Mcm6	FALSE	0.665	Tprolif	CD4 T and CD8 T
Mcm2	8.29779e-216	1.15818	0.752	0.095	1.14783e-211	9	Mcm2	FALSE	0.657	Tprolif	CD4 T and CD8 T
Mcm7	3.71908e-201	1.2668	0.835	0.184	5.1446e-197	9	Mcm7	FALSE	0.651	Tprolif	CD4 T and CD8 T
Mcm3	7.91248e-231	1.44364	0.832	0.182	1.09453e-226	9	Mcm3	FALSE	0.65	Tprolif	CD4 T and CD8 T
Lig1	3.7645e-261	1.39387	0.703	0.059	5.20743e-257	9	Lig1	FALSE	0.644	Tprolif	CD4 T and CD8 T
Hells	2.11845e-236	1.18957	0.706	0.063	2.93045e-232	9	Hells	FALSE	0.643	Tprolif	CD4 T and CD8 T
Mcm4	1.39874e-162	1.04698	0.803	0.179	1.93487e-158	9	Mcm4	FALSE	0.624	Tprolif	CD4 T and CD8 T
Tipin	1.20678e-165	0.993132	0.727	0.127	1.66934e-161	9	Tipin	FALSE	0.6	Tprolif	CD4 T and CD8 T
Dut	2.99897847025637e-321	1.75125	0.852	0.264	4.14848691790563e-317	9	Dut	FALSE	0.588	Tprolif	CD4 T and CD8 T
Cks1b	1.75364e-216	1.23503	0.635	0.058	2.42581e-212	9	Cks1b	FALSE	0.577	Tprolif	CD4 T and CD8 T
Top2a	1.72252e-292	2.35069	0.603	0.028	2.38276e-288	9	Top2a	FALSE	0.575	Tprolif	CD4 T and CD8 T
Lmnb1	4.49134e-178	1.34542	0.708	0.143	6.21287e-174	9	Lmnb1	FALSE	0.565	Tprolif	CD4 T and CD8 T
Cdca71	6.89793e-181	0.906673	0.611	0.063	9.54191e-177	9	Cdca7	FALSE	0.548	Tprolif	CD4 T and CD8 T
Uhrf1	7.9502e-254	1.03717	0.562	0.02	1.09975e-249	9	Uhrf1	FALSE	0.542	Tprolif	CD4 T and CD8 T
Rfc4	4.63177e-155	0.7884	0.635	0.094	6.40712e-151	9	Rfc4	FALSE	0.541	Tprolif	CD4 T and CD8 T
Rrm1	3.73391e-149	0.952514	0.637	0.099	5.16512e-145	9	Rrm1	FALSE	0.538	Tprolif	CD4 T and CD8 T
Ezh21	7.58516e-155	1.1138	0.637	0.103	1.04926e-150	9	Ezh2	FALSE	0.534	Tprolif	CD4 T and CD8 T
Nrm	6.53594e-140	0.831568	0.647	0.113	9.04116e-136	9	Nrm	FALSE	0.534	Tprolif	CD4 T and CD8 T
Asf1b	1.65911e-205	1.08353	0.569	0.039	2.29505e-201	9	Asf1b	FALSE	0.53	Tprolif	CD4 T and CD8 T
Dnmt1	1.931e-113	0.913089	0.752	0.226	2.67115e-109	9	Dnmt1	FALSE	0.526	Tprolif	CD4 T and CD8 T
Tyms	7.68892e-222	1.37103	0.572	0.047	1.06361e-217	9	Tyms	FALSE	0.525	Tprolif	CD4 T and CD8 T
Smc2	1.23711e-146	1.25502	0.667	0.146	1.71129e-142	9	Smc2	FALSE	0.521	Tprolif	CD4 T and CD8 T
Tcf19	4.87133e-223	0.99713	0.543	0.025	6.73852e-219	9	Tcf19	FALSE	0.518	Tprolif	CD4 T and CD8 T
Rad51	1.10198e-268	0.80108	0.528	0.012	1.52437e-264	9	Rad51	FALSE	0.516	Tprolif	CD4 T and CD8 T
Spc24	8.68933e-261	1.03512	0.528	0.014	1.202e-256	9	Spc24	FALSE	0.514	Tprolif	CD4 T and CD8 T
Tfdp1	1.34613e-129	0.747542	0.633	0.119	1.8621e-125	9	Tfdp1	FALSE	0.514	Tprolif	CD4 T and CD8 T
Rfc3	3.93126e-158	0.742177	0.586	0.073	5.43811e-154	9	Rfc3	FALSE	0.513	Tprolif	CD4 T and CD8 T
Topbp1	5.23548e-131	0.638289	0.667	0.154	7.24224e-127	9	Topbp1	FALSE	0.513	Tprolif	CD4 T and CD8 T
Fen1	1.07947e-136	0.780154	0.611	0.099	1.49323e-132	9	Fen1	FALSE	0.512	Tprolif	CD4 T and CD8 T
Nsd2	1.64188e-183	0.825178	0.557	0.046	2.27121e-179	9	Nsd2	FALSE	0.511	Tprolif	CD4 T and CD8 T
Cbx5	2.0811e-126	0.715562	0.647	0.14	2.87878e-122	9	Cbx5	FALSE	0.507	Tprolif	CD4 T and CD8 T
Cks2	1.21222e-170	1.33558	0.567	0.063	1.67687e-166	9	Cks2	FALSE	0.504	Tprolif	CD4 T and CD8 T
Fignl1	3.67398e-270	0.61806	0.511	0.01	5.08222e-266	9	Fignl1	FALSE	0.501	Tprolif	CD4 T and CD8 T
Pmf1	2.52499e-153	0.613266	0.584	0.085	3.49282e-149	9	Pmf1	FALSE	0.499	Tprolif	CD4 T and CD8 T
Prim1	1.74454e-153	0.694574	0.567	0.07	2.41323e-149	9	Prim1	FALSE	0.497	Tprolif	CD4 T and CD8 T
Pclaf	7.19785e-242	2.22243	0.513	0.017	9.95678e-238	9	Pclaf	FALSE	0.496	Tprolif	CD4 T and CD8 T
Dhfr	1.62633e-190	0.750646	0.53	0.035	2.2497e-186	9	Dhfr	FALSE	0.495	Tprolif	CD4 T and CD8 T
Rfc2	4.69638e-94	0.779512	0.759	0.264	6.4965e-90	9	Rfc2	FALSE	0.495	Tprolif	CD4 T and CD8 T
Hmgn2	8.61542e-209	1.5948	0.844	0.352	1.19177e-204	9	Hmgn2	FALSE	0.492	Tprolif	CD4 T and CD8 T
Rfc5	5.43921e-152	0.606496	0.569	0.078	7.52406e-148	9	Rfc5	FALSE	0.491	Tprolif	CD4 T and CD8 T
Atpif11	7.8271e-93	0.682281	0.766	0.276	1.08272e-88	9	Atpif1	FALSE	0.49	Tprolif	CD4 T and CD8 T
Slbp	1.54266e-151	1.25476	0.813	0.323	2.13397e-147	9	Slbp	FALSE	0.49	Tprolif	CD4 T and CD8 T
Acot7	5.45354e-148	0.647735	0.562	0.074	7.54389e-144	9	Acot7	TRUE	0.488	Tprolif	CD4 T and CD8 T
Dctpp11	3.41087e-99	0.869661	0.669	0.184	4.71826e-95	9	Dctpp1	FALSE	0.485	Tprolif	CD4 T and CD8 T
Pcna1	2.37526e-200	1.46402	0.781	0.296	3.28569e-196	9	Pcna	FALSE	0.485	Tprolif	CD4 T and CD8 T
Hmgb21	0	3.04881	0.898	0.414	0	9	Hmgb2	FALSE	0.484	Tprolif	CD4 T and CD8 T
Timeless	1.05412e-145	0.624684	0.562	0.081	1.45816e-141	9	Timeless	TRUE	0.481	Tprolif	CD4 T and CD8 T
Cenpm	8.76068e-243	0.71713	0.491	0.012	1.21186e-238	9	Cenpm	FALSE	0.479	Tprolif	CD4 T and CD8 T
Orc6	1.67987e-138	0.579487	0.577	0.1	2.32377e-134	9	Orc6	FALSE	0.477	Tprolif	CD4 T and CD8 T
Siva1	7.10404e-98	0.761207	0.647	0.171	9.82702e-94	9	Siva1	FALSE	0.476	Tprolif	CD4 T and CD8 T
Tk1	1.66981e-264	1.04131	0.484	0.008	2.30985e-260	9	Tk1	FALSE	0.476	Tprolif	CD4 T and CD8 T
Cenps	2.16456e-201	0.582102	0.504	0.029	2.99424e-197	9	Cenps	FALSE	0.475	Tprolif	CD4 T and CD8 T
Tmem2561	9.88589e-105	0.533021	0.693	0.218	1.36751e-100	9	Tmem256	FALSE	0.475	Tprolif	CD4 T and CD8 T
Cenpw	5.43364e-169	0.649802	0.518	0.045	7.51635e-165	9	Cenpw	FALSE	0.473	Tprolif	CD4 T and CD8 T
Gins2	9.22077e-204	0.60569	0.496	0.024	1.27551e-199	9	Gins2	FALSE	0.472	Tprolif	CD4 T and CD8 T
Chaf1b	6.26628e-170	0.616047	0.518	0.049	8.66815e-166	9	Chaf1b	TRUE	0.469	Tprolif	CD4 T and CD8 T
Ppil1	3.05843e-102	0.615487	0.63	0.162	4.23073e-98	9	Ppil1	FALSE	0.468	Tprolif	CD4 T and CD8 T
Rpa2	1.15067e-94	0.669334	0.647	0.179	1.59173e-90	9	Rpa2	TRUE	0.468	Tprolif	CD4 T and CD8 T
Tceal9	1.16688e-126	0.552507	0.586	0.118	1.61415e-122	9	Tceal9	FALSE	0.468	Tprolif	CD4 T and CD8 T
Hat1	7.40358e-107	0.5669	0.623	0.158	1.02414e-102	9	Hat1	FALSE	0.465	Tprolif	CD4 T and CD8 T
Chaf1a	7.74604e-223	0.600905	0.479	0.015	1.07151e-218	9	Chaf1a	FALSE	0.464	Tprolif	CD4 T and CD8 T
Cdt1	1.14186e-117	0.587269	0.577	0.119	1.57954e-113	9	Cdt1	TRUE	0.458	Tprolif	CD4 T and CD8 T
Dynll2	1.6461e-105	0.546309	0.613	0.156	2.27705e-101	9	Dynll2	FALSE	0.457	Tprolif	CD4 T and CD8 T
Sdf2l1	2.31043e-106	0.551191	0.611	0.154	3.19601e-102	9	Sdf2l1	FALSE	0.457	Tprolif	CD4 T and CD8 T
Haus4	1.91898e-117	0.513693	0.594	0.138	2.65453e-113	9	Haus4	TRUE	0.456	Tprolif	CD4 T and CD8 T
Rpa3	2.67462e-83	0.582002	0.713	0.258	3.6998e-79	9	Rpa3	FALSE	0.455	Tprolif	CD4 T and CD8 T
Ccdc34	1.6109e-131	0.658943	0.528	0.074	2.22836e-127	9	Ccdc34	FALSE	0.454	Tprolif	CD4 T and CD8 T
Hpf1	2.31194e-79	0.702951	0.72	0.267	3.19811e-75	9	Hpf1	FALSE	0.453	Tprolif	CD4 T and CD8 T
Dtymk	2.57147e-81	0.564207	0.706	0.26	3.55711e-77	9	Dtymk	FALSE	0.446	Tprolif	CD4 T and CD8 T
Tacc3	3.402e-185	0.722285	0.467	0.022	4.70598e-181	9	Tacc3	FALSE	0.445	Tprolif	CD4 T and CD8 T
Selenoh	3.09268e-115	1.12345	0.837	0.394	4.2781e-111	9	Selenoh	FALSE	0.443	Tprolif	CD4 T and CD8 T
Atad2	9.31371e-85	0.82587	0.657	0.216	1.28837e-80	9	Atad2	FALSE	0.441	Tprolif	CD4 T and CD8 T
Usp1	1.26479e-82	0.608736	0.667	0.226	1.74958e-78	9	Usp1	FALSE	0.441	Tprolif	CD4 T and CD8 T
Cdca7l	1.32368e-126	0.517554	0.53	0.093	1.83104e-122	9	Cdca7l	TRUE	0.437	Tprolif	CD4 T and CD8 T
Cdk1	2.79467e-230	1.06477	0.443	0.009	3.86586e-226	9	Cdk1	FALSE	0.434	Tprolif	CD4 T and CD8 T
Nasp1	2.67006e-75	0.782007	0.703	0.27	3.69349e-71	9	Nasp	FALSE	0.433	Tprolif	CD4 T and CD8 T
Plp2	1.74796e-102	0.533681	0.572	0.139	2.41796e-98	9	Plp2	FALSE	0.433	Tprolif	CD4 T and CD8 T
Cdca8	7.50789e-195	1.09325	0.45	0.018	1.03857e-190	9	Cdca8	FALSE	0.432	Tprolif	CD4 T and CD8 T
Prim2	1.29692e-151	0.448047	0.494	0.062	1.79402e-147	9	Prim2	TRUE	0.432	Tprolif	CD4 T and CD8 T
Tmpo	4.07177e-101	1.03831	0.735	0.303	5.63248e-97	9	Tmpo	FALSE	0.432	Tprolif	CD4 T and CD8 T
Anapc15	5.0723e-121	0.409444	0.562	0.131	7.01651e-117	9	Anapc15	FALSE	0.431	Tprolif	CD4 T and CD8 T
Ppih	2.72768e-103	0.444877	0.613	0.183	3.77319e-99	9	Ppih	TRUE	0.43	Tprolif	CD4 T and CD8 T
Rrm2	3.09649e-228	1.68508	0.44	0.01	4.28338e-224	9	Rrm2	FALSE	0.43	Tprolif	CD4 T and CD8 T
Pold3	6.31278e-130	0.45902	0.518	0.09	8.73247e-126	9	Pold3	FALSE	0.428	Tprolif	CD4 T and CD8 T
Fkbp2	5.57129e-81	0.529825	0.65	0.224	7.70677e-77	9	Fkbp2	FALSE	0.426	Tprolif	CD4 T and CD8 T
Cenpk	1.73698e-205	0.573724	0.438	0.013	2.40276e-201	9	Cenpk	TRUE	0.425	Tprolif	CD4 T and CD8 T
Csrp1	2.08806e-114	0.479456	0.545	0.12	2.88841e-110	9	Csrp1	TRUE	0.425	Tprolif	CD4 T and CD8 T
Dtl	1.25563e-220	0.681635	0.433	0.009	1.73692e-216	9	Dtl	FALSE	0.424	Tprolif	CD4 T and CD8 T
Rnaseh2b	1.7152e-122	0.4479	0.521	0.097	2.37264e-118	9	Rnaseh2b	FALSE	0.424	Tprolif	CD4 T and CD8 T
Lsm21	3.21618e-68	0.537862	0.749	0.327	4.44894e-64	9	Lsm2	FALSE	0.422	Tprolif	CD4 T and CD8 T
Mki67	1.69117e-210	1.76653	0.433	0.011	2.33939e-206	9	Mki67	FALSE	0.422	Tprolif	CD4 T and CD8 T
Rmi2	1.47052e-145	0.505678	0.472	0.05	2.03416e-141	9	Rmi2	FALSE	0.422	Tprolif	CD4 T and CD8 T
Ncapd2	2.05227e-158	0.597232	0.45	0.03	2.83891e-154	9	Ncapd2	FALSE	0.42	Tprolif	CD4 T and CD8 T
Pold1	1.53722e-143	0.481787	0.47	0.052	2.12644e-139	9	Pold1	FALSE	0.418	Tprolif	CD4 T and CD8 T
Nelfe	2.82316e-98	0.547957	0.53	0.114	3.90528e-94	9	Nelfe	FALSE	0.416	Tprolif	CD4 T and CD8 T
Bex3	1.88918e-81	0.495759	0.676	0.261	2.6133e-77	9	Bex3	TRUE	0.415	Tprolif	CD4 T and CD8 T
Cdc45	8.45051e-209	0.54364	0.423	0.01	1.16896e-204	9	Cdc45	TRUE	0.413	Tprolif	CD4 T and CD8 T
Rtn31	4.52431e-75	0.442294	0.701	0.289	6.25848e-71	9	Rtn3	FALSE	0.412	Tprolif	CD4 T and CD8 T
Slc29a11	7.24943e-119	0.425211	0.526	0.114	1.00281e-114	9	Slc29a1	FALSE	0.412	Tprolif	CD4 T and CD8 T
Clspn	9.77626e-172	0.732474	0.431	0.02	1.35235e-167	9	Clspn	FALSE	0.411	Tprolif	CD4 T and CD8 T
Dpy30	9.46518e-67	0.5066	0.742	0.331	1.30932e-62	9	Dpy30	TRUE	0.411	Tprolif	CD4 T and CD8 T
Tpi11	1.15363e-73	0.643932	0.594	0.184	1.59581e-69	9	Tpi1	FALSE	0.41	Tprolif	CD4 T and CD8 T
Gm499801	2.5451e-74	0.807391	0.579	0.17	3.52063e-70	9	Gm49980	FALSE	0.409	Tprolif	CD4 T and CD8 T
Mad2l1	3.06186e-147	0.517843	0.445	0.038	4.23548e-143	9	Mad2l1	FALSE	0.407	Tprolif	CD4 T and CD8 T
Dek	3.6186e-195	1.33505	0.878	0.472	5.00562e-191	9	Dek	FALSE	0.406	Tprolif	CD4 T and CD8 T
Prdx4	1.53994e-118	0.529385	0.472	0.066	2.13019e-114	9	Prdx4	FALSE	0.406	Tprolif	CD4 T and CD8 T
Rad51ap1	5.78033e-206	0.572828	0.416	0.01	7.99592e-202	9	Rad51ap1	TRUE	0.406	Tprolif	CD4 T and CD8 T
Dnajc9	3.44491e-65	0.68787	0.805	0.4	4.76535e-61	9	Dnajc9	FALSE	0.405	Tprolif	CD4 T and CD8 T
Mrpl14	1.63233e-78	0.414839	0.655	0.251	2.25801e-74	9	Mrpl14	TRUE	0.404	Tprolif	CD4 T and CD8 T
Pola2	6.04829e-107	0.428143	0.528	0.124	8.3666e-103	9	Pola2	FALSE	0.404	Tprolif	CD4 T and CD8 T
Psat11	4.5515e-118	0.428754	0.506	0.102	6.29609e-114	9	Psat1	FALSE	0.404	Tprolif	CD4 T and CD8 T
Cdk41	5.23996e-65	0.683169	0.854	0.451	7.24844e-61	9	Cdk4	FALSE	0.403	Tprolif	CD4 T and CD8 T
Pola1	7.68189e-146	0.508008	0.44	0.037	1.06264e-141	9	Pola1	FALSE	0.403	Tprolif	CD4 T and CD8 T
Acp1	1.11269e-75	0.440586	0.64	0.238	1.53919e-71	9	Acp1	FALSE	0.402	Tprolif	CD4 T and CD8 T
Prdx21	3.40707e-61	0.523047	0.73	0.328	4.713e-57	9	Prdx2	FALSE	0.402	Tprolif	CD4 T and CD8 T
Rpa1	4.36276e-81	0.407652	0.645	0.243	6.03501e-77	9	Rpa1	FALSE	0.402	Tprolif	CD4 T and CD8 T
Alyref1	9.91138e-84	0.842165	0.762	0.361	1.37104e-79	9	Alyref	FALSE	0.401	Tprolif	CD4 T and CD8 T
Ndc80	8.71482e-159	0.587326	0.426	0.025	1.20552e-154	9	Ndc80	TRUE	0.401	Tprolif	CD4 T and CD8 T
Fh1	1.45387e-104	0.340774	0.589	0.189	2.01114e-100	9	Fh1	FALSE	0.4	Tprolif	CD4 T and CD8 T
Fam111a	5.32813e-85	0.509961	0.562	0.163	7.37041e-81	9	Fam111a	FALSE	0.399	Tprolif	CD4 T and CD8 T
Snx5	3.0831e-81	0.368809	0.735	0.336	4.26485e-77	9	Snx5	FALSE	0.399	Tprolif	CD4 T and CD8 T
Vdac1	4.29297e-66	0.448549	0.706	0.307	5.93847e-62	9	Vdac1	TRUE	0.399	Tprolif	CD4 T and CD8 T
Pgp	1.31039e-80	0.395013	0.659	0.262	1.81266e-76	9	Pgp	FALSE	0.397	Tprolif	CD4 T and CD8 T
Birc5	3.25601e-213	1.81127	0.406	0.01	4.50403e-209	9	Birc5	FALSE	0.396	Tprolif	CD4 T and CD8 T
Etfb	1.71606e-73	0.382323	0.698	0.302	2.37383e-69	9	Etfb	FALSE	0.396	Tprolif	CD4 T and CD8 T
Lockd	9.32634e-186	0.803745	0.409	0.013	1.29011e-181	9	Lockd	FALSE	0.396	Tprolif	CD4 T and CD8 T
Mrpl13	1.84412e-83	0.362525	0.647	0.252	2.55098e-79	9	Mrpl13	TRUE	0.395	Tprolif	CD4 T and CD8 T
Nans	2.38412e-79	0.379459	0.659	0.264	3.29795e-75	9	Nans	FALSE	0.395	Tprolif	CD4 T and CD8 T
Dcps	2.66647e-82	0.340417	0.672	0.278	3.68852e-78	9	Dcps	TRUE	0.394	Tprolif	CD4 T and CD8 T
Tbcb	3.5043e-85	0.362965	0.642	0.248	4.8475e-81	9	Tbcb	FALSE	0.394	Tprolif	CD4 T and CD8 T
Cdk2	6.08452e-127	0.431406	0.453	0.06	8.41672e-123	9	Cdk2	FALSE	0.393	Tprolif	CD4 T and CD8 T
E2f1	2.90909e-180	0.52156	0.406	0.013	4.02414e-176	9	E2f1	TRUE	0.393	Tprolif	CD4 T and CD8 T
Meaf6	5.42341e-99	0.38459	0.545	0.152	7.50221e-95	9	Meaf6	FALSE	0.393	Tprolif	CD4 T and CD8 T
Dbi	7.55654e-57	0.611552	0.762	0.37	1.0453e-52	9	Dbi	FALSE	0.392	Tprolif	CD4 T and CD8 T
Ssna1	4.11801e-67	0.369986	0.742	0.352	5.69644e-63	9	Ssna1	FALSE	0.39	Tprolif	CD4 T and CD8 T
Cdc20	8.94385e-130	0.978677	0.421	0.035	1.2372e-125	9	Cdc20	FALSE	0.386	Tprolif	CD4 T and CD8 T
Lsm3	1.25689e-56	0.461109	0.752	0.366	1.73866e-52	9	Lsm3	FALSE	0.386	Tprolif	CD4 T and CD8 T
Lsm8	5.36812e-61	0.410284	0.781	0.395	7.42572e-57	9	Lsm8	TRUE	0.386	Tprolif	CD4 T and CD8 T
Pole2	3.98289e-114	0.400902	0.491	0.105	5.50953e-110	9	Pole2	TRUE	0.386	Tprolif	CD4 T and CD8 T
Cbx1	3.20514e-61	0.436798	0.764	0.379	4.43367e-57	9	Cbx1	FALSE	0.385	Tprolif	CD4 T and CD8 T
Ncaph2	5.61591e-80	0.393654	0.572	0.187	7.76849e-76	9	Ncaph2	TRUE	0.385	Tprolif	CD4 T and CD8 T
Cmc2	1.81349e-89	0.452387	0.513	0.13	2.5086e-85	9	Cmc2	FALSE	0.383	Tprolif	CD4 T and CD8 T
Exosc8	5.0605e-58	0.420578	0.745	0.362	7.00019e-54	9	Exosc8	FALSE	0.383	Tprolif	CD4 T and CD8 T
Nxt1	6.25826e-87	0.374981	0.591	0.208	8.65706e-83	9	Nxt1	FALSE	0.383	Tprolif	CD4 T and CD8 T
Anapc5	1.52694e-54	0.481885	0.827	0.445	2.11222e-50	9	Anapc5	FALSE	0.382	Tprolif	CD4 T and CD8 T
Commd1	3.3037e-74	0.404384	0.608	0.226	4.57001e-70	9	Commd1	FALSE	0.382	Tprolif	CD4 T and CD8 T
Mthfd2	3.29302e-73	0.446635	0.586	0.204	4.55524e-69	9	Mthfd2	TRUE	0.382	Tprolif	CD4 T and CD8 T
Rnaseh2a	7.40095e-98	0.397115	0.518	0.136	1.02377e-93	9	Rnaseh2a	TRUE	0.382	Tprolif	CD4 T and CD8 T
Cenpx	7.78888e-55	0.470568	0.796	0.416	1.07744e-50	9	Cenpx	TRUE	0.38	Tprolif	CD4 T and CD8 T
Pold2	2.52795e-99	0.368338	0.516	0.136	3.49691e-95	9	Pold2	TRUE	0.38	Tprolif	CD4 T and CD8 T
Rfc1	1.16419e-73	0.353856	0.635	0.255	1.61043e-69	9	Rfc1	FALSE	0.38	Tprolif	CD4 T and CD8 T
Rif1	3.60645e-75	0.469433	0.574	0.194	4.9888e-71	9	Rif1	FALSE	0.38	Tprolif	CD4 T and CD8 T
H2afx	1.78461e-125	1.56779	0.603	0.224	2.46866e-121	9	H2afx	FALSE	0.379	Tprolif	CD4 T and CD8 T
Paics	3.28376e-55	0.474549	0.701	0.322	4.54243e-51	9	Paics	FALSE	0.379	Tprolif	CD4 T and CD8 T
Elof1	3.01773e-70	0.401394	0.628	0.25	4.17443e-66	9	Elof1	FALSE	0.378	Tprolif	CD4 T and CD8 T
Phgdh1	1.43187e-62	0.400902	0.715	0.337	1.98071e-58	9	Phgdh	FALSE	0.378	Tprolif	CD4 T and CD8 T
Ssrp11	2.24978e-59	0.627481	0.861	0.483	3.11212e-55	9	Ssrp1	FALSE	0.378	Tprolif	CD4 T and CD8 T
Ifi30	8.6788e-89	0.513018	0.482	0.105	1.20054e-84	9	Ifi30	FALSE	0.377	Tprolif	CD4 T and CD8 T
Pdap11	3.76513e-65	0.4211	0.727	0.35	5.2083e-61	9	Pdap1	FALSE	0.377	Tprolif	CD4 T and CD8 T
Atad5	1.25223e-139	0.461629	0.409	0.033	1.73221e-135	9	Atad5	TRUE	0.376	Tprolif	CD4 T and CD8 T
Baz1b	3.06703e-64	0.409405	0.696	0.32	4.24262e-60	9	Baz1b	FALSE	0.376	Tprolif	CD4 T and CD8 T
Ptms4	4.05514e-70	0.834821	0.509	0.133	5.60947e-66	9	Ptms	FALSE	0.376	Tprolif	CD4 T and CD8 T
Hist1h2ap	5.68387e-235	3.43301	0.455	0.08	7.8625e-231	9	Hist1h2ap	FALSE	0.375	Tprolif	CD4 T and CD8 T
Tubg1	1.8229e-102	0.396271	0.501	0.126	2.52162e-98	9	Tubg1	TRUE	0.375	Tprolif	CD4 T and CD8 T
Ncapd3	6.39707e-78	0.450172	0.54	0.166	8.84907e-74	9	Ncapd3	TRUE	0.374	Tprolif	CD4 T and CD8 T
Nsmce1	2.63237e-53	0.498714	0.71	0.336	3.64135e-49	9	Nsmce1	FALSE	0.374	Tprolif	CD4 T and CD8 T
Smc1a	6.21884e-56	0.588292	0.832	0.458	8.60252e-52	9	Smc1a	FALSE	0.374	Tprolif	CD4 T and CD8 T
Ap2s1	8.27124e-52	0.492644	0.783	0.41	1.14416e-47	9	Ap2s1	FALSE	0.373	Tprolif	CD4 T and CD8 T
Cisd1	1.34409e-79	0.370962	0.567	0.194	1.85928e-75	9	Cisd1	FALSE	0.373	Tprolif	CD4 T and CD8 T
Eri1	4.23389e-72	0.386602	0.623	0.25	5.85674e-68	9	Eri1	FALSE	0.373	Tprolif	CD4 T and CD8 T
Maz	1.42631e-52	0.521168	0.71	0.337	1.97301e-48	9	Maz	FALSE	0.373	Tprolif	CD4 T and CD8 T
Pfdn6	3.44629e-62	0.356547	0.74	0.367	4.76725e-58	9	Pfdn6	FALSE	0.373	Tprolif	CD4 T and CD8 T
Cenph	2.69071e-176	0.472625	0.384	0.012	3.72206e-172	9	Cenph	TRUE	0.372	Tprolif	CD4 T and CD8 T
Zbtb8os	5.8044e-66	0.371675	0.698	0.327	8.02923e-62	9	Zbtb8os	FALSE	0.371	Tprolif	CD4 T and CD8 T
Knstrn	5.96901e-127	0.625288	0.401	0.031	8.25694e-123	9	Knstrn	FALSE	0.37	Tprolif	CD4 T and CD8 T
Rbl1	3.7495e-128	0.323196	0.45	0.08	5.18669e-124	9	Rbl1	TRUE	0.37	Tprolif	CD4 T and CD8 T
AI662270	2.00438e-68	0.357821	0.669	0.3	2.77265e-64	9	AI662270	FALSE	0.369	Tprolif	CD4 T and CD8 T
Lsm5	1.28924e-52	0.450934	0.793	0.424	1.78341e-48	9	Lsm5	FALSE	0.369	Tprolif	CD4 T and CD8 T
Naa10	5.07461e-58	0.410829	0.73	0.361	7.01971e-54	9	Naa10	TRUE	0.369	Tprolif	CD4 T and CD8 T
Vdac3	2.66621e-62	0.353299	0.732	0.363	3.68817e-58	9	Vdac3	FALSE	0.369	Tprolif	CD4 T and CD8 T
Mrpl28	1.66957e-75	0.357093	0.637	0.269	2.30952e-71	9	Mrpl28	TRUE	0.368	Tprolif	CD4 T and CD8 T
Dazap1	5.00542e-59	0.377229	0.732	0.365	6.92399e-55	9	Dazap1	FALSE	0.367	Tprolif	CD4 T and CD8 T
Mrpl18	5.04798e-63	0.680785	0.864	0.497	6.98287e-59	9	Mrpl18	FALSE	0.367	Tprolif	CD4 T and CD8 T
Pdia61	3.53548e-55	0.449397	0.715	0.348	4.89063e-51	9	Pdia6	FALSE	0.367	Tprolif	CD4 T and CD8 T
Ung	2.71601e-83	0.573769	0.46	0.093	3.75705e-79	9	Ung	TRUE	0.367	Tprolif	CD4 T and CD8 T
Hirip3	4.51097e-89	0.456166	0.47	0.105	6.24003e-85	9	Hirip3	FALSE	0.365	Tprolif	CD4 T and CD8 T
Mrpl51	1.6138e-64	0.388471	0.681	0.316	2.23237e-60	9	Mrpl51	FALSE	0.365	Tprolif	CD4 T and CD8 T
Nudt21	3.39945e-50	0.470061	0.832	0.467	4.70246e-46	9	Nudt21	FALSE	0.365	Tprolif	CD4 T and CD8 T
Hmgn5	1.91841e-89	0.451987	0.467	0.103	2.65374e-85	9	Hmgn5	FALSE	0.364	Tprolif	CD4 T and CD8 T
Impdh21	2.92257e-48	0.513275	0.808	0.444	4.0428e-44	9	Impdh2	FALSE	0.364	Tprolif	CD4 T and CD8 T
Dck1	7.69807e-95	0.422513	0.462	0.099	1.06487e-90	9	Dck	FALSE	0.363	Tprolif	CD4 T and CD8 T
Ddx391	2.0553e-51	0.42164	0.766	0.403	2.84309e-47	9	Ddx39	FALSE	0.363	Tprolif	CD4 T and CD8 T
Pole	1.74792e-165	0.402407	0.377	0.014	2.4179e-161	9	Pole	TRUE	0.363	Tprolif	CD4 T and CD8 T
Impa2	4.90162e-128	0.344386	0.414	0.052	6.78041e-124	9	Impa2	TRUE	0.362	Tprolif	CD4 T and CD8 T
Smarcc11	6.80467e-69	0.383487	0.591	0.229	9.4129e-65	9	Smarcc1	FALSE	0.362	Tprolif	CD4 T and CD8 T
Trim28	7.44522e-70	0.323513	0.655	0.293	1.0299e-65	9	Trim28	FALSE	0.362	Tprolif	CD4 T and CD8 T
Cit	7.21168e-194	0.507492	0.367	0.006	9.97592e-190	9	Cit	TRUE	0.361	Tprolif	CD4 T and CD8 T
Cnih41	4.23786e-78	0.335873	0.564	0.203	5.86223e-74	9	Cnih4	FALSE	0.361	Tprolif	CD4 T and CD8 T
Eif1ax1	2.50478e-64	0.328444	0.723	0.362	3.46487e-60	9	Eif1ax	FALSE	0.361	Tprolif	CD4 T and CD8 T
Bckdk	4.55451e-95	0.337003	0.501	0.141	6.30025e-91	9	Bckdk	TRUE	0.36	Tprolif	CD4 T and CD8 T
Incenp	2.14695e-89	0.780263	0.426	0.066	2.96987e-85	9	Incenp	FALSE	0.36	Tprolif	CD4 T and CD8 T
Ptpn73	1.33027e-72	0.367336	0.567	0.207	1.84016e-68	9	Ptpn7	FALSE	0.36	Tprolif	CD4 T and CD8 T
Lsm61	3.79347e-49	0.56704	0.808	0.449	5.24751e-45	9	Lsm6	FALSE	0.359	Tprolif	CD4 T and CD8 T
Cdca3	4.82537e-175	0.745644	0.367	0.009	6.67494e-171	9	Cdca3	FALSE	0.358	Tprolif	CD4 T and CD8 T
Nap1l11	6.20098e-122	1.08015	0.891	0.533	8.57782e-118	9	Nap1l1	FALSE	0.358	Tprolif	CD4 T and CD8 T
Suz12	2.79917e-67	0.364575	0.618	0.26	3.87209e-63	9	Suz12	TRUE	0.358	Tprolif	CD4 T and CD8 T
Snrpd11	2.11218e-67	0.745718	0.849	0.492	2.92178e-63	9	Snrpd1	FALSE	0.357	Tprolif	CD4 T and CD8 T
Wdr76	5.2309e-105	0.344289	0.457	0.1	7.23591e-101	9	Wdr76	TRUE	0.357	Tprolif	CD4 T and CD8 T
Aarsd1	1.89367e-76	0.336871	0.569	0.213	2.61952e-72	9	Aarsd1	TRUE	0.356	Tprolif	CD4 T and CD8 T
Rbbp71	6.35851e-48	0.5013	0.835	0.479	8.79573e-44	9	Rbbp7	FALSE	0.356	Tprolif	CD4 T and CD8 T
Sae1	3.48445e-61	0.343703	0.659	0.303	4.82004e-57	9	Sae1	FALSE	0.356	Tprolif	CD4 T and CD8 T
Thoc7	4.23328e-56	0.332761	0.752	0.396	5.8559e-52	9	Thoc7	TRUE	0.356	Tprolif	CD4 T and CD8 T
Rbbp8	3.01596e-113	0.372687	0.418	0.063	4.17198e-109	9	Rbbp8	TRUE	0.355	Tprolif	CD4 T and CD8 T
Hdgf1	2.61594e-47	0.449778	0.791	0.439	3.61864e-43	9	Hdgf	FALSE	0.352	Tprolif	CD4 T and CD8 T
Zfp367	3.17333e-137	0.421623	0.38	0.028	4.38966e-133	9	Zfp367	TRUE	0.352	Tprolif	CD4 T and CD8 T
Hdac1	9.94229e-49	0.384516	0.783	0.432	1.37532e-44	9	Hdac1	TRUE	0.351	Tprolif	CD4 T and CD8 T
Mrpl42	2.25813e-50	0.430164	0.749	0.398	3.12367e-46	9	Mrpl42	TRUE	0.351	Tprolif	CD4 T and CD8 T
Pgk11	2.08749e-61	0.727218	0.871	0.52	2.88763e-57	9	Pgk1	FALSE	0.351	Tprolif	CD4 T and CD8 T
Plk4	6.22969e-134	0.373144	0.384	0.033	8.61753e-130	9	Plk4	FALSE	0.351	Tprolif	CD4 T and CD8 T
Hjurp	5.12014e-92	0.464045	0.426	0.076	7.0827e-88	9	Hjurp	FALSE	0.35	Tprolif	CD4 T and CD8 T
Txnl11	1.20264e-55	0.329106	0.749	0.399	1.66361e-51	9	Txnl1	FALSE	0.35	Tprolif	CD4 T and CD8 T
Ncapg2	6.41341e-169	0.532686	0.358	0.009	8.87167e-165	9	Ncapg2	FALSE	0.349	Tprolif	CD4 T and CD8 T
Dleu21	8.96518e-76	0.368993	0.516	0.168	1.24015e-71	9	Dleu2	FALSE	0.348	Tprolif	CD4 T and CD8 T
Nsmce4a	1.88318e-48	0.376102	0.769	0.421	2.60501e-44	9	Nsmce4a	FALSE	0.348	Tprolif	CD4 T and CD8 T
Casp8ap2	2.66714e-67	0.33402	0.591	0.244	3.68945e-63	9	Casp8ap2	TRUE	0.347	Tprolif	CD4 T and CD8 T
Pa2g41	6.51423e-50	0.487385	0.895	0.548	9.01113e-46	9	Pa2g4	FALSE	0.347	Tprolif	CD4 T and CD8 T
Nusap1	3.35716e-179	1.18488	0.353	0.008	4.64396e-175	9	Nusap1	FALSE	0.345	Tprolif	CD4 T and CD8 T
Rfwd3	3.94406e-116	0.324168	0.416	0.071	5.45582e-112	9	Rfwd3	TRUE	0.345	Tprolif	CD4 T and CD8 T
Aurkaip1	1.30399e-48	0.368253	0.783	0.439	1.80381e-44	9	Aurkaip1	TRUE	0.344	Tprolif	CD4 T and CD8 T
Kif20b	1.73968e-103	0.490756	0.397	0.053	2.4065e-99	9	Kif20b	TRUE	0.344	Tprolif	CD4 T and CD8 T
Erh1	1.33001e-44	0.47539	0.798	0.455	1.83981e-40	9	Erh	FALSE	0.343	Tprolif	CD4 T and CD8 T
Txn11	3.10715e-116	1.08879	0.844	0.501	4.29812e-112	9	Txn1	FALSE	0.343	Tprolif	CD4 T and CD8 T
Syce2	7.55534e-144	0.461004	0.358	0.016	1.04513e-139	9	Syce2	TRUE	0.342	Tprolif	CD4 T and CD8 T
Ube2c	5.7857e-168	1.66978	0.35	0.009	8.00335e-164	9	Ube2c	FALSE	0.341	Tprolif	CD4 T and CD8 T
Hprt	2.85169e-44	0.522653	0.815	0.475	3.94474e-40	9	Hprt	FALSE	0.34	Tprolif	CD4 T and CD8 T
Ube2l3	1.23027e-46	0.379608	0.81	0.47	1.70183e-42	9	Ube2l3	FALSE	0.34	Tprolif	CD4 T and CD8 T
Fbxo5	3.91966e-108	0.739548	0.372	0.033	5.42206e-104	9	Fbxo5	TRUE	0.339	Tprolif	CD4 T and CD8 T
Kmt5a	1.30092e-70	0.342299	0.538	0.2	1.79957e-66	9	Kmt5a	TRUE	0.338	Tprolif	CD4 T and CD8 T
Lgals12	6.65339e-66	1.72569	0.53	0.192	9.20364e-62	9	Lgals1	FALSE	0.338	Tprolif	CD4 T and CD8 T
Tpx2	3.105e-170	0.748771	0.345	0.007	4.29514e-166	9	Tpx2	FALSE	0.338	Tprolif	CD4 T and CD8 T
Chek1	1.49336e-178	0.369002	0.343	0.006	2.06576e-174	9	Chek1	TRUE	0.337	Tprolif	CD4 T and CD8 T
Kif15	2.25341e-176	0.613418	0.343	0.006	3.11714e-172	9	Kif15	TRUE	0.337	Tprolif	CD4 T and CD8 T
Ctsb1	3.69845e-53	0.328132	0.657	0.321	5.11606e-49	9	Ctsb	FALSE	0.336	Tprolif	CD4 T and CD8 T
Ckap2l	2.65333e-174	0.595293	0.341	0.006	3.67035e-170	9	Ckap2l	TRUE	0.335	Tprolif	CD4 T and CD8 T
Dscc1	1.34923e-157	0.376994	0.345	0.012	1.86639e-153	9	Dscc1	TRUE	0.333	Tprolif	CD4 T and CD8 T
Hnrnpd1	1.36195e-52	0.598822	0.844	0.511	1.88398e-48	9	Hnrnpd	FALSE	0.333	Tprolif	CD4 T and CD8 T
Ndufv2	2.10796e-44	0.394749	0.835	0.502	2.91595e-40	9	Ndufv2	TRUE	0.333	Tprolif	CD4 T and CD8 T
Prc1	9.44112e-162	0.840597	0.341	0.009	1.30599e-157	9	Prc1	FALSE	0.332	Tprolif	CD4 T and CD8 T
Rad21	2.17515e-44	0.440808	0.635	0.303	3.00889e-40	9	Rad21	FALSE	0.332	Tprolif	CD4 T and CD8 T
Shcbp1	1.48142e-167	0.442213	0.338	0.007	2.04925e-163	9	Shcbp1	TRUE	0.331	Tprolif	CD4 T and CD8 T
Ccna2	6.23385e-176	1.01706	0.336	0.006	8.62328e-172	9	Ccna2	FALSE	0.33	Tprolif	CD4 T and CD8 T
Brca2	1.30433e-136	0.377054	0.35	0.021	1.80427e-132	9	Brca2	TRUE	0.329	Tprolif	CD4 T and CD8 T
Hist1h1b	1.31976e-167	1.50393	0.336	0.007	1.82562e-163	9	Hist1h1b	FALSE	0.329	Tprolif	CD4 T and CD8 T
Magoh1	6.42173e-43	0.375864	0.769	0.44	8.88318e-39	9	Magoh	FALSE	0.329	Tprolif	CD4 T and CD8 T
Cenpe	3.46502e-158	0.679312	0.336	0.008	4.79317e-154	9	Cenpe	FALSE	0.328	Tprolif	CD4 T and CD8 T
Gins1	4.55381e-148	0.330587	0.343	0.015	6.29929e-144	9	Gins1	TRUE	0.328	Tprolif	CD4 T and CD8 T
Psma1	1.9149e-42	0.402721	0.788	0.46	2.64888e-38	9	Psma1	FALSE	0.328	Tprolif	CD4 T and CD8 T
Samd1	2.86625e-70	0.503156	0.433	0.105	3.96488e-66	9	Samd1	TRUE	0.328	Tprolif	CD4 T and CD8 T
Smc3	2.85946e-42	0.453625	0.713	0.385	3.9555e-38	9	Smc3	FALSE	0.328	Tprolif	CD4 T and CD8 T
Ndufab11	2.82799e-41	0.423986	0.822	0.496	3.91197e-37	9	Ndufab1	FALSE	0.326	Tprolif	CD4 T and CD8 T
Supt16	6.62185e-43	0.386685	0.693	0.367	9.16001e-39	9	Supt16	FALSE	0.326	Tprolif	CD4 T and CD8 T
Anp32e1	8.54401e-46	0.651892	0.764	0.439	1.18189e-41	9	Anp32e	FALSE	0.325	Tprolif	CD4 T and CD8 T
E2f2	5.24822e-105	0.369067	0.37	0.045	7.25987e-101	9	E2f2	FALSE	0.325	Tprolif	CD4 T and CD8 T
Nmral1	8.38268e-111	0.381278	0.36	0.035	1.15958e-106	9	Nmral1	FALSE	0.325	Tprolif	CD4 T and CD8 T
Casp31	2.63487e-89	0.429454	0.384	0.06	3.64482e-85	9	Casp3	FALSE	0.324	Tprolif	CD4 T and CD8 T
Pkmyt1	6.48159e-118	0.376709	0.363	0.039	8.96599e-114	9	Pkmyt1	TRUE	0.324	Tprolif	CD4 T and CD8 T
Serinc3	2.49466e-37	0.527779	0.672	0.349	3.45087e-33	9	Serinc3	FALSE	0.323	Tprolif	CD4 T and CD8 T
Alad	5.0489e-86	0.33541	0.416	0.094	6.98414e-82	9	Alad	FALSE	0.322	Tprolif	CD4 T and CD8 T
Racgap1	1.55584e-53	0.508445	0.479	0.157	2.15219e-49	9	Racgap1	FALSE	0.322	Tprolif	CD4 T and CD8 T
Tkt1	7.71033e-40	0.507857	0.82	0.498	1.06657e-35	9	Tkt	FALSE	0.322	Tprolif	CD4 T and CD8 T
Eif3l1	4.05971e-42	0.33473	0.771	0.45	5.6158e-38	9	Eif3l	FALSE	0.321	Tprolif	CD4 T and CD8 T
Hist1h1e	7.21804e-55	0.79326	0.448	0.127	9.98472e-51	9	Hist1h1e	FALSE	0.321	Tprolif	CD4 T and CD8 T
Ranbp12	1.58928e-75	0.851651	0.903	0.582	2.19846e-71	9	Ranbp1	FALSE	0.321	Tprolif	CD4 T and CD8 T
Spc25	1.09426e-157	0.501591	0.328	0.008	1.51368e-153	9	Spc25	TRUE	0.32	Tprolif	CD4 T and CD8 T
Psip1	1.30087e-40	0.382775	0.822	0.503	1.7995e-36	9	Psip1	FALSE	0.319	Tprolif	CD4 T and CD8 T
Fundc2	1.55546e-41	0.341111	0.725	0.409	2.15167e-37	9	Fundc2	TRUE	0.316	Tprolif	CD4 T and CD8 T
Ncaph	6.67515e-157	0.409982	0.324	0.008	9.23373e-153	9	Ncaph	TRUE	0.316	Tprolif	CD4 T and CD8 T
Ndufc2	3.1113e-38	0.383821	0.808	0.492	4.30386e-34	9	Ndufc2	FALSE	0.316	Tprolif	CD4 T and CD8 T
Rbbp4	1.44756e-48	0.576682	0.883	0.567	2.00241e-44	9	Rbbp4	FALSE	0.316	Tprolif	CD4 T and CD8 T
Calm31	6.36481e-40	0.609969	0.779	0.464	8.80445e-36	9	Calm3	FALSE	0.315	Tprolif	CD4 T and CD8 T
Knl1	1.90201e-164	0.628385	0.321	0.006	2.63105e-160	9	Knl1	FALSE	0.315	Tprolif	CD4 T and CD8 T
Ndufb8	3.30776e-40	0.463683	0.849	0.534	4.57562e-36	9	Ndufb8	FALSE	0.315	Tprolif	CD4 T and CD8 T
Ybx32	1.14452e-57	0.405797	0.487	0.172	1.58322e-53	9	Ybx3	FALSE	0.315	Tprolif	CD4 T and CD8 T
Nucks1	6.88228e-55	0.7357	0.808	0.495	9.52026e-51	9	Nucks1	FALSE	0.313	Tprolif	CD4 T and CD8 T
Tuba1b2	5.77553e-255	1.66216	0.942	0.631	7.9893e-251	9	Tuba1b	FALSE	0.311	Tprolif	CD4 T and CD8 T
Gltp	1.00457e-38	0.327879	0.847	0.537	1.38962e-34	9	Gltp	TRUE	0.31	Tprolif	CD4 T and CD8 T
Brca1	2.02336e-147	0.333486	0.319	0.01	2.79891e-143	9	Brca1	TRUE	0.309	Tprolif	CD4 T and CD8 T
Bub3	5.12156e-37	0.426257	0.774	0.465	7.08465e-33	9	Bub3	FALSE	0.309	Tprolif	CD4 T and CD8 T
Cdkn2c	1.2679e-115	0.486155	0.328	0.02	1.75388e-111	9	Cdkn2c	FALSE	0.308	Tprolif	CD4 T and CD8 T
Chchd10	8.61275e-59	0.325655	0.518	0.21	1.1914e-54	9	Chchd10	FALSE	0.308	Tprolif	CD4 T and CD8 T
Izumo1r3	1.28355e-49	0.626338	0.455	0.147	1.77553e-45	9	Izumo1r	FALSE	0.308	Tprolif	CD4 T and CD8 T
Reep51	1.13814e-34	0.430597	0.779	0.473	1.57439e-30	9	Reep5	FALSE	0.306	Tprolif	CD4 T and CD8 T
Ccne1	1.85217e-98	0.433829	0.336	0.031	2.56211e-94	9	Ccne1	TRUE	0.305	Tprolif	CD4 T and CD8 T
Fkbp3	6.40386e-42	0.339254	0.864	0.559	8.85846e-38	9	Fkbp3	TRUE	0.305	Tprolif	CD4 T and CD8 T
Dlgap5	1.14523e-109	0.389658	0.331	0.027	1.5842e-105	9	Dlgap5	TRUE	0.304	Tprolif	CD4 T and CD8 T
Ncapg	1.45618e-162	0.405431	0.309	0.005	2.01433e-158	9	Ncapg	TRUE	0.304	Tprolif	CD4 T and CD8 T
Ska1	1.36895e-162	0.32987	0.309	0.005	1.89367e-158	9	Ska1	TRUE	0.304	Tprolif	CD4 T and CD8 T
Ube2s1	1.00353e-99	1.17067	0.822	0.518	1.38818e-95	9	Ube2s	FALSE	0.304	Tprolif	CD4 T and CD8 T
Cenpf	4.88746e-148	1.03427	0.311	0.008	6.76083e-144	9	Cenpf	FALSE	0.303	Tprolif	CD4 T and CD8 T
Cep55	6.52199e-150	0.527929	0.309	0.007	9.02187e-146	9	Cep55	FALSE	0.302	Tprolif	CD4 T and CD8 T
Kif22	7.85055e-124	0.534719	0.314	0.013	1.08597e-119	9	Kif22	TRUE	0.301	Tprolif	CD4 T and CD8 T
Pttg1	7.38115e-63	0.725524	0.377	0.076	1.02103e-58	9	Pttg1	FALSE	0.301	Tprolif	CD4 T and CD8 T
Ccnb2	1.29097e-148	0.924573	0.307	0.007	1.78579e-144	9	Ccnb2	FALSE	0.3	Tprolif	CD4 T and CD8 T
Rps27l1	3.23112e-34	0.430254	0.779	0.479	4.46961e-30	9	Rps27l	FALSE	0.3	Tprolif	CD4 T and CD8 T
Aurkb	5.66719e-157	0.605656	0.304	0.005	7.83942e-153	9	Aurkb	FALSE	0.299	Tprolif	CD4 T and CD8 T
Dbf4	3.13304e-88	0.336273	0.353	0.055	4.33394e-84	9	Dbf4	FALSE	0.298	Tprolif	CD4 T and CD8 T
Mms22l	8.89644e-112	0.331591	0.324	0.026	1.23064e-107	9	Mms22l	TRUE	0.298	Tprolif	CD4 T and CD8 T
Thyn1	4.1401e-75	0.322402	0.479	0.184	5.727e-71	9	Thyn1	TRUE	0.295	Tprolif	CD4 T and CD8 T
Kif11	1.22476e-159	0.583055	0.299	0.005	1.69421e-155	9	Kif11	TRUE	0.294	Tprolif	CD4 T and CD8 T
Nono	2.31963e-35	0.366537	0.854	0.56	3.20874e-31	9	Nono	TRUE	0.294	Tprolif	CD4 T and CD8 T
Psmb21	2.13169e-36	0.433478	0.866	0.572	2.94877e-32	9	Psmb2	FALSE	0.294	Tprolif	CD4 T and CD8 T
H2afv1	4.731e-130	1.2079	0.849	0.557	6.5444e-126	9	H2afv	FALSE	0.292	Tprolif	CD4 T and CD8 T
Kif23	3.83008e-67	0.53976	0.353	0.062	5.29815e-63	9	Kif23	FALSE	0.291	Tprolif	CD4 T and CD8 T
Micos10	1.40229e-34	0.36394	0.842	0.553	1.93978e-30	9	Micos10	FALSE	0.289	Tprolif	CD4 T and CD8 T
Cd284	4.34904e-32	0.346173	0.723	0.435	6.01603e-28	9	Cd28	FALSE	0.288	Tprolif	CD4 T and CD8 T
Fabp51	1.77067e-67	0.436795	0.358	0.07	2.44937e-63	9	Fabp5	FALSE	0.288	Tprolif	CD4 T and CD8 T
Mrpl33	6.73252e-35	0.353707	0.859	0.571	9.3131e-31	9	Mrpl33	TRUE	0.288	Tprolif	CD4 T and CD8 T
Snrpf1	4.99974e-44	0.489611	0.91	0.623	6.91614e-40	9	Snrpf	FALSE	0.287	Tprolif	CD4 T and CD8 T
Ywhaq	7.4311e-36	0.322284	0.771	0.484	1.02794e-31	9	Ywhaq	FALSE	0.287	Tprolif	CD4 T and CD8 T
Atp5k	1.58828e-33	0.406243	0.842	0.556	2.19707e-29	9	Atp5k	FALSE	0.286	Tprolif	CD4 T and CD8 T
Brip1	1.99002e-141	0.353627	0.292	0.007	2.7528e-137	9	Brip1	TRUE	0.285	Tprolif	CD4 T and CD8 T
1810037I17Rik	7.34059e-47	0.600389	0.864	0.58	1.01542e-42	9	1810037I17Rik	TRUE	0.284	Tprolif	CD4 T and CD8 T
Cenpp	3.3061e-126	0.330335	0.294	0.01	4.57333e-122	9	Cenpp	TRUE	0.284	Tprolif	CD4 T and CD8 T
U2af11	2.84004e-32	0.348081	0.835	0.551	3.92863e-28	9	U2af1	FALSE	0.284	Tprolif	CD4 T and CD8 T
Melk	7.39289e-136	0.34765	0.292	0.009	1.02266e-131	9	Melk	TRUE	0.283	Tprolif	CD4 T and CD8 T
Hnrnpab1	6.74177e-60	0.694944	0.917	0.636	9.32589e-56	9	Hnrnpab	FALSE	0.281	Tprolif	CD4 T and CD8 T
Kif20a	2.1183e-139	0.436063	0.287	0.007	2.93024e-135	9	Kif20a	TRUE	0.28	Tprolif	CD4 T and CD8 T
Mdh1	6.93549e-34	0.40579	0.883	0.603	9.59386e-30	9	Mdh1	FALSE	0.28	Tprolif	CD4 T and CD8 T
Wee1	1.31479e-106	0.34359	0.299	0.019	1.81875e-102	9	Wee1	TRUE	0.28	Tprolif	CD4 T and CD8 T
Cenpa	3.57841e-74	1.08447	0.387	0.108	4.95001e-70	9	Cenpa	FALSE	0.279	Tprolif	CD4 T and CD8 T
Ccnf	5.12431e-124	0.359099	0.287	0.01	7.08845e-120	9	Ccnf	TRUE	0.277	Tprolif	CD4 T and CD8 T
Banf11	1.74178e-33	0.372204	0.888	0.612	2.40941e-29	9	Banf1	FALSE	0.276	Tprolif	CD4 T and CD8 T
Ccnb1	4.95375e-131	0.628162	0.282	0.007	6.85252e-127	9	Ccnb1	FALSE	0.275	Tprolif	CD4 T and CD8 T
Nudc1	4.09359e-30	0.322711	0.8	0.525	5.66266e-26	9	Nudc	FALSE	0.275	Tprolif	CD4 T and CD8 T
Psma41	2.43811e-29	0.353968	0.793	0.52	3.37264e-25	9	Psma4	FALSE	0.273	Tprolif	CD4 T and CD8 T
Arhgap11a	1.41864e-122	0.344831	0.282	0.01	1.9624e-118	9	Arhgap11a	TRUE	0.272	Tprolif	CD4 T and CD8 T
Ywhah	5.97355e-37	0.524757	0.856	0.586	8.26321e-33	9	Ywhah	FALSE	0.27	Tprolif	CD4 T and CD8 T
Prelid11	3.2046e-28	0.341279	0.835	0.568	4.43292e-24	9	Prelid1	FALSE	0.267	Tprolif	CD4 T and CD8 T
Raly	1.02958e-59	0.657461	0.912	0.645	1.42422e-55	9	Raly	TRUE	0.267	Tprolif	CD4 T and CD8 T
Smc42	1.36029e-31	0.655908	0.769	0.504	1.88169e-27	9	Smc4	FALSE	0.265	Tprolif	CD4 T and CD8 T
Cdc6	1.12793e-143	0.410447	0.268	0.004	1.56027e-139	9	Cdc6	TRUE	0.264	Tprolif	CD4 T and CD8 T
Smdt1	5.64169e-29	0.377832	0.839	0.575	7.80415e-25	9	Smdt1	FALSE	0.264	Tprolif	CD4 T and CD8 T
Psmb4	2.05274e-29	0.326037	0.835	0.572	2.83956e-25	9	Psmb4	FALSE	0.263	Tprolif	CD4 T and CD8 T
Ywhae	3.32575e-30	0.388318	0.871	0.608	4.60051e-26	9	Ywhae	FALSE	0.263	Tprolif	CD4 T and CD8 T
Cbx3	7.7643e-40	0.517615	0.864	0.604	1.07404e-35	9	Cbx3	FALSE	0.26	Tprolif	CD4 T and CD8 T
Kpna2	8.80789e-59	0.504913	0.316	0.056	1.2184e-54	9	Kpna2	FALSE	0.26	Tprolif	CD4 T and CD8 T
Ass12	3.38026e-29	0.469705	0.499	0.242	4.67591e-25	9	Ass1	FALSE	0.257	Tprolif	CD4 T and CD8 T
Mis18bp1	2.2288e-126	0.429093	0.26	0.006	3.08309e-122	9	Mis18bp1	TRUE	0.254	Tprolif	CD4 T and CD8 T
Sgo2a	8.94594e-121	0.390213	0.255	0.006	1.23749e-116	9	Sgo2a	TRUE	0.249	Tprolif	CD4 T and CD8 T
Pomp1	8.12266e-29	0.380609	0.891	0.644	1.12361e-24	9	Pomp	FALSE	0.247	Tprolif	CD4 T and CD8 T
Ddx39b	4.54432e-29	0.362984	0.91	0.665	6.28616e-25	9	Ddx39b	FALSE	0.245	Tprolif	CD4 T and CD8 T
Gm26917	3.1946e-33	0.963741	0.8	0.558	4.41909e-29	9	Gm26917	FALSE	0.242	Tprolif	CD4 T and CD8 T
Pdia3	5.6028e-35	0.480793	0.92	0.679	7.75035e-31	9	Pdia3	FALSE	0.241	Tprolif	CD4 T and CD8 T
Cdc25b1	7.26674e-51	0.390834	0.316	0.076	1.00521e-46	9	Cdc25b	FALSE	0.24	Tprolif	CD4 T and CD8 T
Hmgn1	2.63179e-30	0.40924	0.908	0.668	3.64055e-26	9	Hmgn1	FALSE	0.24	Tprolif	CD4 T and CD8 T
Snu131	2.79046e-26	0.356579	0.873	0.633	3.86004e-22	9	Snu13	FALSE	0.24	Tprolif	CD4 T and CD8 T
Hist1h2ae	1.45216e-79	0.755827	0.26	0.022	2.00877e-75	9	Hist1h2ae	TRUE	0.238	Tprolif	CD4 T and CD8 T
Pycard	2.19477e-27	0.423979	0.878	0.642	3.03602e-23	9	Pycard	FALSE	0.236	Tprolif	CD4 T and CD8 T
Ly6e1	1.79448e-61	1.01444	0.9	0.666	2.48231e-57	9	Ly6e	FALSE	0.234	Tprolif	CD4 T and CD8 T
Srsf21	3.76345e-29	0.430244	0.9	0.67	5.20598e-25	9	Srsf2	FALSE	0.23	Tprolif	CD4 T and CD8 T
Uqcr10	7.50084e-31	0.413582	0.903	0.673	1.03759e-26	9	Uqcr10	FALSE	0.23	Tprolif	CD4 T and CD8 T
Gnb2	4.2938e-28	0.415723	0.903	0.679	5.93961e-24	9	Gnb2	FALSE	0.224	Tprolif	CD4 T and CD8 T
Ndufb7	2.95584e-23	0.339896	0.866	0.644	4.08881e-19	9	Ndufb7	TRUE	0.222	Tprolif	CD4 T and CD8 T
Xist3	4.20157e-38	0.725126	0.905	0.694	5.81204e-34	9	Xist	FALSE	0.211	Tprolif	CD4 T and CD8 T
Tuba1c	2.70264e-22	0.401642	0.399	0.194	3.73856e-18	9	Tuba1c	FALSE	0.205	Tprolif	CD4 T and CD8 T
Pkm3	2.19734e-62	0.739526	0.922	0.722	3.03958e-58	9	Pkm	FALSE	0.2	Tprolif	CD4 T and CD8 T
Abracl	4.76393e-28	0.394029	0.932	0.734	6.58995e-24	9	Abracl	TRUE	0.198	Tprolif	CD4 T and CD8 T
Hint1	6.08153e-75	0.719369	0.961	0.764	8.41259e-71	9	Hint1	TRUE	0.197	Tprolif	CD4 T and CD8 T
Vim	2.53491e-30	0.840916	0.82	0.626	3.50654e-26	9	Vim	FALSE	0.194	Tprolif	CD4 T and CD8 T
Snrpd21	1.91288e-34	0.45943	0.934	0.741	2.64609e-30	9	Snrpd2	FALSE	0.193	Tprolif	CD4 T and CD8 T
Tubb4b	3.81243e-18	0.606472	0.805	0.614	5.27373e-14	9	Tubb4b	FALSE	0.191	Tprolif	CD4 T and CD8 T
Hnrnpa11	1.79405e-26	0.449271	0.917	0.732	2.48171e-22	9	Hnrnpa1	FALSE	0.185	Tprolif	CD4 T and CD8 T
Anp32b1	4.98968e-116	0.968076	0.934	0.751	6.90222e-112	9	Anp32b	FALSE	0.183	Tprolif	CD4 T and CD8 T
Atp5g32	2.89552e-36	0.481519	0.934	0.751	4.00537e-32	9	Atp5g3	FALSE	0.183	Tprolif	CD4 T and CD8 T
Atp5o	2.75115e-27	0.431326	0.915	0.733	3.80567e-23	9	Atp5o	FALSE	0.182	Tprolif	CD4 T and CD8 T
Atp5j	2.48418e-59	0.601833	0.968	0.792	3.43637e-55	9	Atp5j	FALSE	0.176	Tprolif	CD4 T and CD8 T
Calm21	4.40818e-14	0.330843	0.83	0.654	6.09784e-10	9	Calm2	FALSE	0.176	Tprolif	CD4 T and CD8 T
Nme12	1.66159e-19	0.358479	0.92	0.745	2.29847e-15	9	Nme1	FALSE	0.175	Tprolif	CD4 T and CD8 T
Uqcrq1	2.43446e-27	0.348963	0.956	0.782	3.36759e-23	9	Uqcrq	FALSE	0.174	Tprolif	CD4 T and CD8 T
Snrpb1	1.92435e-23	0.358161	0.92	0.748	2.66195e-19	9	Snrpb	FALSE	0.172	Tprolif	CD4 T and CD8 T
Cox7a2	1.17176e-31	0.405894	0.942	0.771	1.62089e-27	9	Cox7a2	TRUE	0.171	Tprolif	CD4 T and CD8 T
Hsp90aa11	3.11234e-31	0.549129	0.942	0.775	4.3053e-27	9	Hsp90aa1	FALSE	0.167	Tprolif	CD4 T and CD8 T
Psma2	4.09846e-24	0.376718	0.925	0.76	5.6694e-20	9	Psma2	FALSE	0.165	Tprolif	CD4 T and CD8 T
Anxa21	1.55143e-20	0.533151	0.251	0.087	2.14609e-16	9	Anxa2	FALSE	0.164	Tprolif	CD4 T and CD8 T
Set2	1.35468e-31	0.472629	0.937	0.776	1.87393e-27	9	Set	FALSE	0.161	Tprolif	CD4 T and CD8 T
Ifi27l2a2	5.80117e-17	0.641618	0.866	0.712	8.02476e-13	9	Ifi27l2a	FALSE	0.154	Tprolif	CD4 T and CD8 T
Ucp21	1.38468e-30	0.434518	0.956	0.802	1.91543e-26	9	Ucp2	FALSE	0.154	Tprolif	CD4 T and CD8 T
Atp5f1	5.93963e-32	0.431259	0.929	0.777	8.21629e-28	9	Atp5f1	FALSE	0.152	Tprolif	CD4 T and CD8 T
H2afz2	4.52689e-302	1.71467	0.978	0.826	6.26205e-298	9	H2afz	FALSE	0.152	Tprolif	CD4 T and CD8 T
Ldha2	3.13245e-39	0.557681	0.968	0.817	4.33312e-35	9	Ldha	FALSE	0.151	Tprolif	CD4 T and CD8 T
Prdx12	7.78005e-53	0.650062	0.939	0.789	1.07621e-48	9	Prdx1	FALSE	0.15	Tprolif	CD4 T and CD8 T
Srsf31	6.19076e-40	0.548054	0.944	0.797	8.56368e-36	9	Srsf3	FALSE	0.147	Tprolif	CD4 T and CD8 T
Snrpe1	4.62369e-58	0.585698	0.954	0.809	6.39595e-54	9	Snrpe	FALSE	0.145	Tprolif	CD4 T and CD8 T
Cox5b	2.58868e-57	0.592655	0.946	0.802	3.58091e-53	9	Cox5b	FALSE	0.144	Tprolif	CD4 T and CD8 T
Cox5a1	3.64537e-57	0.637418	0.949	0.806	5.04265e-53	9	Cox5a	FALSE	0.143	Tprolif	CD4 T and CD8 T
Cox6b1	4.26408e-24	0.333895	0.939	0.796	5.8985e-20	9	Cox6b1	FALSE	0.143	Tprolif	CD4 T and CD8 T
Crip11	2.7886e-39	0.798103	0.959	0.816	3.85748e-35	9	Crip1	FALSE	0.143	Tprolif	CD4 T and CD8 T
Slc25a51	7.82065e-54	0.620963	0.973	0.831	1.08183e-49	9	Slc25a5	FALSE	0.142	Tprolif	CD4 T and CD8 T
Hmgb11	4.01287e-104	0.925222	0.956	0.827	5.551e-100	9	Hmgb1	FALSE	0.129	Tprolif	CD4 T and CD8 T
Jpt1	2.30069e-17	0.455539	0.888	0.759	3.18254e-13	9	Jpt1	FALSE	0.129	Tprolif	CD4 T and CD8 T
Mif1	7.53564e-27	0.563556	0.949	0.82	1.04241e-22	9	Mif	FALSE	0.129	Tprolif	CD4 T and CD8 T
Gnai21	8.38063e-26	0.442229	0.922	0.795	1.15929e-21	9	Gnai2	FALSE	0.127	Tprolif	CD4 T and CD8 T
Cotl1	1.00751e-17	0.389202	0.92	0.795	1.39368e-13	9	Cotl1	TRUE	0.125	Tprolif	CD4 T and CD8 T
Atp5j2	2.2144e-39	0.439474	0.985	0.861	3.06318e-35	9	Atp5j2	FALSE	0.124	Tprolif	CD4 T and CD8 T
Cox6c	4.23853e-43	0.473328	0.978	0.854	5.86316e-39	9	Cox6c	FALSE	0.124	Tprolif	CD4 T and CD8 T
Ran1	2.10159e-106	0.918517	0.956	0.838	2.90713e-102	9	Ran	FALSE	0.118	Tprolif	CD4 T and CD8 T
Rbm31	1.60069e-82	0.74385	0.968	0.852	2.21424e-78	9	Rbm3	FALSE	0.116	Tprolif	CD4 T and CD8 T
Ppp1ca1	1.12109e-29	0.412705	0.971	0.859	1.55081e-25	9	Ppp1ca	FALSE	0.112	Tprolif	CD4 T and CD8 T
S100a101	3.40081e-08	0.492114	0.871	0.759	0.000470434	9	S100a10	FALSE	0.112	Tprolif	CD4 T and CD8 T
Cox7c	4.56311e-49	0.530187	0.976	0.871	6.31215e-45	9	Cox7c	TRUE	0.105	Tprolif	CD4 T and CD8 T
Gm100762	3.03246e-09	0.332989	0.727	0.624	4.1948e-05	9	Gm10076	FALSE	0.103	Tprolif	CD4 T and CD8 T
Ybx11	1.23892e-126	0.991049	0.988	0.886	1.7138e-122	9	Ybx1	FALSE	0.102	Tprolif	CD4 T and CD8 T
Clic11	2.7413e-60	0.68262	0.956	0.856	3.79205e-56	9	Clic1	FALSE	0.1	Tprolif	CD4 T and CD8 T
Ndufa4	1.1072e-44	0.469646	0.985	0.886	1.53159e-40	9	Ndufa4	FALSE	0.099	Tprolif	CD4 T and CD8 T
Atp5b1	2.11187e-26	0.385692	0.981	0.884	2.92135e-22	9	Atp5b	FALSE	0.097	Tprolif	CD4 T and CD8 T
Gapdh1	7.41929e-200	1.26373	0.978	0.886	1.02631e-195	9	Gapdh	FALSE	0.092	Tprolif	CD4 T and CD8 T
Arl6ip12	2.73775e-10	0.551641	0.864	0.773	3.78712e-06	9	Arl6ip1	FALSE	0.091	Tprolif	CD4 T and CD8 T
Hnrnpa32	1.34543e-91	0.766158	0.971	0.88	1.86114e-87	9	Hnrnpa3	FALSE	0.091	Tprolif	CD4 T and CD8 T
Gnas1	6.50349e-17	0.338821	0.954	0.868	8.99628e-13	9	Gnas	FALSE	0.086	Tprolif	CD4 T and CD8 T
Chchd21	3.52825e-20	0.367992	0.949	0.873	4.88063e-16	9	Chchd2	FALSE	0.076	Tprolif	CD4 T and CD8 T
Sumo22	7.14804e-42	0.496472	0.961	0.889	9.88789e-38	9	Sumo2	FALSE	0.072	Tprolif	CD4 T and CD8 T
Atp5g2	7.69676e-49	0.496355	0.985	0.922	1.06469e-44	9	Atp5g2	FALSE	0.063	Tprolif	CD4 T and CD8 T
Tubb5	1.51802e-155	1.19817	0.998	0.942	2.09987e-151	9	Tubb5	FALSE	0.056	Tprolif	CD4 T and CD8 T
Atp5h	4.63183e-24	0.345015	0.971	0.916	6.40721e-20	9	Atp5h	TRUE	0.055	Tprolif	CD4 T and CD8 T
Nme21	2.84727e-18	0.345514	0.988	0.935	3.93863e-14	9	Nme2	FALSE	0.053	Tprolif	CD4 T and CD8 T
Cox8a	1.35982e-39	0.432287	0.976	0.928	1.88104e-35	9	Cox8a	FALSE	0.048	Tprolif	CD4 T and CD8 T
Hnrnpa2b11	1.11186e-23	0.356792	0.988	0.942	1.53803e-19	9	Hnrnpa2b1	FALSE	0.046	Tprolif	CD4 T and CD8 T
H3f3a	2.2204e-36	0.419605	0.998	0.963	3.07148e-32	9	H3f3a	FALSE	0.035	Tprolif	CD4 T and CD8 T
Npm11	1.66429e-17	0.369254	0.985	0.961	2.30221e-13	9	Npm1	FALSE	0.024	Tprolif	CD4 T and CD8 T
Hsp90ab12	1.18781e-18	0.425297	0.995	0.979	1.64309e-14	9	Hsp90ab1	FALSE	0.016	Tprolif	CD4 T and CD8 T
Oaz11	2.0622e-36	0.369801	0.99	0.977	2.85263e-32	9	Oaz1	FALSE	0.013	Tprolif	CD4 T and CD8 T
Cfl1	7.18724e-24	0.329192	0.995	0.983	9.94211e-20	9	Cfl1	FALSE	0.012	Tprolif	CD4 T and CD8 T
Ptma2	7.02653e-185	1.14393	0.995	0.984	9.7198e-181	9	Ptma	FALSE	0.011	Tprolif	CD4 T and CD8 T
Rps12	2.7728e-37	0.412021	0.998	0.988	3.83561e-33	9	Rps12	TRUE	0.01	Tprolif	CD4 T and CD8 T
Ppia1	1.52002e-126	0.685062	1	0.992	2.10265e-122	9	Ppia	FALSE	0.008	Tprolif	CD4 T and CD8 T
Actg12	7.64655e-64	0.690668	0.99	0.983	1.05775e-59	9	Actg1	FALSE	0.007	Tprolif	CD4 T and CD8 T
Actb1	1.87855e-24	0.355662	1	0.998	2.5986e-20	9	Actb	FALSE	0.002	Tprolif	CD4 T and CD8 T
Trdc	0	3.34032	0.717	0.029	0	10	Trdc	TRUE	0.688	Tgd	Tgd
Tcrg-C2	0	1.778	0.597	0.009	0	10	Tcrg-C2	TRUE	0.588	Tgd	Tgd
Tcrg-C4	6.34083849872656e-320	1.85567	0.592	0.01	8.77128189528845e-316	10	Tcrg-C4	TRUE	0.582	Tgd	Tgd
Trgv2	5.32667673102955e-315	1.80486	0.544	0.004	7.36839192203317e-311	10	Trgv2	TRUE	0.54	Tgd	Tgd
Pde2a2	7.41758e-43	0.810089	0.383	0.16	1.02607e-38	10	Pde2a	FALSE	0.223	Tgd	Tgd
Il2rb1	2.42696e-24	0.641988	0.564	0.363	3.35721e-20	10	Il2rb	FALSE	0.201	Tgd	Tgd
St6galnac2	6.59987e-18	0.569542	0.453	0.257	9.1296e-14	10	St6galnac2	FALSE	0.196	Tgd	Tgd
Stat43	1.37374e-21	0.545235	0.506	0.314	1.9003e-17	10	Stat4	FALSE	0.192	Tgd	Tgd
Klrd13	5.35818e-25	0.666872	0.661	0.47	7.41197e-21	10	Klrd1	FALSE	0.191	Tgd	Tgd
Rtp41	5.49062e-17	0.619412	0.433	0.255	7.59517e-13	10	Rtp4	FALSE	0.178	Tgd	Tgd
Pitpnc1	4.66895e-16	0.473045	0.564	0.389	6.45855e-12	10	Pitpnc1	FALSE	0.175	Tgd	Tgd
Id34	3.1461e-12	0.362649	0.369	0.202	4.352e-08	10	Id3	FALSE	0.167	Tgd	Tgd
Nkg72	1.15772e-25	0.626109	0.922	0.757	1.60147e-21	10	Nkg7	FALSE	0.165	Tgd	Tgd
Ifit31	1.63245e-18	0.996019	0.256	0.109	2.25817e-14	10	Ifit3	FALSE	0.147	Tgd	Tgd
Irf71	6.57662e-14	0.570158	0.406	0.261	9.09744e-10	10	Irf7	FALSE	0.145	Tgd	Tgd
Klf31	9.42003e-13	0.442721	0.55	0.405	1.30307e-08	10	Klf3	FALSE	0.145	Tgd	Tgd
Gimap32	1.58941e-30	0.632026	0.806	0.666	2.19863e-26	10	Gimap3	FALSE	0.14	Tgd	Tgd
Smc43	1.73227e-25	0.733791	0.644	0.506	2.39625e-21	10	Smc4	FALSE	0.138	Tgd	Tgd
BE6920072	4.00806e-25	0.721955	0.492	0.356	5.54434e-21	10	BE692007	FALSE	0.136	Tgd	Tgd
Gm83692	6.83141e-12	0.453344	0.403	0.267	9.44989e-08	10	Gm8369	FALSE	0.136	Tgd	Tgd
Prr132	7.95353e-14	0.444181	0.417	0.282	1.10021e-09	10	Prr13	FALSE	0.135	Tgd	Tgd
Slc9a91	1.63531e-11	0.364155	0.267	0.132	2.26213e-07	10	Slc9a9	FALSE	0.135	Tgd	Tgd
Cdc42ep31	1.85107e-10	0.329439	0.286	0.156	2.56058e-06	10	Cdc42ep3	FALSE	0.13	Tgd	Tgd
Arl5c2	4.33501e-10	0.394973	0.408	0.282	5.99663e-06	10	Arl5c	FALSE	0.126	Tgd	Tgd
Mndal2	8.13623e-25	0.556879	0.839	0.713	1.12548e-20	10	Mndal	FALSE	0.126	Tgd	Tgd
Slfn81	2.70003e-11	0.405581	0.383	0.257	3.73495e-07	10	Slfn8	FALSE	0.126	Tgd	Tgd
Ifit11	1.14223e-15	0.906288	0.258	0.135	1.58005e-11	10	Ifit1	FALSE	0.123	Tgd	Tgd
Serinc31	5.70545e-09	0.3415	0.475	0.352	7.89235e-05	10	Serinc3	FALSE	0.123	Tgd	Tgd
Cmtm71	4.67295e-23	0.562651	0.394	0.274	6.46408e-19	10	Cmtm7	FALSE	0.12	Tgd	Tgd
Cst7	1.29763e-07	0.445877	0.408	0.288	0.00179501	10	Cst7	TRUE	0.12	Tgd	Tgd
Zyx2	1.64374e-08	0.344654	0.5	0.38	0.000227379	10	Zyx	FALSE	0.12	Tgd	Tgd
Ift802	1.87574e-11	0.358324	0.253	0.134	2.59471e-07	10	Ift80	FALSE	0.119	Tgd	Tgd
AW1120103	8.6533e-11	0.459616	0.858	0.74	1.19701e-06	10	AW112010	FALSE	0.118	Tgd	Tgd
Chd33	8.59247e-11	0.371295	0.75	0.632	1.1886e-06	10	Chd3	FALSE	0.118	Tgd	Tgd
Gimap73	6.60563e-11	0.45636	0.4	0.282	9.13757e-07	10	Gimap7	FALSE	0.118	Tgd	Tgd
Resf1	4.64611e-16	0.471828	0.578	0.461	6.42697e-12	10	Resf1	TRUE	0.117	Tgd	Tgd
Gbp71	2.64541e-11	0.515465	0.444	0.328	3.65939e-07	10	Gbp7	FALSE	0.116	Tgd	Tgd
Ifi2081	2.87353e-08	0.341267	0.403	0.288	0.000397496	10	Ifi208	FALSE	0.115	Tgd	Tgd
Ddx581	7.73116e-10	0.360074	0.392	0.278	1.06945e-05	10	Ddx58	FALSE	0.114	Tgd	Tgd
Mpp11	2.09846e-10	0.354856	0.297	0.184	2.9028e-06	10	Mpp1	FALSE	0.113	Tgd	Tgd
Lgals3bp1	2.43417e-10	0.41507	0.442	0.33	3.36719e-06	10	Lgals3bp	FALSE	0.112	Tgd	Tgd
Pde7a2	1.7546e-18	0.496124	0.422	0.312	2.42714e-14	10	Pde7a	FALSE	0.11	Tgd	Tgd
Tm6sf13	2.53273e-10	0.325889	0.253	0.143	3.50353e-06	10	Tm6sf1	FALSE	0.11	Tgd	Tgd
Xaf11	9.10735e-09	0.388602	0.322	0.213	0.000125982	10	Xaf1	FALSE	0.109	Tgd	Tgd
Eomes2	4.65663e-09	0.450254	0.253	0.145	6.44152e-05	10	Eomes	FALSE	0.108	Tgd	Tgd
Socs3	1.42601e-05	0.325479	0.386	0.278	0.19726	10	Socs3	TRUE	0.108	Tgd	Tgd
Ifi2032	5.80944e-19	0.474542	0.786	0.679	8.03619e-15	10	Ifi203	FALSE	0.107	Tgd	Tgd
Plec1	9.21541e-08	0.374685	0.414	0.307	0.00127477	10	Plec	FALSE	0.107	Tgd	Tgd
Trim30a1	2.21302e-16	0.48143	0.464	0.357	3.06128e-12	10	Trim30a	FALSE	0.107	Tgd	Tgd
Ifi2143	2.09711e-10	0.420888	0.461	0.356	2.90093e-06	10	Ifi214	FALSE	0.105	Tgd	Tgd
Parp141	5.91365e-08	0.360463	0.403	0.299	0.000818035	10	Parp14	FALSE	0.104	Tgd	Tgd
Zbp11	1.57991e-10	0.510556	0.428	0.324	2.1855e-06	10	Zbp1	FALSE	0.104	Tgd	Tgd
Ms4a4c4	1.8069e-10	0.506724	0.369	0.266	2.49949e-06	10	Ms4a4c	FALSE	0.103	Tgd	Tgd
Ighm	1.96513e-08	0.363801	0.722	0.621	0.000271836	10	Ighm	FALSE	0.101	Tgd	Tgd
Rasgrp21	8.40309e-07	0.326583	0.675	0.574	0.011624	10	Rasgrp2	FALSE	0.101	Tgd	Tgd
Lrp101	3.16954e-07	0.371869	0.497	0.398	0.00438443	10	Lrp10	FALSE	0.099	Tgd	Tgd
S100a111	1.36168e-06	0.353195	0.306	0.207	0.0188361	10	S100a11	FALSE	0.099	Tgd	Tgd
Klf61	6.09733e-07	0.325724	0.308	0.21	0.00843444	10	Klf6	FALSE	0.098	Tgd	Tgd
Samhd11	6.80239e-21	0.697909	0.558	0.464	9.40975e-17	10	Samhd1	FALSE	0.094	Tgd	Tgd
Zfp36l21	1.52535e-06	0.349365	0.778	0.685	0.0211001	10	Zfp36l2	FALSE	0.093	Tgd	Tgd
Phf11b1	2.66958e-12	0.450763	0.339	0.249	3.69283e-08	10	Phf11b	FALSE	0.09	Tgd	Tgd
Sell2	1.22404e-15	0.415631	0.872	0.784	1.69322e-11	10	Sell	FALSE	0.088	Tgd	Tgd
Selplg2	8.77084e-26	0.532324	0.931	0.844	1.21327e-21	10	Selplg	FALSE	0.087	Tgd	Tgd
Rnf2131	1.71859e-07	0.323463	0.303	0.217	0.00237732	10	Rnf213	FALSE	0.086	Tgd	Tgd
Sp1002	1.32842e-10	0.3446	0.828	0.744	1.83761e-06	10	Sp100	FALSE	0.084	Tgd	Tgd
Gmfg1	9.3489e-09	0.322666	0.844	0.762	0.000129323	10	Gmfg	FALSE	0.082	Tgd	Tgd
Slfn22	9.95133e-12	0.409094	0.775	0.696	1.37657e-07	10	Slfn2	FALSE	0.079	Tgd	Tgd
Il7r1	3.57953e-06	0.360149	0.719	0.64	0.0495156	10	Il7r	FALSE	0.079	Tgd	Tgd
Plac82	5.14708e-07	0.430222	0.292	0.214	0.00711996	10	Plac8	FALSE	0.078	Tgd	Tgd
Isg151	7.34914e-10	0.794122	0.389	0.317	1.01661e-05	10	Isg15	FALSE	0.072	Tgd	Tgd
Slamf62	6.52586e-09	0.35788	0.597	0.528	9.02722e-05	10	Slamf6	FALSE	0.069	Tgd	Tgd
Sh2d1a2	1.10772e-08	0.334851	0.375	0.311	0.000153231	10	Sh2d1a	FALSE	0.064	Tgd	Tgd
Gimap63	5.88946e-21	0.483272	0.775	0.714	8.14689e-17	10	Gimap6	FALSE	0.061	Tgd	Tgd
Gbp21	3.23173e-06	0.445302	0.3	0.24	0.0447046	10	Gbp2	FALSE	0.06	Tgd	Tgd
Ms4a6b2	2.91084e-42	0.6451	0.953	0.893	4.02657e-38	10	Ms4a6b	FALSE	0.06	Tgd	Tgd
Gimap42	1.21417e-07	0.33849	0.717	0.659	0.00167956	10	Gimap4	FALSE	0.058	Tgd	Tgd
Igtp1	2.3455e-05	0.434654	0.444	0.39	0.324453	10	Igtp	FALSE	0.054	Tgd	Tgd
Bst21	8.96311e-15	0.558072	0.553	0.502	1.23987e-10	10	Bst2	FALSE	0.051	Tgd	Tgd
Klf21	5.2674e-17	0.490433	0.933	0.882	7.2864e-13	10	Klf2	FALSE	0.051	Tgd	Tgd
Ly6e2	1.08896e-06	0.342851	0.719	0.669	0.0150636	10	Ly6e	FALSE	0.05	Tgd	Tgd
Cd271	9.86282e-12	0.349115	0.764	0.721	1.36432e-07	10	Cd27	FALSE	0.043	Tgd	Tgd
Ms4a4b4	1.24211e-39	0.637666	0.978	0.954	1.71821e-35	10	Ms4a4b	FALSE	0.024	Tgd	Tgd
Xist4	1.33273e-10	0.369274	0.714	0.697	1.84356e-06	10	Xist	FALSE	0.017	Tgd	Tgd
Bcl21	1.1488e-07	0.438646	0.681	0.665	0.00158914	10	Bcl2	FALSE	0.016	Tgd	Tgd
Mbnl1	4.8166e-16	0.328669	0.875	0.874	6.66281e-12	10	Mbnl1	FALSE	0.001	Tgd	Tgd
H2-Aa	0	4.90754	0.791	0.054	0	11	H2-Aa	FALSE	0.737	B IgG	B
Cd79a	0	3.99854	0.757	0.032	0	11	Cd79a	FALSE	0.725	B IgG	B
Cd74	0	6.23564	0.835	0.121	0	11	Cd74	FALSE	0.714	B IgG	B
H2-Eb1	0	4.45305	0.754	0.046	0	11	H2-Eb1	FALSE	0.708	B IgG	B
H2-Ab1	0	4.19071	0.735	0.046	0	11	H2-Ab1	FALSE	0.689	B IgG	B
Ms4a1	0	3.42552	0.698	0.01	0	11	Ms4a1	FALSE	0.688	B IgG	B
Mef2c	0	2.42436	0.676	0.009	0	11	Mef2c	FALSE	0.667	B IgG	B
H2-DMb2	0	2.63531	0.673	0.013	0	11	H2-DMb2	FALSE	0.66	B IgG	B
Mzb1	0	2.82242	0.67	0.01	0	11	Mzb1	FALSE	0.66	B IgG	B
Ebf1	0	2.65987	0.657	0.008	0	11	Ebf1	FALSE	0.649	B IgG	B
Mef2b	0	2.45891	0.636	0.002	0	11	Mef2b	TRUE	0.634	B IgG	B
Pkig	0	2.21301	0.648	0.016	0	11	Pkig	FALSE	0.632	B IgG	B
Ctsh	0	1.75185	0.639	0.008	0	11	Ctsh	FALSE	0.631	B IgG	B
Cd24a	0	2.37616	0.642	0.014	0	11	Cd24a	FALSE	0.628	B IgG	B
Irf8	1.32756e-265	2.20135	0.67	0.046	1.83642e-261	11	Irf8	FALSE	0.624	B IgG	B
Cd19	0	1.98701	0.632	0.009	0	11	Cd19	FALSE	0.623	B IgG	B
Napsa	1.22642903398464e-318	1.84725	0.629	0.011	1.69651928271096e-314	11	Napsa	FALSE	0.618	B IgG	B
Iglc3	7.02707161519816e-310	2.2742	0.632	0.015	9.72055e-306	11	Iglc3	FALSE	0.617	B IgG	B
Blnk	0	1.85175	0.614	0.007	0	11	Blnk	FALSE	0.607	B IgG	B
Cd79b	0	3.43181	0.745	0.138	0	11	Cd79b	FALSE	0.607	B IgG	B
Tnfrsf13c	9.71031e-297	1.97797	0.629	0.031	1.34323e-292	11	Tnfrsf13c	FALSE	0.598	B IgG	B
Unc93b1	2.24062e-248	1.60265	0.626	0.028	3.09945e-244	11	Unc93b1	FALSE	0.598	B IgG	B
Iglc2	7.84202e-266	2.24337	0.611	0.022	1.08479e-261	11	Iglc2	FALSE	0.589	B IgG	B
Iglc1	3.78319520031422e-312	2.4127	0.595	0.007	5.23329e-308	11	Iglc1	FALSE	0.588	B IgG	B
Sypl	2.63212e-264	2.11235	0.664	0.083	3.64101e-260	11	Sypl	FALSE	0.581	B IgG	B
Swap70	2.36036e-259	1.85847	0.598	0.02	3.26508e-255	11	Swap70	FALSE	0.578	B IgG	B
Basp1	1.35815e-306	2.31513	0.632	0.055	1.87873e-302	11	Basp1	TRUE	0.577	B IgG	B
Jchain	2.97517e-282	2.22192	0.589	0.013	4.11556e-278	11	Jchain	FALSE	0.576	B IgG	B
Neil1	3.36987e-291	2.13301	0.611	0.035	4.66155e-287	11	Neil1	TRUE	0.576	B IgG	B
Ly86	1.26046e-289	1.47192	0.583	0.008	1.7436e-285	11	Ly86	FALSE	0.575	B IgG	B
Igkc1	0	2.70164	0.71	0.14	0	11	Igkc	FALSE	0.57	B IgG	B
H2-Ob	2.35891e-210	1.549	0.601	0.033	3.26308e-206	11	H2-Ob	FALSE	0.568	B IgG	B
Pou2af1	5.38497e-247	1.83241	0.601	0.038	7.44903e-243	11	Pou2af1	FALSE	0.563	B IgG	B
Cenps1	6.41574e-239	1.6047	0.589	0.029	8.87489e-235	11	Cenps	FALSE	0.56	B IgG	B
Hmces	0	2.26873	0.654	0.094	0	11	Hmces	TRUE	0.56	B IgG	B
Lyn	4.21871e-287	1.43935	0.567	0.007	5.83574e-283	11	Lyn	FALSE	0.56	B IgG	B
Plekho1	7.10973e-213	1.4295	0.589	0.032	9.83488e-209	11	Plekho1	FALSE	0.557	B IgG	B
Scimp	0	1.77092	0.555	0.003	0	11	Scimp	FALSE	0.552	B IgG	B
Fcmr	7.94999e-280	1.52935	0.558	0.008	1.09972e-275	11	Fcmr	FALSE	0.55	B IgG	B
Syk	1.21424e-270	1.68901	0.555	0.008	1.67966e-266	11	Syk	FALSE	0.547	B IgG	B
Cd81	1.24626e-164	1.57637	0.607	0.061	1.72395e-160	11	Cd81	FALSE	0.546	B IgG	B
Vpreb3	1.16710326011705e-313	2.13402	0.551	0.006	0	11	Vpreb3	FALSE	0.545	B IgG	B
Pafah1b3	5.23411e-221	1.88334	0.598	0.057	7.24035e-217	11	Pafah1b3	FALSE	0.541	B IgG	B
Spib	2.81941e-302	1.41914	0.542	0.003	3.90009e-298	11	Spib	FALSE	0.539	B IgG	B
Pclaf1	1.53161e-245	3.01961	0.555	0.018	2.11868e-241	11	Pclaf	FALSE	0.537	B IgG	B
Siglecg	3.93509e-278	1.3176	0.539	0.006	5.44342e-274	11	Siglecg	FALSE	0.533	B IgG	B
Mbd4	5.30254e-184	1.41672	0.57	0.041	7.335e-180	11	Mbd4	TRUE	0.529	B IgG	B
Tcf4	1.55932e-211	1.5107	0.548	0.019	2.15701e-207	11	Tcf4	FALSE	0.529	B IgG	B
Cd22	2.62872e-253	1.31796	0.536	0.008	3.63631e-249	11	Cd22	FALSE	0.528	B IgG	B
Smagp	0	1.41184	0.523	0.002	0	11	Smagp	TRUE	0.521	B IgG	B
Dok3	2.16331e-241	1.28985	0.526	0.01	2.99251e-237	11	Dok3	FALSE	0.516	B IgG	B
S1pr2	6.92272e-216	1.29634	0.523	0.013	9.5762e-212	11	S1pr2	TRUE	0.51	B IgG	B
Stmn12	5.04394e-182	2.36801	0.601	0.091	6.97728e-178	11	Stmn1	FALSE	0.51	B IgG	B
Eaf2	1.82236e-274	1.58256	0.511	0.004	2.52087e-270	11	Eaf2	FALSE	0.507	B IgG	B
Acadl	7.8332e-143	1.36782	0.592	0.092	1.08357e-138	11	Acadl	FALSE	0.5	B IgG	B
Gm499802	2.92691e-161	1.70036	0.67	0.17	4.0488e-157	11	Gm49980	FALSE	0.5	B IgG	B
Lat2	2.20296e-237	1.15673	0.508	0.008	3.04736e-233	11	Lat2	FALSE	0.5	B IgG	B
Spi1	1.49939e-268	1.14622	0.502	0.004	2.07411e-264	11	Spi1	FALSE	0.498	B IgG	B
Aldh2	3.15886e-169	1.22773	0.526	0.029	4.36965e-165	11	Aldh2	FALSE	0.497	B IgG	B
Apobec1	1.14589e-168	1.12814	0.526	0.029	1.58511e-164	11	Apobec1	TRUE	0.497	B IgG	B
H2-DMa	4.0581e-217	1.702	0.673	0.177	5.61357e-213	11	H2-DMa	FALSE	0.496	B IgG	B
Plcg2	3.58756e-222	1.03399	0.505	0.009	4.96267e-218	11	Plcg2	FALSE	0.496	B IgG	B
Aicda	0	1.6427	0.495	0	0	11	Aicda	TRUE	0.495	B IgG	B
Blvrb	2.39496e-216	1.70754	0.561	0.069	3.31295e-212	11	Blvrb	FALSE	0.492	B IgG	B
Rgs13	6.4228533959362e-323	1.98888	0.492	0.001	8.88473310259855e-319	11	Rgs13	TRUE	0.491	B IgG	B
Mki671	6.72437e-215	2.26812	0.502	0.012	9.30182e-211	11	Mki67	FALSE	0.49	B IgG	B
Csrp2	1.82591e-237	1.13809	0.495	0.008	2.52578e-233	11	Csrp2	TRUE	0.487	B IgG	B
Gga2	6.03714e-135	1.10974	0.536	0.049	8.35118e-131	11	Gga2	FALSE	0.487	B IgG	B
Hmgn3	7.28236e-251	0.95966	0.492	0.005	1.00737e-246	11	Hmgn3	FALSE	0.487	B IgG	B
Ccdc50	5.44393e-131	1.3442	0.586	0.1	7.53059e-127	11	Ccdc50	FALSE	0.486	B IgG	B
Lrmp	1.01508e-197	1.63594	0.713	0.241	1.40417e-193	11	Lrmp	TRUE	0.472	B IgG	B
Lmnb11	1.87014e-140	1.51324	0.611	0.146	2.58696e-136	11	Lmnb1	FALSE	0.465	B IgG	B
Fcrla	4.44418e-245	1.03555	0.467	0.004	6.14764e-241	11	Fcrla	FALSE	0.463	B IgG	B
Gadd45b1	2.12623e-115	1.21905	0.526	0.063	2.94122e-111	11	Gadd45b	FALSE	0.463	B IgG	B
Sh2b2	4.0549e-284	1.13768	0.464	0.001	5.60914e-280	11	Sh2b2	TRUE	0.463	B IgG	B
H2-Eb2	1.0078e-231	0.930243	0.467	0.005	1.39409e-227	11	H2-Eb2	TRUE	0.462	B IgG	B
Blk	5.49409e-240	0.975407	0.464	0.004	7.59997e-236	11	Blk	FALSE	0.46	B IgG	B
Lgmn	2.03725e-211	0.831197	0.464	0.008	2.81813e-207	11	Lgmn	TRUE	0.456	B IgG	B
Cybb	1.82437e-222	1.09895	0.461	0.006	2.52366e-218	11	Cybb	FALSE	0.455	B IgG	B
Ciita	4.73452e-238	1.02106	0.458	0.004	6.54926e-234	11	Ciita	FALSE	0.454	B IgG	B
Ehd4	5.97478e-122	0.921226	0.505	0.051	8.26491e-118	11	Ehd4	FALSE	0.454	B IgG	B
Stx7	1.93229e-94	0.95237	0.551	0.099	2.67294e-90	11	Stx7	FALSE	0.452	B IgG	B
Prkcd	3.47575e-86	0.914121	0.555	0.104	4.80801e-82	11	Prkcd	FALSE	0.451	B IgG	B
Mif4gd1	1.1563e-119	1.32581	0.639	0.19	1.5995e-115	11	Mif4gd	FALSE	0.449	B IgG	B
Dcaf12	2.9721e-79	1.04009	0.607	0.159	4.11131e-75	11	Dcaf12	TRUE	0.448	B IgG	B
Dck2	3.5577e-110	1.2351	0.548	0.1	4.92136e-106	11	Dck	FALSE	0.448	B IgG	B
Irf5	5.69059e-191	0.908564	0.458	0.01	7.8718e-187	11	Irf5	TRUE	0.448	B IgG	B
Rasgrp3	5.1569e-246	0.899129	0.452	0.004	7.13353e-242	11	Rasgrp3	FALSE	0.448	B IgG	B
Marcksl1	2.55183e-124	1.03525	0.486	0.04	3.52994e-120	11	Marcksl1	TRUE	0.446	B IgG	B
Pmf11	3.08891e-94	0.876142	0.533	0.088	4.27289e-90	11	Pmf1	FALSE	0.445	B IgG	B
Gng12	3.19251e-103	0.951607	0.511	0.07	4.4162e-99	11	Gng12	TRUE	0.441	B IgG	B
Ift22	5.81032e-158	0.801132	0.458	0.02	8.03742e-154	11	Ift22	TRUE	0.438	B IgG	B
Syvn1	2.08226e-89	0.99849	0.523	0.085	2.88039e-85	11	Syvn1	FALSE	0.438	B IgG	B
Bcl11a	1.88743e-225	0.909903	0.439	0.004	2.61088e-221	11	Bcl11a	FALSE	0.435	B IgG	B
Ctsz	1.68442e-99	1.13965	0.639	0.204	2.33006e-95	11	Ctsz	FALSE	0.435	B IgG	B
Mtmr14	6.56317e-102	0.951138	0.498	0.063	9.07883e-98	11	Mtmr14	TRUE	0.435	B IgG	B
Anxa22	2.67856e-98	1.37199	0.514	0.084	3.70525e-94	11	Anxa2	FALSE	0.43	B IgG	B
Ezh22	2.71424e-83	1.00142	0.536	0.106	3.75461e-79	11	Ezh2	FALSE	0.43	B IgG	B
Tpd52	3.48598e-94	0.756246	0.505	0.076	4.82216e-90	11	Tpd52	TRUE	0.429	B IgG	B
Trp53i11	2.04959e-88	0.973046	0.511	0.082	2.8352e-84	11	Trp53i11	TRUE	0.429	B IgG	B
Cd180	3.67996e-243	1.10744	0.43	0.002	5.09049e-239	11	Cd180	TRUE	0.428	B IgG	B
Pax5	2.90092e-225	0.955216	0.43	0.003	4.01284e-221	11	Pax5	FALSE	0.427	B IgG	B
Pik3ap1	1.02503e-189	0.894902	0.433	0.008	1.41792e-185	11	Pik3ap1	FALSE	0.425	B IgG	B
Cd83	2.488e-151	1.53233	0.442	0.02	3.44165e-147	11	Cd83	FALSE	0.422	B IgG	B
Txndc5	8.67194e-72	1.07195	0.551	0.129	1.19959e-67	11	Txndc5	FALSE	0.422	B IgG	B
Btk	1.14226e-224	0.789482	0.424	0.003	1.58008e-220	11	Btk	TRUE	0.421	B IgG	B
Herpud1	1.01009e-78	1.08574	0.645	0.224	1.39726e-74	11	Herpud1	FALSE	0.421	B IgG	B
Fcrl1	7.74928e-197	0.800145	0.427	0.007	1.07196e-192	11	Fcrl1	FALSE	0.42	B IgG	B
[truncated: 2,368 more rows]

## Sheet: C-CD4T clusters
Gene	p_val	avg_log2FC	pct.1	pct.2	p_val_adj	cluster	gene	uniqueness	diff	Annot_short	cell_group
Pdlim4	0	0.671144	0.532	0.308	0	0	Pdlim4	FALSE	0.224	Cd4T - memory 1	CD4 T
Igfbp4	0	0.945592	0.855	0.649	0	0	Igfbp4	TRUE	0.206	Cd4T - memory 1	CD4 T
Arl4c	0	0.559864	0.812	0.637	0	0	Arl4c	TRUE	0.175	Cd4T - memory 1	CD4 T
Rasgrp2	0	0.550562	0.664	0.496	0	0	Rasgrp2	FALSE	0.168	Cd4T - memory 1	CD4 T
Emp3	0	0.523084	0.848	0.687	0	0	Emp3	TRUE	0.161	Cd4T - memory 1	CD4 T
Vim	0	0.501592	0.724	0.582	0	0	Vim	TRUE	0.142	Cd4T - memory 1	CD4 T
Klf2	0	0.34134	0.909	0.791	0	0	Klf2	TRUE	0.118	Cd4T - memory 1	CD4 T
Tsc22d3	5.79602e-224	0.362878	0.731	0.615	8.01763e-220	0	Tsc22d3	FALSE	0.116	Cd4T - memory 1	CD4 T
Crip1	0	0.446962	0.81	0.695	0	0	Crip1	FALSE	0.115	Cd4T - memory 1	CD4 T
Ccr7	4.50613e-276	0.357804	0.826	0.713	6.23333e-272	0	Ccr7	FALSE	0.113	Cd4T - memory 1	CD4 T
Sgk1	2.03296e-253	0.374015	0.357	0.247	2.81219e-249	0	Sgk1	TRUE	0.11	Cd4T - memory 1	CD4 T
Ddit4	3.15741e-206	0.430977	0.735	0.633	4.36764e-202	0	Ddit4	TRUE	0.102	Cd4T - memory 1	CD4 T
Sit1	6.48912e-223	0.335799	0.466	0.367	8.9764e-219	0	Sit1	TRUE	0.099	Cd4T - memory 1	CD4 T
Lef1	0	0.356573	0.959	0.866	0	0	Lef1	TRUE	0.093	Cd4T - memory 1	CD4 T
Acp5	1.29661e-277	0.327341	0.757	0.666	1.7936e-273	0	Acp5	TRUE	0.091	Cd4T - memory 1	CD4 T
Flt3l	2.55348e-223	0.344263	0.352	0.262	3.53223e-219	0	Flt3l	TRUE	0.09	Cd4T - memory 1	CD4 T
Socs3	1.28202e-117	0.337113	0.35	0.262	1.77341e-113	0	Socs3	FALSE	0.088	Cd4T - memory 1	CD4 T
St6galnac2	3.22451e-144	0.348284	0.264	0.19	4.46047e-140	0	St6galnac2	TRUE	0.074	Cd4T - memory 1	CD4 T
Eno1	2.01201e-236	0.328658	0.801	0.728	2.78322e-232	0	Eno1	TRUE	0.073	Cd4T - memory 1	CD4 T
Smc4	0	1.00569	0.698	0.415	0	1	Smc4	FALSE	0.283	Cd4T - activated 1 (Cd28, Cd5, Cd6)	CD4 T
Art2b	0	0.717077	0.396	0.139	0	1	Art2b	FALSE	0.257	Cd4T - activated 1 (Cd28, Cd5, Cd6)	CD4 T
Izumo1r	4.56649e-228	0.689555	0.486	0.237	6.31682e-224	1	Izumo1r	FALSE	0.249	Cd4T - activated 1 (Cd28, Cd5, Cd6)	CD4 T
2410006H16Rik	9.68368665848843e-322	0.705212	0.74	0.519	1.3395443754687e-317	1	2410006H16Rik	FALSE	0.221	Cd4T - activated 1 (Cd28, Cd5, Cd6)	CD4 T
Id2	1.17073e-186	0.699082	0.496	0.275	1.61948e-182	1	Id2	FALSE	0.221	Cd4T - activated 1 (Cd28, Cd5, Cd6)	CD4 T
Mxd4	1.06561e-196	0.58325	0.427	0.211	1.47406e-192	1	Mxd4	FALSE	0.216	Cd4T - activated 1 (Cd28, Cd5, Cd6)	CD4 T
Pold4	2.46916e-159	0.487534	0.447	0.247	3.41558e-155	1	Pold4	FALSE	0.2	Cd4T - activated 1 (Cd28, Cd5, Cd6)	CD4 T
Ift80	6.43229e-212	0.556031	0.313	0.116	8.89779e-208	1	Ift80	FALSE	0.197	Cd4T - activated 1 (Cd28, Cd5, Cd6)	CD4 T
Rgs10	0	0.825798	0.9	0.706	0	1	Rgs10	FALSE	0.194	Cd4T - activated 1 (Cd28, Cd5, Cd6)	CD4 T
Cd28	9.76086e-186	0.533269	0.742	0.555	1.35022e-181	1	Cd28	FALSE	0.187	Cd4T - activated 1 (Cd28, Cd5, Cd6)	CD4 T
Gstp3	3.57972e-119	0.466016	0.47	0.296	4.95182e-115	1	Gstp3	FALSE	0.174	Cd4T - activated 1 (Cd28, Cd5, Cd6)	CD4 T
Ypel3	5.87224e-148	0.4488	0.753	0.584	8.12307e-144	1	Ypel3	FALSE	0.169	Cd4T - activated 1 (Cd28, Cd5, Cd6)	CD4 T
Igflr1	2.01347e-114	0.40942	0.389	0.222	2.78524e-110	1	Igflr1	FALSE	0.167	Cd4T - activated 1 (Cd28, Cd5, Cd6)	CD4 T
Ephx1	5.98252e-107	0.384149	0.362	0.201	8.27562e-103	1	Ephx1	FALSE	0.161	Cd4T - activated 1 (Cd28, Cd5, Cd6)	CD4 T
Sesn3	6.03903e-100	0.402161	0.492	0.332	8.35379e-96	1	Sesn3	FALSE	0.16	Cd4T - activated 1 (Cd28, Cd5, Cd6)	CD4 T
Il6st	2.41913e-93	0.408915	0.431	0.278	3.34639e-89	1	Il6st	FALSE	0.153	Cd4T - activated 1 (Cd28, Cd5, Cd6)	CD4 T
Dennd2d	7.67119e-81	0.374242	0.49	0.343	1.06116e-76	1	Dennd2d	FALSE	0.147	Cd4T - activated 1 (Cd28, Cd5, Cd6)	CD4 T
Cd5	2.55569e-75	0.363893	0.693	0.553	3.53529e-71	1	Cd5	FALSE	0.14	Cd4T - activated 1 (Cd28, Cd5, Cd6)	CD4 T
Nrip1	1.56979e-63	0.365981	0.511	0.381	2.17149e-59	1	Nrip1	FALSE	0.13	Cd4T - activated 1 (Cd28, Cd5, Cd6)	CD4 T
Zfas1	1.28611e-74	0.341609	0.333	0.208	1.77908e-70	1	Zfas1	TRUE	0.125	Cd4T - activated 1 (Cd28, Cd5, Cd6)	CD4 T
Pdcd4	9.79165e-110	0.378188	0.802	0.688	1.35448e-105	1	Pdcd4	FALSE	0.114	Cd4T - activated 1 (Cd28, Cd5, Cd6)	CD4 T
Xist	5.97806e-51	0.334284	0.69	0.589	8.26946e-47	1	Xist	FALSE	0.101	Cd4T - activated 1 (Cd28, Cd5, Cd6)	CD4 T
BE692007	6.76689e-48	0.34581	0.372	0.274	9.36064e-44	1	BE692007	FALSE	0.098	Cd4T - activated 1 (Cd28, Cd5, Cd6)	CD4 T
Eif3f	1.08234e-227	0.400272	0.967	0.933	1.4972e-223	1	Eif3f	TRUE	0.034	Cd4T - activated 1 (Cd28, Cd5, Cd6)	CD4 T
Limd2	1.23072e-187	0.338561	0.989	0.969	1.70246e-183	1	Limd2	TRUE	0.02	Cd4T - activated 1 (Cd28, Cd5, Cd6)	CD4 T
Eef2	5.83182e-230	0.364191	0.989	0.974	8.06716e-226	1	Eef2	TRUE	0.015	Cd4T - activated 1 (Cd28, Cd5, Cd6)	CD4 T
Rpl24	1.74371e-261	0.332921	0.998	0.99	2.41208e-257	1	Rpl24	TRUE	0.008	Cd4T - activated 1 (Cd28, Cd5, Cd6)	CD4 T
Il7r	0	1.16447	0.868	0.574	0	2	Il7r	FALSE	0.294	Cd4T - naive or memory (Tcf7, Bcl2, Slamf6)	CD4 T
Crlf3	0	0.99127	0.829	0.558	0	2	Crlf3	TRUE	0.271	Cd4T - naive or memory (Tcf7, Bcl2, Slamf6)	CD4 T
Selenop	0	0.888073	0.587	0.326	0	2	Selenop	TRUE	0.261	Cd4T - naive or memory (Tcf7, Bcl2, Slamf6)	CD4 T
Klf3	0	0.853769	0.582	0.323	0	2	Klf3	FALSE	0.259	Cd4T - naive or memory (Tcf7, Bcl2, Slamf6)	CD4 T
Ifngr1	0	0.844756	0.494	0.236	0	2	Ifngr1	FALSE	0.258	Cd4T - naive or memory (Tcf7, Bcl2, Slamf6)	CD4 T
Pim1	1.51773e-192	0.609388	0.427	0.22	2.09947e-188	2	Pim1	FALSE	0.207	Cd4T - naive or memory (Tcf7, Bcl2, Slamf6)	CD4 T
Tmem71	2.20413e-214	0.60667	0.482	0.282	3.04898e-210	2	Tmem71	TRUE	0.2	Cd4T - naive or memory (Tcf7, Bcl2, Slamf6)	CD4 T
Rflnb	6.14357e-169	0.563889	0.738	0.55	8.4984e-165	2	Rflnb	TRUE	0.188	Cd4T - naive or memory (Tcf7, Bcl2, Slamf6)	CD4 T
Kif1b	4.334e-204	0.577424	0.41	0.23	5.99522e-200	2	Kif1b	TRUE	0.18	Cd4T - naive or memory (Tcf7, Bcl2, Slamf6)	CD4 T
Tent5c	7.13808e-189	0.586555	0.368	0.19	9.87411e-185	2	Tent5c	TRUE	0.178	Cd4T - naive or memory (Tcf7, Bcl2, Slamf6)	CD4 T
Gramd3	2.6045e-172	0.555261	0.434	0.26	3.60281e-168	2	Gramd3	FALSE	0.174	Cd4T - naive or memory (Tcf7, Bcl2, Slamf6)	CD4 T
Trat1	1.89904e-171	0.522349	0.51	0.338	2.62694e-167	2	Trat1	TRUE	0.172	Cd4T - naive or memory (Tcf7, Bcl2, Slamf6)	CD4 T
Emb	5.10902750884864e-316	0.669666	0.758	0.594	7.06731775299032e-312	2	Emb	TRUE	0.164	Cd4T - naive or memory (Tcf7, Bcl2, Slamf6)	CD4 T
Tcp11l2	4.3961e-131	0.493278	0.403	0.241	6.08113e-127	2	Tcp11l2	TRUE	0.162	Cd4T - naive or memory (Tcf7, Bcl2, Slamf6)	CD4 T
Klhl6	3.25596e-141	0.515812	0.512	0.351	4.50397e-137	2	Klhl6	TRUE	0.161	Cd4T - naive or memory (Tcf7, Bcl2, Slamf6)	CD4 T
Cmah	2.64245e-130	0.473384	0.504	0.349	3.6553e-126	2	Cmah	FALSE	0.155	Cd4T - naive or memory (Tcf7, Bcl2, Slamf6)	CD4 T
Itga4	2.09494e-120	0.419821	0.516	0.361	2.89793e-116	2	Itga4	FALSE	0.155	Cd4T - naive or memory (Tcf7, Bcl2, Slamf6)	CD4 T
Sgms1	1.62685e-156	0.508863	0.311	0.161	2.25042e-152	2	Sgms1	TRUE	0.15	Cd4T - naive or memory (Tcf7, Bcl2, Slamf6)	CD4 T
Hmgb2	6.68361e-136	0.486831	0.567	0.42	9.24544e-132	2	Hmgb2	FALSE	0.147	Cd4T - naive or memory (Tcf7, Bcl2, Slamf6)	CD4 T
Slamf6	1.66105e-116	0.39433	0.488	0.346	2.29774e-112	2	Slamf6	FALSE	0.142	Cd4T - naive or memory (Tcf7, Bcl2, Slamf6)	CD4 T
Sell	3.97376e-119	0.437363	0.796	0.656	5.49691e-115	2	Sell	FALSE	0.14	Cd4T - naive or memory (Tcf7, Bcl2, Slamf6)	CD4 T
Sh3bp5	5.88646e-110	0.433653	0.337	0.198	8.14273e-106	2	Sh3bp5	TRUE	0.139	Cd4T - naive or memory (Tcf7, Bcl2, Slamf6)	CD4 T
Bcl2	4.26363e-137	0.513515	0.704	0.569	5.89788e-133	2	Bcl2	FALSE	0.135	Cd4T - naive or memory (Tcf7, Bcl2, Slamf6)	CD4 T
St8sia6	5.46057e-87	0.388969	0.309	0.181	7.5536e-83	2	St8sia6	TRUE	0.128	Cd4T - naive or memory (Tcf7, Bcl2, Slamf6)	CD4 T
Tsc22d31	2.10255e-131	0.522216	0.775	0.655	2.90846e-127	2	Tsc22d3	FALSE	0.12	Cd4T - naive or memory (Tcf7, Bcl2, Slamf6)	CD4 T
Crebrf	7.0099e-104	0.3909	0.307	0.188	9.6968e-100	2	Crebrf	TRUE	0.119	Cd4T - naive or memory (Tcf7, Bcl2, Slamf6)	CD4 T
Arid4a	4.65851e-105	0.409309	0.511	0.396	6.44411e-101	2	Arid4a	FALSE	0.115	Cd4T - naive or memory (Tcf7, Bcl2, Slamf6)	CD4 T
Fam107b	1.45947e-83	0.429528	0.451	0.338	2.01889e-79	2	Fam107b	FALSE	0.113	Cd4T - naive or memory (Tcf7, Bcl2, Slamf6)	CD4 T
Gm8369	1.20942e-72	0.365068	0.34	0.232	1.673e-68	2	Gm8369	FALSE	0.108	Cd4T - naive or memory (Tcf7, Bcl2, Slamf6)	CD4 T
Phf20l1	4.30655e-101	0.399445	0.562	0.457	5.95725e-97	2	Phf20l1	FALSE	0.105	Cd4T - naive or memory (Tcf7, Bcl2, Slamf6)	CD4 T
Thada	2.07538e-51	0.354078	0.31	0.206	2.87088e-47	2	Thada	TRUE	0.104	Cd4T - naive or memory (Tcf7, Bcl2, Slamf6)	CD4 T
Sesn1	2.62976e-73	0.373338	0.286	0.183	3.63775e-69	2	Sesn1	FALSE	0.103	Cd4T - naive or memory (Tcf7, Bcl2, Slamf6)	CD4 T
Stt3b	4.19395e-101	0.40297	0.323	0.22	5.8015e-97	2	Stt3b	TRUE	0.103	Cd4T - naive or memory (Tcf7, Bcl2, Slamf6)	CD4 T
Sidt1	3.74887e-60	0.345052	0.314	0.213	5.18581e-56	2	Sidt1	TRUE	0.101	Cd4T - naive or memory (Tcf7, Bcl2, Slamf6)	CD4 T
Vps37b	4.43852e-122	0.48998	0.427	0.326	6.1398e-118	2	Vps37b	TRUE	0.101	Cd4T - naive or memory (Tcf7, Bcl2, Slamf6)	CD4 T
Adgre5	1.56471e-59	0.344303	0.519	0.419	2.16447e-55	2	Adgre5	FALSE	0.1	Cd4T - naive or memory (Tcf7, Bcl2, Slamf6)	CD4 T
Resf1	1.70814e-90	0.367844	0.514	0.414	2.36286e-86	2	Resf1	FALSE	0.1	Cd4T - naive or memory (Tcf7, Bcl2, Slamf6)	CD4 T
Txk	8.5001e-78	0.32876	0.642	0.544	1.17582e-73	2	Txk	FALSE	0.098	Cd4T - naive or memory (Tcf7, Bcl2, Slamf6)	CD4 T
Itga6	5.79109e-77	0.344889	0.384	0.287	8.01081e-73	2	Itga6	FALSE	0.097	Cd4T - naive or memory (Tcf7, Bcl2, Slamf6)	CD4 T
Atp1b3	1.37474e-268	0.560667	0.92	0.826	1.90168e-264	2	Atp1b3	TRUE	0.094	Cd4T - naive or memory (Tcf7, Bcl2, Slamf6)	CD4 T
Ccr71	1.50574e-113	0.494381	0.847	0.754	2.08289e-109	2	Ccr7	FALSE	0.093	Cd4T - naive or memory (Tcf7, Bcl2, Slamf6)	CD4 T
Tcf7	5.07269e-103	0.40649	0.844	0.751	7.01706e-99	2	Tcf7	TRUE	0.093	Cd4T - naive or memory (Tcf7, Bcl2, Slamf6)	CD4 T
Clint1	6.55642e-81	0.325482	0.422	0.341	9.06949e-77	2	Clint1	FALSE	0.081	Cd4T - naive or memory (Tcf7, Bcl2, Slamf6)	CD4 T
Cd53	2.39553e-108	0.332439	0.833	0.766	3.31374e-104	2	Cd53	TRUE	0.067	Cd4T - naive or memory (Tcf7, Bcl2, Slamf6)	CD4 T
Gm11808	1.30911e-17	0.342806	0.687	0.622	1.81089e-13	2	Gm11808	TRUE	0.065	Cd4T - naive or memory (Tcf7, Bcl2, Slamf6)	CD4 T
Ms4a4b	3.75588703968516e-320	0.484669	0.977	0.923	5.19551854199648e-316	2	Ms4a4b	FALSE	0.054	Cd4T - naive or memory (Tcf7, Bcl2, Slamf6)	CD4 T
Ifit1	0	2.65416	0.743	0.091	0	3	Ifit1	TRUE	0.652	Cd4T - ISG high 1 (Cd28 high)	CD4 T
Isg15	0	2.94025	0.845	0.222	0	3	Isg15	FALSE	0.623	Cd4T - ISG high 1 (Cd28 high)	CD4 T
Rtp4	0	1.64854	0.751	0.174	0	3	Rtp4	FALSE	0.577	Cd4T - ISG high 1 (Cd28 high)	CD4 T
Irf7	0	1.65748	0.715	0.201	0	3	Irf7	FALSE	0.514	Cd4T - ISG high 1 (Cd28 high)	CD4 T
Ifit3	0	2.29186	0.545	0.042	0	3	Ifit3	TRUE	0.503	Cd4T - ISG high 1 (Cd28 high)	CD4 T
Usp18	0	1.66796	0.521	0.068	0	3	Usp18	TRUE	0.453	Cd4T - ISG high 1 (Cd28 high)	CD4 T
Slfn5	0	1.72726	0.583	0.164	0	3	Slfn5	TRUE	0.419	Cd4T - ISG high 1 (Cd28 high)	CD4 T
Xaf1	0	1.21021	0.569	0.156	0	3	Xaf1	FALSE	0.413	Cd4T - ISG high 1 (Cd28 high)	CD4 T
Zbp1	0	1.37789	0.672	0.26	0	3	Zbp1	FALSE	0.412	Cd4T - ISG high 1 (Cd28 high)	CD4 T
Bst2	0	1.70952	0.763	0.36	0	3	Bst2	FALSE	0.403	Cd4T - ISG high 1 (Cd28 high)	CD4 T
Lgals3bp	0	1.10728	0.549	0.186	0	3	Lgals3bp	TRUE	0.363	Cd4T - ISG high 1 (Cd28 high)	CD4 T
Isg20	0	1.41363	0.439	0.084	0	3	Isg20	TRUE	0.355	Cd4T - ISG high 1 (Cd28 high)	CD4 T
Trim30a	0	1.19869	0.605	0.251	0	3	Trim30a	TRUE	0.354	Cd4T - ISG high 1 (Cd28 high)	CD4 T
Slfn1	0	1.30107	0.847	0.497	0	3	Slfn1	FALSE	0.35	Cd4T - ISG high 1 (Cd28 high)	CD4 T
Igtp	0	1.09546	0.668	0.319	0	3	Igtp	FALSE	0.349	Cd4T - ISG high 1 (Cd28 high)	CD4 T
Ifi214	0	1.16719	0.543	0.198	0	3	Ifi214	TRUE	0.345	Cd4T - ISG high 1 (Cd28 high)	CD4 T
Daxx	0	1.16295	0.523	0.187	0	3	Daxx	TRUE	0.336	Cd4T - ISG high 1 (Cd28 high)	CD4 T
Ifi208	0	0.986435	0.543	0.215	0	3	Ifi208	TRUE	0.328	Cd4T - ISG high 1 (Cd28 high)	CD4 T
Irgm1	0	0.926422	0.549	0.223	0	3	Irgm1	FALSE	0.326	Cd4T - ISG high 1 (Cd28 high)	CD4 T
Slfn8	0	0.999864	0.532	0.206	0	3	Slfn8	TRUE	0.326	Cd4T - ISG high 1 (Cd28 high)	CD4 T
Parp14	0	1.04578	0.559	0.236	0	3	Parp14	FALSE	0.323	Cd4T - ISG high 1 (Cd28 high)	CD4 T
Phf11b	0	1.1146	0.555	0.232	0	3	Phf11b	TRUE	0.323	Cd4T - ISG high 1 (Cd28 high)	CD4 T
Stat1	0	1.1149	0.893	0.581	0	3	Stat1	FALSE	0.312	Cd4T - ISG high 1 (Cd28 high)	CD4 T
Ifi209	0	1.03656	0.504	0.193	0	3	Ifi209	TRUE	0.311	Cd4T - ISG high 1 (Cd28 high)	CD4 T
Ifi35	0	0.936234	0.614	0.309	0	3	Ifi35	TRUE	0.305	Cd4T - ISG high 1 (Cd28 high)	CD4 T
Rnf213	0	1.03357	0.435	0.13	0	3	Rnf213	TRUE	0.305	Cd4T - ISG high 1 (Cd28 high)	CD4 T
Parp9	0	0.883808	0.455	0.153	0	3	Parp9	FALSE	0.302	Cd4T - ISG high 1 (Cd28 high)	CD4 T
Gbp7	0	1.01121	0.55	0.251	0	3	Gbp7	FALSE	0.299	Cd4T - ISG high 1 (Cd28 high)	CD4 T
Epsti1	0	0.989596	0.54	0.243	0	3	Epsti1	TRUE	0.297	Cd4T - ISG high 1 (Cd28 high)	CD4 T
Dtx3l	0	0.842139	0.455	0.179	0	3	Dtx3l	FALSE	0.276	Cd4T - ISG high 1 (Cd28 high)	CD4 T
Phf11c	0	0.859669	0.362	0.086	0	3	Phf11c	TRUE	0.276	Cd4T - ISG high 1 (Cd28 high)	CD4 T
Samd9l	0	0.954019	0.592	0.318	0	3	Samd9l	FALSE	0.274	Cd4T - ISG high 1 (Cd28 high)	CD4 T
Ddx58	0	0.775541	0.477	0.212	0	3	Ddx58	TRUE	0.265	Cd4T - ISG high 1 (Cd28 high)	CD4 T
Mndal	0	1.23766	0.897	0.633	0	3	Mndal	FALSE	0.264	Cd4T - ISG high 1 (Cd28 high)	CD4 T
Ifit3b	0	1.102	0.275	0.014	0	3	Ifit3b	TRUE	0.261	Cd4T - ISG high 1 (Cd28 high)	CD4 T
Oasl2	0	0.906336	0.287	0.026	0	3	Oasl2	TRUE	0.261	Cd4T - ISG high 1 (Cd28 high)	CD4 T
Ifi203	0	1.31407	0.854	0.598	0	3	Ifi203	FALSE	0.256	Cd4T - ISG high 1 (Cd28 high)	CD4 T
Gbp6	0	0.803639	0.36	0.113	0	3	Gbp6	FALSE	0.247	Cd4T - ISG high 1 (Cd28 high)	CD4 T
Pml	0	0.746379	0.348	0.108	0	3	Pml	TRUE	0.24	Cd4T - ISG high 1 (Cd28 high)	CD4 T
H2-T22	0	0.851978	0.725	0.487	0	3	H2-T22	FALSE	0.238	Cd4T - ISG high 1 (Cd28 high)	CD4 T
Ifi47	0	0.911596	0.828	0.59	0	3	Ifi47	FALSE	0.238	Cd4T - ISG high 1 (Cd28 high)	CD4 T
Gm20559	0	0.76718	0.405	0.168	0	3	Gm20559	TRUE	0.237	Cd4T - ISG high 1 (Cd28 high)	CD4 T
Gbp9	5.99475e-307	0.747969	0.371	0.136	8.29254e-303	3	Gbp9	FALSE	0.235	Cd4T - ISG high 1 (Cd28 high)	CD4 T
Herc6	0	0.758211	0.35	0.12	0	3	Herc6	TRUE	0.23	Cd4T - ISG high 1 (Cd28 high)	CD4 T
Irf9	3.00507e-196	0.584549	0.498	0.278	4.15691e-192	3	Irf9	FALSE	0.22	Cd4T - ISG high 1 (Cd28 high)	CD4 T
Ddx60	8.33613249076935e-318	0.683662	0.292	0.078	1.15313720744812e-313	3	Ddx60	TRUE	0.214	Cd4T - ISG high 1 (Cd28 high)	CD4 T
H2-T23	4.73958181949425e-316	0.700728	0.753	0.539	6.5562635309064e-312	3	H2-T23	TRUE	0.214	Cd4T - ISG high 1 (Cd28 high)	CD4 T
Iigp1	6.242e-243	0.82678	0.359	0.148	8.63456e-239	3	Iigp1	FALSE	0.211	Cd4T - ISG high 1 (Cd28 high)	CD4 T
Mitd1	2.64533e-214	0.62732	0.483	0.274	3.65929e-210	3	Mitd1	TRUE	0.209	Cd4T - ISG high 1 (Cd28 high)	CD4 T
Lgals9	1.75691e-290	0.687948	0.57	0.363	2.43034e-286	3	Lgals9	TRUE	0.207	Cd4T - ISG high 1 (Cd28 high)	CD4 T
Rnf114	4.52271e-195	0.57889	0.511	0.309	6.25626e-191	3	Rnf114	TRUE	0.202	Cd4T - ISG high 1 (Cd28 high)	CD4 T
AW011738	2.00985e-281	0.652006	0.293	0.092	2.78023e-277	3	AW011738	TRUE	0.201	Cd4T - ISG high 1 (Cd28 high)	CD4 T
Gbp4	2.07964e-194	0.647209	0.44	0.242	2.87676e-190	3	Gbp4	FALSE	0.198	Cd4T - ISG high 1 (Cd28 high)	CD4 T
Stat2	7.99125e-299	0.692514	0.276	0.079	1.10543e-294	3	Stat2	TRUE	0.197	Cd4T - ISG high 1 (Cd28 high)	CD4 T
Smchd1	0	0.780197	0.64	0.444	0	3	Smchd1	FALSE	0.196	Cd4T - ISG high 1 (Cd28 high)	CD4 T
Helz2	5.18191e-230	0.596637	0.301	0.108	7.16814e-226	3	Helz2	TRUE	0.193	Cd4T - ISG high 1 (Cd28 high)	CD4 T
Ly6e	1.69198e-236	0.758662	0.715	0.523	2.34051e-232	3	Ly6e	FALSE	0.192	Cd4T - ISG high 1 (Cd28 high)	CD4 T
Trim25	6.51397e-233	0.579762	0.295	0.104	9.01078e-229	3	Trim25	TRUE	0.191	Cd4T - ISG high 1 (Cd28 high)	CD4 T
Sp100	0	0.839971	0.855	0.671	0	3	Sp100	FALSE	0.184	Cd4T - ISG high 1 (Cd28 high)	CD4 T
Ifi27l2a	0	1.5432	0.939	0.758	0	3	Ifi27l2a	FALSE	0.181	Cd4T - ISG high 1 (Cd28 high)	CD4 T
Ifit2	1.2711e-250	0.59001	0.261	0.08	1.75831e-246	3	Ifit2	TRUE	0.181	Cd4T - ISG high 1 (Cd28 high)	CD4 T
Chmp4b	1.63676e-272	0.642269	0.603	0.423	2.26412e-268	3	Chmp4b	TRUE	0.18	Cd4T - ISG high 1 (Cd28 high)	CD4 T
Slfn2	0	0.688913	0.885	0.707	0	3	Slfn2	FALSE	0.178	Cd4T - ISG high 1 (Cd28 high)	CD4 T
Tapbp	1.44717e-258	0.617977	0.7	0.525	2.00187e-254	3	Tapbp	FALSE	0.175	Cd4T - ISG high 1 (Cd28 high)	CD4 T
Sp110	1.02005e-149	0.504067	0.543	0.375	1.41103e-145	3	Sp110	FALSE	0.168	Cd4T - ISG high 1 (Cd28 high)	CD4 T
Tgtp2	4.84887e-195	0.66166	0.261	0.098	6.70744e-191	3	Tgtp2	FALSE	0.163	Cd4T - ISG high 1 (Cd28 high)	CD4 T
Ncoa7	1.39808e-136	0.514028	0.294	0.137	1.93396e-132	3	Ncoa7	FALSE	0.157	Cd4T - ISG high 1 (Cd28 high)	CD4 T
Ogfr	5.97811e-126	0.438279	0.36	0.205	8.26952e-122	3	Ogfr	TRUE	0.155	Cd4T - ISG high 1 (Cd28 high)	CD4 T
Gbp2	6.36983e-127	0.570876	0.297	0.146	8.81139e-123	3	Gbp2	FALSE	0.151	Cd4T - ISG high 1 (Cd28 high)	CD4 T
9930111J21Rik2	9.13821e-154	0.54351	0.604	0.454	1.26409e-149	3	9930111J21Rik2	FALSE	0.15	Cd4T - ISG high 1 (Cd28 high)	CD4 T
Psmb10	1.0745e-192	0.550208	0.683	0.534	1.48636e-188	3	Psmb10	FALSE	0.149	Cd4T - ISG high 1 (Cd28 high)	CD4 T
Tap1	2.45804e-90	0.398985	0.497	0.35	3.40021e-86	3	Tap1	FALSE	0.147	Cd4T - ISG high 1 (Cd28 high)	CD4 T
Tor1aip1	5.45692e-103	0.436979	0.409	0.263	7.54856e-99	3	Tor1aip1	FALSE	0.146	Cd4T - ISG high 1 (Cd28 high)	CD4 T
Mrpl30	1.41537e-147	0.456462	0.694	0.552	1.95788e-143	3	Mrpl30	TRUE	0.142	Cd4T - ISG high 1 (Cd28 high)	CD4 T
Samhd1	4.46906e-122	0.578067	0.616	0.474	6.18205e-118	3	Samhd1	FALSE	0.142	Cd4T - ISG high 1 (Cd28 high)	CD4 T
Ccnd2	0	0.846171	0.902	0.762	0	3	Ccnd2	FALSE	0.14	Cd4T - ISG high 1 (Cd28 high)	CD4 T
Usp25	6.06362e-104	0.438153	0.396	0.257	8.38781e-100	3	Usp25	FALSE	0.139	Cd4T - ISG high 1 (Cd28 high)	CD4 T
Treml2	4.88475e-90	0.407033	0.362	0.224	6.75707e-86	3	Treml2	TRUE	0.138	Cd4T - ISG high 1 (Cd28 high)	CD4 T
Nmi	7.09516e-91	0.401496	0.44	0.308	9.81473e-87	3	Nmi	TRUE	0.132	Cd4T - ISG high 1 (Cd28 high)	CD4 T
Adar	1.36522e-101	0.394299	0.267	0.136	1.8885e-97	3	Adar	TRUE	0.131	Cd4T - ISG high 1 (Cd28 high)	CD4 T
Casp8	3.14599e-97	0.410092	0.52	0.39	4.35184e-93	3	Casp8	TRUE	0.13	Cd4T - ISG high 1 (Cd28 high)	CD4 T
Trim21	6.04921e-100	0.375912	0.254	0.125	8.36787e-96	3	Trim21	TRUE	0.129	Cd4T - ISG high 1 (Cd28 high)	CD4 T
Asb13	6.31761e-111	0.38875	0.253	0.125	8.73914e-107	3	Asb13	TRUE	0.128	Cd4T - ISG high 1 (Cd28 high)	CD4 T
Zup1	1.96665e-104	0.44739	0.366	0.238	2.72047e-100	3	Zup1	TRUE	0.128	Cd4T - ISG high 1 (Cd28 high)	CD4 T
Trim56	6.70406e-82	0.385613	0.321	0.198	9.27372e-78	3	Trim56	TRUE	0.123	Cd4T - ISG high 1 (Cd28 high)	CD4 T
Tcof1	1.03193e-70	0.349723	0.514	0.393	1.42747e-66	3	Tcof1	TRUE	0.121	Cd4T - ISG high 1 (Cd28 high)	CD4 T
Sell1	6.15718e-89	0.350008	0.777	0.657	8.51722e-85	3	Sell	FALSE	0.12	Cd4T - ISG high 1 (Cd28 high)	CD4 T
Psmb9	7.18922e-119	0.404819	0.768	0.649	9.94485e-115	3	Psmb9	FALSE	0.119	Cd4T - ISG high 1 (Cd28 high)	CD4 T
Socs1	3.3537e-63	0.404581	0.392	0.277	4.63917e-59	3	Socs1	FALSE	0.115	Cd4T - ISG high 1 (Cd28 high)	CD4 T
Keap1	2.58292e-68	0.337724	0.33	0.216	3.57295e-64	3	Keap1	TRUE	0.114	Cd4T - ISG high 1 (Cd28 high)	CD4 T
Zc3hav1	3.10137e-65	0.329156	0.515	0.401	4.29013e-61	3	Zc3hav1	FALSE	0.114	Cd4T - ISG high 1 (Cd28 high)	CD4 T
Etnk1	2.96392e-64	0.365702	0.461	0.35	4.09999e-60	3	Etnk1	FALSE	0.111	Cd4T - ISG high 1 (Cd28 high)	CD4 T
Psme2	1.42128e-175	0.433729	0.895	0.788	1.96606e-171	3	Psme2	FALSE	0.107	Cd4T - ISG high 1 (Cd28 high)	CD4 T
Ctss	1.75391e-70	0.32634	0.611	0.505	2.42619e-66	3	Ctss	FALSE	0.106	Cd4T - ISG high 1 (Cd28 high)	CD4 T
Ly6a	1.15784086476638e-317	1.1304	0.643	0.537	1.60164126823133e-313	3	Ly6a	FALSE	0.106	Cd4T - ISG high 1 (Cd28 high)	CD4 T
Tspo	5.47211e-140	0.402898	0.854	0.748	7.56957e-136	3	Tspo	TRUE	0.106	Cd4T - ISG high 1 (Cd28 high)	CD4 T
Ppa1	8.06587e-76	0.37121	0.301	0.197	1.11575e-71	3	Ppa1	FALSE	0.104	Cd4T - ISG high 1 (Cd28 high)	CD4 T
Psme1	1.26515e-181	0.421591	0.925	0.85	1.75008e-177	3	Psme1	FALSE	0.075	Cd4T - ISG high 1 (Cd28 high)	CD4 T
Ms4a6b	4.14182e-181	0.437943	0.933	0.867	5.72938e-177	3	Ms4a6b	FALSE	0.066	Cd4T - ISG high 1 (Cd28 high)	CD4 T
Psmb8	1.12216e-264	0.486935	0.956	0.896	1.55228e-260	3	Psmb8	FALSE	0.06	Cd4T - ISG high 1 (Cd28 high)	CD4 T
Ms4a4b1	0	0.635878	0.976	0.924	0	3	Ms4a4b	FALSE	0.052	Cd4T - ISG high 1 (Cd28 high)	CD4 T
Ikzf2	0	2.71493	0.742	0.053	0	4	Ikzf2	FALSE	0.689	Cd4T - Treg	CD4 T
Izumo1r1	0	2.29064	0.848	0.216	0	4	Izumo1r	FALSE	0.632	Cd4T - Treg	CD4 T
Foxp3	0	2.07568	0.595	0.025	0	4	Foxp3	TRUE	0.57	Cd4T - Treg	CD4 T
Il2rb	0	1.9271	0.621	0.086	0	4	Il2rb	FALSE	0.535	Cd4T - Treg	CD4 T
Tnfrsf4	0	1.48436	0.54	0.075	0	4	Tnfrsf4	FALSE	0.465	Cd4T - Treg	CD4 T
Il2ra	0	1.67971	0.467	0.018	0	4	Il2ra	TRUE	0.449	Cd4T - Treg	CD4 T
Rgs1	0	2.16427	0.474	0.032	0	4	Rgs1	TRUE	0.442	Cd4T - Treg	CD4 T
Ift801	0	1.35841	0.538	0.104	0	4	Ift80	FALSE	0.434	Cd4T - Treg	CD4 T
Gpr83	0	1.60989	0.48	0.06	0	4	Gpr83	TRUE	0.42	Cd4T - Treg	CD4 T
Smc41	0	1.43637	0.812	0.411	0	4	Smc4	FALSE	0.401	Cd4T - Treg	CD4 T
Pou2f2	0	1.37827	0.55	0.15	0	4	Pou2f2	FALSE	0.4	Cd4T - Treg	CD4 T
1600014C10Rik	0	1.52081	0.53	0.182	0	4	1600014C10Rik	FALSE	0.348	Cd4T - Treg	CD4 T
Ikzf4	0	1.12247	0.365	0.033	0	4	Ikzf4	TRUE	0.332	Cd4T - Treg	CD4 T
Trim59	0	0.994877	0.406	0.104	0	4	Trim59	TRUE	0.302	Cd4T - Treg	CD4 T
Ctla4	0	1.01848	0.329	0.03	0	4	Ctla4	FALSE	0.299	Cd4T - Treg	CD4 T
Samhd11	0	1.09299	0.763	0.466	0	4	Samhd1	FALSE	0.297	Cd4T - Treg	CD4 T
Tnfrsf18	0	1.01723	0.672	0.375	0	4	Tnfrsf18	FALSE	0.297	Cd4T - Treg	CD4 T
Igf2r	0	0.958614	0.444	0.153	0	4	Igf2r	TRUE	0.291	Cd4T - Treg	CD4 T
Tbc1d4	0	0.964417	0.373	0.099	0	4	Tbc1d4	FALSE	0.274	Cd4T - Treg	CD4 T
Fam169b	1.01910920767674e-319	0.861757	0.447	0.176	1.40973376697923e-315	4	Fam169b	FALSE	0.271	Cd4T - Treg	CD4 T
Coro2a	0	0.883915	0.338	0.073	0	4	Coro2a	TRUE	0.265	Cd4T - Treg	CD4 T
Capg	0	0.878478	0.312	0.049	0	4	Capg	FALSE	0.263	Cd4T - Treg	CD4 T
Gimap7	0	0.985146	0.507	0.246	0	4	Gimap7	FALSE	0.261	Cd4T - Treg	CD4 T
AW112010	0	1.06255	0.71	0.455	0	4	AW112010	FALSE	0.255	Cd4T - Treg	CD4 T
Cyth4	0	0.805122	0.494	0.247	0	4	Cyth4	FALSE	0.247	Cd4T - Treg	CD4 T
Nrp1	0	1.03042	0.258	0.015	0	4	Nrp1	FALSE	0.243	Cd4T - Treg	CD4 T
Resf11	0	0.982838	0.645	0.406	0	4	Resf1	FALSE	0.239	Cd4T - Treg	CD4 T
Traf1	7.22217e-229	0.730324	0.419	0.182	9.99043e-225	4	Traf1	FALSE	0.237	Cd4T - Treg	CD4 T
Igflr11	5.37976e-243	0.744556	0.448	0.22	7.44182e-239	4	Igflr1	FALSE	0.228	Cd4T - Treg	CD4 T
Gimap3	0	0.798124	0.801	0.586	0	4	Gimap3	FALSE	0.215	Cd4T - Treg	CD4 T
Nrip11	2.34713e-252	0.873338	0.587	0.377	3.24678e-248	4	Nrip1	FALSE	0.21	Cd4T - Treg	CD4 T
Bmyc	1.48219693752374e-323	0.910473	0.423	0.215	2.05032302367659e-319	4	Bmyc	FALSE	0.208	Cd4T - Treg	CD4 T
Chchd10	3.36469e-254	0.791968	0.378	0.181	4.65438e-250	4	Chchd10	FALSE	0.197	Cd4T - Treg	CD4 T
Ifngr11	5.86778e-209	0.716495	0.435	0.242	8.1169e-205	4	Ifngr1	FALSE	0.193	Cd4T - Treg	CD4 T
Id3	4.66864e-141	0.55243	0.343	0.152	6.45812e-137	4	Id3	FALSE	0.191	Cd4T - Treg	CD4 T
Smpdl3a	1.85639e-215	0.657125	0.442	0.251	2.56794e-211	4	Smpdl3a	FALSE	0.191	Cd4T - Treg	CD4 T
Prkca	3.37356e-158	0.607185	0.44	0.25	4.66665e-154	4	Prkca	FALSE	0.19	Cd4T - Treg	CD4 T
Mxd41	1.05073e-217	0.676296	0.401	0.215	1.45347e-213	4	Mxd4	FALSE	0.186	Cd4T - Treg	CD4 T
Prr13	3.40974e-121	0.52146	0.403	0.225	4.71669e-117	4	Prr13	FALSE	0.178	Cd4T - Treg	CD4 T
H2-Q7	2.27808e-197	0.652233	0.735	0.559	3.15127e-193	4	H2-Q7	FALSE	0.176	Cd4T - Treg	CD4 T
Tspan32	1.69673e-224	0.624656	0.792	0.616	2.34709e-220	4	Tspan32	FALSE	0.176	Cd4T - Treg	CD4 T
Smap1	5.1839e-194	0.582234	0.49	0.316	7.17089e-190	4	Smap1	FALSE	0.174	Cd4T - Treg	CD4 T
Ankrd12	4.67111e-140	0.606199	0.592	0.419	6.46154e-136	4	Ankrd12	FALSE	0.173	Cd4T - Treg	CD4 T
Inpp4b	0	0.720159	0.779	0.608	0	4	Inpp4b	FALSE	0.171	Cd4T - Treg	CD4 T
Pmepa1	9.74994e-177	0.627791	0.261	0.09	1.34871e-172	4	Pmepa1	FALSE	0.171	Cd4T - Treg	CD4 T
Cish	2.53373e-183	0.638378	0.321	0.153	3.5049e-179	4	Cish	TRUE	0.168	Cd4T - Treg	CD4 T
Ptms	1.14989e-125	0.576506	0.351	0.187	1.59064e-121	4	Ptms	FALSE	0.164	Cd4T - Treg	CD4 T
Bcl21	2.00364e-148	0.654764	0.731	0.568	2.77163e-144	4	Bcl2	FALSE	0.163	Cd4T - Treg	CD4 T
Gm83691	1.04898e-116	0.544782	0.392	0.23	1.45106e-112	4	Gm8369	FALSE	0.162	Cd4T - Treg	CD4 T
Rabgap1l	2.94862e-136	0.553973	0.394	0.232	4.07882e-132	4	Rabgap1l	FALSE	0.162	Cd4T - Treg	CD4 T
Ephx11	2.86722e-155	0.566319	0.364	0.203	3.96623e-151	4	Ephx1	FALSE	0.161	Cd4T - Treg	CD4 T
Iigp11	4.64241e-109	0.63965	0.312	0.152	6.42185e-105	4	Iigp1	FALSE	0.16	Cd4T - Treg	CD4 T
Cd81	5.50262e-144	0.512667	0.277	0.118	7.61178e-140	4	Cd81	FALSE	0.159	Cd4T - Treg	CD4 T
Pim11	6.85374e-169	0.703889	0.383	0.224	9.48077e-165	4	Pim1	FALSE	0.159	Cd4T - Treg	CD4 T
Atp2b1	7.36753e-138	0.570949	0.436	0.281	1.01915e-133	4	Atp2b1	FALSE	0.155	Cd4T - Treg	CD4 T
Cd51	2.80727e-90	0.383548	0.707	0.554	3.88329e-86	4	Cd5	FALSE	0.153	Cd4T - Treg	CD4 T
Ncoa71	3.92829e-175	0.656004	0.288	0.139	5.43401e-171	4	Ncoa7	FALSE	0.149	Cd4T - Treg	CD4 T
Rhoh	0	0.757642	0.801	0.652	0	4	Rhoh	FALSE	0.149	Cd4T - Treg	CD4 T
Itgb1	8.51237e-121	0.615993	0.256	0.112	1.17752e-116	4	Itgb1	FALSE	0.144	Cd4T - Treg	CD4 T
Socs11	6.13479e-138	0.594346	0.42	0.276	8.48625e-134	4	Socs1	FALSE	0.144	Cd4T - Treg	CD4 T
Arid5b	1.11367e-93	0.507657	0.38	0.237	1.54054e-89	4	Arid5b	FALSE	0.143	Cd4T - Treg	CD4 T
Serinc3	8.64037e-154	0.551003	0.483	0.34	1.19522e-149	4	Serinc3	FALSE	0.143	Cd4T - Treg	CD4 T
Ncoa3	3.81111e-136	0.479356	0.412	0.271	5.27191e-132	4	Ncoa3	FALSE	0.141	Cd4T - Treg	CD4 T
St8sia4	9.40397e-140	0.576141	0.334	0.193	1.30085e-135	4	St8sia4	TRUE	0.141	Cd4T - Treg	CD4 T
Zfp36l1	6.57596e-171	0.606228	0.542	0.401	9.09652e-167	4	Zfp36l1	FALSE	0.141	Cd4T - Treg	CD4 T
Cdc42se2	6.96438e-133	0.468436	0.487	0.348	9.63383e-129	4	Cdc42se2	FALSE	0.139	Cd4T - Treg	CD4 T
Clec2d	1.89172e-210	0.58702	0.736	0.597	2.61682e-206	4	Clec2d	FALSE	0.139	Cd4T - Treg	CD4 T
Wdr82	1.06914e-149	0.473848	0.365	0.227	1.47895e-145	4	Wdr82	TRUE	0.138	Cd4T - Treg	CD4 T
Rgs101	0	0.837783	0.845	0.711	0	4	Rgs10	FALSE	0.134	Cd4T - Treg	CD4 T
Xbp1	4.46216e-197	0.624664	0.283	0.15	6.1725e-193	4	Xbp1	TRUE	0.133	Cd4T - Treg	CD4 T
Ahcyl2	2.00382e-102	0.434905	0.306	0.174	2.77188e-98	4	Ahcyl2	TRUE	0.132	Cd4T - Treg	CD4 T
Gbp71	1.2651e-72	0.446299	0.395	0.263	1.75002e-68	4	Gbp7	FALSE	0.132	Cd4T - Treg	CD4 T
Sdhaf1	2.97085e-122	0.487564	0.281	0.149	4.10958e-118	4	Sdhaf1	FALSE	0.132	Cd4T - Treg	CD4 T
Tmem64	6.449e-127	0.464324	0.259	0.128	8.92091e-123	4	Tmem64	TRUE	0.131	Cd4T - Treg	CD4 T
Trp53inp1	4.39535e-77	0.391269	0.283	0.152	6.08009e-73	4	Trp53inp1	FALSE	0.131	Cd4T - Treg	CD4 T
Camk2d	1.642e-103	0.456548	0.382	0.253	2.27138e-99	4	Camk2d	FALSE	0.129	Cd4T - Treg	CD4 T
Ikzf3	3.14317e-101	0.444034	0.252	0.123	4.34794e-97	4	Ikzf3	FALSE	0.129	Cd4T - Treg	CD4 T
Birc2	2.96921e-108	0.455384	0.328	0.2	4.10731e-104	4	Birc2	TRUE	0.128	Cd4T - Treg	CD4 T
BE6920071	1.10907e-78	0.591752	0.4	0.273	1.53418e-74	4	BE692007	FALSE	0.127	Cd4T - Treg	CD4 T
Ralbp1	3.42578e-87	0.409382	0.404	0.279	4.73888e-83	4	Ralbp1	TRUE	0.125	Cd4T - Treg	CD4 T
Tank	2.1112e-96	0.416045	0.285	0.16	2.92042e-92	4	Tank	TRUE	0.125	Cd4T - Treg	CD4 T
AC149090.1	5.10837e-79	0.414168	0.323	0.199	7.06641e-75	4	AC149090.1	FALSE	0.124	Cd4T - Treg	CD4 T
Ipcef1	1.35473e-74	0.416747	0.367	0.243	1.874e-70	4	Ipcef1	FALSE	0.124	Cd4T - Treg	CD4 T
Mcl1	6.04607e-150	0.5429	0.712	0.589	8.36353e-146	4	Mcl1	TRUE	0.123	Cd4T - Treg	CD4 T
Ndfip1	1.10703e-189	0.488075	0.788	0.665	1.53136e-185	4	Ndfip1	FALSE	0.123	Cd4T - Treg	CD4 T
Hif1a	1.9946e-71	0.380955	0.326	0.206	2.75913e-67	4	Hif1a	FALSE	0.12	Cd4T - Treg	CD4 T
Itm2c	4.60686e-127	0.43151	0.491	0.372	6.37267e-123	4	Itm2c	FALSE	0.119	Cd4T - Treg	CD4 T
Lbh	1.54951e-129	0.446036	0.539	0.421	2.14344e-125	4	Lbh	FALSE	0.118	Cd4T - Treg	CD4 T
Zdhhc20	2.65518e-122	0.427846	0.451	0.333	3.67291e-118	4	Zdhhc20	FALSE	0.118	Cd4T - Treg	CD4 T
Celf2	4.33072e-110	0.446411	0.608	0.494	5.99068e-106	4	Celf2	FALSE	0.114	Cd4T - Treg	CD4 T
Pkp3	8.37482e-99	0.42769	0.423	0.309	1.15849e-94	4	Pkp3	FALSE	0.114	Cd4T - Treg	CD4 T
Sesn11	1.76112e-78	0.394016	0.297	0.183	2.43616e-74	4	Sesn1	FALSE	0.114	Cd4T - Treg	CD4 T
Ifnar2	1.17775e-83	0.363765	0.341	0.228	1.62917e-79	4	Ifnar2	FALSE	0.113	Cd4T - Treg	CD4 T
Klf6	2.12551e-70	0.403256	0.296	0.183	2.94022e-66	4	Klf6	FALSE	0.113	Cd4T - Treg	CD4 T
Nek7	9.49105e-62	0.351555	0.314	0.202	1.3129e-57	4	Nek7	FALSE	0.112	Cd4T - Treg	CD4 T
Ube2h	3.85469e-67	0.377502	0.349	0.237	5.3322e-63	4	Ube2h	TRUE	0.112	Cd4T - Treg	CD4 T
Asap1	4.96695e-52	0.334946	0.349	0.238	6.87078e-48	4	Asap1	FALSE	0.111	Cd4T - Treg	CD4 T
Cdkn1b	5.36169e-75	0.391242	0.42	0.309	7.41682e-71	4	Cdkn1b	FALSE	0.111	Cd4T - Treg	CD4 T
Nfkb1	1.32855e-51	0.352581	0.406	0.295	1.83778e-47	4	Nfkb1	FALSE	0.111	Cd4T - Treg	CD4 T
Cd96	4.89726e-82	0.376695	0.354	0.244	6.77439e-78	4	Cd96	TRUE	0.11	Cd4T - Treg	CD4 T
Ctsw	5.03329e-85	0.462439	0.318	0.209	6.96255e-81	4	Ctsw	FALSE	0.109	Cd4T - Treg	CD4 T
Tox	5.72869e-44	0.361918	0.352	0.243	7.9245e-40	4	Tox	FALSE	0.109	Cd4T - Treg	CD4 T
Traf3ip3	2.10438e-111	0.405015	0.591	0.482	2.91099e-107	4	Traf3ip3	FALSE	0.109	Cd4T - Treg	CD4 T
Tut4	4.58038e-68	0.378543	0.375	0.267	6.33604e-64	4	Tut4	TRUE	0.108	Cd4T - Treg	CD4 T
2310001H17Rik	3.68326e-76	0.396888	0.291	0.184	5.09505e-72	4	2310001H17Rik	FALSE	0.107	Cd4T - Treg	CD4 T
Ccs	4.01994e-63	0.331723	0.296	0.189	5.56078e-59	4	Ccs	TRUE	0.107	Cd4T - Treg	CD4 T
Heca	1.72962e-69	0.3758	0.305	0.198	2.39258e-65	4	Heca	TRUE	0.107	Cd4T - Treg	CD4 T
Eef1akmt1	1.91794e-67	0.332585	0.313	0.207	2.65309e-63	4	Eef1akmt1	TRUE	0.106	Cd4T - Treg	CD4 T
Skil	3.35772e-66	0.358963	0.331	0.225	4.64474e-62	4	Skil	TRUE	0.106	Cd4T - Treg	CD4 T
Plgrkt	2.79819e-52	0.331575	0.401	0.296	3.87074e-48	4	Plgrkt	FALSE	0.105	Cd4T - Treg	CD4 T
Sigirr	5.02003e-86	0.373613	0.276	0.172	6.94421e-82	4	Sigirr	TRUE	0.104	Cd4T - Treg	CD4 T
Kmt2a	2.37525e-81	0.410471	0.477	0.374	3.28568e-77	4	Kmt2a	FALSE	0.103	Cd4T - Treg	CD4 T
Phc3	4.55376e-67	0.362729	0.311	0.208	6.29922e-63	4	Phc3	TRUE	0.103	Cd4T - Treg	CD4 T
Ifi27l2a1	1.66292e-100	0.398565	0.866	0.764	2.30032e-96	4	Ifi27l2a	FALSE	0.102	Cd4T - Treg	CD4 T
Snx20	5.3399e-70	0.347357	0.332	0.23	7.38669e-66	4	Snx20	TRUE	0.102	Cd4T - Treg	CD4 T
Ypel31	5.19548e-117	0.393777	0.692	0.59	7.1869e-113	4	Ypel3	FALSE	0.102	Cd4T - Treg	CD4 T
Akap13	2.30932e-205	0.516208	0.748	0.647	3.19448e-201	4	Akap13	FALSE	0.101	Cd4T - Treg	CD4 T
Xist1	3.99044e-83	0.534012	0.691	0.59	5.51998e-79	4	Xist	FALSE	0.101	Cd4T - Treg	CD4 T
Cast	5.36065e-89	0.382552	0.436	0.336	7.41539e-85	4	Cast	TRUE	0.1	Cd4T - Treg	CD4 T
B3gnt2	2.97866e-55	0.350415	0.42	0.322	4.12039e-51	4	B3gnt2	FALSE	0.098	Cd4T - Treg	CD4 T
Mllt3	3.55624e-63	0.334523	0.421	0.323	4.91934e-59	4	Mllt3	FALSE	0.098	Cd4T - Treg	CD4 T
Ppp2r5c	3.50068e-56	0.323413	0.342	0.244	4.84249e-52	4	Ppp2r5c	FALSE	0.098	Cd4T - Treg	CD4 T
Atpif1	3.06167e-70	0.345597	0.298	0.201	4.23521e-66	4	Atpif1	FALSE	0.097	Cd4T - Treg	CD4 T
Samd9l1	1.33268e-42	0.335413	0.427	0.33	1.84349e-38	4	Samd9l	FALSE	0.097	Cd4T - Treg	CD4 T
Twf2	8.74303e-103	0.377558	0.509	0.412	1.20942e-98	4	Twf2	TRUE	0.097	Cd4T - Treg	CD4 T
Arl6ip1	1.92685601878086e-322	0.584007	0.807	0.711	2.66541993077957e-318	4	Arl6ip1	TRUE	0.096	Cd4T - Treg	CD4 T
Chd3	3.21772e-148	0.439504	0.784	0.688	4.45108e-144	4	Chd3	FALSE	0.096	Cd4T - Treg	CD4 T
Spcs2	3.45285e-152	0.436119	0.772	0.676	4.77632e-148	4	Spcs2	TRUE	0.096	Cd4T - Treg	CD4 T
Sh2d1a	2.22261e-119	0.502178	0.404	0.309	3.07454e-115	4	Sh2d1a	FALSE	0.095	Cd4T - Treg	CD4 T
Tnip1	5.68361e-70	0.333379	0.318	0.223	7.86214e-66	4	Tnip1	TRUE	0.095	Cd4T - Treg	CD4 T
Arhgef3	4.1837e-69	0.332145	0.273	0.18	5.78731e-65	4	Arhgef3	FALSE	0.093	Cd4T - Treg	CD4 T
H2-Q4	5.00114e-101	0.340734	0.625	0.532	6.91808e-97	4	H2-Q4	FALSE	0.093	Cd4T - Treg	CD4 T
Lamp1	4.30527e-90	0.337389	0.528	0.435	5.95548e-86	4	Lamp1	TRUE	0.093	Cd4T - Treg	CD4 T
Ppm1b	1.9899e-90	0.357188	0.344	0.253	2.75262e-86	4	Ppm1b	TRUE	0.091	Cd4T - Treg	CD4 T
Stat11	2.26672e-60	0.377928	0.687	0.597	3.13555e-56	4	Stat1	FALSE	0.09	Cd4T - Treg	CD4 T
Ssbp2	2.30092e-52	0.326596	0.25	0.16	3.18286e-48	4	Ssbp2	TRUE	0.09	Cd4T - Treg	CD4 T
Hdac1	1.53137e-100	0.347866	0.504	0.415	2.11834e-96	4	Hdac1	TRUE	0.089	Cd4T - Treg	CD4 T
Peli1	4.82799e-104	0.398932	0.721	0.632	6.67855e-100	4	Peli1	FALSE	0.089	Cd4T - Treg	CD4 T
Smc6	1.15484e-87	0.393548	0.566	0.477	1.59749e-83	4	Smc6	TRUE	0.089	Cd4T - Treg	CD4 T
Ttc3	8.76297e-54	0.339298	0.315	0.227	1.21218e-49	4	Ttc3	FALSE	0.088	Cd4T - Treg	CD4 T
1810026B05Rik	8.93107e-48	0.330524	0.52	0.434	1.23544e-43	4	1810026B05Rik	TRUE	0.086	Cd4T - Treg	CD4 T
Asxl2	6.30955e-61	0.335587	0.359	0.273	8.728e-57	4	Asxl2	FALSE	0.086	Cd4T - Treg	CD4 T
Itga41	1.03218e-79	0.423754	0.452	0.366	1.42782e-75	4	Itga4	FALSE	0.086	Cd4T - Treg	CD4 T
S100a10	7.23605e-102	0.436277	0.775	0.691	1.00096e-97	4	S100a10	FALSE	0.084	Cd4T - Treg	CD4 T
Atf7ip	1.03602e-56	0.336155	0.526	0.442	1.43312e-52	4	Atf7ip	FALSE	0.084	Cd4T - Treg	CD4 T
Jpt1	5.37971e-141	0.42056	0.739	0.655	7.44175e-137	4	Jpt1	FALSE	0.084	Cd4T - Treg	CD4 T
Kcnq1ot1	2.04616e-23	0.365435	0.405	0.322	2.83045e-19	4	Kcnq1ot1	FALSE	0.083	Cd4T - Treg	CD4 T
Map1lc3b	1.4062e-75	0.327742	0.579	0.496	1.9452e-71	4	Map1lc3b	FALSE	0.083	Cd4T - Treg	CD4 T
Klf31	8.42905e-52	0.344869	0.417	0.335	1.16599e-47	4	Klf3	FALSE	0.082	Cd4T - Treg	CD4 T
9930111J21Rik21	6.85755e-41	0.33658	0.539	0.459	9.48605e-37	4	9930111J21Rik2	FALSE	0.08	Cd4T - Treg	CD4 T
Atrx	5.13267e-53	0.324629	0.578	0.499	7.10002e-49	4	Atrx	FALSE	0.079	Cd4T - Treg	CD4 T
Zbtb20	1.16394e-44	0.333671	0.384	0.305	1.61007e-40	4	Zbtb20	FALSE	0.079	Cd4T - Treg	CD4 T
2410006H16Rik1	3.33896e-162	0.45054	0.606	0.529	4.61878e-158	4	2410006H16Rik	FALSE	0.077	Cd4T - Treg	CD4 T
Snx3	1.14203e-86	0.322047	0.626	0.551	1.57977e-82	4	Snx3	TRUE	0.075	Cd4T - Treg	CD4 T
Pdcd41	2.97592e-78	0.339753	0.765	0.691	4.11659e-74	4	Pdcd4	FALSE	0.074	Cd4T - Treg	CD4 T
Ramp1	2.18714e-82	0.359728	0.572	0.5	3.02547e-78	4	Ramp1	FALSE	0.072	Cd4T - Treg	CD4 T
Ctss1	5.78103e-96	0.3533	0.578	0.507	7.99689e-92	4	Ctss	FALSE	0.071	Cd4T - Treg	CD4 T
Pnrc1	1.60195e-125	0.367564	0.742	0.671	2.21598e-121	4	Pnrc1	TRUE	0.071	Cd4T - Treg	CD4 T
H2-K1	3.3008e-182	0.638722	0.898	0.829	4.56599e-178	4	H2-K1	FALSE	0.069	Cd4T - Treg	CD4 T
Cd27	6.65283e-95	0.376366	0.75	0.681	9.20285e-91	4	Cd27	FALSE	0.069	Cd4T - Treg	CD4 T
Gimap1	1.24086e-102	0.383774	0.792	0.725	1.71648e-98	4	Gimap1	TRUE	0.067	Cd4T - Treg	CD4 T
Jund	1.43889e-63	0.401201	0.739	0.674	1.99041e-59	4	Jund	TRUE	0.065	Cd4T - Treg	CD4 T
Gpx4	1.93919e-129	0.376902	0.754	0.69	2.68248e-125	4	Gpx4	TRUE	0.064	Cd4T - Treg	CD4 T
Cd2	2.05553e-179	0.498238	0.843	0.779	2.84342e-175	4	Cd2	FALSE	0.064	Cd4T - Treg	CD4 T
Fyb	5.49204e-71	0.349898	0.792	0.73	7.59714e-67	4	Fyb	FALSE	0.062	Cd4T - Treg	CD4 T
H2afz	0	0.743952	0.779	0.72	0	4	H2afz	FALSE	0.059	Cd4T - Treg	CD4 T
Supt4a	1.30636e-85	0.327577	0.707	0.648	1.80708e-81	4	Supt4a	FALSE	0.059	Cd4T - Treg	CD4 T
Bcl11b	4.57211e-72	0.322425	0.739	0.686	6.3246e-68	4	Bcl11b	FALSE	0.053	Cd4T - Treg	CD4 T
Txnip	1.39616e-121	0.37966	0.819	0.77	1.93131e-117	4	Txnip	TRUE	0.049	Cd4T - Treg	CD4 T
[truncated: 1,776 more rows]
