# Supplementary material for: UTX coordinates TCF1 and STAT3 to control progenitor CD8+ T cell fate in autoimmune diabetes
Source: J Clin Invest. 2025 Dec 16;136(4):e196325. doi: 10.1172/JCI196325 (PMC12904725; doi:10.1172/JCI196325)
Supplement: Supplemental data set 2 [file jci-136-196325-s147.xlsx]

## Sheet: Data file S2
Data file S2. Differentially accessible peak_ATACseq
PeakID	seqnames	start	end	width	strand	Conc	Conc_UTX	Conc_WT	Fold	p.value	FDR	PeakID for annotation	Annotation	Distance to TSS	Nearest PromoterID	Gene Name	Gene Type
7859	chr11	41448248	41448648	401	*	7.26884	8.23609	2.79106	5.22837	7.84e-54	7.91e-51	Peak_3292	Intergenic	552409	NM_001362656	Gabrg2	protein-coding
7858	chr11	41433867	41434267	401	*	6.60326	7.57112	2.09875	5.10202	1.24e-33	3.03e-31	Peak_3291	Intergenic	566790	NM_001362656	Gabrg2	protein-coding
7849	chr11	35841937	35842337	401	*	7.0041	7.96558	2.75797	4.95207	4.73e-47	3.35e-44	Peak_3286	intron (NM_170779, intron 20 of 22)	-7609	NM_025936	Rars	protein-coding
13383	chr12	106357615	106358015	401	*	7.24672	8.20405	3.14576	4.86096	4.23e-53	3.93e-50	Peak_5591	Intergenic	89851	NR_036593	1700121N20Rik	ncRNA
7860	chr11	42067781	42068181	401	*	6.48949	7.4477	2.35916	4.75983	4.03e-36	1.25e-33	Peak_3293	Intergenic	-67124	NM_008073	Gabrg2	protein-coding
54566	chr9	69310555	69310955	401	*	6.53517	7.48066	2.78174	4.44926	6.49e-38	2.44e-35	Peak_22793	intron (NM_001289916, intron 1 of 9)	20914	NM_001289916	Rora	protein-coding
7642	chr11	29432814	29433214	401	*	7.54951	8.51832	3.00231	4.27931	4.36e-12	8.42e-11	Peak_3171	intron (NM_001363369, intron 7 of 28)	59356	NM_001363368	Ccdc88a	protein-coding
3672	chr1	185634272	185634672	401	*	5.99533	6.94579	2.10657	4.27549	7.25e-19	3.62e-17	Peak_1506	intron (NR_030555, intron 4 of 6)	97136	NR_030555	Mir297c	ncRNA
22877	chr16	89958122	89958522	401	*	7.60029	8.54767	3.79712	4.13579	2.29e-17	9.59e-16	Peak_9571	intron (NM_001145886, intron 1 of 27)	2505	NM_009384	Tiam1	protein-coding
13410	chr12	106691469	106691869	401	*	6.26739	7.19838	2.8471	4.08307	4.68e-31	8.9e-29	Peak_5617	intron (NR_015512, intron 7 of 7)	24655	NR_015512	4933406K04Rik	ncRNA
54567	chr9	69314534	69314934	401	*	8.33631	9.25855	5.08394	4.08269	6.6e-72	1.9e-68	Peak_22794	intron (NM_001289916, intron 1 of 9)	24893	NM_001289916	Rora	protein-coding
13413	chr12	106864898	106865298	401	*	8.17627	9.09636	4.96237	4.05834	2.88e-80	1.84e-76	Peak_5620	Intergenic	-148774	NR_015512	4933406K04Rik	ncRNA
51325	chr8	76901951	76902351	401	*	8.99962	9.91605	5.8484	4.01799	2.23e-129	1.28e-124	Peak_21334	promoter-TSS (NM_001083906)	-179	NM_001083906	Nr3c2	protein-coding
7685	chr11	31725940	31726340	401	*	5.7119	6.64148	2.32027	3.96383	5.32e-23	4.66e-21	Peak_3188	Intergenic	-54278	NM_001024919	Bod1	protein-coding
25841	chr17	85620543	85620943	401	*	6.22512	7.14991	2.92588	3.96203	3.58e-29	6.03e-27	Peak_10792	promoter-TSS (NM_011381)	-91	NM_011381	Six3	protein-coding
7861	chr11	42182225	42182625	401	*	5.68404	6.61251	2.31433	3.85817	5.21e-22	3.9e-20	Peak_3294	promoter-TSS (NM_001359035)	-227	NM_001359035	Gabra1	protein-coding
7707	chr11	32105721	32106121	401	*	5.20369	6.15225	1.36839	3.84777	2.61e-12	5.22e-11	Peak_3201	Intergenic	-4693	NR_130637	Gm12108	ncRNA
3671	chr1	185616909	185617309	401	*	6.28572	7.20433	3.09746	3.80036	8.98e-25	9.65e-23	Peak_1505	intron (NR_030555, intron 4 of 6)	79773	NR_030555	Mir297c	ncRNA
13390	chr12	106430194	106430594	401	*	6.45429	7.36584	3.38257	3.79708	2.09e-33	4.93e-31	Peak_5597	Intergenic	17272	NR_036593	1700121N20Rik	ncRNA
8613	chr11	61355617	61356017	401	*	8.36265	9.26566	5.41962	3.76373	3.17e-70	8.69e-67	Peak_3591	intron (NM_026183, intron 12 of 16)	-12957	NM_001033542	Slc47a2	protein-coding
13676	chr12	111377298	111377698	401	*	7.67759	8.57989	4.74481	3.75085	6.3e-73	1.91e-69	Peak_5749	5' UTR (NM_183016, exon 1 of 37)	220	NM_183016	Cdc42bpb	protein-coding
38817	chr4	130167455	130167855	401	*	6.15196	7.06666	3.02944	3.69285	2.28e-22	1.79e-20	Peak_16279	intron (NM_023476, intron 7 of 11)	7147	NM_001168333	Tinagl1	protein-coding
55112	chr9	98952134	98952534	401	*	6.59392	7.49684	3.65218	3.6704	2.96e-36	9.3e-34	Peak_23029	non-coding (NR_003248, exon 5 of 8)	2976	NR_003248	Foxl2os	ncRNA
13385	chr12	106368148	106368548	401	*	8.09162	8.98261	5.31128	3.59472	5.56e-77	2.28e-73	Peak_5593	Intergenic	79318	NR_036593	1700121N20Rik	ncRNA
2339	chr1	135336146	135336546	401	*	5.76562	6.66902	2.8171	3.45702	1.64e-17	6.95e-16	Peak_949	intron (NM_053106, intron 1 of 2)	11533	NM_053106	Lmod1	protein-coding
13369	chr12	106185873	106186273	401	*	6.91401	7.79929	4.20449	3.3967	3.53e-28	5.48e-26	Peak_5578	Intergenic	149533	NM_001364368	Vrk1	protein-coding
55178	chr9	102717587	102717987	401	*	5.86193	6.75348	3.07441	3.38933	1.12e-22	9.36e-21	Peak_23057	promoter-TSS (NM_019764)	-17	NM_019764	Amotl2	protein-coding
1480	chr1	87154385	87154785	401	*	6.01481	6.90288	3.27102	3.37536	1.38e-25	1.65e-23	Peak_563	exon (NM_001277925, exon 2 of 18)	1551	NM_001277925	Ecel1	protein-coding
31477	chr2	76338793	76339193	401	*	7.48977	8.36176	4.93175	3.34892	4.35e-56	5e-53	Peak_13250	promoter-TSS (NM_001081033)	-200	NM_001081033	Pde11a	protein-coding
16806	chr14	24213282	24213682	401	*	7.45047	8.32373	4.87865	3.34437	2.97e-48	2.22e-45	Peak_7069	intron (NM_001163513, intron 1 of 31)	32438	NM_001163513	Dlg5	protein-coding
57014	chrX	108664605	108665005	401	*	6.59705	7.475	3.97325	3.34121	1.62e-34	4.35e-32	Peak_23760	Intergenic	169541	NM_001081477	Brwd3	protein-coding
7695	chr11	31964009	31964409	401	*	7.01609	7.891	4.42629	3.33959	5.19e-41	2.62e-38	Peak_3193	Intergenic	-1424	NM_026262	4930524B15Rik	protein-coding
16808	chr14	24245268	24245668	401	*	7.17751	8.0509	4.60432	3.33951	1.73e-53	1.65e-50	Peak_7071	5' UTR (NM_001163513, exon 1 of 32)	452	NM_001163513	Dlg5	protein-coding
50110	chr7	142113859	142114259	401	*	6.2521	7.13627	3.55581	3.32922	7.88e-23	6.74e-21	Peak_20864	Intergenic	6841	NM_001347558	Gm45618	protein-coding
13398	chr12	106482121	106482521	401	*	8.0149	8.88364	5.49149	3.3075	2.25e-60	3.59e-57	Peak_5605	Intergenic	-34655	NR_036593	1700121N20Rik	ncRNA
51324	chr8	76898975	76899375	401	*	7.28754	8.15719	4.75459	3.29867	5e-47	3.49e-44	Peak_21333	intron (NR_028579, intron 1 of 1)	1446	NR_028579	Gm10649	ncRNA
13392	chr12	106447592	106447992	401	*	6.9575	7.8292	4.40264	3.29291	2.2e-37	7.8e-35	Peak_5599	promoter-TSS (NR_036593)	-126	NR_036593	1700121N20Rik	ncRNA
16807	chr14	24238229	24238629	401	*	5.13701	6.03154	2.31073	3.28544	1.92e-15	6.15e-14	Peak_7070	intron (NM_001163513, intron 1 of 31)	7491	NM_001163513	Dlg5	protein-coding
7779	chr11	33919876	33920276	401	*	7.22668	8.09224	4.7363	3.2611	9.58e-51	8.1e-48	Peak_3249	intron (NM_001190886, intron 1 of 7)	-42937	NM_031169	Kcnmb1	protein-coding
36926	chr4	22491708	22492108	401	*	6.9718	7.83827	4.47202	3.25459	2.48e-46	1.62e-43	Peak_15512	non-coding (NR_131335, exon 2 of 3)	1360	NR_131335	Gm30731	ncRNA
31941	chr2	105668836	105669236	401	*	6.15696	7.03015	3.58602	3.25355	5.47e-27	7.58e-25	Peak_13466	5' UTR (NM_001244198, exon 1 of 13)	140	NM_001244201	Pax6	protein-coding
29314	chr19	55137126	55137526	401	*	5.43489	6.31906	2.73867	3.23858	1.29e-17	5.57e-16	Peak_12290	Intergenic	-10088	NM_001356285	Gpam	protein-coding
12427	chr12	72408540	72408940	401	*	5.48268	6.3684	2.76786	3.21929	5.91e-17	2.31e-15	Peak_5154	5' UTR (NM_001286448, exon 1 of 7)	314	NM_001286448	Rtn1	protein-coding
13406	chr12	106592517	106592917	401	*	7.53951	8.40119	5.0883	3.20187	1.04e-40	5.11e-38	Peak_5613	Intergenic	123607	NR_015512	4933406K04Rik	ncRNA
7862	chr11	42419927	42420327	401	*	5.13985	6.03009	2.36895	3.1738	4.08e-14	1.08e-12	Peak_3295	promoter-TSS (NM_001362647)	-313	NM_001362646	Gabrb2	protein-coding
1262	chr1	75421495	75421895	401	*	5.65167	6.53335	2.98492	3.16354	2.84e-17	1.17e-15	Peak_474	exon (NM_007463, exon 30 of 41)	-14241	NM_133708	Gmppa	protein-coding
39554	chr4	141952077	141952477	401	*	5.31762	6.20527	2.57901	3.15346	8.95e-14	2.24e-12	Peak_16556	intron (NM_177868, intron 12 of 31)	-30715	NR_040672	Fhad1os1	ncRNA
51754	chr8	93813392	93813792	401	*	6.92479	7.78538	4.48431	3.15339	8.47e-33	1.87e-30	Peak_21535	promoter-TSS (NR_026888)	-37	NR_026888	4930488L21Rik	ncRNA
3588	chr1	182927880	182928280	401	*	5.86189	6.73051	3.33985	3.14193	2.19e-22	1.72e-20	Peak_1463	Intergenic	-26708	NM_016928	Tlr5	protein-coding
15057	chr13	47193651	47194051	401	*	5.8475	6.71194	3.36856	3.10647	9.55e-22	6.85e-20	Peak_6350	promoter-TSS (NM_001170643)	-152	NM_001170643	Rnf144b	protein-coding
15011	chr13	46208320	46208720	401	*	5.55843	6.4266	3.04103	3.0967	6.31e-19	3.17e-17	Peak_6331	Intergenic	-65201	NM_001005422	Stmnd1	protein-coding
38543	chr4	123116574	123116974	401	*	5.19494	6.10114	2.2053	3.09483	5.56e-10	7.64e-09	Peak_16162	exon (NM_181859, exon 1 of 1)	526	NM_181859	Oxct2b	protein-coding
53599	chr9	43038337	43038737	401	*	9.46854	10.3136	7.17233	3.0908	3.48e-81	2.5e-77	Peak_22327	intron (NM_001359232, intron 4 of 40)	67181	NM_001359232	Arhgef12	protein-coding
40087	chr5	3566452	3566852	401	*	6.31884	7.1781	3.89137	3.05468	8.2e-22	5.93e-20	Peak_16772	intron (NM_001042501, intron 10 of 10)	-5064	NM_029843	1700109H08Rik	protein-coding
53607	chr9	43150212	43150612	401	*	6.36639	7.22032	3.98997	3.0541	1.19e-28	1.93e-26	Peak_22335	intron (NM_011139, intron 3 of 12)	-33842	NM_001034863	Tmem136	protein-coding
54593	chr9	69889173	69889573	401	*	4.97702	5.86479	2.2371	3.05174	1.81e-11	3.18e-10	Peak_22810	Intergenic	-100093	NM_016787	Bnip2	protein-coding
47536	chr7	35727331	35727731	401	*	8.26334	9.10474	5.99941	3.05142	6.55e-84	5.38e-80	Peak_19797	intron (NM_178704, intron 4 of 18)	26923	NM_178704	Dpy19l3	protein-coding
40439	chr5	31444067	31444467	401	*	6.19703	7.05772	3.75553	3.0486	1.56e-19	8.41e-18	Peak_16911	Intergenic	-8169	NM_172993	Zfp512	protein-coding
7629	chr11	26437795	26438195	401	*	7.61236	8.45447	5.34233	3.04016	1.74e-60	2.86e-57	Peak_3164	intron (NR_102382, intron 7 of 11)	50911	NR_102382	Fancl	protein-coding
3720	chr1	190170518	190170918	401	*	6.27252	7.14567	3.70198	3.03303	1.18e-14	3.39e-13	Peak_1528	5' UTR (NM_008937, exon 1 of 5)	109	NM_008937	Prox1	protein-coding
27385	chr18	75853251	75853651	401	*	7.13695	7.99016	4.76717	3.01274	4.64e-23	4.09e-21	Peak_11443	intron (NM_145356, intron 1 of 4)	33273	NM_145356	Zbtb7c	protein-coding
41273	chr5	76657542	76657942	401	*	6.34033	7.19448	3.96181	3.00543	1.75e-22	1.41e-20	Peak_17265	Intergenic	69043	NM_199032	Cep135	protein-coding
21146	chr15	101860311	101860711	401	*	7.67369	8.51213	5.43503	2.99687	1.13e-52	1.02e-49	Peak_8845	intron (NM_001003667, intron 8 of 8)	9194	NM_001003667	Krt77	protein-coding
19977	chr15	76995971	76996371	401	*	5.68301	6.53616	3.31382	2.97152	1.24e-19	6.77e-18	Peak_8397	Intergenic	26556	NM_001164048	Mb	protein-coding
15150	chr13	51567570	51567970	401	*	6.19681	7.04563	3.86744	2.97128	1.94e-24	2e-22	Peak_6389	5' UTR (NM_009167, exon 1 of 12)	1681	NM_009167	Shc3	protein-coding
7804	chr11	34111865	34112265	401	*	5.32682	6.2165	2.56302	2.97078	2.98e-10	4.28e-09	Peak_3262	Intergenic	-13511	NR_155520	4930469K13Rik	ncRNA
49911	chr7	133124041	133124441	401	*	5.84759	6.70517	3.43646	2.96807	2.55e-17	1.06e-15	Peak_20765	promoter-TSS (NM_009980)	-758	NM_009980	Ctbp2	protein-coding
53598	chr9	43037249	43037649	401	*	7.81124	8.64403	5.61944	2.96462	3.95e-60	6.14e-57	Peak_22326	intron (NM_001359232, intron 4 of 40)	68269	NM_001359232	Arhgef12	protein-coding
7671	chr11	30754921	30755321	401	*	6.87961	7.71964	4.62751	2.96428	1.56e-35	4.65e-33	Peak_3182	Intergenic	-16654	NM_134013	Psme4	protein-coding
28991	chr19	44756602	44757002	401	*	5.38321	6.2429	2.95155	2.95747	1.05e-16	3.98e-15	Peak_12148	promoter-TSS (NM_011037)	-104	NM_001368751	Pax2	protein-coding
1176	chr1	72873673	72874073	401	*	5.7718	6.62474	3.4046	2.95225	3.2e-20	1.87e-18	Peak_435	exon (NM_010518, exon 1 of 4)	992	NM_010518	Igfbp5	protein-coding
11447	chr11	121156530	121156930	401	*	5.66563	6.52186	3.26743	2.9515	1.3e-16	4.85e-15	Peak_4779	Intergenic	-3541	NM_145440	Uts2r	protein-coding
8614	chr11	61377140	61377540	401	*	9.16615	9.99478	7.00765	2.93674	3.86e-75	1.48e-71	Peak_3592	intron (NM_026183, intron 1 of 16)	735	NM_026183	Slc47a1	protein-coding
28997	chr19	45153707	45154107	401	*	6.38773	7.22784	4.13483	2.93571	3.03e-29	5.17e-27	Peak_12150	intron (NM_021901, intron 2 of 2)	3192	NM_021901	Tlx1	protein-coding
28922	chr19	42612617	42613017	401	*	6.40353	7.24995	4.09573	2.92274	1.96e-21	1.35e-19	Peak_12113	promoter-TSS (NM_001164311)	-11	NM_053083	Loxl4	protein-coding
13396	chr12	106475555	106475955	401	*	7.08504	7.91727	4.89779	2.92034	6.93e-41	3.44e-38	Peak_5603	Intergenic	-28089	NR_036593	1700121N20Rik	ncRNA
36460	chr3	145742827	145743227	401	*	5.89999	6.76487	3.41659	2.91715	5.43e-13	1.21e-11	Peak_15324	Intergenic	-15665	NM_026993	Ddah1	protein-coding
33792	chr3	9195741	9196141	401	*	7.06497	7.91045	4.76553	2.91653	1.01e-20	6.32e-19	Peak_14215	Intergenic	-54626	NM_177660	Zbtb10	protein-coding
15058	chr13	47273337	47273737	401	*	6.51499	7.35837	4.23397	2.91642	4.37e-21	2.87e-19	Peak_6351	Intergenic	79534	NM_001170643	Rnf144b	protein-coding
24024	chr17	28819336	28819736	401	*	6.70614	7.55076	4.41423	2.90855	2.13e-20	1.27e-18	Peak_10042	intron (NM_001081315, intron 7 of 12)	18410	NM_001081315	Brpf3	protein-coding
41774	chr5	108369209	108369609	401	*	5.55698	6.40558	3.22965	2.89863	9.31e-17	3.55e-15	Peak_17468	Intergenic	14514	NR_155521	9330198I05Rik	ncRNA
10760	chr11	107993014	107993414	401	*	5.92909	6.7702	3.66767	2.89378	1.51e-20	9.2e-19	Peak_4511	intron (NM_011101, intron 8 of 16)	-3634	NR_106082	Mir7223	ncRNA
7548	chr11	22007659	22008059	401	*	5.53263	6.39444	3.08003	2.88365	4.92e-13	1.11e-11	Peak_3136	intron (NM_153078, intron 23 of 24)	-6208	NM_011023	Otx1	protein-coding
21225	chr15	102942932	102943332	401	*	5.61241	6.46255	3.27102	2.87937	2.9e-17	1.19e-15	Peak_8875	TTS (NR_047528)	4814	NR_047528	Hotair	ncRNA
7141	chr11	3998012	3998412	401	*	7.01931	7.85068	4.83905	2.87763	8.52e-35	2.34e-32	Peak_2989	exon (NM_001177703, exon 3 of 3)	8279	NM_001177691	Gal3st1	protein-coding
7782	chr11	33967764	33968164	401	*	5.32423	6.17393	2.9869	2.86918	1.4e-15	4.56e-14	Peak_3252	intron (NM_031169, intron 3 of 3)	4951	NM_031169	Kcnmb1	protein-coding
14278	chr13	23398528	23398928	401	*	6.74273	7.57309	4.5705	2.86671	2.3e-31	4.53e-29	Peak_6000	Intergenic	25138	NM_013924	Abt1	protein-coding
28452	chr19	25236764	25237164	401	*	7.00526	7.84171	4.78328	2.86463	5.47e-23	4.77e-21	Peak_11901	promoter-TSS (NM_001348180)	-11	NM_181404	Kank1	protein-coding
27134	chr18	67088544	67088944	401	*	5.66705	6.50762	3.41028	2.85842	8.43e-19	4.17e-17	Peak_11339	exon (NM_177137, exon 1 of 12)	446	NM_177137	Gnal	protein-coding
23010	chr16	92498497	92498897	401	*	5.79384	6.63366	3.54349	2.85728	1.7e-20	1.03e-18	Peak_9631	exon (NM_172469, exon 1 of 6)	550	NM_172469	Clic6	protein-coding
15728	chr13	78194998	78195398	401	*	5.87348	6.71075	3.64461	2.85343	4.35e-21	2.85e-19	Peak_6615	exon (NM_001347539, exon 3 of 4)	1251	NM_001347538	Nr2f1	protein-coding
31770	chr2	93642453	93642853	401	*	5.93272	6.76711	3.72774	2.84488	1.62e-21	1.13e-19	Peak_13396	5' UTR (NM_007442, exon 1 of 4)	219	NM_007442	Alx4	protein-coding
14112	chr13	13393205	13393605	401	*	4.05599	4.96829	0.972366	2.83123	1.61e-07	1.41e-06	Peak_5930	exon (NM_031999, exon 1 of 7)	219	NM_031999	Gpr137b	protein-coding
21186	chr15	102271209	102271609	401	*	6.75758	7.59006	4.56826	2.82723	6.2e-23	5.38e-21	Peak_8862	Intergenic	-8047	NM_134100	Mfsd5	protein-coding
10439	chr11	102074271	102074671	401	*	7.70663	8.52365	5.63706	2.82165	1.11e-60	1.87e-57	Peak_4374	intron (NM_001356324, intron 2 of 11)	8013	NM_001356324	Mpp2	protein-coding
27137	chr18	67133307	67133707	401	*	6.4797	7.30833	4.32131	2.82056	8.41e-25	9.06e-23	Peak_11342	promoter-TSS (NM_010307)	-53	NM_010307	Gnal	protein-coding
7775	chr11	33200472	33200872	401	*	5.73	6.56782	3.49649	2.81945	8.27e-18	3.65e-16	Peak_3245	TTS (NM_019916)	2916	NM_019916	Tlx3	protein-coding
28044	chr19	7612259	7612659	401	*	5.10496	5.97087	2.61093	2.80136	3.18e-10	4.56e-09	Peak_11710	promoter-TSS (NM_025731)	-78	NM_025731	Plaat5	protein-coding
19825	chr15	74519522	74519922	401	*	5.6621	6.51241	3.31917	2.80097	6.86e-13	1.51e-11	Peak_8339	intron (NM_174991, intron 1 of 30)	3526	NM_001359759	Adgrb1	protein-coding
15288	chr13	54303205	54303605	401	*	6.00977	6.83908	3.84594	2.79673	2.95e-22	2.28e-20	Peak_6449	intron (NM_001362218, intron 1 of 4)	849	NR_155492	Cplx2	protein-coding
28345	chr19	16873129	16873529	401	*	7.30167	8.11735	5.24199	2.79427	9.7e-43	5.16e-40	Peak_11843	exon (NM_008023, exon 1 of 1)	501	NM_008023	Foxb2	protein-coding
13394	chr12	106464685	106465085	401	*	6.47164	7.37187	3.56812	2.78524	9.41e-08	8.65e-07	Peak_5601	Intergenic	-17219	NR_036593	1700121N20Rik	ncRNA
7846	chr11	35798419	35798819	401	*	7.24801	8.06459	5.18179	2.77981	8.6e-36	2.62e-33	Peak_3285	5' UTR (NM_001004147, exon 1 of 1)	265	NM_001004147	Fbll1	protein-coding
55113	chr9	98955037	98955437	401	*	6.80058	7.6178	4.72957	2.77779	3.29e-34	8.47e-32	Peak_23030	promoter-TSS (NR_003248)	73	NR_003248	Foxl2os	ncRNA
15070	chr13	48665542	48665942	401	*	6.7413	7.56008	4.6587	2.77771	1.95e-34	5.11e-32	Peak_6356	intron (NM_007526, intron 3 of 3)	2706	NM_007526	Barx1	protein-coding
13372	chr12	106243525	106243925	401	*	6.02544	6.87208	3.71566	2.77714	3.38e-13	7.78e-12	Peak_5581	Intergenic	203941	NR_036593	1700121N20Rik	ncRNA
1239	chr1	74882220	74882620	401	*	5.46801	6.3029	3.25898	2.77673	1.47e-16	5.46e-15	Peak_463	exon (NM_153111, exon 3 of 3)	2988	NM_153111	Fev	protein-coding
1175	chr1	72872503	72872903	401	*	6.09367	6.922	3.93768	2.77254	1.78e-20	1.07e-18	Peak_434	intron (NM_010518, intron 1 of 3)	2162	NM_010518	Igfbp5	protein-coding
44886	chr6	85484425	85484825	401	*	5.85593	6.70349	3.53796	2.77227	4.18e-13	9.49e-12	Peak_18769	exon (NM_001289674, exon 2 of 13)	18369	NM_001001160	Fbxo41	protein-coding
22932	chr16	91227062	91227462	401	*	5.54847	6.3847	3.32837	2.77125	2.71e-15	8.48e-14	Peak_9597	exon (NM_016967, exon 2 of 2)	1712	NM_016967	Olig2	protein-coding
13343	chr12	105454322	105454722	401	*	5.40151	6.24835	3.08993	2.7649	8.67e-13	1.87e-11	Peak_5561	intron (NM_001252508, intron 1 of 1)	666	NM_001252508	D430019H16Rik	protein-coding
45028	chr6	88194080	88194480	401	*	6.36133	7.18261	4.25986	2.7644	4.02e-24	4.02e-22	Peak_18813	intron (NM_001355253, intron 1 of 5)	389	NM_001355253	Gata2	protein-coding
7838	chr11	35326346	35326746	401	*	8.65627	9.46644	6.63639	2.74937	3.73e-43	2.04e-40	Peak_3280	intron (NM_011412, intron 4 of 35)	205090	NM_011412	Slit3	protein-coding
1263	chr1	75422932	75423332	401	*	5.20485	6.04501	2.95155	2.74776	2.67e-14	7.23e-13	Peak_475	exon (NM_007463, exon 30 of 41)	-12804	NM_133708	Gmppa	protein-coding
31772	chr2	93647158	93647558	401	*	5.50327	6.33854	3.29116	2.73956	5.51e-15	1.65e-13	Peak_13398	intron (NM_007442, intron 1 of 3)	4924	NM_007442	Alx4	protein-coding
29431	chr19	58677053	58677453	401	*	6.2279	7.05467	4.08417	2.73672	2.65e-18	1.23e-16	Peak_12347	intron (NM_026925, intron 9 of 12)	6888	NM_026925	Pnlip	protein-coding
40384	chr5	30037655	30038055	401	*	7.83478	8.64397	5.82189	2.72777	3.32e-36	1.04e-33	Peak_16887	Intergenic	24741	NM_031168	Il6	protein-coding
14273	chr13	23285776	23286176	401	*	5.61041	6.43743	3.46469	2.72084	7.57e-18	3.35e-16	Peak_5996	intron (NR_126444, intron 1 of 1)	7626	NR_046038	4933404K08Rik	ncRNA
30825	chr2	49360307	49360707	401	*	6.48458	7.30121	4.41789	2.72013	1.17e-22	9.7e-21	Peak_12913	Intergenic	-90979	NM_172663	Epc2	protein-coding
38758	chr4	129558512	129558912	401	*	13.9388	14.7434	11.958	2.71966	7.07e-56	7.81e-53	Peak_16261	promoter-TSS (NM_010693)	-340	NM_010693	Lck	protein-coding
32241	chr2	125216142	125216542	401	*	6.9814	7.79317	4.95011	2.7168	9.06e-32	1.85e-29	Peak_13589	intron (NM_183354, intron 21 of 26)	-30906	NM_001159646	Dut	protein-coding
17497	chr14	54925785	54926185	401	*	5.72126	6.54798	3.57794	2.71441	2.37e-17	9.89e-16	Peak_7350	5' UTR (NM_010112, exon 1 of 6)	803	NM_010112	Efs	protein-coding
8764	chr11	67990328	67990728	401	*	6.76958	7.58248	4.73016	2.71347	7.45e-26	9.19e-24	Peak_3661	intron (NM_018768, intron 4 of 7)	24070	NM_018768	Stx8	protein-coding
7547	chr11	22003275	22003675	401	*	6.11525	6.937	4.01023	2.70892	1.54e-18	7.39e-17	Peak_3135	Intergenic	-1824	NM_011023	Otx1	protein-coding
45029	chr6	88198538	88198938	401	*	6.0581	6.88903	3.88134	2.70882	6.69e-15	1.98e-13	Peak_18814	promoter-TSS (NM_008090)	74	NM_008090	Gata2	protein-coding
34050	chr3	30515018	30515418	401	*	6.59883	7.40837	4.58339	2.70797	3.59e-30	6.58e-28	Peak_14316	Intergenic	-5459	NM_001370768	Mecom	protein-coding
12246	chr12	57538962	57539362	401	*	5.74403	6.56607	3.63676	2.70616	2.17e-18	1.02e-16	Peak_5082	Intergenic	6949	NM_008259	Foxa1	protein-coding
28435	chr19	24900182	24900582	401	*	5.72417	6.55039	3.58471	2.70376	1.23e-16	4.63e-15	Peak_11893	exon (NM_008022, exon 1 of 1)	927	NM_008022	Foxd4	protein-coding
22864	chr16	88435460	88435860	401	*	5.87973	6.70845	3.72055	2.69883	5.4e-15	1.62e-13	Peak_9564	Intergenic	71318	NM_181490	Cldn17	protein-coding
41773	chr5	108367374	108367774	401	*	5.77446	6.59412	3.68524	2.69828	8.07e-19	4.01e-17	Peak_17467	Intergenic	12679	NR_155521	9330198I05Rik	ncRNA
44343	chr6	52313389	52313789	401	*	5.29883	6.14508	2.99252	2.69664	5.09e-11	8.31e-10	Peak_18501	promoter-TSS (NM_007966)	91	NM_007966	Evx1	protein-coding
38478	chr4	120649747	120650147	401	*	5.10443	5.94929	2.8105	2.69173	1.19e-11	2.17e-10	Peak_16134	Intergenic	-16616	NM_019563	Cited4	protein-coding
52076	chr8	107942828	107943228	401	*	5.16555	6.01745	2.80795	2.69003	3.98e-10	5.6e-09	Peak_21661	Intergenic	-354546	NM_010817	Psmd7	protein-coding
22865	chr16	88461853	88462253	401	*	4.98122	5.82472	2.69917	2.68808	1.72e-11	3.04e-10	Peak_9565	Intergenic	44925	NM_181490	Cldn17	protein-coding
31915	chr2	104410220	104410620	401	*	5.86403	6.68649	3.75355	2.68788	9.96e-17	3.8e-15	Peak_13455	promoter-TSS (NM_001033347)	-86	NM_001033347	D430041D05Rik	protein-coding
13395	chr12	106474471	106474871	401	*	8.78486	9.58013	6.86674	2.67308	4.29e-74	1.37e-70	Peak_5602	Intergenic	-27005	NR_036593	1700121N20Rik	ncRNA
9542	chr11	83852042	83852442	401	*	5.43082	6.25393	3.31551	2.67162	2.11e-15	6.66e-14	Peak_4005	promoter-TSS (NM_001291269)	-718	NM_001291269	Hnf1b	protein-coding
14275	chr13	23313085	23313485	401	*	4.84545	5.6937	2.52126	2.67044	7.83e-11	1.24e-09	Peak_5998	promoter-TSS (NR_131052)	122	NR_126443	4930557F10Rik	ncRNA
40699	chr5	38277491	38277891	401	*	5.76115	6.57715	3.69909	2.66993	3.64e-18	1.67e-16	Peak_17007	exon (NM_172709, exon 1 of 7)	287	NM_172709	Otop1	protein-coding
27386	chr18	76035132	76035532	401	*	6.37161	7.18659	4.31711	2.66964	9.31e-20	5.15e-18	Peak_11444	intron (NM_145356, intron 3 of 4)	-23994	NM_001357506	Zbtb7c	protein-coding
13407	chr12	106599428	106599828	401	*	5.15049	5.97902	2.99288	2.66893	1.25e-13	3.06e-12	Peak_5614	Intergenic	116696	NR_015512	4933406K04Rik	ncRNA
14756	chr13	38145073	38145473	401	*	5.73892	6.56872	3.57113	2.6664	5.92e-14	1.53e-12	Peak_6207	Intergenic	-6021	NM_023842	Dsp	protein-coding
55317	chr9	107377917	107378317	401	*	6.31787	7.12694	4.30585	2.66363	5.72e-25	6.32e-23	Peak_23115	Intergenic	-21763	NM_001174049	Cacna2d2	protein-coding
50345	chr8	12279844	12280244	401	*	5.18571	6.01737	3.00303	2.66287	9.92e-13	2.13e-11	Peak_20960	Intergenic	-105727	NR_027975	Sox1ot	ncRNA
21226	chr15	102954560	102954960	401	*	6.08824	6.90154	4.04594	2.65419	1.96e-19	1.04e-17	Peak_8876	exon (NM_001024842, exon 1 of 2)	234	NM_001024842	Hoxc11	protein-coding
45199	chr6	95614406	95614806	401	*	7.69527	8.49065	5.77644	2.65158	1.49e-49	1.16e-46	Peak_18887	intron (NM_011507, intron 2 of 10)	78276	NM_001326558	Suclg2	protein-coding
4533	chr10	33904772	33905172	401	*	6.35638	7.16809	4.32551	2.64971	1.39e-19	7.52e-18	Peak_1876	promoter-TSS (NM_001162957)	-139	NM_001162957	Rsph4a	protein-coding
31944	chr2	105675155	105675555	401	*	6.92927	7.73215	4.96025	2.64758	7.45e-28	1.12e-25	Peak_13469	promoter-TSS (NM_001310144)	-389	NM_001244200	Pax6	protein-coding
53601	chr9	43081128	43081528	401	*	6.53367	7.33592	4.56892	2.647	3.31e-28	5.14e-26	Peak_22329	intron (NM_001359232, intron 1 of 40)	24390	NM_001359232	Arhgef12	protein-coding
49399	chr7	120063013	120063413	401	*	6.71133	7.52208	4.68731	2.64511	1.07e-19	5.9e-18	Peak_20574	intron (NM_001370806, intron 15 of 60)	32084	NM_001370806	Dnah3	protein-coding
40693	chr5	38159298	38159698	401	*	5.46075	6.29208	3.28072	2.64406	5.5e-12	1.05e-10	Peak_17005	5' UTR (NM_001359092, exon 1 of 5)	245	NM_001359091	Nsg1	protein-coding
34845	chr3	84305182	84305582	401	*	6.90878	7.71312	4.92972	2.63866	1.1e-25	1.33e-23	Peak_14666	promoter-TSS (NM_001271726)	-607	NM_001271726	Trim2	protein-coding
13391	chr12	106445973	106446373	401	*	5.79488	6.60738	3.75839	2.63348	1.99e-19	1.06e-17	Peak_5598	intron (NR_036593, intron 2 of 3)	1493	NR_036593	1700121N20Rik	ncRNA
19976	chr15	76987467	76987867	401	*	7.79027	8.58904	5.84901	2.63223	5.57e-31	1.06e-28	Peak_8396	Intergenic	35060	NM_001164048	Mb	protein-coding
57252	chrX	153037403	153037803	401	*	7.40841	8.20457	5.4844	2.62987	5.14e-39	2.14e-36	Peak_23863	promoter-TSS (NM_023788)	-26	NR_040272	9530051G07Rik	ncRNA
5170	chr10	61782878	61783278	401	*	4.77249	5.6111	2.53242	2.62379	5.43e-11	8.83e-10	Peak_2171	intron (NM_207000, intron 1 of 8)	786	NM_207000	H2afy2	protein-coding
32619	chr2	144471259	144471659	401	*	7.6672	8.46844	5.70925	2.62333	1e-25	1.22e-23	Peak_13741	3' UTR (NM_001360361, exon 20 of 20)	6283	NR_038065	Gm38402	pseudo
54922	chr9	87144100	87144500	401	*	4.98193	5.83836	2.58182	2.62272	9.22e-09	1.02e-07	Peak_22950	promoter-TSS (NM_001101482)	-6	NM_001177731	Mrap2	protein-coding
12249	chr12	57548376	57548776	401	*	5.50731	6.32294	3.44802	2.61728	3.46e-15	1.07e-13	Peak_5085	Intergenic	-2465	NM_008259	Foxa1	protein-coding
9600	chr11	86185262	86185662	401	*	5.36395	6.18815	3.24016	2.61355	2.93e-13	6.79e-12	Peak_4041	intron (NM_178309, intron 6 of 19)	15731	NM_178309	Brip1	protein-coding
54810	chr9	78615716	78616116	401	*	5.41886	6.24169	3.30564	2.61311	3.97e-13	9.06e-12	Peak_22898	exon (NM_153098, exon 1 of 33)	370	NM_153098	Cd109	protein-coding
37213	chr4	43381793	43382193	401	*	7.15671	7.95488	5.21942	2.61228	6.57e-29	1.08e-26	Peak_15622	promoter-TSS (NM_001369199)	11	NM_001037709	Rusc2	protein-coding
17924	chr14	67233106	67233506	401	*	8.05995	8.85326	6.15464	2.61113	1.21e-36	4.03e-34	Peak_7533	promoter-TSS (NM_001276387)	14	NM_001276387	Ebf2	protein-coding
7835	chr11	35178431	35178831	401	*	5.37007	6.21731	3.05489	2.60709	2.46e-09	3.03e-08	Peak_3277	intron (NM_011412, intron 3 of 35)	57175	NM_011412	Slit3	protein-coding
51326	chr8	77030491	77030891	401	*	6.39383	7.21464	4.29595	2.60666	2.27e-13	5.34e-12	Peak_21335	intron (NM_001083906, intron 2 of 8)	128361	NM_001083906	Nr3c2	protein-coding
15372	chr13	55828311	55828711	401	*	5.4377	6.26425	3.29571	2.60621	3.27e-12	6.45e-11	Peak_6474	exon (NM_011097, exon 2 of 3)	2914	NM_011097	Pitx1	protein-coding
24159	chr17	30747691	30748091	401	*	7.15269	7.94571	5.24927	2.60345	7.84e-36	2.4e-33	Peak_10096	exon (NM_013811, exon 52 of 93)	120955	NM_013811	Dnah8	protein-coding
36931	chr4	24850906	24851306	401	*	7.90665	8.69446	6.03646	2.60187	4.14e-50	3.4e-47	Peak_15513	promoter-TSS (NM_001163020)	18	NM_001163020	Klhl32	protein-coding
21236	chr15	103034391	103034791	401	*	6.89206	7.69231	4.94083	2.60014	1.26e-23	1.18e-21	Peak_8886	5' UTR (NM_013553, exon 1 of 2)	196	NM_013553	Hoxc4	protein-coding
8739	chr11	64434916	64435316	401	*	7.68239	8.47255	5.79733	2.5923	1.59e-39	6.98e-37	Peak_3649	promoter-TSS (NM_178870)	-216	NM_178870	Hs3st3a1	protein-coding
29353	chr19	56874145	56874545	401	*	5.48088	6.29782	3.41197	2.59196	2.23e-14	6.1e-13	Peak_12310	promoter-TSS (NM_172840)	-71	NM_172840	Vwa2	protein-coding
52854	chr8	127290046	127290446	401	*	6.12416	6.92652	4.15866	2.59076	1.67e-19	8.94e-18	Peak_21977	intron (NM_001363431, intron 3 of 24)	-9366	NM_001013580	Pard3	protein-coding
14645	chr13	35968117	35968517	401	*	5.30792	6.13352	3.17331	2.58454	2.1e-11	3.65e-10	Peak_6159	5' UTR (NM_029628, exon 2 of 2)	411	NM_029628	Ppp1r3g	protein-coding
6955	chr10	127300696	127301096	401	*	6.23048	7.03805	4.22897	2.58428	2.99e-17	1.23e-15	Peak_2920	intron (NM_001003913, intron 11 of 20)	10103	NM_001290183	Ddit3	protein-coding
38000	chr4	99120305	99120705	401	*	5.90977	6.71898	3.8967	2.58335	1.78e-16	6.59e-15	Peak_15943	intron (NM_001369285, intron 1 of 48)	410	NM_001290636	Dock7	protein-coding
35326	chr3	96389956	96390356	401	*	4.67946	5.51378	2.47504	2.58133	2.04e-10	3.01e-09	Peak_14843	Intergenic	13123	NR_153346	Gm26689	ncRNA
31545	chr2	80447525	80447925	401	*	6.71384	7.50528	4.82054	2.581	2.88e-30	5.29e-28	Peak_13287	promoter-TSS (NM_011356)	-329	NM_011356	Frzb	protein-coding
54426	chr9	65391265	65391665	401	*	6.13434	6.94122	4.13763	2.58023	2.37e-16	8.63e-15	Peak_22724	exon (NM_028974, exon 1 of 1)	187	NM_028974	Kbtbd13	protein-coding
44344	chr6	52316529	52316929	401	*	5.41489	6.24276	3.26248	2.57934	4.65e-11	7.65e-10	Peak_18502	exon (NM_007966, exon 3 of 3)	-1897	NR_038163	Evx1os	ncRNA
49401	chr7	120597679	120598079	401	*	6.47363	7.2682	4.56006	2.57791	1.5e-26	2.02e-24	Peak_20576	non-coding (NR_024324, exon 1 of 1)	254	NR_024324	E130201H02Rik	pseudo
22978	chr16	91763219	91763619	401	*	7.92011	8.70725	6.05419	2.57769	9.03e-39	3.68e-36	Peak_9612	intron (NM_001110275, intron 1 of 28)	34048	NM_010587	Itsn1	protein-coding
43552	chr5	151068385	151068785	401	*	5.85963	6.68597	3.71927	2.57396	2.78e-11	4.74e-10	Peak_18162	intron (NM_001359985, intron 3 of 12)	115978	NM_013823	Kl	protein-coding
49917	chr7	133946325	133946725	401	*	6.36982	7.16683	4.4402	2.57337	9.89e-23	8.3e-21	Peak_20768	intron (NM_007400, intron 11 of 22)	-163740	NM_001286031	Dhx32	protein-coding
6166	chr10	93985433	93985833	401	*	7.94866	8.77737	5.78955	2.56994	5.7e-11	9.23e-10	Peak_2567	intron (NM_001304720, intron 7 of 11)	-21770	NR_029764	Mir331	ncRNA
21151	chr15	102002940	102003340	401	*	5.77256	6.57804	3.78561	2.56734	2.66e-16	9.62e-15	Peak_8847	intron (NM_031170, intron 1 of 8)	1202	NM_031170	Krt8	protein-coding
3158	chr1	171193120	171193520	401	*	4.89336	5.72549	2.70691	2.56379	3e-10	4.31e-09	Peak_1287	intron (NM_025557, intron 1 of 2)	2948	NM_025557	Pcp4l1	protein-coding
33514	chr2	172613622	172614022	401	*	6.73849	7.52898	4.85136	2.56368	1.38e-27	2.03e-25	Peak_14111	Intergenic	62831	NM_001159696	Tfap2c	protein-coding
13399	chr12	106501554	106501954	401	*	7.71619	8.50185	5.85956	2.563	1.88e-40	8.79e-38	Peak_5606	Intergenic	-54088	NR_036593	1700121N20Rik	ncRNA
41446	chr5	96373933	96374333	401	*	6.46006	7.27186	4.42858	2.56147	1.12e-13	2.75e-12	Peak_17336	5' UTR (NM_175473, exon 1 of 74)	178	NM_175473	Fras1	protein-coding
7128	chr11	3557617	3558017	401	*	5.40374	6.21166	3.39973	2.55971	7.37e-15	2.17e-13	Peak_2980	Intergenic	-18525	NM_001284428	Smtn	protein-coding
10563	chr11	104233923	104234323	401	*	6.28747	7.08105	4.38039	2.55962	1.13e-24	1.19e-22	Peak_4438	intron (NM_001038609, intron 1 of 11)	2687	NM_001285454	Mapt	protein-coding
10550	chr11	103749636	103750036	401	*	5.69344	6.50357	3.6739	2.55694	2.42e-14	6.6e-13	Peak_4428	promoter-TSS (NM_011719)	-15	NM_011719	Wnt9b	protein-coding
55100	chr9	97018121	97018521	401	*	6.74988	7.54049	4.86192	2.55532	5.15e-28	7.85e-26	Peak_23023	promoter-TSS (NM_145134)	34	NM_145134	Spsb4	protein-coding
43595	chr6	6863502	6863902	401	*	6.6537	7.44298	4.77427	2.55448	1.01e-26	1.37e-24	Peak_18187	TTS (NR_002839)	368	NM_010057	Dlx6	protein-coding
29355	chr19	57008078	57008478	401	*	6.17422	6.96931	4.25722	2.55165	1.4e-20	8.59e-19	Peak_12311	5' UTR (NM_001177797, exon 1 of 19)	297	NM_146102	Afap1l2	protein-coding
5073	chr10	60038307	60038707	401	*	6.94531	7.74135	5.02212	2.55024	8.06e-20	4.5e-18	Peak_2125	intron (NM_001199187, intron 5 of 10)	35180	NM_001199187	Ascc1	protein-coding
37291	chr4	44680235	44680635	401	*	6.12303	6.93134	4.11635	2.5499	4.15e-15	1.26e-13	Peak_15651	intron (NM_008782, intron 4 of 9)	-22365	NR_073462	5730488B01Rik	ncRNA
55182	chr9	102852374	102852774	401	*	4.94564	5.76511	2.85793	2.54965	8.62e-12	1.6e-10	Peak_23061	intron (NM_001284258, intron 1 of 13)	17654	NM_001284258	Ryk	protein-coding
45990	chr6	127074187	127074587	401	*	6.44656	7.23746	4.55674	2.54785	1.36e-25	1.63e-23	Peak_19245	intron (NM_022657, intron 1 of 2)	1485	NM_022657	Fgf23	protein-coding
48928	chr7	100894522	100894922	401	*	8.07957	8.86908	6.19868	2.54783	1.51e-26	2.03e-24	Peak_20358	intron (NM_001081116, intron 1 of 20)	-12313	NR_037289	Mir3102	ncRNA
54526	chr9	67424187	67424587	401	*	5.64409	6.46657	3.53352	2.544	4.62e-11	7.59e-10	Peak_22764	intron (NM_001081242, intron 2 of 57)	135316	NM_001081242	Tln2	protein-coding
26323	chr18	31622207	31622607	401	*	6.17143	6.9758	4.19215	2.53947	6.83e-15	2.02e-13	Peak_11000	Intergenic	-11875	NM_001357461	Slc25a46	protein-coding
28772	chr19	37233547	37233947	401	*	6.57256	7.36326	4.68405	2.53713	1.56e-23	1.45e-21	Peak_12051	Intergenic	26202	NM_001164336	2025-03-05	protein-coding
10552	chr11	103771470	103771870	401	*	8.19139	8.9794	6.32001	2.53702	3.64e-26	4.73e-24	Peak_4430	Intergenic	-2505	NM_009521	Wnt3	protein-coding
29440	chr19	59166361	59166761	401	*	5.66566	6.46503	3.72033	2.53189	7.16e-17	2.77e-15	Peak_12354	exon (NM_009501, exon 3 of 3)	3836	NM_009501	Vax1	protein-coding
22297	chr16	38825532	38825932	401	*	5.27103	6.10013	3.10885	2.5313	7.25e-10	9.79e-09	Peak_9342	intron (NM_029042, intron 2 of 3)	3017	NM_029042	Tex55	protein-coding
44044	chr6	39870890	39871290	401	*	6.89031	7.67348	5.04915	2.52189	2.84e-31	5.58e-29	Peak_18376	promoter-TSS (NM_001360978)	-346	NM_001360978	Tmem178b	protein-coding
39935	chr4	154635621	154636021	401	*	5.02239	5.84331	2.92367	2.51471	1.64e-10	2.46e-09	Peak_16721	non-coding (NR_045643, exon 1 of 1)	546	NR_045643	5930403L14Rik	ncRNA
9541	chr11	83851188	83851588	401	*	6.00186	6.79582	4.09231	2.51456	4.19e-17	1.68e-15	Peak_4004	exon (NM_001291268, exon 1 of 9)	519	NM_009330	Hnf1b	protein-coding
12678	chr12	79558701	79559101	401	*	6.59636	7.38386	4.72815	2.5127	1.37e-24	1.43e-22	Peak_5265	intron (NM_009014, intron 7 of 10)	261550	NM_001252562	Rad51b	protein-coding
29580	chr2	6129650	6130050	401	*	4.51015	5.38681	1.90081	2.50837	5.77e-07	4.51e-06	Peak_12421	intron (NM_144883, intron 1 of 3)	335	NM_144883	Proser2	protein-coding
15635	chr13	73265532	73265932	401	*	7.0488	7.83385	5.19595	2.50825	2.43e-24	2.48e-22	Peak_6577	intron (NM_018885, intron 3 of 5)	5235	NM_018885	Irx4	protein-coding
46606	chr6	147263923	147264323	401	*	6.54523	7.33917	4.63585	2.49907	5.8e-17	2.27e-15	Peak_19482	promoter-TSS (NM_008970)	-110	NM_008970	Pthlh	protein-coding
28182	chr19	10915556	10915956	401	*	5.92894	6.72705	3.99208	2.49692	2.89e-15	9.01e-14	Peak_11773	intron (NM_009580, intron 9 of 11)	4845	NM_009580	Zp1	protein-coding
20990	chr15	99583849	99584249	401	*	5.77423	6.56969	3.85485	2.49648	4.95e-16	1.72e-14	Peak_8772	3' UTR (NM_009699, exon 4 of 4)	4993	NM_009699	Aqp2	protein-coding
39412	chr4	139075007	139075407	401	*	5.45626	6.2571	3.50105	2.49514	1.1e-14	3.16e-13	Peak_16507	promoter-TSS (NM_021358)	-418	NM_021358	Htr6	protein-coding
13370	chr12	106188286	106188686	401	*	4.98753	5.80553	2.91071	2.4929	1.02e-10	1.58e-09	Peak_5579	Intergenic	151946	NM_001364368	Vrk1	protein-coding
49793	chr7	130266128	130266528	401	*	5.89166	6.70688	3.83539	2.48724	6.37e-11	1.02e-09	Peak_20704	5' UTR (NM_010207, exon 1 of 18)	480	NM_010207	Fgfr2	protein-coding
7839	chr11	35433720	35434120	401	*	6.07277	6.86144	4.19718	2.4806	4.72e-17	1.88e-15	Peak_3281	intron (NM_011412, intron 4 of 35)	-182896	NR_029799	Mir218-2	ncRNA
50656	chr8	31175542	31175942	401	*	6.96341	7.73969	5.16397	2.47815	7.62e-32	1.57e-29	Peak_21089	Intergenic	-7018	NM_026453	Mak16	protein-coding
27696	chr18	89769274	89769674	401	*	6.26871	7.05657	4.39827	2.4721	2.5e-17	1.04e-15	Peak_11593	promoter-TSS (NM_001039173)	66	NM_001039173	Dok6	protein-coding
28492	chr19	28834889	28835289	401	*	6.57527	7.35457	4.75773	2.47094	9.23e-25	9.9e-23	Peak_11921	promoter-TSS (NM_009199)	-46	NM_009199	Slc1a1	protein-coding
6497	chr10	112278082	112278482	401	*	8.17342	8.94374	6.40903	2.46935	2.4e-42	1.27e-39	Peak_2723	intron (NM_001359753, intron 2 of 4)	7009	NM_001359753	Kcnc2	protein-coding
7701	chr11	32013396	32013796	401	*	9.0896	9.85567	7.34957	2.46838	3.24e-85	3.11e-81	Peak_3197	intron (NM_001290680, intron 2 of 4)	12319	NM_001290681	Nsg2	protein-coding
31730	chr2	92875858	92876258	401	*	5.3719	6.17475	3.40301	2.46762	2.72e-13	6.34e-12	Peak_13383	Intergenic	-39043	NM_030725	Syt13	protein-coding
26427	chr18	34720095	34720495	401	*	6.18811	6.97125	4.3471	2.46142	2.63e-18	1.22e-16	Peak_11044	promoter-TSS (NM_010280)	92	NM_010280	Gfra3	protein-coding
5021	chr10	58659199	58659599	401	*	6.7918	7.57334	4.96062	2.46062	1.41e-20	8.66e-19	Peak_2095	intron (NM_010100, intron 1 of 11)	16297	NM_010100	Edar	protein-coding
41237	chr5	74956208	74956608	401	*	5.07759	5.88483	3.07839	2.46052	2.02e-11	3.52e-10	Peak_17245	non-coding (NR_045866, exon 2 of 5)	7214	NR_045866	Gm6116	ncRNA
55615	chr9	114978478	114978878	401	*	6.76072	7.53433	4.97712	2.45882	1.99e-31	3.96e-29	Peak_23235	exon (NM_148958, exon 1 of 12)	193	NM_148958	Osbpl10	protein-coding
40501	chr5	33121977	33122377	401	*	6.65709	7.43807	4.82935	2.45732	6.61e-23	5.7e-21	Peak_16935	intron (NM_019810, intron 2 of 14)	17958	NM_019810	Slc5a1	protein-coding
3369	chr1	178276076	178276476	401	*	7.83287	8.6036	6.0661	2.45654	6.96e-34	1.74e-31	Peak_1370	Intergenic	-42877	NM_025511	Cox20	protein-coding
12836	chr12	84053637	84054037	401	*	4.89652	5.70743	2.87137	2.45572	2.36e-10	3.45e-09	Peak_5334	exon (NM_001346701, exon 2 of 4)	1686	NM_134246	Acot3	protein-coding
7770	chr11	33075393	33075793	401	*	6.67372	7.45071	4.87012	2.45463	1.48e-22	1.2e-20	Peak_3243	Intergenic	71807	NM_008005	Fgf18	protein-coding
25528	chr17	74994189	74994589	401	*	5.05942	5.8713	3.02738	2.45132	1.99e-10	2.95e-09	Peak_10649	Intergenic	-11140	NM_019919	Ltbp1	protein-coding
30399	chr2	31540054	31540454	401	*	5.68373	6.46952	3.82627	2.45131	1.28e-16	4.81e-15	Peak_12737	Intergenic	-32397	NM_001363079	Fubp3	protein-coding
45289	chr6	99191848	99192248	401	*	9.31028	10.0728	7.59016	2.45119	5.13e-89	7.37e-85	Peak_18934	intron (NM_001197321, intron 2 of 17)	-7029	NR_162807	Mir12201	ncRNA
51807	chr8	94771966	94772366	401	*	5.53133	6.33253	3.57371	2.45099	1.11e-12	2.36e-11	Peak_21564	promoter-TSS (NM_009142)	-14	NM_009142	Cx3cl1	protein-coding
27152	chr18	67343531	67343931	401	*	5.34581	6.15168	3.35617	2.45024	1.11e-11	2.03e-10	Peak_11347	5' UTR (NM_007702, exon 1 of 5)	167	NM_007702	Cidea	protein-coding
20390	chr15	82502947	82503347	401	*	4.36606	5.19719	2.18761	2.45006	1.49e-08	1.59e-07	Peak_8545	Intergenic	50770	NM_010006	Cyp2d9	protein-coding
9540	chr11	83849686	83850086	401	*	5.76527	6.54952	3.91739	2.44745	1.78e-17	7.55e-16	Peak_4003	promoter-TSS (NM_001291268)	-983	NM_001291268	Hnf1b	protein-coding
39414	chr4	139092851	139093251	401	*	6.91214	7.68758	5.11772	2.44533	1.33e-23	1.25e-21	Peak_16509	promoter-TSS (NM_008675)	-81	NM_008675	Nbl1	protein-coding
31402	chr2	74727219	74727619	401	*	6.69531	7.46916	4.91031	2.44173	9.89e-24	9.45e-22	Peak_13206	exon (NM_010469, exon 5 of 6)	1349	NR_029566	Mir10b	ncRNA
26711	chr18	44811980	44812380	401	*	5.83902	6.62051	4.00815	2.4417	1.83e-18	8.71e-17	Peak_11158	promoter-TSS (NM_001085373)	2	NM_001085373	Mcc	protein-coding
13539	chr12	108306360	108306760	401	*	5.26368	6.06174	3.32709	2.44	1.05e-12	2.24e-11	Peak_5687	exon (NM_001044380, exon 1 of 9)	290	NM_001044380	Hhipl1	protein-coding
5125	chr10	61168542	61168942	401	*	8.09415	8.93374	5.84575	2.43979	6.9e-08	6.5e-07	Peak_2153	Intergenic	-3222	NM_001017419	Tbata	protein-coding
1805	chr1	105844419	105844819	401	*	5.6105	6.40414	3.70305	2.43885	1.35e-13	3.27e-12	Peak_720	exon (NM_009399, exon 10 of 10)	63896	NM_009399	Tnfrsf11a	protein-coding
36925	chr4	22489720	22490120	401	*	6.23964	7.01544	4.44302	2.43856	6.11e-22	4.53e-20	Peak_15511	promoter-TSS (NR_131335)	-628	NR_131335	Gm30731	ncRNA
21238	chr15	103146652	103147052	401	*	5.8761	6.65744	4.04619	2.43549	5.51e-19	2.79e-17	Peak_8888	promoter-TSS (NR_045743)	-24	NR_045743	D930007P13Rik	ncRNA
28131	chr19	10456766	10457166	401	*	8.11324	8.88015	6.3685	2.4353	4.94e-35	1.4e-32	Peak_11748	exon (NM_001111140, exon 1 of 1)	481	NM_001111140	Lrrc10b	protein-coding
37925	chr4	89689077	89689477	401	*	6.23819	7.0339	4.31714	2.43478	1.43e-12	2.98e-11	Peak_15908	intron (NM_175647, intron 1 of 1)	1079	NM_175647	Dmrta1	protein-coding
22217	chr16	36540831	36541231	401	*	5.17741	6.00167	3.05322	2.43237	1.12e-08	1.22e-07	Peak_9305	intron (NM_013803, intron 1 of 6)	21103	NM_013803	Casr	protein-coding
32006	chr2	115978644	115979044	401	*	6.87508	7.64907	5.0892	2.43142	1.33e-21	9.4e-20	Peak_13492	intron (NM_001136072, intron 8 of 12)	85775	NM_001346044	Meis2	protein-coding
30665	chr2	35581883	35582283	401	*	5.99375	6.78215	4.11988	2.43132	1.71e-14	4.76e-13	Peak_12841	promoter-TSS (NM_001290637)	-757	NM_001290637	Dab2ip	protein-coding
53455	chr9	37456258	37456658	401	*	6.0759	6.85241	4.27516	2.4311	1.07e-20	6.67e-19	Peak_22256	Intergenic	-23283	NM_001164767	Robo3	protein-coding
56490	chrX	49480160	49480560	401	*	6.50756	7.28374	4.70877	2.43082	1.56e-23	1.45e-21	Peak_23575	intron (NM_001081123, intron 1 of 12)	9910	NM_001081123	Arhgap36	protein-coding
51764	chr8	94172431	94172831	401	*	7.27524	8.0422	5.53017	2.43061	7.65e-33	1.72e-30	Peak_21541	promoter-TSS (NM_008630)	13	NM_008630	Mt2	protein-coding
54969	chr9	91362040	91362440	401	*	5.9002	6.68861	4.02628	2.42964	4.5e-14	1.18e-12	Peak_22969	intron (NM_009573, intron 2 of 2)	3559	NM_009573	Zic1	protein-coding
53472	chr9	40268976	40269376	401	*	6.96219	7.7339	5.18973	2.41789	1.31e-22	1.08e-20	Peak_22265	promoter-TSS (NM_001359700)	-40	NM_001083917	Scn3b	protein-coding
23750	chr17	25556233	25556633	401	*	5.8417	6.62529	3.99797	2.41549	9.78e-15	2.83e-13	Peak_9937	Intergenic	14253	NM_011447	Sox8	protein-coding
29530	chr2	4401238	4401638	401	*	6.89035	7.67802	5.02112	2.41412	7.44e-14	1.89e-12	Peak_12394	5' UTR (NM_001177843, exon 1 of 24)	462	NM_001177843	Frmd4a	protein-coding
28989	chr19	44724096	44724496	401	*	5.45691	6.24312	3.59678	2.41364	1.11e-14	3.2e-13	Peak_12146	Intergenic	-22305	NM_001368744	Pax2	protein-coding
19059	chr15	34837275	34837675	401	*	5.56993	6.37361	3.59539	2.40999	1.73e-10	2.58e-09	Peak_8021	promoter-TSS (NM_001271704)	120	NM_181317	Kcns2	protein-coding
49120	chr7	109671758	109672158	401	*	6.6716	7.44511	4.88863	2.40492	2.54e-20	1.5e-18	Peak_20448	Intergenic	-31720	NM_020616	Akip1	protein-coding
15636	chr13	73276528	73276928	401	*	6.27007	7.13382	3.79804	2.40483	1.3e-06	9.47e-06	Peak_6578	Intergenic	16231	NM_018885	Irx4	protein-coding
3972	chr10	7361889	7362289	401	*	6.24301	7.12434	3.58041	2.40302	3.3e-06	2.22e-05	Peak_1635	Intergenic	111388	NM_029975	Ulbp1	protein-coding
3581	chr1	182589379	182589779	401	*	7.81176	8.57441	6.09106	2.4026	2.73e-31	5.38e-29	Peak_1458	intron (NM_130890, intron 2 of 20)	24572	NM_130890	Capn8	protein-coding
4941	chr10	50903079	50903479	401	*	5.147	5.94209	3.23008	2.40057	6.88e-12	1.29e-10	Peak_2065	intron (NM_011376, intron 1 of 10)	7628	NM_011376	Sim1	protein-coding
53974	chr9	54764564	54764964	401	*	5.2378	6.05096	3.19649	2.40024	3.57e-09	4.27e-08	Peak_22514	promoter-TSS (NM_001284507)	16	NM_001284507	Crabp1	protein-coding
35132	chr3	90158347	90158747	401	*	6.94375	7.70807	5.21365	2.39723	1.69e-28	2.7e-26	Peak_14775	intron (NM_029937, intron 15 of 39)	54409	NM_029937	Nup210l	protein-coding
50526	chr8	23157489	23157889	401	*	5.22913	6.01943	3.34316	2.39366	2.05e-12	4.18e-11	Peak_21029	exon (NM_029002, exon 3 of 3)	4418	NM_029002	Nkx6-3	protein-coding
7546	chr11	22001510	22001910	401	*	7.34553	8.11752	5.57137	2.39324	5.42e-19	2.75e-17	Peak_3134	promoter-TSS (NM_011023)	-59	NM_011023	Otx1	protein-coding
27823	chr19	4854983	4855383	401	*	6.77515	7.53978	5.04331	2.3922	1.09e-28	1.78e-26	Peak_11638	promoter-TSS (NM_019861)	18	NM_019861	Ctsf	protein-coding
46056	chr6	128300414	128300814	401	*	6.30641	7.07347	4.56077	2.39207	2.1e-23	1.92e-21	Peak_19270	5' UTR (NM_011567, exon 1 of 12)	199	NM_001080979	Tead4	protein-coding
12656	chr12	78912073	78912473	401	*	5.74716	6.52582	3.93348	2.39079	1.99e-16	7.32e-15	Peak_5256	Intergenic	-5335	NM_013738	Plek2	protein-coding
55114	chr9	98957031	98957431	401	*	6.38506	7.15249	4.63732	2.39065	2.32e-23	2.12e-21	Peak_23031	3' UTR (NM_012020, exon 1 of 1)	1624	NM_012020	Foxl2	protein-coding
15151	chr13	51568987	51569387	401	*	5.25116	6.04098	3.36828	2.39015	4.82e-12	9.27e-11	Peak_6390	5' UTR (NM_009167, exon 1 of 12)	264	NM_009167	Shc3	protein-coding
55318	chr9	107399655	107400055	401	*	6.62801	7.39269	4.89586	2.38908	8.07e-28	1.2e-25	Peak_23116	promoter-TSS (NM_020263)	-25	NM_001174049	Cacna2d2	protein-coding
35748	chr3	107595713	107596113	401	*	7.12688	7.88712	5.41958	2.38869	1.06e-32	2.31e-30	Peak_15018	intron (NM_007441, intron 1 of 3)	882	NM_007441	Alx3	protein-coding
20864	chr15	98002068	98002468	401	*	6.33965	7.10811	4.58599	2.38828	1.36e-22	1.11e-20	Peak_8731	intron (NM_031163, intron 1 of 53)	2456	NM_031163	Col2a1	protein-coding
55181	chr9	102834869	102835269	401	*	6.1277	6.90931	4.29612	2.38502	1.92e-15	6.13e-14	Peak_23060	exon (NM_013649, exon 1 of 15)	149	NM_001284258	Ryk	protein-coding
21100	chr15	101046382	101046782	401	*	6.78194	7.54448	5.06179	2.38429	1.88e-29	3.28e-27	Peak_8823	TTS (NM_011323)	7817	NM_001214911	Fignl2	protein-coding
22284	chr16	38603403	38603803	401	*	6.52735	7.29865	4.75726	2.38335	9.77e-20	5.39e-18	Peak_9330	exon (NM_020260, exon 12 of 12)	40789	NM_026407	Tmem39a	protein-coding
16034	chr13	98124120	98124520	401	*	7.06522	7.83225	5.31975	2.38253	2.58e-21	1.74e-19	Peak_6754	intron (NM_012026, intron 2 of 35)	81845	NM_012026	Arhgef28	protein-coding
57162	chrX	140663434	140663834	401	*	5.56313	6.3569	3.65485	2.37456	8.66e-11	1.36e-09	Peak_23826	promoter-TSS (NM_011845)	-878	NM_011845	Mid2	protein-coding
54857	chr9	83533062	83533462	401	*	5.51197	6.30145	3.63126	2.37431	2.45e-11	4.22e-10	Peak_22913	Intergenic	-15076	NM_172507	Sh3bgrl2	protein-coding
26835	chr18	55483546	55483946	401	*	6.27649	7.04198	4.53983	2.37392	3.12e-22	2.4e-20	Peak_11217	Intergenic	-491155	NM_001360787	Zfp608	protein-coding
43594	chr6	6860259	6860659	401	*	5.40947	6.22057	3.38295	2.37371	5.96e-09	6.81e-08	Peak_18186	intron (NR_155496, intron 1 of 1)	1224	NR_155495	Dlx6os1	ncRNA
37280	chr4	44242446	44242846	401	*	7.08891	7.84856	5.38485	2.3722	5.93e-31	1.12e-28	Peak_15642	Intergenic	-21379	NR_039565	Mir5106	ncRNA
8738	chr11	64396323	64396723	401	*	8.08487	8.88788	6.11488	2.36803	1.02e-09	1.35e-08	Peak_3648	Intergenic	-38809	NM_178870	Hs3st3a1	protein-coding
17639	chr14	59506155	59506555	401	*	6.23434	7.00396	4.47397	2.36674	1.25e-17	5.41e-16	Peak_7420	exon (NM_001360591, exon 7 of 12)	27404	NM_001360593	Cab39l	protein-coding
32007	chr2	116064006	116064406	401	*	5.83608	6.6101	4.05007	2.36554	8.91e-17	3.41e-15	Peak_13493	5' UTR (NM_001346036, exon 1 of 13)	413	NM_001346044	Meis2	protein-coding
35087	chr3	89519862	89520262	401	*	7.45454	8.21032	5.7716	2.36491	2.32e-36	7.42e-34	Peak_14756	promoter-TSS (NM_080466)	-102	NM_080466	Kcnn3	protein-coding
41666	chr5	106465061	106465461	401	*	5.47996	6.25971	3.65972	2.36188	4.57e-13	1.03e-11	Peak_17423	Intergenic	-7095	NM_001005477	Barhl2	protein-coding
18550	chr14	121107623	121108023	401	*	7.50798	8.26117	5.83901	2.36139	2.44e-43	1.35e-40	Peak_7803	intron (NM_134082, intron 2 of 26)	72249	NM_134082	Farp1	protein-coding
51753	chr8	93810094	93810494	401	*	7.64934	8.40928	5.94368	2.35867	3.28e-25	3.74e-23	Peak_21534	promoter-TSS (NM_010308)	-544	NM_001113384	Gnao1	protein-coding
14786	chr13	41114014	41114414	401	*	5.41071	6.18937	3.59702	2.3574	9.65e-14	2.4e-12	Peak_6229	Intergenic	-3797	NM_001324525	Sycp2l	protein-coding
39459	chr4	140200243	140200643	401	*	6.04079	6.81308	4.26496	2.35724	1.04e-15	3.45e-14	Peak_16522	intron (NM_198610, intron 1 of 9)	46368	NM_198610	Igsf21	protein-coding
40795	chr5	52872172	52872572	401	*	6.76372	7.53182	5.01214	2.35651	1.52e-17	6.49e-16	Peak_17044	Intergenic	38237	NM_024213	Anapc4	protein-coding
1473	chr1	86670252	86670652	401	*	7.86097	8.61512	6.18691	2.35624	6.25e-35	1.76e-32	Peak_557	5' UTR (NM_010933, exon 1 of 3)	121	NM_010933	Nppc	protein-coding
24776	chr17	46302915	46303315	401	*	6.97747	7.74888	5.20672	2.35563	6.69e-16	2.29e-14	Peak_10340	TTS (NM_001347396)	5187	NM_001286013	Dlk2	protein-coding
11950	chr12	31559029	31559429	401	*	6.36651	7.12697	4.658	2.35457	2.84e-23	2.56e-21	Peak_4961	exon (NM_011867, exon 2 of 21)	755	NM_011867	Slc26a4	protein-coding
23006	chr16	92399910	92400310	401	*	5.86426	6.63386	4.10404	2.35108	6.36e-17	2.47e-15	Peak_9628	promoter-TSS (NM_019466)	-32	NM_019466	Rcan1	protein-coding
31394	chr2	74679926	74680326	401	*	5.77178	6.54128	4.01214	2.35004	3.98e-16	1.41e-14	Peak_13198	intron (NR_073086, intron 1 of 1)	568	NR_073086	Hoxd11	protein-coding
12174	chr12	54000198	54000598	401	*	5.78266	6.55315	4.01733	2.34891	1.32e-15	4.33e-14	Peak_5058	intron (NM_001370962, intron 6 of 11)	203476	NM_028133	Egln3	protein-coding
7756	chr11	32619441	32619841	401	*	7.19439	7.94748	5.52595	2.34869	1.1e-37	4.06e-35	Peak_3236	intron (NM_001359177, intron 18 of 18)	-22914	NM_001271348	Fbxw11	protein-coding
47515	chr7	35178243	35178643	401	*	6.62989	7.39289	4.90718	2.34837	9.35e-22	6.72e-20	Peak_19787	Intergenic	-7942	NM_017394	Slc7a10	protein-coding
21628	chr16	18776682	18777082	401	*	5.29412	6.09478	3.34013	2.34672	2.11e-09	2.63e-08	Peak_9042	promoter-TSS (NM_013805)	35	NM_013805	Cldn5	protein-coding
48812	chr7	98809597	98809997	401	*	7.39795	8.15816	5.69081	2.34499	7.04e-22	5.15e-20	Peak_20315	Intergenic	-25315	NM_001285794	Wnt11	protein-coding
20386	chr15	82274188	82274588	401	*	5.40914	6.19139	3.57362	2.34091	9.7e-12	1.78e-10	Peak_8542	promoter-TSS (NM_011889)	-605	NM_001368645	2025-09-03	protein-coding
8611	chr11	61342756	61343156	401	*	5.66999	6.4429	3.8905	2.33919	1.73e-15	5.58e-14	Peak_3589	promoter-TSS (NM_001033542)	-96	NM_001033542	Slc47a2	protein-coding
53887	chr9	50727890	50728290	401	*	7.66347	8.41749	5.99009	2.33745	1.34e-27	1.98e-25	Peak_22468	promoter-TSS (NM_178118)	-106	NM_178118	Dixdc1	protein-coding
39352	chr4	137681552	137681952	401	*	5.20303	6.00162	3.2629	2.33508	1.25e-09	1.62e-08	Peak_16474	exon (NM_001081155, exon 1 of 25)	125	NM_001256218	Rap1gap	protein-coding
39844	chr4	151094504	151094904	401	*	5.83092	6.61143	4.00599	2.33477	8.58e-12	1.59e-10	Peak_16675	intron (NM_001081557, intron 11 of 23)	5134	NM_001308446	Gm13090	protein-coding
48680	chr7	89443281	89443681	401	*	7.48805	8.322	5.28675	2.33382	4.17e-07	3.36e-06	Peak_20260	Intergenic	17175	NR_102276	AI314278	ncRNA
1041	chr1	63273029	63273429	401	*	5.32233	6.10274	3.49808	2.33321	1.58e-12	3.28e-11	Peak_388	promoter-TSS (NM_028673)	-40	NM_028673	Zdbf2	protein-coding
24839	chr17	47269535	47269935	401	*	7.83007	8.5805	6.17582	2.33125	8.19e-35	2.26e-32	Peak_10378	intron (NM_172622, intron 1 of 16)	39505	NM_172622	Trerf1	protein-coding
31942	chr2	105672359	105672759	401	*	6.07727	6.83861	4.36381	2.3303	3.04e-18	1.41e-16	Peak_13467	intron (NM_001244201, intron 1 of 11)	-2229	NR_002867	Pax6os1	ncRNA
14274	chr13	23309836	23310236	401	*	5.51306	6.28734	3.7255	2.3295	2.45e-14	6.68e-13	Peak_5997	intron (NR_126444, intron 1 of 1)	3371	NR_126443	4930557F10Rik	ncRNA
26710	chr18	44439721	44440121	401	*	6.60656	7.36209	4.925	2.32904	2.29e-25	2.68e-23	Peak_11157	intron (NM_001085373, intron 17 of 18)	59421	NM_027490	Dcp2	protein-coding
9597	chr11	85989930	85990330	401	*	7.16878	7.91881	5.51668	2.32842	3.21e-31	6.26e-29	Peak_4038	Intergenic	34220	NR_046030	Gm20759	ncRNA
57250	chrX	152974409	152974809	401	*	5.52379	6.29555	3.75106	2.32793	6.48e-14	1.66e-12	Peak_23861	Intergenic	-31860	NM_001137547	Usp51	protein-coding
1285	chr1	78591233	78591633	401	*	6.26277	7.15276	3.49501	2.32775	8.95e-06	5.47e-05	Peak_487	Intergenic	-66392	NM_001136222	Acsl3	protein-coding
10479	chr11	102604044	102604444	401	*	6.20783	6.97607	4.45548	2.32734	2.86e-15	8.94e-14	Peak_4395	promoter-TSS (NM_020510)	-187	NM_020510	Fzd2	protein-coding
17775	chr14	63255869	63256269	401	*	5.30568	6.1021	3.38	2.32719	1.66e-09	2.1e-08	Peak_7470	Intergenic	-10798	NM_001310610	Gata4	protein-coding
44045	chr6	39872835	39873235	401	*	5.72056	6.493	3.94379	2.32711	4.04e-13	9.2e-12	Peak_18377	5' UTR (NM_001360978, exon 1 of 4)	1599	NM_001360978	Tmem178b	protein-coding
35406	chr3	97888515	97888915	401	*	6.3281	7.09064	4.60801	2.32197	1.83e-16	6.76e-15	Peak_14876	promoter-TSS (NM_001289702)	-8	NM_001289701	Pde4dip	protein-coding
39538	chr4	141599746	141600146	401	*	6.49714	7.25631	4.79569	2.32164	2.02e-20	1.21e-18	Peak_16551	promoter-TSS (NM_001163256)	-22	NM_001163256	Fblim1	protein-coding
1942	chr1	120607029	120607429	401	*	5.44862	6.22049	3.67521	2.31989	1.07e-13	2.63e-12	Peak_778	3' UTR (NM_010133, exon 2 of 2)	4742	NM_010133	En1	protein-coding
38267	chr4	109982017	109982417	401	*	6.14407	6.90671	4.42343	2.31817	1.91e-16	7.05e-15	Peak_16049	exon (NM_172296, exon 3 of 3)	4192	NM_172296	Dmrta2	protein-coding
13393	chr12	106449162	106449562	401	*	8.11024	8.85364	6.49266	2.31776	6.96e-52	5.97e-49	Peak_5600	Intergenic	-1696	NR_036593	1700121N20Rik	ncRNA
55018	chr9	95637590	95637990	401	*	4.87208	5.67728	2.8871	2.31281	1.65e-08	1.75e-07	Peak_22999	5' UTR (NM_029620, exon 1 of 9)	162	NM_029620	Pcolce2	protein-coding
1476	chr1	86755170	86755570	401	*	6.19856	6.95871	4.49171	2.3121	1.13e-18	5.49e-17	Peak_559	intron (NM_153530, intron 4 of 20)	51566	NM_001172157	Dis3l2	protein-coding
25844	chr17	85688340	85688740	401	*	5.00264	5.79773	3.08564	2.31137	2.99e-09	3.63e-08	Peak_10795	promoter-TSS (NM_011380)	-286	NM_011380	Six2	protein-coding
20865	chr15	98004308	98004708	401	*	7.4778	8.22406	5.84541	2.30886	2.38e-38	9.43e-36	Peak_8732	5' UTR (NM_031163, exon 1 of 54)	216	NM_031163	Col2a1	protein-coding
31781	chr2	93956956	93957356	401	*	7.078	7.83284	5.40017	2.30639	6.2e-20	3.5e-18	Peak_13401	promoter-TSS (NM_001145034)	-56	NM_001145034	Gm13889	protein-coding
8519	chr11	59263822	59264222	401	*	6.01465	6.77399	4.31233	2.30591	4.53e-18	2.05e-16	Peak_3547	intron (NM_009522, intron 2 of 3)	26729	NM_009522	Wnt3a	protein-coding
34631	chr3	68493742	68494142	401	*	7.09654	7.8637	5.35028	2.30518	4.09e-14	1.08e-12	Peak_14563	promoter-TSS (NM_001282044)	-239	NM_001282044	Schip1	protein-coding
23266	chr17	3326525	3326925	401	*	6.17973	6.93686	4.48947	2.30498	1.12e-19	6.17e-18	Peak_9758	5' UTR (NM_001122998, exon 1 of 27)	152	NM_001122998	Tiam2	protein-coding
27640	chr18	84720072	84720472	401	*	5.84683	6.61454	4.09746	2.30457	1.15e-13	2.82e-12	Peak_11570	5' UTR (NM_173770, exon 1 of 5)	128	NM_173770	Dipk1c	protein-coding
54381	chr9	64385493	64385893	401	*	6.29739	7.05368	4.6117	2.30443	7.46e-22	5.44e-20	Peak_22699	promoter-TSS (NM_001134399)	67	NM_001134399	Megf11	protein-coding
6055	chr10	89873094	89873494	401	*	6.66776	7.4179	5.01508	2.30349	2.41e-24	2.46e-22	Peak_2528	promoter-TSS (NM_001128086)	-215	NM_001128086	Anks1b	protein-coding
12247	chr12	57545630	57546030	401	*	6.71274	7.4632	5.05832	2.30266	1.5e-24	1.57e-22	Peak_5083	5' UTR (NM_008259, exon 1 of 2)	281	NM_008259	Foxa1	protein-coding
10555	chr11	103810078	103810478	401	*	5.69414	6.46696	3.91517	2.3017	2.63e-12	5.27e-11	Peak_4433	intron (NM_009521, intron 2 of 4)	36103	NM_009521	Wnt3	protein-coding
22931	chr16	91225160	91225560	401	*	6.71799	7.4714	5.04789	2.30167	2.73e-20	1.6e-18	Peak_9596	promoter-TSS (NM_016967)	-190	NM_016967	Olig2	protein-coding
14776	chr13	40887075	40887475	401	*	5.14782	5.92872	3.32056	2.30147	9.86e-11	1.53e-09	Peak_6221	5' UTR (NM_008105, exon 1 of 3)	517	NM_008105	Gcnt2	protein-coding
13679	chr12	111429464	111429864	401	*	6.58691	7.34004	4.91831	2.30085	6.06e-21	3.91e-19	Peak_5752	intron (NM_001289487, intron 13 of 13)	12219	NM_001289488	Exoc3l4	protein-coding
15293	chr13	54498737	54499137	401	*	6.41896	7.17983	4.70815	2.29834	2.32e-16	8.47e-15	Peak_6453	Intergenic	-4868	NM_176987	Simc1	protein-coding
27617	chr18	84028833	84029233	401	*	7.31443	8.05784	5.69684	2.29484	9.38e-36	2.84e-33	Peak_11559	intron (NM_001364993, intron 1 of 1)	57432	NM_001081300	Tshz1	protein-coding
49975	chr7	139915815	139916215	401	*	5.98633	6.75528	4.22986	2.29373	7.71e-13	1.68e-11	Peak_20798	intron (NM_177261, intron 9 of 30)	21319	NM_177261	Kndc1	protein-coding
41664	chr5	106453346	106453746	401	*	7.02461	7.77317	5.38027	2.29225	2.5e-24	2.54e-22	Peak_17421	exon (NM_001005477, exon 3 of 3)	4620	NM_001005477	Barhl2	protein-coding
12649	chr12	78089659	78090059	401	*	5.75472	6.52197	4.00797	2.29062	3.46e-13	7.93e-12	Peak_5253	Intergenic	-136796	NM_172952	Gphn	protein-coding
17817	chr14	64590139	64590539	401	*	6.87215	7.62024	5.23023	2.29057	3e-25	3.46e-23	Peak_7490	promoter-TSS (NR_029813)	-318	NR_029813	Mir124a-1	ncRNA
57163	chrX	140664669	140665069	401	*	6.82139	7.56843	5.18498	2.28943	2.15e-26	2.87e-24	Peak_23827	promoter-TSS (NM_001358367)	-87	NM_001358367	Mid2	protein-coding
26136	chr18	10324955	10325355	401	*	5.95133	6.71613	4.21849	2.28839	6.77e-14	1.73e-12	Peak_10916	promoter-TSS (NM_001083628)	-24	NM_001083628	Greb1l	protein-coding
14610	chr13	34652252	34652652	401	*	6.20882	6.96422	4.52796	2.28445	4.34e-17	1.74e-15	Peak_6146	promoter-TSS (NR_105041)	229	NM_025831	Pxdc1	protein-coding
3771	chr1	191486538	191486938	401	*	7.26594	8.0087	5.65162	2.28433	3.88e-33	8.81e-31	Peak_1554	Intergenic	-21690	NR_151615	Gm32200	ncRNA
8737	chr11	64243529	64243929	401	*	5.5751	6.34171	3.83205	2.28289	2.18e-13	5.15e-12	Peak_3647	Intergenic	164245	NR_033780	2810001G20Rik	ncRNA
8996	chr11	72361714	72362114	401	*	6.27459	7.03652	4.55792	2.28258	1.65e-14	4.61e-13	Peak_3765	promoter-TSS (NM_001282007)	-32	NM_011569	Tekt1	protein-coding
21897	chr16	25274051	25274451	401	*	6.3413	7.11523	4.55581	2.27859	4.93e-11	8.07e-10	Peak_9175	Intergenic	-12566	NM_175165	Tprg	protein-coding
2763	chr1	156204752	156205152	401	*	6.12222	6.88988	4.3732	2.27858	1.69e-12	3.5e-11	Peak_1125	promoter-TSS (NM_177838)	74	NM_177838	Fam163a	protein-coding
30402	chr2	31635361	31635761	401	*	7.33331	8.07337	5.73273	2.27625	7.11e-34	1.77e-31	Peak_12739	Intergenic	-4476	NM_001123362	Prdm12	protein-coding
49226	chr7	113609607	113610007	401	*	5.21294	6.00503	3.31551	2.27538	1.02e-08	1.12e-07	Peak_20499	Intergenic	-44820	NR_126544	Far1os	ncRNA
13414	chr12	106902750	106903150	401	*	7.13411	7.87706	5.51882	2.27514	2.04e-27	2.93e-25	Peak_5621	Intergenic	-186626	NR_015512	4933406K04Rik	ncRNA
4404	chr10	24223363	24223763	401	*	5.86551	6.62215	4.17792	2.27252	6.02e-17	2.35e-15	Peak_1826	promoter-TSS (NM_021509)	46	NM_021509	Moxd1	protein-coding
46595	chr6	146795808	146796208	401	*	5.63094	6.39572	3.89822	2.27034	2.53e-13	5.92e-12	Peak_19475	Intergenic	-9522	NM_001289680	Arntl2	protein-coding
30780	chr2	44557260	44557660	401	*	6.44348	7.21347	4.681	2.27017	1.05e-11	1.92e-10	Peak_12894	Intergenic	304162	NM_172662	Gtdc1	protein-coding
38660	chr4	126735980	126736380	401	*	6.89344	7.63601	5.28013	2.26729	9.05e-26	1.11e-23	Peak_16215	promoter-TSS (NM_198960)	89	NM_198960	Tfap2e	protein-coding
18893	chr15	12739578	12739978	401	*	5.68818	6.45196	3.9611	2.26406	3.95e-13	9e-12	Peak_7944	5' UTR (NM_001081064, exon 1 of 26)	114	NM_001081064	Pdzd2	protein-coding
31943	chr2	105673803	105674203	401	*	6.0815	6.83121	4.43102	2.2633	3.91e-19	2.02e-17	Peak_13468	intron (NM_001244201, intron 1 of 11)	-1741	NM_001244200	Pax6	protein-coding
31946	chr2	105688636	105689036	401	*	6.18685	6.94492	4.49149	2.26266	5.16e-14	1.34e-12	Peak_13471	intron (NM_013627, intron 7 of 12)	6373	NM_001310145	Pax6	protein-coding
1941	chr1	120602748	120603148	401	*	6.52531	7.27578	4.87083	2.26264	1.04e-17	4.53e-16	Peak_777	5' UTR (NM_010133, exon 1 of 2)	461	NM_010133	En1	protein-coding
15289	chr13	54371540	54371940	401	*	6.60338	7.35373	4.94953	2.26234	1.9e-18	8.99e-17	Peak_6450	intron (NM_009946, intron 1 of 3)	391	NM_009946	Cplx2	protein-coding
56720	chrX	75578003	75578403	401	*	5.3819	6.1541	3.60655	2.2617	2.26e-11	3.91e-10	Peak_23646	promoter-TSS (NM_175122)	28	NM_175122	Rab39b	protein-coding
9892	chr11	95120142	95120542	401	*	5.48897	6.24849	3.78561	2.26069	8.55e-14	2.14e-12	Peak_4162	exon (NM_010055, exon 1 of 3)	225	NM_010055	Dlx3	protein-coding
522	chr1	42698197	42698597	401	*	5.66979	6.42827	3.97211	2.25926	1.33e-13	3.23e-12	Peak_187	exon (NM_008900, exon 1 of 1)	-1939	NR_027891	2900092D14Rik	ncRNA
29467	chr19	60510089	60510489	401	*	5.48986	6.25185	3.77279	2.25904	2.26e-13	5.32e-12	Peak_12367	Intergenic	-41985	NM_201615	Prlhr	protein-coding
31945	chr2	105682680	105683080	401	*	6.67535	7.42081	5.04714	2.25874	3.03e-21	2.03e-19	Peak_13470	intron (NM_001310145, intron 1 of 10)	417	NM_001310145	Pax6	protein-coding
12248	chr12	57546586	57546986	401	*	6.19948	6.94907	4.54966	2.2586	1.46e-17	6.26e-16	Peak_5084	promoter-TSS (NM_008259)	-675	NM_008259	Foxa1	protein-coding
3674	chr1	186704393	186704793	401	*	5.80003	6.56013	4.09347	2.25705	7.85e-13	1.7e-11	Peak_1508	exon (NM_009367, exon 1 of 7)	1396	NM_009367	Tgfb2	protein-coding
53289	chr9	30942542	30942942	401	*	5.23983	6.01152	3.46747	2.25659	5.5e-11	8.93e-10	Peak_22182	5' UTR (NM_001326292, exon 1 of 8)	180	NM_001326292	Adamts8	protein-coding
50883	chr8	46109003	46109403	401	*	6.62286	7.37474	4.96094	2.25626	3.34e-16	1.19e-14	Peak_21188	intron (NM_207213, intron 2 of 17)	14943	NM_207213	Snx25	protein-coding
40250	chr5	23962192	23962592	401	*	5.37649	6.16609	3.49501	2.25618	1.22e-08	1.32e-07	Peak_16832	3' UTR (NM_053090, exon 11 of 11)	67920	NM_001310471	Fam126a	protein-coding
34229	chr3	50220885	50221285	401	*	5.00357	5.78881	3.14955	2.25435	5.71e-09	6.56e-08	Peak_14382	Intergenic	222528	NM_011990	Slc7a11	protein-coding
4815	chr10	42579590	42579990	401	*	6.23996	6.9926	4.57395	2.25138	1.57e-17	6.69e-16	Peak_2002	intron (NM_152229, intron 1 of 8)	3800	NM_152229	Nr2e1	protein-coding
11985	chr12	32811559	32811959	401	*	7.63201	8.36944	6.04474	2.25114	1.84e-29	3.21e-27	Peak_4972	Intergenic	-8576	NM_021524	Nampt	protein-coding
37777	chr4	82513074	82513474	401	*	6.22491	6.97629	4.56567	2.25034	1.09e-16	4.14e-15	Peak_15841	intron (NR_137202, intron 1 of 1)	5285	NR_137202	Gm11266	ncRNA
49826	chr7	130935957	130936357	401	*	6.94527	7.69028	5.31938	2.24856	6.88e-21	4.42e-19	Peak_20719	promoter-TSS (NM_019564)	-46	NM_019564	Htra1	protein-coding
12412	chr12	71577350	71577750	401	*	6.59189	7.34082	4.94559	2.24742	2.21e-17	9.27e-16	Peak_5145	Intergenic	36943	NR_045941	4930404H11Rik	ncRNA
37285	chr4	44310705	44311105	401	*	7.93322	8.66554	6.37127	2.24634	6.64e-44	3.82e-41	Peak_15645	intron (NM_010790, intron 6 of 17)	9988	NM_010790	Melk	protein-coding
32537	chr2	132379565	132379965	401	*	5.01894	5.83057	2.98866	2.24506	3.83e-07	3.11e-06	Peak_13700	intron (NM_144944, intron 2 of 2)	5682	NM_144944	Prokr2	protein-coding
49972	chr7	139867438	139867838	401	*	5.54773	6.3407	3.64461	2.24466	3.24e-08	3.23e-07	Peak_20795	intron (NM_177469, intron 6 of 7)	-27058	NM_177261	Kndc1	protein-coding
2647	chr1	152399752	152400152	401	*	7.95033	8.68103	6.39627	2.24162	6.51e-50	5.27e-47	Peak_1079	promoter-TSS (NM_177756)	85	NM_177756	Colgalt2	protein-coding
7545	chr11	21998056	21998456	401	*	5.73938	6.50946	3.97639	2.24074	2.54e-10	3.69e-09	Peak_3133	intron (NM_011023, intron 4 of 4)	3395	NM_011023	Otx1	protein-coding
35398	chr3	97731915	97732315	401	*	8.06506	8.80179	6.48128	2.24044	4.79e-28	7.33e-26	Peak_14870	intron (NM_001039376, intron 24 of 46)	35899	NM_178080	Pde4dip	protein-coding
45657	chr6	118593719	118594119	401	*	6.62913	7.36838	5.03268	2.23976	5.15e-24	5.09e-22	Peak_19114	exon (NM_001255998, exon 48 of 48)	-31648	NM_001081112	Ankrd26	protein-coding
30358	chr2	30845233	30845633	401	*	5.34169	6.11489	3.56052	2.23972	1.48e-10	2.23e-09	Peak_12721	promoter-TSS (NM_009116)	66	NM_009116	Prrx2	protein-coding
25418	chr17	71869409	71869809	401	*	5.35425	6.13291	3.5406	2.23896	1.59e-09	2.03e-08	Peak_10604	exon (NM_007439, exon 29 of 29)	87662	NM_030179	Clip4	protein-coding
13102	chr12	99239733	99240133	401	*	6.46076	7.20711	4.82791	2.23833	8.69e-17	3.33e-15	Peak_5450	intron (NM_183186, intron 4 of 5)	-77125	NR_038130	4930474N09Rik	ncRNA
40375	chr5	29467747	29468147	401	*	6.29111	7.04259	4.6313	2.23766	9.07e-15	2.64e-13	Peak_16882	Intergenic	10523	NM_019944	Mnx1	protein-coding
13680	chr12	111442182	111442582	401	*	6.59836	7.34187	4.98026	2.23398	2.02e-20	1.21e-18	Peak_5753	promoter-TSS (NM_009396)	-279	NM_009396	Tnfaip2	protein-coding
9809	chr11	90464171	90464571	401	*	8.6518	9.37907	7.11439	2.23316	3.33e-62	6.38e-59	Peak_4125	Intergenic	-73454	NM_172563	Hlf	protein-coding
19895	chr15	76003432	76003832	401	*	6.95708	7.69406	5.37202	2.23244	2.41e-26	3.2e-24	Peak_8373	exon (NM_134087, exon 5 of 5)	5866	NM_001168253	Fam83h	protein-coding
31159	chr2	69586851	69587251	401	*	5.22637	6.00162	3.43309	2.23185	1.22e-09	1.58e-08	Peak_13087	Intergenic	-1022	NM_001081088	Lrp2	protein-coding
7776	chr11	33512855	33513255	401	*	6.4341	7.18266	4.78976	2.23176	1.1e-15	3.66e-14	Peak_3246	intron (NM_023146, intron 1 of 27)	698	NR_110973	Ranbp17	protein-coding
50965	chr8	57328515	57328915	401	*	4.92781	5.70454	3.12573	2.23166	7.17e-10	9.7e-09	Peak_21218	Intergenic	-3720	NR_131041	5033428I22Rik	ncRNA
44341	chr6	52274149	52274549	401	*	5.60095	6.35287	3.93877	2.22688	1.98e-14	5.47e-13	Peak_18499	Intergenic	11574	NR_110442	Hottip	ncRNA
51018	chr8	61643163	61643563	401	*	6.51909	7.25895	4.91952	2.22639	3.78e-20	2.2e-18	Peak_21240	intron (NM_001293772, intron 10 of 21)	-52224	NM_001293774	Palld	protein-coding
12242	chr12	57196557	57196957	401	*	6.98713	7.72235	5.41087	2.22468	1.73e-27	2.52e-25	Peak_5080	intron (NM_172577, intron 1 of 9)	715	NM_172577	Slc25a21	protein-coding
41171	chr5	73013731	73014131	401	*	6.56514	7.30367	4.97237	2.22444	4.77e-22	3.59e-20	Peak_17207	TTS (NM_173403)	7027	NM_173403	Slc10a4	protein-coding
29531	chr2	4454709	4455109	401	*	7.49455	8.34842	5.1187	2.22405	7.15e-06	4.46e-05	Peak_12395	intron (NM_001347086, intron 3 of 24)	53933	NM_001177843	Frmd4a	protein-coding
22812	chr16	84774188	84774588	401	*	7.1336	7.87189	5.54195	2.22318	7.1e-21	4.54e-19	Peak_9542	5' UTR (NM_023844, exon 1 of 10)	265	NM_023844	Jam2	protein-coding
27384	chr18	75819982	75820382	401	*	7.17651	7.92152	5.55064	2.21694	1.93e-16	7.11e-15	Peak_11442	promoter-TSS (NM_145356)	4	NM_145356	Zbtb7c	protein-coding
13397	chr12	106477745	106478145	401	*	7.10937	7.84424	5.53487	2.21618	1.22e-23	1.15e-21	Peak_5604	Intergenic	-30279	NR_036593	1700121N20Rik	ncRNA
51755	chr8	93864125	93864525	401	*	8.33125	9.06849	6.74491	2.21584	1.29e-21	9.11e-20	Peak_21536	intron (NM_001113384, intron 2 of 7)	-50770	NR_026888	4930488L21Rik	ncRNA
38266	chr4	109977475	109977875	401	*	5.94212	6.68787	4.31242	2.20895	1.3e-14	3.7e-13	Peak_16048	promoter-TSS (NM_172296)	-350	NM_172296	Dmrta2	protein-coding
50352	chr8	12915621	12916021	401	*	6.71569	7.44885	5.14964	2.20878	3.39e-24	3.41e-22	Peak_20965	promoter-TSS (NM_001371044)	-90	NM_001371049
15640	chr13	73377678	73378078	401	*	6.29619	7.14636	3.95455	2.20747	7.47e-06	4.64e-05	Peak_6580	Intergenic	-30494	NR_045293	Eprn	ncRNA
32320	chr2	127484411	127484811	401	*	6.38284	7.12563	4.76838	2.20727	4.4e-17	1.76e-15	Peak_13613	intron (NM_019789, intron 2 of 8)	-2112	NM_001111331	Kcnip3	protein-coding
37288	chr4	44664044	44664444	401	*	6.68552	7.42442	5.09083	2.20711	8.17e-20	4.55e-18	Peak_15648	intron (NM_008782, intron 5 of 9)	-38556	NR_073462	5730488B01Rik	ncRNA
53863	chr9	49797763	49798163	401	*	5.63604	6.4125	3.83551	2.20672	7.76e-09	8.71e-08	Peak_22457	intron (NM_001081445, intron 1 of 17)	1106	NM_001113204	Ncam1	protein-coding
38306	chr4	115891162	115891562	401	*	4.98647	5.7584	3.21269	2.2066	5.32e-10	7.34e-09	Peak_16065	intron (NM_001357060, intron 1 of 1)	696	NM_001357060	6430628N08Rik	protein-coding
21234	chr15	103007904	103008304	401	*	5.82848	6.57571	4.19108	2.20656	2.87e-14	7.74e-13	Peak_8884	Intergenic	-1458	NM_010465	Hoxc6	protein-coding
21571	chr16	17667612	17668012	401	*	5.88497	6.6328	4.24439	2.20166	1.94e-13	4.62e-12	Peak_9017	intron (NM_033609, intron 8 of 17)	21342	NM_001166164	Ccdc74a	protein-coding
49130	chr7	109865525	109865925	401	*	7.37699	8.10309	5.84515	2.19991	1.11e-35	3.33e-33	Peak_20450	promoter-TSS (NM_020052)	-46	NM_020052	Scube2	protein-coding
23096	chr16	94011247	94011647	401	*	6.22641	6.97329	4.59083	2.19955	8.87e-14	2.22e-12	Peak_9680	Intergenic	-2610	NM_019500	Cldn14	protein-coding
1747	chr1	93685681	93686081	401	*	7.16231	7.89371	5.60487	2.19822	2.17e-24	2.23e-22	Peak_695	intron (NM_016778, intron 1 of 4)	306	NM_016778	Bok	protein-coding
54194	chr9	60491662	60492062	401	*	6.75074	7.57538	4.62357	2.1966	2.44e-06	1.69e-05	Peak_22612	intron (NM_001040426, intron 2 of 17)	19173	NM_001040426	Thsd4	protein-coding
35440	chr3	99248351	99248751	401	*	5.4407	6.19375	3.7725	2.19596	1.09e-11	1.98e-10	Peak_14895	Intergenic	-5209	NM_009323	Tbx15	protein-coding
23357	chr17	7246988	7247388	401	*	5.83476	6.59905	4.10478	2.19169	7.25e-10	9.78e-09	Peak_9801	intron (NM_011299, intron 4 of 20)	77073	NM_011299	Rps6ka2	protein-coding
50796	chr8	35765767	35766167	401	*	5.86564	6.6117	4.23433	2.1908	8.37e-14	2.1e-12	Peak_21147	intron (NM_001370844, intron 1 of 32)	244	NM_001370844	Gm19410	protein-coding
8931	chr11	70376045	70376445	401	*	6.20795	6.97668	4.45276	2.1905	2.43e-09	3e-08	Peak_3739	Intergenic	-24214	NM_009660	Alox15	protein-coding
22998	chr16	92179071	92179471	401	*	6.94855	7.69117	5.33499	2.18815	1.54e-14	4.34e-13	Peak_9623	Intergenic	-113118	NM_134110	Kcne2	protein-coding
41814	chr5	110342848	110343248	401	*	7.29688	8.03087	5.72673	2.18715	5.42e-20	3.09e-18	Peak_17475	promoter-TSS (NM_001164834)	-13	NM_001164833	P2rx2	protein-coding
10842	chr11	112155492	112155892	401	*	5.34121	6.10079	3.63756	2.18133	6.33e-10	8.62e-09	Peak_4543	Intergenic	555664	NR_024085	BC006965	ncRNA
52518	chr8	121668610	121669010	401	*	5.88328	6.62386	4.28011	2.18013	9.91e-16	3.31e-14	Peak_21852	Intergenic	-16877	NM_080855	Zcchc14	protein-coding
41488	chr5	99728375	99728775	401	*	7.0264	7.75321	5.49119	2.1788	3.89e-26	4.98e-24	Peak_17354	intron (NR_030692, intron 1 of 3)	485	NR_030692	A930011G23Rik	ncRNA
49193	chr7	112158251	112158651	401	*	5.40487	6.15656	3.74399	2.17866	9.06e-12	1.67e-10	Peak_20484	intron (NM_001360257, intron 1 of 7)	245	NM_001360260	Dkk3	protein-coding
2423	chr1	137074716	137075116	401	*	7.71732	8.44458	6.17992	2.17842	4.48e-24	4.45e-22	Peak_993	Intergenic	-114468	NM_030676	Nr5a2	protein-coding
53316	chr9	32405027	32405427	401	*	8.84068	9.56011	7.34034	2.1782	2.18e-47	1.6e-44	Peak_22199	Intergenic	11242	NM_001168354	Kcnj1	protein-coding
6174	chr10	94383525	94383925	401	*	5.60503	6.37659	3.83344	2.17795	6.74e-09	7.64e-08	Peak_2571	intron (NM_001359762, intron 1 of 4)	71776	NM_001359762	Tmcc3	protein-coding
37330	chr4	46032250	46032650	401	*	5.3955	6.17819	3.55723	2.17689	8.86e-08	8.19e-07	Peak_15667	intron (NM_001355189, intron 16 of 16)	-6772	NM_021883	Tmod1	protein-coding
9590	chr11	85831002	85831402	401	*	6.15913	6.89219	4.59354	2.17372	1.51e-18	7.29e-17	Peak_4031	intron (NR_077059, intron 1 of 4)	1186	NR_077059	2610027K06Rik	ncRNA
49305	chr7	116273821	116274221	401	*	6.85916	7.58589	5.32432	2.17235	1.59e-24	1.65e-22	Peak_20540	intron (NM_001305185, intron 3 of 26)	34355	NM_001305185	Plekha7	protein-coding
19058	chr15	34453471	34453871	401	*	6.768	7.49546	5.2296	2.17004	6.1e-23	5.3e-21	Peak_8020	exon (NM_173421, exon 1 of 3)	359	NM_173421	Erich5	protein-coding
38308	chr4	115935768	115936168	401	*	5.17973	5.93632	3.49238	2.16917	5.12e-11	8.37e-10	Peak_16067	intron (NM_001025567, intron 1 of 4)	3958	NM_001025567	Dmbx1	protein-coding
51745	chr8	91801426	91801826	401	*	6.35007	7.08078	4.79601	2.16902	1.69e-18	8.08e-17	Peak_21529	promoter-TSS (NM_008393)	28	NM_008393	Irx3	protein-coding
14564	chr13	31629499	31629899	401	*	6.22968	6.97047	4.62543	2.16865	7.71e-14	1.95e-12	Peak_6120	intron (NM_010225, intron 1 of 1)	3883	NM_010225	Foxf2	protein-coding
13354	chr12	105904002	105904402	401	*	7.14553	7.87321	5.60614	2.1683	5.68e-21	3.68e-19	Peak_5566	Intergenic	-106061	NM_011705	Vrk1	protein-coding
40243	chr5	23741303	23741703	401	*	6.79213	7.52417	5.23155	2.16755	9.23e-18	4.05e-16	Peak_16830	3' UTR (NM_001289781, exon 16 of 16)	-28836	NR_015554	AI506816	ncRNA
49967	chr7	139582189	139582589	401	*	5.83505	6.58032	4.20782	2.16506	6.99e-12	1.31e-10	Peak_20790	exon (NM_183248, exon 1 of 3)	408	NM_183248	Nkx6-2	protein-coding
34057	chr3	30650584	30650984	401	*	7.34192	8.06392	5.82953	2.16481	1.32e-32	2.84e-30	Peak_14320	exon (NM_026668, exon 4 of 8)	2898	NM_001290510	Lrriq4	protein-coding
5120	chr10	60957967	60958367	401	*	7.00859	7.73278	5.48587	2.16472	1.28e-24	1.34e-22	Peak_2149	Intergenic	-2556	NR_130327	Mir466j	ncRNA
44249	chr6	49822415	49822815	401	*	6.06502	6.80365	4.47171	2.16407	5.43e-14	1.41e-12	Peak_18448	promoter-TSS (NM_023456)	-95	NM_023456	Npy	protein-coding
9896	chr11	95150338	95150738	401	*	5.83063	6.56917	4.2378	2.16277	2.48e-15	7.81e-14	Peak_4166	intron (NR_040279, intron 1 of 2)	-4737	NM_007867	Dlx4	protein-coding
36459	chr3	145653225	145653625	401	*	6.38799	7.13482	4.75264	2.16224	1.33e-11	2.39e-10	Peak_15323	Intergenic	-3440	NM_010516	Ccn1	protein-coding
3650	chr1	184751290	184751690	401	*	5.95383	6.72044	4.21076	2.16011	7.05e-09	7.97e-08	Peak_1493	Intergenic	-18997	NM_008250	Hlx	protein-coding
13605	chr12	110219741	110220141	401	*	5.60534	6.38049	3.81261	2.15949	3.68e-08	3.64e-07	Peak_5716	Intergenic	58127	NR_002866	Dio3os	ncRNA
41663	chr5	106451686	106452086	401	*	5.49431	6.243	3.84923	2.15918	1.04e-11	1.91e-10	Peak_17420	TTS (NM_001005477)	6280	NM_001005477	Barhl2	protein-coding
37446	chr4	48387474	48387874	401	*	8.85571	9.56974	7.38027	2.1574	6.56e-62	1.22e-58	Peak_15710	intron (NM_001281978, intron 6 of 18)	85789	NM_172304	Tex10	protein-coding
54568	chr9	69319538	69319938	401	*	6.84385	7.56675	5.32721	2.15713	1.19e-25	1.43e-23	Peak_22795	intron (NM_001289916, intron 1 of 9)	29897	NM_001289916	Rora	protein-coding
39537	chr4	141598774	141599174	401	*	5.30922	6.06326	3.63573	2.15634	4.88e-11	7.99e-10	Peak_16550	intron (NM_133754, intron 1 of 8)	950	NM_001163256	Fblim1	protein-coding
38556	chr4	123322896	123323296	401	*	4.18557	5.00534	2.0955	2.15579	3.76e-06	2.5e-05	Peak_16167	exon (NM_022033, exon 1 of 1)	583	NM_022033	Oxct2a	protein-coding
3646	chr1	184718120	184718520	401	*	4.95948	5.71944	3.25371	2.15503	1.89e-09	2.37e-08	Peak_1489	non-coding (NR_040627, exon 3 of 3)	5823	NR_040627	4930488B22Rik	ncRNA
43232	chr5	143363659	143364059	401	*	6.75619	7.47887	5.24058	2.15389	8.21e-24	7.95e-22	Peak_18027	promoter-TSS (NM_133355)	-54	NM_133355	Grid2ip	protein-coding
34048	chr3	30507195	30507595	401	*	7.29969	8.01916	5.79917	2.1533	3.28e-29	5.56e-27	Peak_14314	intron (NM_001361034, intron 1 of 16)	2280	NM_021442	Mecom	protein-coding
17790	chr14	63943336	63943736	401	*	7.14841	7.86715	5.65128	2.1524	2.63e-32	5.6e-30	Peak_7478	promoter-TSS (NM_011446)	-170	NM_011446	Sox7	protein-coding
36070	chr3	129199823	129200223	401	*	4.85325	5.62078	3.10495	2.15213	1.12e-08	1.22e-07	Peak_15154	5' UTR (NM_001286942, exon 1 of 5)	145	NM_001042504	Pitx2	protein-coding
32577	chr2	139678523	139678923	401	*	7.13079	7.86366	5.56612	2.15188	9.45e-16	3.17e-14	Peak_13725	exon (NM_001276489, exon 1 of 6)	545	NM_001276489	Ism1	protein-coding
44342	chr6	52305958	52306358	401	*	8.52962	9.25441	7.00401	2.15126	9.01e-22	6.49e-20	Peak_18500	Intergenic	-7340	NM_007966	Evx1	protein-coding
36202	chr3	131490070	131490470	401	*	6.40837	7.1364	4.86724	2.15112	8.26e-20	4.59e-18	Peak_15225	Intergenic	-74498	NM_001289479	Papss1	protein-coding
31158	chr2	69585935	69586335	401	*	5.89099	6.63012	4.29515	2.15084	2.17e-13	5.14e-12	Peak_13086	promoter-TSS (NM_001081088)	-106	NM_001081088	Lrp2	protein-coding
42662	chr5	129482967	129483367	401	*	6.61657	7.36116	4.99288	2.14705	1.11e-11	2.03e-10	Peak_17806	Intergenic	-18064	NM_001359952	Sfswap	protein-coding
38309	chr4	115939756	115940156	401	*	5.46914	6.21085	3.86024	2.14702	4.13e-12	8.02e-11	Peak_16068	promoter-TSS (NM_130865)	-30	NM_130865	Dmbx1	protein-coding
2393	chr1	136398095	136398495	401	*	6.21554	6.96933	4.54339	2.14645	5.71e-10	7.84e-09	Peak_980	Intergenic	-16976	NM_026500	Ddx59	protein-coding
28455	chr19	25672140	25672540	401	*	5.47915	6.23536	3.7939	2.14493	1.44e-09	1.85e-08	Peak_11904	promoter-TSS (NR_045347)	-71	NM_145831	Dmrt2	protein-coding
31780	chr2	93955170	93955570	401	*	6.01963	6.75238	4.45556	2.14459	8.86e-15	2.58e-13	Peak_13400	TTS (NM_001145034)	1730	NM_001145034	Gm13889	protein-coding
38402	chr4	117926643	117927043	401	*	7.01506	7.73871	5.49488	2.14454	2.18e-21	1.48e-19	Peak_16105	exon (NM_001284193, exon 5 of 5)	2920	NM_001284191	Artn	protein-coding
1487	chr1	87265101	87265501	401	*	6.79022	7.51262	5.27595	2.1429	8.05e-22	5.85e-20	Peak_568	intron (NM_028889, intron 1 of 3)	948	NR_151447	Efhd1	protein-coding
40746	chr5	44101098	44101498	401	*	5.66644	6.40518	4.07258	2.14267	5.03e-14	1.31e-12	Peak_17026	intron (NM_008935, intron 1 of 26)	438	NM_008935	Prom1	protein-coding
8930	chr11	70351851	70352251	401	*	7.88819	8.60244	6.41169	2.14245	1.2e-38	4.86e-36	Peak_3738	promoter-TSS (NM_009660)	-20	NM_009660	Alox15	protein-coding
28389	chr19	21547379	21547779	401	*	6.12166	7.0179	3.27265	2.14137	3.65e-05	0.000193754	Peak_11866	Intergenic	-74918	NM_010266	Gda	protein-coding
25058	chr17	51842924	51843324	401	*	6.85297	7.57134	5.35751	2.13911	3.05e-26	3.98e-24	Peak_10479	Intergenic	-9834	NM_001163632	Satb1	protein-coding
29152	chr19	47252857	47253257	401	*	5.80218	6.54725	4.176	2.1391	3.58e-11	6.01e-10	Peak_12228	intron (NM_001163480, intron 3 of 5)	20532	NR_105961	Mir6995	ncRNA
38542	chr4	123104830	123105230	401	*	6.54925	7.28279	4.98125	2.13577	3.23e-14	8.66e-13	Peak_16161	promoter-TSS (NM_007559)	-131	NM_007559	Bmp8b	protein-coding
34080	chr3	32385225	32385625	401	*	7.36519	8.08643	5.85641	2.13549	3.91e-22	2.97e-20	Peak_14330	Intergenic	-19760	NM_009517	Zmat3	protein-coding
20704	chr15	94943917	94944317	401	*	6.52125	7.26889	4.88174	2.13518	1.52e-10	2.29e-09	Peak_8672	intron (NM_178789, intron 5 of 7)	205201	NR_015482	LOC100043315	ncRNA
1177	chr1	72877862	72878262	401	*	6.6289	7.35074	5.11723	2.13359	1.04e-20	6.53e-19	Peak_436	Intergenic	-3197	NM_010518	Igfbp5	protein-coding
13409	chr12	106681303	106681703	401	*	6.13343	6.8629	4.58537	2.13355	9.6e-16	3.22e-14	Peak_5616	Intergenic	34821	NR_015512	4933406K04Rik	ncRNA
13381	chr12	106343361	106343761	401	*	7.96295	8.67705	6.48716	2.13349	7.68e-35	2.14e-32	Peak_5589	Intergenic	104105	NR_036593	1700121N20Rik	ncRNA
34969	chr3	88000241	88000641	401	*	5.59816	6.33692	4.00422	2.12902	4.26e-13	9.67e-12	Peak_14725	promoter-TSS (NM_007529)	-85	NM_001109758	Bcan	protein-coding
7259	chr11	5901969	5902369	401	*	6.57426	7.29844	5.05159	2.12851	1.53e-18	7.36e-17	Peak_3032	exon (NM_010292, exon 9 of 10)	-3387	NM_022879	Myl7	protein-coding
38852	chr4	130801994	130802394	401	*	8.02157	8.73369	6.55479	2.12835	1.78e-35	5.25e-33	Peak_16296	intron (NM_011520, intron 1 of 4)	9657	NM_011520	Sdc3	protein-coding
11605	chr12	11150213	11150613	401	*	5.99054	6.74072	4.33764	2.12787	4.69e-10	6.52e-09	Peak_4840	promoter-TSS (NM_173417)	-40	NM_173417	Kcns3	protein-coding
32698	chr2	150688460	150688860	401	*	6.38233	7.11316	4.82763	2.12776	2.63e-15	8.24e-14	Peak_13776	exon (NM_054068, exon 1 of 5)	477	NM_054068	Vsx1	protein-coding
35354	chr3	96684795	96685195	401	*	6.07215	6.81717	4.44624	2.12705	8.86e-11	1.39e-09	Peak_14851	exon (NM_001356540, exon 10 of 14)	-11380	NM_146135	Pias3	protein-coding
1920	chr1	120007189	120007589	401	*	5.73284	6.46799	4.15694	2.12538	4.91e-13	1.1e-11	Peak_769	intron (NM_001311077, intron 1 of 12)	409	NM_001012322	Sctr	protein-coding
3148	chr1	170907866	170908266	401	*	6.90433	7.62347	5.40534	2.12489	5.49e-21	3.57e-19	Peak_1283	exon (NM_001029984, exon 5 of 6)	4875	NM_001029984	Fcrlb	protein-coding
2191	chr1	132190030	132190430	401	*	5.23802	5.99515	3.5478	2.12329	4.55e-09	5.34e-08	Peak_881	Intergenic	-1206	NM_001311104	Lemd1	protein-coding
54852	chr9	83401578	83401978	401	*	5.55712	6.294	3.97255	2.12227	1.37e-12	2.86e-11	Peak_22912	intron (NM_029434, intron 3 of 7)	-29769	NR_102437	Gm2087	ncRNA
55526	chr9	111438882	111439282	401	*	5.50548	6.25247	3.86934	2.11815	3.01e-10	4.32e-09	Peak_23192	promoter-TSS (NM_172928)	1	NM_172928	Dclk3	protein-coding
10553	chr11	103773894	103774294	401	*	8.40342	9.11262	6.94981	2.11751	5.96e-39	2.45e-36	Peak_4431	promoter-TSS (NM_009521)	-81	NM_009521	Wnt3	protein-coding
7802	chr11	34093164	34093564	401	*	9.72864	10.4347	8.28903	2.11715	2.45e-62	4.85e-59	Peak_3261	intron (NR_155520, intron 2 of 4)	5190	NR_155520	4930469K13Rik	ncRNA
53543	chr9	41222642	41223042	401	*	6.04514	6.78596	4.44079	2.11676	6.05e-11	9.76e-10	Peak_22299	Intergenic	16687	NR_040392	1700063D05Rik	ncRNA
50521	chr8	22974861	22975261	401	*	5.67653	6.40661	4.1255	2.1165	5.7e-14	1.47e-12	Peak_21024	5' UTR (NM_001110783, exon 1 of 44)	225	NM_001277280	Ank1	protein-coding
51659	chr8	87958858	87959258	401	*	7.44463	8.1621	5.95342	2.11604	1.75e-21	1.22e-19	Peak_21491	intron (NM_033327, intron 1 of 7)	537	NM_033327	Zfp423	protein-coding
46975	chr7	19473851	19474251	401	*	6.4947	7.21738	4.97912	2.11126	1.41e-16	5.28e-15	Peak_19602	exon (NM_001370800, exon 3 of 12)	10764	NM_001370800	Exoc3l2	protein-coding
31307	chr2	72365264	72365664	401	*	6.1111	6.86144	4.45736	2.11113	1.33e-09	1.71e-08	Peak_13158	intron (NM_023057, intron 4 of 19)	79763	NM_178084	Map3k20	protein-coding
23240	chr16	97554391	97554791	401	*	5.54342	6.2832	3.94431	2.11091	1.23e-11	2.22e-10	Peak_9747	intron (NR_003508, intron 10 of 13)	18508	NM_013606	Mx2	protein-coding
29441	chr19	59193974	59194374	401	*	6.53099	7.25017	5.0318	2.1108	4.39e-19	2.25e-17	Peak_12355	Intergenic	-23777	NM_009501	Vax1	protein-coding
9951	chr11	96172999	96173399	401	*	6.30163	7.02576	4.77921	2.1107	3.81e-17	1.54e-15	Peak_4189	Intergenic	-21117	NM_008267	Hoxb13	protein-coding
12411	chr12	71576252	71576652	401	*	5.92407	6.66485	4.31992	2.11039	5.91e-11	9.55e-10	Peak_5144	Intergenic	35845	NR_045941	4930404H11Rik	ncRNA
51017	chr8	61634594	61634994	401	*	7.30814	8.02443	5.82233	2.11034	2.99e-23	2.7e-21	Peak_21239	intron (NM_001293772, intron 10 of 21)	-43655	NM_001293774	Palld	protein-coding
37572	chr4	58553117	58553517	401	*	6.67484	7.39152	5.18723	2.10959	4.53e-22	3.43e-20	Peak_15765	promoter-TSS (NM_172989)	-24	NM_172989	Lpar1	protein-coding
39328	chr4	137064687	137065087	401	*	7.86006	8.57149	6.39642	2.10879	2.09e-27	3e-25	Peak_16463	Intergenic	-16192	NM_198248	Zbtb40	protein-coding
48839	chr7	99352998	99353398	401	*	5.697	6.437	4.09678	2.10778	6.54e-12	1.23e-10	Peak_20327	promoter-TSS (NM_001111043)	41	NM_009825	Serpinh1	protein-coding
53932	chr9	52168618	52169018	401	*	7.85455	8.5618	6.40962	2.10731	2.74e-39	1.17e-36	Peak_22492	promoter-TSS (NM_001162921)	-412	NM_001162921	Zc3h12c	protein-coding
53606	chr9	43122440	43122840	401	*	6.66675	7.38225	5.18454	2.10676	3.84e-23	3.41e-21	Peak_22334	Intergenic	-6070	NM_001034863	Tmem136	protein-coding
21143	chr15	101485927	101486327	401	*	7.84886	8.55997	6.38663	2.10674	1.03e-27	1.51e-25	Peak_8842	intron (NM_001201323, intron 7 of 8)	5176	NM_016879	Krt85	protein-coding
49184	chr7	111045247	111045647	401	*	5.30465	6.04958	3.67915	2.1065	4.68e-10	6.52e-09	Peak_20480	exon (NM_009431, exon 13 of 25)	16496	NM_009431	Ctr9	protein-coding
28370	chr19	18787757	18788157	401	*	6.24676	6.98409	4.65999	2.10551	2.09e-11	3.63e-10	Peak_11857	intron (NR_157571, intron 7 of 38)	38227	NM_153417	Trpm6	protein-coding
28407	chr19	23056844	23057244	401	*	6.64796	7.37308	5.12085	2.10387	8.67e-16	2.93e-14	Peak_11873	Intergenic	-84182	NM_010638	Klf9	protein-coding
36354	chr3	139064044	139064444	401	*	7.97667	8.69495	6.48166	2.10015	5.04e-19	2.56e-17	Peak_15288	intron (NM_001356388, intron 1 of 13)	10957	NM_145544	Rap1gds1	protein-coding
50604	chr8	25934397	25934797	401	*	7.65379	8.36115	6.20836	2.09999	1.6e-37	5.74e-35	Peak_21067	intron (NM_008432, intron 26 of 26)	42147	NM_029884	Hgsnat	protein-coding
3137	chr1	170227653	170228053	401	*	5.39126	6.16125	3.62878	2.09782	1.88e-07	1.63e-06	Peak_1277	Intergenic	-5018	NM_001033499	Sh2d1b2	protein-coding
34137	chr3	36531987	36532387	401	*	7.29442	8.01438	5.79164	2.09782	1.22e-16	4.58e-15	Peak_14350	Intergenic	-10742	NR_040411	Gm11549	ncRNA
4071	chr10	12941370	12941770	401	*	6.32029	7.03872	4.8246	2.09739	2.98e-17	1.22e-15	Peak_1670	exon (NM_001163590, exon 2 of 2)	-18443	NR_038028	B230208H11Rik	ncRNA
18000	chr14	70530697	70531097	401	*	7.28312	7.99282	5.82725	2.09617	3.53e-27	4.97e-25	Peak_7565	promoter-TSS (NM_145219)	76	NM_145219	Lgi3	protein-coding
54970	chr9	91364100	91364500	401	*	4.98557	5.7307	3.35905	2.09184	2.05e-09	2.56e-08	Peak_22970	exon (NM_009573, exon 1 of 3)	1499	NM_009573	Zic1	protein-coding
41417	chr5	93044926	93045326	401	*	6.37634	7.10514	4.83153	2.09029	1.07e-12	2.29e-11	Peak_17325	promoter-TSS (NM_175270)	-104	NM_175270	Sowahb	protein-coding
4286	chr10	20531650	20532050	401	*	6.25419	6.97361	4.75386	2.08974	1.06e-16	4.03e-15	Peak_1765	intron (NM_013875, intron 2 of 12)	16478	NM_001347366	Pde7b	protein-coding
13368	chr12	106174057	106174457	401	*	7.89275	8.59756	6.45862	2.08965	2.91e-40	1.33e-37	Peak_5577	Intergenic	137717	NM_001364368	Vrk1	protein-coding
19824	chr15	74487463	74487863	401	*	5.1375	5.88208	3.51383	2.08922	6.23e-10	8.5e-09	Peak_8338	promoter-TSS (NR_144499)	-17	NR_144499	Gm32168	ncRNA
19578	chr15	62390285	62390685	401	*	6.0681	6.78698	4.57033	2.08886	2.16e-16	7.9e-15	Peak_8233	Intergenic	-171034	NR_003523	H2afy3	pseudo
31406	chr2	74762813	74763213	401	*	7.19435	7.90206	5.74737	2.08829	2.99e-27	4.22e-25	Peak_13210	promoter-TSS (NR_110445)	33	NM_010467	Hoxd1	protein-coding
32009	chr2	116066992	116067392	401	*	6.71261	7.4232	5.25272	2.08805	4.57e-24	4.53e-22	Peak_13495	promoter-TSS (NR_153841)	-33	NR_153841	G630016G05Rik	ncRNA
44172	chr6	48649792	48650192	401	*	7.77027	8.48294	6.30099	2.08729	1.97e-24	2.03e-22	Peak_18416	intron (NM_001286629, intron 1 of 4)	2631	NM_001286629	Gimap8	protein-coding
1276	chr1	78196822	78197222	401	*	5.3008	6.04546	3.67675	2.08626	1.49e-09	1.91e-08	Peak_483	5' UTR (NM_008781, exon 1 of 8)	114	NM_001159520	Pax3	protein-coding
55115	chr9	98965137	98965537	401	*	6.70227	7.42043	5.20784	2.08571	3.85e-17	1.56e-15	Peak_23032	Intergenic	9730	NM_012020	Foxl2	protein-coding
9893	chr11	95121336	95121736	401	*	6.10271	6.82032	4.61081	2.0851	4.37e-16	1.53e-14	Peak_4163	intron (NM_010055, intron 1 of 2)	1419	NM_010055	Dlx3	protein-coding
26908	chr18	57591338	57591738	401	*	7.45986	8.16485	6.02494	2.08473	4.15e-31	7.99e-29	Peak_11248	intron (NM_001311063, intron 3 of 5)	-39141	NR_015494	4930511M06Rik	ncRNA
7837	chr11	35296092	35296492	401	*	5.47853	6.38001	2.55733	2.08402	5.24e-05	0.000267793	Peak_3279	intron (NM_011412, intron 4 of 35)	174836	NM_011412	Slit3	protein-coding
57230	chrX	151963927	151964327	401	*	7.48651	8.19845	6.02055	2.08055	6.12e-22	4.53e-20	Peak_23853	Intergenic	-37769	NM_016763	Hsd17b10	protein-coding
33511	chr2	172547098	172547498	401	*	6.19665	6.92735	4.64259	2.08017	1.41e-11	2.52e-10	Peak_14108	Intergenic	-2295	NM_009335	Tfap2c	protein-coding
28933	chr19	43600027	43600427	401	*	5.65293	6.37791	4.12646	2.07899	9.57e-13	2.06e-11	Peak_12119	Intergenic	-12098	NM_008699	Nkx2-3	protein-coding
30677	chr2	35985447	35985847	401	*	6.62944	7.36153	5.06861	2.07685	2.46e-11	4.22e-10	Peak_12845	Intergenic	-5827	NM_029774	Ttll11	protein-coding
12425	chr12	72360914	72361314	401	*	5.40411	6.14055	3.82173	2.07359	3.92e-10	5.53e-09	Peak_5152	intron (NM_153457, intron 1 of 8)	47940	NM_001286448	Rtn1	protein-coding
37173	chr4	41497488	41497888	401	*	7.16625	7.87974	5.69327	2.07226	3.3e-17	1.34e-15	Peak_15606	exon (NM_001085515, exon 2 of 2)	5387	NM_001085515	Myorg	protein-coding
50869	chr8	41133610	41134010	401	*	5.60593	6.32953	4.08598	2.07199	3.24e-13	7.47e-12	Peak_21182	promoter-TSS (NM_001005863)	-84	NM_001005863	Mtus1	protein-coding
26316	chr18	25505033	25505433	401	*	8.08073	8.78323	6.65674	2.07115	4.02e-31	7.76e-29	Peak_10997	intron (NM_001362325, intron 3 of 12)	174515	NM_001362337	Celf4	protein-coding
52851	chr8	126979062	126979462	401	*	6.74353	7.45523	5.27865	2.0706	4.06e-19	2.09e-17	Peak_21974	intron (NR_151744, intron 1 of 1)	176	NR_151744	Gm29688	ncRNA
9894	chr11	95143140	95143540	401	*	6.20473	6.91917	4.72736	2.06923	1.28e-16	4.81e-15	Peak_4164	intron (NM_007867, intron 1 of 2)	-1713	NR_040279	Dlx4os	ncRNA
17665	chr14	60485474	60485874	401	*	7.22938	7.94202	5.76024	2.06842	1.1e-17	4.79e-16	Peak_7429	Intergenic	107982	NM_001164705	Amer2	protein-coding
17587	chr14	57085893	57086293	401	*	5.62646	6.36394	4.03892	2.06837	1.33e-09	1.71e-08	Peak_7392	Intergenic	18609	NM_008125	Gjb2	protein-coding
28422	chr19	24173968	24174368	401	*	7.24712	7.95936	5.7798	2.06823	6.03e-18	2.7e-16	Peak_11883	promoter-TSS (NM_001198985)	21	NM_001198985	Tjp2	protein-coding
44860	chr6	84583346	84583746	401	*	6.92664	7.63566	5.47384	2.06748	2.35e-20	1.4e-18	Peak_18753	intron (NM_175475, intron 3 of 6)	10264	NM_175475	Cyp26b1	protein-coding
35745	chr3	107458458	107458858	401	*	7.2852	7.99637	5.82275	2.06352	1.23e-17	5.35e-16	Peak_15016	exon (NM_001356447, exon 1 of 4)	240	NM_145922	Kcnc4	protein-coding
36924	chr4	22488299	22488699	401	*	7.82831	8.52752	6.41862	2.06276	9.36e-37	3.13e-34	Peak_15510	promoter-TSS (NM_008899)	-133	NM_008899	Pou3f2	protein-coding
42836	chr5	135868185	135868585	401	*	6.39802	7.11351	4.91589	2.05789	4.17e-17	1.68e-15	Peak_17887	exon (NM_021403, exon 12 of 15)	-19534	NM_013560	Hspb1	protein-coding
32412	chr2	129113419	129113819	401	*	6.99679	7.70195	5.56112	2.05737	3.01e-23	2.71e-21	Peak_13653	exon (NM_009086, exon 9 of 15)	12623	NM_009086	Polr1b	protein-coding
37212	chr4	43330212	43330612	401	*	8.89776	9.65013	7.2332	2.05699	3.61e-08	3.58e-07	Peak_15621	intron (NM_177195, intron 12 of 28)	-51570	NM_001037709	Rusc2	protein-coding
9596	chr11	85926250	85926650	401	*	5.67644	6.40147	4.14972	2.05535	5.55e-12	1.06e-10	Peak_4037	Intergenic	29685	NM_172798	Tbx4	protein-coding
45989	chr6	127064804	127065204	401	*	5.2738	6.01074	3.68893	2.05392	1.39e-09	1.79e-08	Peak_19244	Intergenic	-7898	NM_022657	Fgf23	protein-coding
48116	chr7	67531310	67531710	401	*	7.39206	8.10971	5.89997	2.05312	1.14e-13	2.79e-12	Peak_20039	intron (NM_175124, intron 8 of 9)	113726	NM_175124	Lrrc28	protein-coding
42226	chr5	118817516	118817916	401	*	5.91213	6.63332	4.40357	2.05256	3.87e-12	7.55e-11	Peak_17635	Intergenic	-134623	NR_040694	4930413E15Rik	ncRNA
55592	chr9	114672777	114673177	401	*	6.16409	6.87602	4.69817	2.04914	2.19e-15	6.91e-14	Peak_23224	Intergenic	-15854	NM_146229	Dync1li1	protein-coding
10831	chr11	110380019	110380419	401	*	5.85881	6.5779	4.36007	2.04906	1.07e-13	2.63e-12	Peak_4538	Intergenic	-18883	NM_001356345	Map2k6	protein-coding
18348	chr14	87567748	87568148	401	*	5.6179	6.33841	4.11247	2.04894	7.1e-13	1.56e-11	Peak_7716	Intergenic	151365	NM_001253755	Tdrd3	protein-coding
24784	chr17	46460730	46461130	401	*	5.59542	6.31784	4.08103	2.04894	3.79e-12	7.4e-11	Peak_10344	intron (NM_001162864, intron 13 of 14)	-22453	NM_144856	Slc22a7	protein-coding
2199	chr1	132391103	132391503	401	*	6.40377	7.11103	4.95882	2.04861	2.04e-19	1.08e-17	Peak_885	promoter-TSS (NM_001311107)	83	NM_178874	Tmcc2	protein-coding
4921	chr10	44821592	44821992	401	*	5.28904	6.05753	3.53522	2.04781	6.36e-07	4.92e-06	Peak_2054	Intergenic	-245424	NM_011156	Prep	protein-coding
15475	chr13	60601960	60602360	401	*	5.46079	6.18572	3.93457	2.04602	2.35e-11	4.05e-10	Peak_6523	promoter-TSS (NM_134062)	-51	NM_134062	Dapk1	protein-coding
29979	chr2	22622301	22622701	401	*	8.56418	9.25786	7.17803	2.04571	6.85e-47	4.69e-44	Peak_12577	5' UTR (NM_008078, exon 1 of 16)	174	NM_008078	Gad2	protein-coding
55130	chr9	100387185	100387585	401	*	6.76216	7.46407	5.34072	2.04436	6.53e-22	4.8e-20	Peak_23037	Intergenic	99088	NM_001033543	Il20rb	protein-coding
45983	chr6	126910741	126911141	401	*	6.05181	6.77681	4.52525	2.04126	8.43e-11	1.32e-09	Peak_19241	intron (NM_207210, intron 2 of 14)	10898	NM_207210	Dyrk4	protein-coding
17785	chr14	63629622	63630022	401	*	6.36132	7.06884	4.91521	2.04041	1.3e-18	6.3e-17	Peak_7474	intron (NM_173393, intron 1 of 2)	23292	NM_173393	Xkr6	protein-coding
4083	chr10	13323974	13324374	401	*	6.00041	6.71084	4.54128	2.03933	1.23e-15	4.07e-14	Peak_1678	5' UTR (NM_001195096, exon 1 of 13)	115	NM_001195096	Phactr2	protein-coding
15729	chr13	78199043	78199443	401	*	7.07587	7.77384	5.67147	2.03836	5.39e-26	6.78e-24	Peak_6616	promoter-TSS (NM_010151)	-370	NM_010151	Nr2f1	protein-coding
523	chr1	42713251	42713651	401	*	5.05222	5.79172	3.45453	2.03563	5.14e-09	5.97e-08	Peak_188	promoter-TSS (NR_110495)	3	NR_110495	Pantr2	ncRNA
46308	chr6	136661490	136661890	401	*	6.13114	6.83882	4.68432	2.03536	5.17e-17	2.04e-15	Peak_19358	5' UTR (NM_025806, exon 1 of 11)	203	NM_025806	Plbd1	protein-coding
53073	chr9	15431805	15432205	401	*	5.6048	6.32458	4.10283	2.03397	7.58e-12	1.41e-10	Peak_22082	Intergenic	-61427	NM_001359604	Smco4	protein-coding
11984	chr12	32795689	32796089	401	*	6.0746	6.78783	4.60277	2.03365	2.65e-14	7.17e-13	Peak_4971	Intergenic	-24446	NM_021524	Nampt	protein-coding
24666	chr17	43403834	43404234	401	*	6.0591	6.7969	4.46995	2.03288	7.48e-09	8.41e-08	Peak_10293	exon (NM_001081178, exon 2 of 21)	14568	NM_001081178	Adgrf5	protein-coding
39512	chr4	141247813	141248213	401	*	8.10775	8.81277	6.67273	2.03089	7.51e-18	3.33e-16	Peak_16540	exon (NM_172520, exon 7 of 17)	5129	NM_172520	Arhgef19	protein-coding
9849	chr11	94490963	94491363	401	*	6.26336	6.97466	4.80032	2.03082	1.27e-14	3.61e-13	Peak_4148	exon (NM_001361558, exon 9 of 9)	-5853	NM_144827	Spata20	protein-coding
17561	chr14	55946262	55946662	401	*	5.9563	6.66717	4.49518	2.02987	1.26e-14	3.6e-13	Peak_7380	Intergenic	-1787	NM_010780	Cma1	protein-coding
54710	chr9	74861657	74862057	401	*	5.21927	5.95207	3.65494	2.02928	1.72e-09	2.17e-08	Peak_22858	promoter-TSS (NM_008262)	-64	NM_008262	Onecut1	protein-coding
30403	chr2	31637758	31638158	401	*	7.09874	7.79517	5.70095	2.02866	1.32e-28	2.13e-26	Peak_12740	Intergenic	-2079	NM_001123362	Prdm12	protein-coding
22599	chr16	56886024	56886424	401	*	7.96464	8.66665	6.54277	2.02861	4.88e-20	2.8e-18	Peak_9461	promoter-TSS (NM_019631)	-61	NM_019631	Tmem45a	protein-coding
37452	chr4	48585377	48585777	401	*	6.12315	6.83408	4.66175	2.02786	7.81e-14	1.97e-12	Peak_15713	exon (NM_001356272, exon 1 of 10)	403	NM_021436	Tmeff1	protein-coding
37455	chr4	49597398	49597798	401	*	7.34188	8.04158	5.93005	2.02655	5.11e-21	3.33e-19	Peak_15714	promoter-TSS (NR_149725)	-128	NM_001355503	Tmem246	protein-coding
37476	chr4	53631225	53631625	401	*	7.73933	8.43154	6.3594	2.02601	4.59e-35	1.31e-32	Peak_15727	promoter-TSS (NM_176966)	1	NM_001369182	Fsd1l	protein-coding
53981	chr9	55048425	55048825	401	*	6.00958	6.72062	4.54768	2.02429	4.91e-14	1.29e-12	Peak_22519	promoter-TSS (NM_148944)	-81	NM_148944	Chrnb4	protein-coding
15411	chr13	56753504	56753904	401	*	5.66778	6.3912	4.14867	2.02423	6.6e-11	1.06e-09	Peak_6496	Intergenic	50036	NM_001164042	Smad5	protein-coding
23749	chr17	25497022	25497422	401	*	7.6784	8.37586	6.27621	2.02275	2.58e-23	2.34e-21	Peak_9936	promoter-TSS (NM_001191008)	66	NM_011425	Sstr5	protein-coding
38418	chr4	118449446	118449846	401	*	7.59259	8.29341	6.1759	2.02259	4.2e-20	2.44e-18	Peak_16109	intron (NM_010823, intron 6 of 11)	7867	NM_001285496	Mpl	protein-coding
55859	chr9	120721250	120721650	401	*	6.98682	7.69269	5.54805	2.02232	2.69e-16	9.73e-15	Peak_23352	Intergenic	144119	NR_073359	5830454E08Rik	ncRNA
15439	chr13	58453498	58453898	401	*	6.20502	6.91809	4.73395	2.02193	5.9e-13	1.31e-11	Peak_6504	Intergenic	-50355	NM_001301341	Hnrnpk	protein-coding
47537	chr7	35729618	35730018	401	*	9.13387	9.82167	7.77236	2.02146	9.87e-54	9.78e-51	Peak_19798	intron (NM_178704, intron 3 of 18)	24636	NM_178704	Dpy19l3	protein-coding
15695	chr13	74292165	74292565	401	*	5.61656	6.34783	4.05976	2.02045	4.85e-09	5.66e-08	Peak_6604	promoter-TSS (NM_001317351)	-34	NM_001317351	Ahrr	protein-coding
42306	chr5	120907436	120907836	401	*	5.79816	6.51054	4.33024	2.0192	3.92e-13	8.96e-12	Peak_17667	promoter-TSS (NM_145211)	-111	NM_145211	Oas1a	protein-coding
20728	chr15	95904241	95904641	401	*	7.31876	8.01525	5.92072	2.01916	1.85e-23	1.71e-21	Peak_8680	intron (NM_175344, intron 3 of 19)	-74369	NR_155276	LOC102634389	ncRNA
524	chr1	42714551	42714951	401	*	5.74001	6.4517	4.27516	2.01724	2.55e-13	5.96e-12	Peak_189	Intergenic	-1297	NR_110495	Pantr2	ncRNA
45525	chr6	114397968	114398368	401	*	5.54135	6.27094	3.9927	2.01687	3.47e-09	4.16e-08	Peak_19063	promoter-TSS (NM_001317126)	82	NM_001317126	Hrh1	protein-coding
9558	chr11	84692577	84692977	401	*	5.47031	6.1903	3.96738	2.01528	6.11e-11	9.86e-10	Peak_4015	Intergenic	27655	NR_046197	1700109G15Rik	ncRNA
54561	chr9	69300278	69300678	401	*	7.26427	7.97564	5.80091	2.01172	7.79e-13	1.69e-11	Peak_22788	intron (NM_001289916, intron 1 of 9)	10637	NM_001289916	Rora	protein-coding
55524	chr9	111312151	111312551	401	*	5.38538	6.11636	3.82997	2.01159	9.55e-10	1.26e-08	Peak_23190	intron (NM_001164659, intron 1 of 21)	612	NM_001164659	Trank1	protein-coding
21145	chr15	101845980	101846380	401	*	8.8708	9.55799	7.51182	2.01075	1.06e-49	8.48e-47	Peak_8844	exon (NM_008473, exon 9 of 9)	4606	NM_008473	Krt1	protein-coding
15624	chr13	69739752	69740152	401	*	8.09989	8.78884	6.73362	2.0107	1.23e-34	3.34e-32	Peak_6571	promoter-TSS (NM_001145162)	-55	NM_001145162	Ube2ql1	protein-coding
53687	chr9	44610446	44610846	401	*	8.35778	9.04568	6.9959	2.01016	4.1e-47	2.94e-44	Peak_22379	intron (NM_001110826, intron 2 of 13)	5754	NM_181324	Ddx6	protein-coding
47581	chr7	38237156	38237556	401	*	6.94254	7.63732	5.5518	2.00757	1.29e-22	1.07e-20	Peak_19818	Intergenic	-9362	NM_024413	Plekhf1	protein-coding
17871	chr14	65953624	65954024	401	*	5.29395	6.02115	3.75686	2.00737	3.01e-09	3.66e-08	Peak_7510	promoter-TSS (NM_172604)	-80	NM_172604	Scara3	protein-coding
47631	chr7	44344618	44345018	401	*	7.75259	8.45111	6.34583	2.00735	2.52e-19	1.32e-17	Peak_19845	intron (NM_001034115, intron 21 of 24)	30212	NM_027049	1700008O03Rik	protein-coding
25308	chr17	64610643	64611043	401	*	6.35341	7.05546	4.93137	2.00724	9.96e-18	4.36e-16	Peak_10568	intron (NM_008549, intron 1 of 21)	9194	NM_008549	Man2a1	protein-coding
21227	chr15	102956123	102956523	401	*	6.86393	7.56245	5.45717	2.00667	1.48e-20	9.04e-19	Peak_8877	intron (NM_001024842, intron 1 of 1)	1797	NM_001024842	Hoxc11	protein-coding
25932	chr17	87798430	87798830	401	*	5.83819	6.55455	4.35209	2.00635	5.73e-11	9.27e-10	Peak_10839	promoter-TSS (NM_199251)	-636	NM_199251	Kcnk12	protein-coding
47516	chr7	35185269	35185669	401	*	6.01681	6.72177	4.58203	2.00577	7.36e-16	2.51e-14	Peak_19788	promoter-TSS (NM_017394)	-916	NM_017394	Slc7a10	protein-coding
40294	chr5	24636442	24636842	401	*	6.55168	7.26316	5.08784	2.00553	3.35e-12	6.61e-11	Peak_16848	Intergenic	-8811	NR_003953	1700022A21Rik	pseudo
29148	chr19	47151773	47152173	401	*	5.15741	5.90882	3.49798	2.00501	3.53e-07	2.89e-06	Peak_12224	Intergenic	-7799	NM_001081271	Calhm1	protein-coding
51651	chr8	86853751	86854151	401	*	7.78757	8.54424	6.09986	2.00463	4.85e-07	3.85e-06	Peak_21484	intron (NM_030563, intron 2 of 6)	31307	NM_030563	N4bp1	protein-coding
18899	chr15	12895495	12895895	401	*	9.15515	9.8462	7.7801	2.00363	1.83e-27	2.65e-25	Peak_7949	intron (NM_026799, intron 22 of 34)	70880	NM_001130149	Drosha	protein-coding
28127	chr19	10300921	10301321	401	*	6.04364	6.75297	4.58944	2.00281	1.56e-12	3.24e-11	Peak_11744	intron (NM_198114, intron 1 of 19)	3756	NM_198114	Dagla	protein-coding
56798	chrX	94635954	94636354	401	*	6.59707	7.2927	5.20268	2.00262	8.36e-21	5.29e-19	Peak_23674	promoter-TSS (NM_008179)	85	NM_008179	Gspt2	protein-coding
31981	chr2	113327476	113327876	401	*	5.74138	6.45577	4.26429	2.00112	1.81e-11	3.18e-10	Peak_13486	promoter-TSS (NM_001285458)	-60	NM_001285458	Fmn1	protein-coding
30882	chr2	52891130	52891530	401	*	7.61907	8.32128	6.19636	2.0011	2.02e-15	6.44e-14	Peak_12944	intron (NM_172409, intron 1 of 26)	33462	NM_172409	Fmnl2	protein-coding
3139	chr1	170589648	170590048	401	*	8.08624	8.77848	6.70622	1.99967	3.38e-23	3.02e-21	Peak_1279	promoter-TSS (NM_001109985)	1	NM_001109985	Nos1ap	protein-coding
26550	chr18	37668694	37669094	401	*	6.347	7.0542	4.90229	1.99835	4.45e-13	1.01e-11	Peak_11092	promoter-TSS (NM_033585)	-33	NM_033585	Pcdhga2	protein-coding
54163	chr9	59036246	59036646	401	*	7.80148	8.49174	6.42972	1.99439	2.19e-26	2.91e-24	Peak_22595	promoter-TSS (NM_008684)	-5	NM_008684	Neo1	protein-coding
36333	chr3	138465219	138465619	401	*	6.53272	7.22838	5.13825	1.99385	5.57e-19	2.81e-17	Peak_15277	intron (NM_175224, intron 9 of 10)	22326	NM_007410	Adh5	protein-coding
35851	chr3	110143569	110143969	401	*	5.97164	6.68685	4.49079	1.99369	1.37e-10	2.08e-09	Peak_15069	promoter-TSS (NM_001163349)	-297	NM_133488	Ntng1	protein-coding
26554	chr18	37714572	37714972	401	*	7.8102	8.50376	6.4246	1.99272	6.7e-21	4.3e-19	Peak_11096	promoter-TSS (NM_033590)	-62	NM_033590	Pcdhga7	protein-coding
43598	chr6	7693044	7693444	401	*	7.68504	8.38322	6.27975	1.99267	1.28e-16	4.79e-15	Peak_18189	promoter-TSS (NM_012055)	-35	NM_012055	Asns	protein-coding
17774	chr14	63240761	63241161	401	*	5.66792	6.3777	4.21172	1.99223	2.67e-12	5.34e-11	Peak_7469	exon (NM_001310610, exon 2 of 7)	4310	NM_008092	Gata4	protein-coding
2292	chr1	134299034	134299434	401	*	5.40615	6.12419	3.91228	1.99202	7.75e-11	1.23e-09	Peak_928	intron (NM_001144855, intron 27 of 28)	9230	NM_031189	Myog	protein-coding
1622	chr1	90998502	90998902	401	*	6.88785	7.58012	5.5077	1.99035	4.96e-22	3.73e-20	Peak_634	promoter-TSS (NM_001111312)	-25	NM_001111312	Lrrfip1	protein-coding
51649	chr8	86838690	86839090	401	*	5.86528	6.58102	4.38201	1.99002	4.92e-11	8.06e-10	Peak_21482	Intergenic	46368	NM_030563	N4bp1	protein-coding
51445	chr8	82863089	82863489	401	*	6.61011	7.30538	5.21729	1.98984	3.53e-18	1.62e-16	Peak_21412	promoter-TSS (NM_177378)	-67	NM_177378	Rnf150	protein-coding
45030	chr6	88203045	88203445	401	*	5.21791	5.9388	3.71076	1.98971	6.93e-10	9.39e-09	Peak_18815	intron (NM_001355253, intron 4 of 5)	4581	NM_008090	Gata2	protein-coding
18096	chr14	74640934	74641334	401	*	6.10358	6.80646	4.67791	1.98934	1.39e-13	3.35e-12	Peak_7603	5' UTR (NM_172812, exon 1 of 3)	260	NM_172812	Htr2a	protein-coding
45399	chr6	100824470	100824870	401	*	8.70898	9.4008	7.33074	1.98876	4.67e-22	3.53e-20	Peak_19003	Intergenic	-8968	NM_182939	Ppp4r2	protein-coding
28561	chr19	31378072	31378472	401	*	6.08783	6.78695	4.67849	1.98863	3e-15	9.32e-14	Peak_11951	intron (NM_001013833, intron 2 of 17)	-161876	NR_002849	8430431K14Rik	ncRNA
3027	chr1	165281746	165282146	401	*	8.04122	8.72423	6.69934	1.9863	5.45e-39	2.25e-36	Peak_1244	Intergenic	-13820	NM_001310429	Gpr161	protein-coding
31668	chr2	91457529	91457929	401	*	7.37544	8.06755	5.99597	1.98582	1.82e-19	9.73e-18	Peak_13350	exon (NM_001145857, exon 1 of 12)	198	NM_001145857	Lrp4	protein-coding
4939	chr10	50894419	50894819	401	*	7.90327	8.58643	6.56079	1.98354	2.6e-38	1.02e-35	Peak_2063	Intergenic	-1032	NM_011376	Sim1	protein-coding
45988	chr6	127059704	127060104	401	*	4.86043	5.60024	3.26115	1.98351	6.67e-08	6.3e-07	Peak_19243	Intergenic	-12998	NM_022657	Fgf23	protein-coding
37797	chr4	83432904	83433304	401	*	6.27092	6.97139	4.85577	1.98055	6.17e-14	1.59e-12	Peak_15854	intron (NR_152449, intron 3 of 12)	15380	NM_029949	Snapc3	protein-coding
52407	chr8	119948349	119948749	401	*	8.97631	9.66631	7.60566	1.98047	3.79e-22	2.9e-20	Peak_21802	intron (NM_009462, intron 7 of 13)	38189	NM_001310630	Usp10	protein-coding
39845	chr4	151108399	151108799	401	*	9.19193	9.87352	7.85585	1.97997	1.22e-40	5.92e-38	Peak_16676	intron (NM_001081557, intron 11 of 23)	19029	NM_001308446	Gm13090	protein-coding
12237	chr12	55599529	55599929	401	*	5.65375	6.36059	4.21066	1.97969	2.73e-12	5.45e-11	Peak_5078	exon (NM_020287, exon 1 of 1)	812	NM_020287	Insm2	protein-coding
23838	chr17	26839398	26839798	401	*	6.72239	7.41146	5.3556	1.97923	2.47e-22	1.92e-20	Peak_9966	exon (NM_008700, exon 2 of 2)	1967	NM_008700	Nkx2-5	protein-coding
38288	chr4	114925275	114925675	401	*	6.67776	7.36894	5.30221	1.97873	7.93e-21	5.04e-19	Peak_16059	exon (NM_015758, exon 1 of 1)	592	NM_015758	Foxe3	protein-coding
27657	chr18	88975496	88975896	401	*	7.9296	8.62082	6.55386	1.97753	8.08e-20	4.51e-18	Peak_11577	exon (NM_175542, exon 5 of 49)	3666	NR_105777	Mir6359	ncRNA
46607	chr6	147380579	147380979	401	*	6.9245	7.6223	5.52083	1.9766	1.13e-14	3.26e-13	Peak_19483	Intergenic	-95092	NM_001355714	Ccdc91	protein-coding
29698	chr2	10581101	10581501	401	*	6.12344	6.82453	4.70558	1.97602	3.09e-13	7.14e-12	Peak_12472	intron (NM_177386, intron 22 of 22)	63146	NR_035418	Mir669h	ncRNA
17169	chr14	45529794	45530194	401	*	6.03544	6.73971	4.60367	1.97572	1.76e-13	4.22e-12	Peak_7231	promoter-TSS (NM_146054)	71	NM_001360526	Fermt2	protein-coding
16151	chr13	103410669	103411069	401	*	6.06552	6.76494	4.6549	1.97482	2.36e-14	6.46e-13	Peak_6807	Intergenic	-76377	NM_175171	Mast4	protein-coding
28990	chr19	44725994	44726394	401	*	6.57486	7.27252	5.17181	1.97439	1.1e-15	3.66e-14	Peak_12147	Intergenic	-20407	NM_001368744	Pax2	protein-coding
23242	chr16	97763609	97764009	401	*	9.58922	10.2674	8.267	1.97436	3.85e-56	4.52e-53	Peak_9749	promoter-TSS (NM_023663)	-30	NM_023663	Ripk4	protein-coding
22244	chr16	37776862	37777262	401	*	6.40458	7.09737	5.02222	1.97182	4.1e-18	1.87e-16	Peak_9313	promoter-TSS (NM_008047)	7	NM_008047	Fstl1	protein-coding
30747	chr2	38890883	38891283	401	*	5.93279	6.6434	4.47285	1.9697	2.07e-10	3.04e-09	Peak_12879	intron (NM_010264, intron 1 of 10)	35378	NM_010264	Nr6a1	protein-coding
43579	chr6	4748030	4748430	401	*	6.09999	6.79565	4.70547	1.96893	1.41e-14	4.01e-13	Peak_18175	intron (NM_001040611, intron 1 of 1)	924	NM_130877	Peg10	protein-coding
8238	chr11	53463497	53463897	401	*	6.01683	6.71949	4.5921	1.96665	6.06e-12	1.15e-10	Peak_3429	exon (NM_001290789, exon 2 of 7)	6492	NM_027917	Shroom1	protein-coding
10562	chr11	104232283	104232683	401	*	6.87007	7.56007	5.49941	1.96574	1.09e-18	5.32e-17	Peak_4437	intron (NM_001038609, intron 1 of 11)	1047	NM_001285454	Mapt	protein-coding
3398	chr1	179511831	179512231	401	*	6.90209	7.59194	5.53207	1.96496	6.57e-18	2.93e-16	Peak_1384	intron (NM_027188, intron 1 of 11)	6010	NM_027188	Smyd3	protein-coding
44681	chr6	71920731	71921131	401	*	8.06011	8.74785	6.69887	1.96483	4.52e-20	2.61e-18	Peak_18671	intron (NM_009088, intron 6 of 33)	11878	NM_009088	Polr1a	protein-coding
29789	chr2	13080491	13080891	401	*	6.00744	6.74133	4.43774	1.96203	1.09e-07	9.9e-07	Peak_12506	intron (NM_009105, intron 8 of 8)	-69827	NM_153155	C1ql3	protein-coding
9048	chr11	73281704	73282104	401	*	9.01014	9.6855	7.699	1.96054	1.01e-58	1.45e-55	Peak_3787	intron (NR_163834, intron 7 of 17)	14384	NM_145099	Trpv3	protein-coding
17589	chr14	57104264	57104664	401	*	7.47219	8.16205	6.10214	1.9589	2.14e-17	9e-16	Peak_7394	intron (NM_008125, intron 1 of 1)	238	NM_008125	Gjb2	protein-coding
18033	chr14	72532256	72532656	401	*	7.9319	8.61266	6.59916	1.95801	2.83e-27	4e-25	Peak_7574	Intergenic	177547	NM_207636	Fndc3a	protein-coding
19827	chr15	74538292	74538692	401	*	7.04223	7.74771	5.60513	1.95787	3.35e-11	5.65e-10	Peak_8341	intron (NM_174991, intron 3 of 30)	22296	NM_001359759	Adgrb1	protein-coding
32641	chr2	146221600	146222000	401	*	5.68471	6.40096	4.19907	1.95684	3.73e-09	4.46e-08	Peak_13754	promoter-TSS (NM_016889)	-197	NM_016889	Insm1	protein-coding
34418	chr3	53258881	53259281	401	*	6.80481	7.49055	5.4518	1.95655	5.78e-21	3.75e-19	Peak_14471	intron (NM_175386, intron 3 of 3)	204177	NM_172501	Nhlrc3	protein-coding
31937	chr2	105126997	105127397	401	*	4.96706	5.68726	3.46317	1.95574	5.58e-09	6.43e-08	Peak_13465	promoter-TSS (NR_015462)	668	NM_144783	Wt1	protein-coding
41665	chr5	106458451	106458851	401	*	7.06092	7.74452	5.71663	1.95537	3.51e-23	3.13e-21	Peak_17422	promoter-TSS (NM_001005477)	-485	NM_001005477	Barhl2	protein-coding
26424	chr18	34631103	34631503	401	*	8.48984	9.17442	7.14159	1.95489	1.37e-21	9.67e-20	Peak_11042	TTS (NM_178347)	6270	NM_001166406	Kif20a	protein-coding
48837	chr7	99267317	99267717	401	*	6.49862	7.1875	5.13265	1.95383	9.17e-17	3.51e-15	Peak_20325	promoter-TSS (NM_001048167)	70	NM_001048167	Map6	protein-coding
2363	chr1	135872954	135873354	401	*	6.8342	7.53312	5.42573	1.95339	1.4e-12	2.93e-11	Peak_964	3' UTR (NM_001313701, exon 14 of 14)	32293	NM_001130176	Tnnt2	protein-coding
9595	chr11	85925370	85925770	401	*	5.75757	6.45784	4.3433	1.95303	2.68e-12	5.35e-11	Peak_4036	Intergenic	28805	NM_172798	Tbx4	protein-coding
56772	chrX	93298525	93298925	401	*	6.73146	7.42425	5.34911	1.94839	7.26e-14	1.85e-12	Peak_23667	TTS (NM_007492)	12218	NM_001305940	Arx	protein-coding
54385	chr9	64511363	64511763	401	*	5.66192	6.36272	4.24533	1.9483	1.32e-11	2.38e-10	Peak_22702	intron (NM_172522, intron 4 of 22)	125937	NM_001134399	Megf11	protein-coding
29859	chr2	17597829	17598229	401	*	6.16315	6.86588	4.73815	1.94629	7.7e-11	1.22e-09	Peak_12530	intron (NM_028757, intron 2 of 6)	34515	NR_105847	Mir6419	ncRNA
13415	chr12	106926084	106926484	401	*	6.8774	7.55897	5.5414	1.94537	9e-22	6.49e-20	Peak_5622	Intergenic	-209960	NR_015512	4933406K04Rik	ncRNA
7777	chr11	33700682	33701082	401	*	8.73278	9.48613	7.06298	1.94486	1.78e-06	1.26e-05	Peak_3247	intron (NM_001190885, intron 1 of 8)	-20200	NM_001363115	Kcnip1	protein-coding
35331	chr3	96435572	96435972	401	*	6.37173	7.05866	5.01382	1.94242	4.25e-17	1.71e-15	Peak_14848	intron (NM_001256180, intron 3 of 4)	16534	NM_001256180	BC107364	protein-coding
4603	chr10	39135019	39135419	401	*	7.63448	8.32835	6.24755	1.94211	1.38e-13	3.33e-12	Peak_1911	intron (NM_028006, intron 3 of 11)	1196	NM_028006	Tube1	protein-coding
7917	chr11	45525361	45525761	401	*	7.77479	8.4637	6.40866	1.94115	1.84e-15	5.91e-14	Peak_3323	Intergenic	-282522	NR_045876	F630206G17Rik	ncRNA
53493	chr9	40730672	40731072	401	*	6.05188	6.74343	4.67478	1.94081	9.77e-15	2.83e-13	Peak_22272	intron (NM_133733, intron 1 of 6)	44853	NM_133733	Clmp	protein-coding
55770	chr9	118814465	118814865	401	*	5.8962	6.59189	4.50157	1.93998	3.27e-12	6.45e-11	Peak_23313	intron (NM_001113514, intron 4 of 13)	102973	NM_001113514	Itga9	protein-coding
54416	chr9	65162860	65163260	401	*	5.61481	6.31332	4.20809	1.93995	2.4e-12	4.83e-11	Peak_22720	intron (NM_008988, intron 2 of 13)	21906	NM_001357257	Igdcc3	protein-coding
21144	chr15	101553098	101553498	401	*	6.47166	7.1776	5.03256	1.9397	4.39e-10	6.13e-09	Peak_8843	exon (NM_177717, exon 9 of 9)	-2639	NM_053249	Krt82	protein-coding
37287	chr4	44624776	44625176	401	*	5.66104	6.3891	4.11982	1.93812	1.52e-07	1.34e-06	Peak_15647	intron (NM_008782, intron 6 of 9)	-17408	NR_039580	Mir5120	ncRNA
17925	chr14	67234358	67234758	401	*	8.38664	9.06149	7.07752	1.93747	2.64e-32	5.6e-30	Peak_7534	promoter-TSS (NM_001360202)	-86	NM_001360202	Ebf2	protein-coding
53307	chr9	31913104	31913504	401	*	5.50403	6.22626	3.99059	1.93741	5.47e-08	5.26e-07	Peak_22190	promoter-TSS (NM_013800)	-19	NM_013800	Barx2	protein-coding
22138	chr16	33499123	33499523	401	*	8.69848	9.36897	7.40647	1.93611	5.76e-55	6.13e-52	Peak_9268	3' UTR (NM_011749, exon 9 of 9)	-18005	NM_001370999
49864	chr7	132597455	132597855	401	*	6.08168	6.77918	4.67931	1.93428	7.23e-12	1.35e-10	Peak_20737	exon (NM_009123, exon 2 of 2)	1982	NM_009123	Nkx1-2	protein-coding
43514	chr5	149831401	149831801	401	*	5.6534	6.36034	4.20985	1.93353	1.46e-09	1.87e-08	Peak_18145	Intergenic	-16146	NR_045758	4930500F04Rik	ncRNA
18330	chr14	79771120	79771520	401	*	6.40491	7.09158	5.04806	1.93267	7.77e-15	2.28e-13	Peak_7708	promoter-TSS (NM_001042726)	-8	NM_021543	Pcdh8	protein-coding
12858	chr12	84270192	84270592	401	*	6.03815	6.72737	4.67079	1.93169	7.59e-14	1.93e-12	Peak_5344	Intergenic	-14904	NM_029880	Ptgr2	protein-coding
33715	chr2	180954438	180954838	401	*	7.53894	8.21963	6.20649	1.93097	1.63e-20	9.9e-19	Peak_14183	promoter-TSS (NM_021426)	61	NM_001141933	Nkain4	protein-coding
57145	chrX	139986773	139987173	401	*	5.72666	6.42557	4.31824	1.93038	4.4e-11	7.27e-10	Peak_23819	intron (NM_153586, intron 4 of 6)	11622	NM_153586	Rbm41	protein-coding
49968	chr7	139584501	139584901	401	*	6.89047	7.57437	5.54499	1.93033	4.08e-19	2.1e-17	Peak_20791	Intergenic	-1904	NR_027857	Nkx6-2	protein-coding
37014	chr4	32748398	32748798	401	*	6.97351	7.80961	4.7544	1.92889	6.56e-05	0.000327536	Peak_15551	exon (NM_001081392, exon 78 of 102)	-51661	NM_175364	Lyrm2	protein-coding
36542	chr3	152265545	152265945	401	*	6.72729	7.41155	5.3803	1.92824	2.74e-16	9.9e-15	Peak_15355	promoter-TSS (NM_001357206)	50	NM_001357206	Nexn	protein-coding
54619	chr9	70987291	70987691	401	*	7.52555	8.20389	6.20256	1.92729	1.5e-22	1.22e-20	Peak_22820	Intergenic	-35270	NM_001324473	Lipc	protein-coding
13400	chr12	106529156	106529556	401	*	8.33616	9.01751	7.00107	1.92456	1.88e-18	8.91e-17	Peak_5607	Intergenic	-81690	NR_036593	1700121N20Rik	ncRNA
33783	chr3	8982431	8982831	401	*	6.62366	7.30533	5.28724	1.92447	4.2e-17	1.69e-15	Peak_14207	intron (NM_001025264, intron 1 of 6)	-18485	NM_001025261	Tpd52	protein-coding
57222	chrX	151169411	151169811	401	*	8.50505	9.17485	7.21575	1.92186	3.34e-37	1.17e-34	Peak_23850	Intergenic	-28467	NM_001271679	Wnk3	protein-coding
52275	chr8	115699934	115700334	401	*	5.4795	6.18071	4.06107	1.92142	6.29e-11	1.01e-09	Peak_21753	Intergenic	6760	NM_001025577	Maf	protein-coding
54199	chr9	60712854	60713254	401	*	5.32218	6.03416	3.85601	1.92135	1.42e-08	1.52e-07	Peak_22617	promoter-TSS (NM_026235)	-67	NM_026235	Larp6	protein-coding
2203	chr1	132758758	132759158	401	*	5.40222	6.10201	3.98997	1.91805	7.28e-11	1.16e-09	Peak_887	Intergenic	-17161	NM_001160317	Nfasc	protein-coding
16088	chr13	100575959	100576359	401	*	5.76266	6.46716	4.32989	1.91789	2.39e-09	2.95e-08	Peak_6782	Intergenic	-23441	NM_001360539	Ocln	protein-coding
31187	chr2	70472078	70472478	401	*	6.86066	7.53823	5.54073	1.91762	2.39e-21	1.62e-19	Peak_13101	Intergenic	-2645	NM_022435	Sp5	protein-coding
34197	chr3	38568527	38568927	401	*	7.97243	8.71799	6.34368	1.91546	1.86e-06	1.32e-05	Peak_14372	Intergenic	-83911	NM_001167883	Ankrd50	protein-coding
29452	chr19	59458424	59458824	401	*	5.94859	6.63451	4.59481	1.9154	3.45e-14	9.21e-13	Peak_12361	promoter-TSS (NM_010132)	11	NR_002863	Emx2os	ncRNA
54412	chr9	65123837	65124237	401	*	6.44336	7.13321	5.07334	1.91487	2.71e-12	5.42e-11	Peak_22717	exon (NM_001290315, exon 7 of 20)	-17117	NM_008988	Igdcc3	protein-coding
46621	chr6	149101379	149101779	401	*	7.76559	8.43731	6.46877	1.91444	2.65e-26	3.48e-24	Peak_19490	5' UTR (NM_177192, exon 1 of 21)	101	NM_177192	Dennd5b	protein-coding
9463	chr11	80810185	80810585	401	*	6.14504	6.83743	4.76433	1.91221	1.5e-11	2.67e-10	Peak_3965	promoter-TSS (NM_029537)	19	NM_029537	Tmem98	protein-coding
36799	chr4	9847165	9847565	401	*	7.61168	8.28067	6.32548	1.91134	7.75e-33	1.73e-30	Peak_15461	intron (NM_013526, intron 1 of 1)	2993	NM_013526	Gdf6	protein-coding
6179	chr10	94480393	94480793	401	*	6.22417	6.91189	4.86299	1.91081	2.08e-12	4.23e-11	Peak_2575	intron (NM_001359762, intron 2 of 4)	-34264	NM_172051	Tmcc3	protein-coding
20631	chr15	92050937	92051337	401	*	7.05598	7.73583	5.72692	1.91059	2.75e-16	9.9e-15	Peak_8641	promoter-TSS (NM_001159648)	-28	NM_001358051	Cntn1	protein-coding
38008	chr4	99942055	99942455	401	*	7.50039	8.24164	5.89384	1.90965	1.48e-06	1.07e-05	Peak_15948	intron (NM_028132, intron 1 of 10)	12804	NM_028132	Pgm2	protein-coding
13955	chr12	118849600	118850000	401	*	6.02847	6.71408	4.67598	1.90803	2.83e-13	6.57e-12	Peak_5865	exon (NM_177082, exon 3 of 3)	3471	NM_177082	Sp8	protein-coding
33419	chr2	168683636	168684036	401	*	5.893	6.58671	4.5068	1.90598	7.19e-11	1.14e-09	Peak_14067	intron (NM_001354978, intron 7 of 27)	27999	NM_001354978	Atp9a	protein-coding
45649	chr6	118197217	118197617	401	*	8.9016	9.56693	7.62955	1.90531	1.69e-44	9.9e-42	Peak_19108	5' UTR (NM_009050, exon 1 of 20)	327	NM_009050	Ret	protein-coding
21342	chr16	5132397	5132797	401	*	5.68605	6.38496	4.27761	1.90473	8.58e-10	1.14e-08	Peak_8925	promoter-TSS (NM_008909)	-116	NM_008909	Ppl	protein-coding
35760	chr3	107895635	107896035	401	*	5.51772	6.22194	4.08622	1.90304	1.99e-09	2.48e-08	Peak_15024	promoter-TSS (NM_010360)	-19	NM_010360	Gstm5	protein-coding
13408	chr12	106658269	106658669	401	*	9.1288	9.79809	7.84148	1.90275	3.59e-29	6.03e-27	Peak_5615	Intergenic	57855	NR_015512	4933406K04Rik	ncRNA
39848	chr4	151151972	151152372	401	*	8.0668	8.73355	6.78932	1.90045	1.95e-31	3.91e-29	Peak_16679	intron (NM_001081557, intron 7 of 23)	62602	NM_001308446	Gm13090	protein-coding
13230	chr12	101818927	101819327	401	*	6.83192	7.51531	5.48849	1.8998	1.82e-13	4.35e-12	Peak_5509	promoter-TSS (NM_011812)	-8	NM_011812	Fbln5	protein-coding
13374	chr12	106291581	106291981	401	*	7.88495	8.55314	6.60189	1.89964	1.48e-29	2.62e-27	Peak_5583	Intergenic	155885	NR_036593	1700121N20Rik	ncRNA
4285	chr10	20517914	20518314	401	*	8.05522	8.72114	6.78091	1.89932	3.2e-33	7.41e-31	Peak_1764	intron (NM_013875, intron 2 of 12)	30214	NM_001347366	Pde7b	protein-coding
22004	chr16	31148872	31149272	401	*	5.47581	6.16878	4.09272	1.89915	8.36e-11	1.31e-09	Peak_9220	intron (NM_030138, intron 4 of 22)	52166	NM_030138	Acap2	protein-coding
22878	chr16	89959071	89959471	401	*	6.91763	7.59523	5.59755	1.89658	1.56e-17	6.66e-16	Peak_9572	intron (NM_001145886, intron 1 of 27)	1556	NM_009384	Tiam1	protein-coding
12676	chr12	79540185	79540585	401	*	7.60032	8.27519	6.29115	1.89562	2.27e-18	1.06e-16	Peak_5264	intron (NM_009014, intron 7 of 10)	243034	NM_001252562	Rad51b	protein-coding
13367	chr12	106142862	106143262	401	*	6.44547	7.12533	5.11635	1.89445	1.79e-15	5.77e-14	Peak_5576	Intergenic	106522	NM_001364368	Vrk1	protein-coding
34161	chr3	37348124	37348524	401	*	7.09577	7.76689	5.80132	1.89441	9e-23	7.6e-21	Peak_14359	promoter-TSS (NM_008006)	-329	NM_008006	Fgf2	protein-coding
21566	chr16	17576484	17576884	401	*	8.4664	9.12919	7.20401	1.89424	2.87e-41	1.46e-38	Peak_9015	promoter-TSS (NM_001359892)	-13	NM_144852	Slc7a4	protein-coding
34952	chr3	87803835	87804235	401	*	7.37981	8.06038	6.04786	1.89334	1.83e-14	5.09e-13	Peak_14716	exon (NM_011832, exon 6 of 22)	7084	NM_011832	Insrr	protein-coding
28805	chr19	38888633	38889033	401	*	6.24414	6.92726	4.90183	1.89249	4.75e-13	1.07e-11	Peak_12073	intron (NM_001362424, intron 3 of 10)	-42157	NM_008234	Hells	protein-coding
53460	chr9	37530074	37530474	401	*	6.42959	7.10647	5.11244	1.89129	4.23e-15	1.29e-13	Peak_22259	intron (NM_027102, intron 1 of 6)	2185	NM_027102	Esam	protein-coding
4448	chr10	25621234	25621634	401	*	7.73635	8.41341	6.41849	1.89057	1.36e-15	4.46e-14	Peak_1846	intron (NR_156009, intron 1 of 3)	129	NR_156009	Gm36908	ncRNA
43991	chr6	38669635	38670035	401	*	7.39831	8.16582	5.65011	1.89047	1.35e-05	7.91e-05	Peak_18354	intron (NM_001101507, intron 1 of 4)	6766	NM_001101507	Clec2l	protein-coding
28756	chr19	36736428	36736828	401	*	6.26493	6.9423	4.94582	1.88855	9.9e-16	3.31e-14	Peak_12041	promoter-TSS (NM_016854)	-24	NM_016854	Ppp1r3c	protein-coding
42708	chr5	132663789	132664189	401	*	6.15463	6.83602	4.81935	1.88616	9.64e-14	2.4e-12	Peak_17819	Intergenic	-120769	NM_001363480	Auts2	protein-coding
25019	chr17	51290138	51290538	401	*	7.793	8.45879	6.51919	1.88595	2.02e-28	3.2e-26	Peak_10453	intron (NR_037264, intron 3 of 4)	12350	NR_037259	Mir669a-8	ncRNA
38269	chr4	109983644	109984044	401	*	7.95798	8.62096	6.69493	1.8859	2.41e-32	5.16e-30	Peak_16051	TTS (NM_172296)	5819	NM_172296	Dmrta2	protein-coding
53889	chr9	50749605	50750005	401	*	5.27202	5.99128	3.7725	1.88558	3.45e-07	2.83e-06	Peak_22470	Intergenic	-1520	NM_001289782	Cryab	protein-coding
21232	chr15	102990627	102991027	401	*	5.45988	6.14908	4.09255	1.88491	6.93e-11	1.11e-09	Peak_8882	exon (NM_010466, exon 1 of 2)	288	NM_010466	Hoxc8	protein-coding
2971	chr1	164158054	164158454	401	*	7.71484	8.38811	6.41196	1.88404	7.31e-17	2.82e-15	Peak_1220	intron (NM_007976, intron 2 of 24)	-6037	NR_037987	Gm16548	ncRNA
1277	chr1	78203790	78204190	401	*	5.38057	6.07748	3.98072	1.88313	2.92e-09	3.56e-08	Peak_484	Intergenic	-6854	NM_008781	Pax3	protein-coding
47395	chr7	30291436	30291836	401	*	6.5394	7.2103	5.24578	1.88149	5.06e-19	2.57e-17	Peak_19736	promoter-TSS (NM_001081114)	-59	NM_001360763	Clip3	protein-coding
31771	chr2	93645888	93646288	401	*	6.04505	6.73164	4.6885	1.88125	5.4e-11	8.79e-10	Peak_13397	intron (NM_007442, intron 1 of 3)	3654	NM_007442	Alx4	protein-coding
43005	chr5	138995802	138996202	401	*	5.30178	6.02083	3.80322	1.88008	3.01e-07	2.5e-06	Peak_17935	Intergenic	-1058	NM_008808	Pdgfa	protein-coding
18773	chr15	6874263	6874663	401	*	5.55066	6.2405	4.1807	1.87994	4.38e-11	7.25e-10	Peak_7899	promoter-TSS (NM_011019)	-150	NM_001310469	Osmr	protein-coding
11658	chr12	15657908	15658308	401	*	7.23004	7.89825	5.94686	1.87975	1.03e-23	9.85e-22	Peak_4863	Intergenic	142993	NR_105809	Mir6387	ncRNA
8762	chr11	67949519	67949919	401	*	6.02607	6.70485	4.70129	1.87893	1.81e-13	4.33e-12	Peak_3660	intron (NM_027963, intron 3 of 13)	15923	NM_027963	Cfap52	protein-coding
19269	chr15	50762870	50763270	401	*	4.95897	5.66274	3.52942	1.87811	2.31e-08	2.37e-07	Peak_8111	intron (NM_001310481, intron 4 of 5)	125979	NM_001310481	Trps1	protein-coding
54553	chr9	69145657	69146057	401	*	6.68671	7.3641	5.36746	1.8778	1.21e-14	3.47e-13	Peak_22781	intron (NM_013646, intron 1 of 10)	-143984	NM_001289916	Rora	protein-coding
21096	chr15	100972813	100973213	401	*	6.26352	6.94522	4.92702	1.87673	2.4e-12	4.84e-11	Peak_8819	intron (NM_001077499, intron 10 of 26)	36742	NM_011323	Scn8a	protein-coding
55783	chr9	119093394	119093794	401	*	7.14197	7.80947	5.86156	1.87635	3.2e-21	2.13e-19	Peak_23320	promoter-TSS (NM_019676)	-92	NM_019676	Plcd1	protein-coding
36920	chr4	21931273	21931673	401	*	5.55217	6.25616	4.12165	1.87629	2.59e-08	2.65e-07	Peak_15508	5' UTR (NM_175234, exon 1 of 6)	147	NM_175234	Faxc	protein-coding
18661	chr14	122453638	122454038	401	*	6.30463	6.97925	4.99642	1.87586	1.49e-14	4.22e-13	Peak_7852	Intergenic	-2692	NR_033326	Gm5089	ncRNA
17061	chr14	31933935	31934335	401	*	7.44622	8.11167	6.17369	1.87517	4.17e-23	3.69e-21	Peak_7181	Intergenic	-94968	NM_030166	Galnt15	protein-coding
15071	chr13	48668913	48669313	401	*	6.86367	7.53265	5.57758	1.87343	2.33e-18	1.09e-16	Peak_6357	Intergenic	6077	NM_007526	Barx1	protein-coding
5356	chr10	69168450	69168850	401	*	7.58473	8.2548	6.2944	1.87294	9.08e-18	3.99e-16	Peak_2254	Intergenic	-39902	NM_001252636	Rhobtb1	protein-coding
47602	chr7	43392367	43392767	401	*	6.87698	7.55737	5.54575	1.87261	3.13e-12	6.2e-11	Peak_19826	Intergenic	-15713	NM_172900	Siglecg	protein-coding
26398	chr18	33463831	33464231	401	*	9.27352	9.93127	8.03015	1.87247	3.79e-47	2.76e-44	Peak_11029	promoter-TSS (NR_045415)	-2	NM_001109988	Nrep	protein-coding
42815	chr5	135489050	135489450	401	*	5.71374	6.40692	4.32974	1.87097	1.14e-09	1.49e-08	Peak_17877	intron (NM_146001, intron 1 of 30)	55872	NM_146001	Hip1	protein-coding
51014	chr8	61587551	61587951	401	*	7.7347	8.39953	6.46456	1.87034	2.26e-21	1.53e-19	Peak_21236	intron (NM_001293772, intron 10 of 21)	3388	NM_001293774	Palld	protein-coding
38085	chr4	102760058	102760458	401	*	6.35903	7.04544	5.00323	1.86919	8.26e-11	1.3e-09	Peak_15972	5' UTR (NM_001285860, exon 1 of 23)	123	NM_001285859	Sgip1	protein-coding
9808	chr11	90453336	90453736	401	*	7.52684	8.19408	6.24742	1.86835	9.57e-20	5.29e-18	Peak_4124	Intergenic	-62619	NM_172563	Hlf	protein-coding
7931	chr11	45893848	45894248	401	*	7.99164	8.65133	6.74096	1.86823	4.43e-38	1.7e-35	Peak_3328	exon (NM_001346760, exon 7 of 12)	42079	NM_001045520	Clint1	protein-coding
21102	chr15	101056204	101056604	401	*	6.97603	7.6458	5.68687	1.8679	4.72e-17	1.88e-15	Peak_8825	Intergenic	-2005	NM_001214911	Fignl2	protein-coding
21464	chr16	11399943	11400343	401	*	6.97349	7.74813	5.1838	1.86786	2.53e-05	0.0001395	Peak_8968	intron (NM_028964, intron 6 of 20)	-5505	NM_001290148	Snx29	protein-coding
53689	chr9	44612602	44613002	401	*	7.56552	8.23146	6.29114	1.86643	1.78e-22	1.43e-20	Peak_22381	intron (NM_001110826, intron 2 of 13)	7910	NM_181324	Ddx6	protein-coding
31419	chr2	75149614	75150014	401	*	7.9028	8.56573	6.6399	1.86524	2.03e-23	1.87e-21	Peak_13219	Intergenic	294365	NR_040635	9430019J16Rik	ncRNA
37347	chr4	46344228	46344628	401	*	8.59248	9.24939	7.35226	1.86507	1.88e-40	8.79e-38	Peak_15674	exon (NM_183298, exon 1 of 1)	784	NM_183298	Foxe1	protein-coding
21087	chr15	100800874	100801274	401	*	7.18803	7.8734	5.83653	1.86485	1.35e-10	2.06e-09	Peak_8814	intron (NM_021530, intron 16 of 24)	19820	NM_001347102	Slc4a8	protein-coding
18328	chr14	79645355	79645755	401	*	6.51675	7.19366	5.19942	1.86405	2.18e-13	5.14e-12	Peak_7707	intron (NM_010701, intron 4 of 6)	16628	NM_001310655	Cnmd	protein-coding
50020	chr7	140821955	140822355	401	*	6.78475	7.45852	5.4799	1.86357	9.57e-14	2.38e-12	Peak_20828	promoter-TSS (NM_001001180)	23	NM_001001180	Zfp941	protein-coding
38061	chr4	101718423	101718823	401	*	5.46793	6.1592	4.09197	1.86306	6.17e-10	8.42e-09	Peak_15963	intron (NM_010704, intron 1 of 17)	717	NM_146146	Lepr	protein-coding
6496	chr10	112271236	112271636	401	*	5.50486	6.19531	4.13235	1.86171	2.55e-10	3.71e-09	Peak_2722	intron (NM_001359753, intron 1 of 4)	163	NM_001359753	Kcnc2	protein-coding
7766	chr11	32768923	32769323	401	*	8.42078	9.08319	7.15983	1.86156	1.05e-24	1.11e-22	Peak_3240	Intergenic	55471	NM_027050	Smim23	protein-coding
40351	chr5	28158237	28158637	401	*	6.7346	7.40291	5.45106	1.86139	1.73e-16	6.4e-15	Peak_16870	Intergenic	-7259	NM_010134	En2	protein-coding
46612	chr6	148436380	148436780	401	*	6.86405	7.53539	5.56875	1.86099	5.79e-15	1.73e-13	Peak_19485	intron (NM_198967, intron 1 of 19)	7772	NM_198967	Tmtc1	protein-coding
8216	chr11	52765883	52766283	401	*	4.92926	5.64156	3.46164	1.86067	2.08e-07	1.79e-06	Peak_3422	intron (NM_177059, intron 1 of 15)	1377	NM_177059	Fstl4	protein-coding
20443	chr15	83724841	83725241	401	*	7.30529	7.97274	6.02509	1.86057	2.86e-17	1.18e-15	Peak_8567	promoter-TSS (NM_001271472)	-2	NM_022723	Scube1	protein-coding
30876	chr2	52731992	52732392	401	*	8.72316	9.38705	7.45662	1.86032	5.09e-21	3.32e-19	Peak_12940	intron (NM_019667, intron 1 of 13)	9957	NM_019667	Stam2	protein-coding
8804	chr11	68922400	68922800	401	*	6.73275	7.41108	5.40979	1.86021	1.69e-12	3.5e-11	Peak_3690	intron (NM_145746, intron 3 of 4)	4481	NM_145746	Odf4	protein-coding
55122	chr9	99436394	99436794	401	*	7.92048	8.58067	6.66792	1.86019	1.57e-25	1.85e-23	Peak_23036	5' UTR (NM_008624, exon 1 of 6)	118	NM_008624	Mras	protein-coding
35438	chr3	99239453	99239853	401	*	6.17166	6.84299	4.87636	1.85981	2.35e-14	6.43e-13	Peak_14893	Intergenic	-14107	NM_009323	Tbx15	protein-coding
2315	chr1	134646378	134646778	401	*	7.57287	8.23109	6.32773	1.85944	6.83e-32	1.42e-29	Peak_937	promoter-TSS (NM_009307)	-34	NM_009307	Syt2	protein-coding
15594	chr13	67425453	67425853	401	*	6.82572	7.49469	5.5396	1.85862	5.26e-17	2.07e-15	Peak_6562	Intergenic	-4235	NM_177811	Zfp459	protein-coding
51385	chr8	80880452	80880852	401	*	5.55768	6.26439	4.11515	1.85844	1.59e-07	1.4e-06	Peak_21368	promoter-TSS (NM_001301298)	-133	NM_001301298	Gab1	protein-coding
34598	chr3	65793596	65793996	401	*	8.7246	9.38543	7.46967	1.85721	6.31e-24	6.16e-22	Peak_14545	intron (NM_001166659, intron 9 of 12)	127568	NM_001166659	Lekr1	protein-coding
36798	chr4	9843777	9844177	401	*	6.8212	7.48986	5.5363	1.85585	8.16e-19	4.05e-17	Peak_15460	promoter-TSS (NM_013526)	-395	NM_013526	Gdf6	protein-coding
50836	chr8	36452836	36453236	401	*	5.05375	5.80995	3.36856	1.8555	1.51e-05	8.76e-05	Peak_21167	Intergenic	-36155	NM_176952	Trmt9b	protein-coding
43408	chr5	148266804	148267204	401	*	7.22718	7.88768	5.97348	1.8554	5.64e-24	5.54e-22	Peak_18092	intron (NM_001359511, intron 1 of 6)	1787	NM_001359505	Mtus2	protein-coding
15730	chr13	78201526	78201926	401	*	7.50399	8.16256	6.25753	1.85527	1.96e-27	2.84e-25	Peak_6617	intron (NR_045195, intron 1 of 2)	-2853	NM_010151	Nr2f1	protein-coding
14224	chr13	21249001	21249401	401	*	5.63453	6.32016	4.28199	1.8546	3.23e-10	4.61e-09	Peak_5973	Intergenic	43485	NM_010343	Gpx5	protein-coding
12838	chr12	84069603	84070003	401	*	4.77966	5.49232	3.31044	1.85437	4.21e-07	3.4e-06	Peak_5336	exon (NM_001347417, exon 1 of 4)	478	NM_145444	Acot5	protein-coding
27232	chr18	69419421	69419821	401	*	8.12272	8.78147	6.87558	1.85417	1.76e-27	2.58e-25	Peak_11392	intron (NM_001361127, intron 3 of 19)	73461	NM_001361126	Tcf4	protein-coding
28870	chr19	41417694	41418094	401	*	6.96709	7.74406	5.1636	1.85404	3.27e-05	0.000175416	Peak_12096	Intergenic	-32792	NM_031376	Pik3ap1	protein-coding
5717	chr10	80356633	80357033	401	*	6.47471	7.14071	5.2001	1.85354	6e-18	2.69e-16	Peak_2406	intron (NM_183152, intron 1 of 14)	374	NM_001347124	Plk5	protein-coding
57137	chrX	137103464	137103864	401	*	5.33825	6.0271	3.97237	1.85303	1.99e-09	2.49e-08	Peak_23812	Intergenic	16662	NM_007957	Esx1	protein-coding
36294	chr3	137623505	137623905	401	*	6.34899	7.02475	5.03627	1.85275	3.55e-12	6.98e-11	Peak_15260	promoter-TSS (NM_030143)	33	NM_030143	Ddit4l	protein-coding
7885	chr11	43776060	43776460	401	*	5.44495	6.13118	4.08993	1.852	5.55e-10	7.63e-09	Peak_3306	exon (NM_001284380, exon 4 of 4)	-28252	NM_133795	Ttc1	protein-coding
31404	chr2	74736065	74736465	401	*	6.82661	7.48898	5.56585	1.85186	6.28e-20	3.54e-18	Peak_13208	intron (NM_010468, intron 1 of 2)	10195	NR_029566	Mir10b	ncRNA
1601	chr1	89492454	89492854	401	*	5.54784	6.2456	4.14436	1.85148	2.8e-08	2.83e-07	Peak_619	intron (NM_001037136, intron 1 of 16)	37843	NM_001037136	Agap1	protein-coding
18926	chr15	25768128	25768528	401	*	7.08532	7.75434	5.79906	1.85137	9.8e-15	2.84e-13	Peak_7960	intron (NM_001353142, intron 1 of 20)	-5685	NM_001353141	Myo10	protein-coding
67	chr1	13110455	13110855	401	*	6.05869	6.74475	4.70436	1.8497	1.63e-09	2.07e-08	Peak_22	Intergenic	16508	NM_001081209	Prdm14	protein-coding
53068	chr9	15239117	15239517	401	*	5.54906	6.23982	4.17523	1.8493	4.72e-09	5.53e-08	Peak_22080	exon (NM_026955, exon 1 of 4)	272	NM_026955	Vstm5	protein-coding
55108	chr9	98424636	98425036	401	*	5.99385	6.66771	4.68866	1.84889	1.16e-12	2.46e-11	Peak_23027	5' UTR (NM_011254, exon 1 of 4)	1875	NM_011254	Rbp1	protein-coding
43403	chr5	147725787	147726187	401	*	5.59207	6.28046	4.22813	1.84871	1.32e-09	1.71e-08	Peak_18089	promoter-TSS (NM_010228)	24	NM_001363135	Flt1	protein-coding
44888	chr6	85513516	85513916	401	*	7.49653	8.16513	6.21186	1.84716	1.18e-14	3.39e-13	Peak_18771	promoter-TSS (NM_020596)	-127	NM_020596	Egr4	protein-coding
41212	chr5	73904281	73904681	401	*	6.77022	7.43183	5.51234	1.84616	8.43e-19	4.17e-17	Peak_17233	Intergenic	163930	NM_177561	Usp46	protein-coding
46976	chr7	19491656	19492056	401	*	5.75881	6.43736	4.43496	1.84548	4.19e-12	8.11e-11	Peak_19603	intron (NM_001370800, intron 11 of 11)	16514	NM_177692	Bloc1s3	protein-coding
51021	chr8	64692840	64693240	401	*	7.50716	8.16452	6.26522	1.84536	1.55e-24	1.61e-22	Peak_21242	promoter-TSS (NM_013494)	69	NM_013494	Cpe	protein-coding
37471	chr4	53384139	53384539	401	*	8.72208	9.37991	7.47839	1.84531	1.02e-24	1.08e-22	Peak_15723	Intergenic	-56074	NM_001159633	Slc44a1	protein-coding
3675	chr1	186705118	186705518	401	*	6.76147	7.42702	5.48857	1.84292	1.11e-15	3.68e-14	Peak_1509	5' UTR (NM_009367, exon 1 of 7)	671	NM_009367	Tgfb2	protein-coding
27133	chr18	67028517	67028917	401	*	6.84485	7.52587	5.51109	1.84271	1.04e-10	1.6e-09	Peak_11338	Intergenic	-59581	NM_177137	Gnal	protein-coding
44204	chr6	48785057	48785457	401	*	5.87646	6.55469	4.55388	1.84206	1.13e-11	2.06e-10	Peak_18435	Intergenic	-14406	NM_031247	Gimap3	protein-coding
43591	chr6	6005662	6006062	401	*	6.95243	7.6106	5.70744	1.84129	1.35e-22	1.11e-20	Peak_18183	intron (NM_001191023, intron 13 of 15)	-28469	NR_040255	1700019G24Rik	ncRNA
13546	chr12	108452480	108452880	401	*	6.87376	7.53886	5.60261	1.84086	1.32e-15	4.33e-14	Peak_5694	intron (NM_001364196, intron 1 of 22)	28643	NM_001364196	Eml1	protein-coding
23499	chr17	15380537	15380937	401	*	7.81966	8.47643	6.57994	1.83938	3.23e-23	2.89e-21	Peak_9864	Intergenic	-4914	NM_007865	Dll1	protein-coding
37195	chr4	42917082	42917482	401	*	5.31162	6.00672	3.9195	1.8378	1.98e-08	2.07e-07	Peak_15614	promoter-TSS (NM_001346526)	39	NM_172690	Phf24	protein-coding
2856	chr1	160351776	160352176	401	*	5.38537	6.06753	4.04696	1.83581	1.33e-09	1.72e-08	Peak_1166	promoter-TSS (NM_001038621)	-405	NM_001038621	Rabgap1l	protein-coding
13356	chr12	105935513	105935913	401	*	5.36155	6.04491	4.01826	1.83449	7.18e-10	9.71e-09	Peak_5568	Intergenic	-74550	NM_011705	Vrk1	protein-coding
12125	chr12	51593144	51593544	401	*	7.21539	7.87204	5.97611	1.83372	5.42e-25	6e-23	Peak_5041	promoter-TSS (NM_001198835)	3	NM_001198835	Coch	protein-coding
11474	chr11	121968099	121968499	401	*	7.77195	8.42676	6.53951	1.83178	2.15e-23	1.97e-21	Peak_4787	Intergenic	138081	NM_029049	Ptchd3	protein-coding
29340	chr19	56450855	56451255	401	*	6.07263	6.77234	4.66072	1.83125	1.37e-07	1.22e-06	Peak_12306	Intergenic	-10582	NM_001164263	Plekhs1	protein-coding
9539	chr11	83828663	83829063	401	*	5.92654	6.75415	3.77618	1.82984	0.000118327	0.000554248	Peak_4002	Intergenic	-22006	NM_001291268	Hnf1b	protein-coding
48972	chr7	101510700	101511100	401	*	5.93841	6.62051	4.60024	1.82942	4.82e-10	6.69e-09	Peak_20383	intron (NM_001008548, intron 28 of 30)	35524	NR_029791	Mir139	ncRNA
30881	chr2	52885110	52885510	401	*	5.64051	6.34836	4.19292	1.82889	5.77e-07	4.5e-06	Peak_12943	intron (NM_172409, intron 1 of 26)	27442	NM_172409	Fmnl2	protein-coding
27813	chr19	4712083	4712483	401	*	5.2905	5.97335	3.94931	1.82869	2.54e-09	3.12e-08	Peak_11633	intron (NM_021287, intron 1 of 36)	1075	NM_021287	Sptbn2	protein-coding
145	chr1	20784161	20784561	401	*	5.32174	6.00813	3.96605	1.82631	1.2e-08	1.3e-07	Peak_51	promoter-TSS (NM_145856)	-91	NM_145856	Il17f	protein-coding
11833	chr12	24817558	24817958	401	*	8.57174	9.21992	7.36356	1.82591	1.81e-39	7.84e-37	Peak_4918	Intergenic	-13841	NM_026037	Mboat2	protein-coding
8980	chr11	71512267	71512667	401	*	5.94572	6.6121	4.66962	1.82413	1.55e-13	3.72e-12	Peak_3754	Intergenic	-4069	NR_152165	9230020A06Rik	ncRNA
31379	chr2	73660249	73660649	401	*	7.01911	7.68005	5.76374	1.82397	1.51e-15	4.89e-14	Peak_13188	promoter-TSS (NM_001166604)	-26	NM_001166604	Chn1	protein-coding
48434	chr7	79792805	79793205	401	*	8.22649	8.87866	7.00376	1.82312	6.19e-25	6.8e-23	Peak_20176	exon (NM_008588, exon 1 of 2)	585	NM_008588	Mesp1	protein-coding
50603	chr8	25906926	25907326	401	*	6.92126	7.6775	5.23588	1.82311	2.22e-05	0.000123959	Peak_21066	intron (NM_008432, intron 19 of 26)	57503	NM_008432	Kcnu1	protein-coding
51343	chr8	77657926	77658326	401	*	5.75341	6.4346	4.41895	1.82284	2.57e-09	3.16e-08	Peak_21344	Intergenic	33954	NR_045467	1700092C02Rik	ncRNA
42182	chr5	118214406	118214806	401	*	5.72333	6.41021	4.36564	1.82221	1.18e-08	1.28e-07	Peak_17620	intron (NM_172998, intron 8 of 11)	30255	NM_172998	Rnft2	protein-coding
29137	chr19	47014418	47014818	401	*	6.43225	7.10258	5.14089	1.82207	5.38e-12	1.03e-10	Peak_12218	promoter-TSS (NM_146100)	-63	NM_146100	Ina	protein-coding
11377	chr11	120048186	120048586	401	*	6.51727	7.17853	5.26072	1.82189	8.49e-16	2.87e-14	Peak_4751	Intergenic	-1241	NM_007377	Aatk	protein-coding
11549	chr12	4664928	4665328	401	*	6.98638	7.64053	5.75634	1.82018	2.52e-20	1.49e-18	Peak_4816	intron (NM_011365, intron 23 of 38)	72120	NM_001198968	Itsn2	protein-coding
23004	chr16	92339764	92340164	401	*	5.81429	6.52511	4.3534	1.81907	1.16e-06	8.56e-06	Peak_9626	Intergenic	-6743	NM_001370888	Smim34	protein-coding
35747	chr3	107483261	107483661	401	*	5.24023	5.94988	3.7846	1.81794	9.77e-07	7.31e-06	Peak_15017	intron (NM_172271, intron 6 of 11)	17279	NR_121629	Slc6a17	protein-coding
9538	chr11	83789258	83789658	401	*	9.17783	9.83326	7.94306	1.81763	1.31e-19	7.12e-18	Peak_4001	Intergenic	35821	NM_145432	Heatr6	protein-coding
19027	chr15	31365656	31366056	401	*	5.28573	5.97184	3.9312	1.81699	2.37e-08	2.43e-07	Peak_8005	intron (NM_027496, intron 1 of 3)	1903	NM_001357923	Ankrd33b	protein-coding
9663	chr11	87284237	87284637	401	*	6.96955	7.62704	5.72714	1.81687	1.71e-17	7.26e-16	Peak_4065	intron (NM_177167, intron 1 of 6)	74557	NM_177167	Ppm1e	protein-coding
31346	chr2	73264364	73264764	401	*	7.07244	7.72499	5.84831	1.81543	2.02e-22	1.6e-20	Peak_13170	Intergenic	-7362	NM_001005343	Sp9	protein-coding
33944	chr3	21126205	21126605	401	*	7.24608	7.98029	5.67485	1.81421	8.17e-06	5.03e-05	Peak_14275	Intergenic	-759228	NM_175086	Agtr1b	protein-coding
33150	chr2	164168586	164168986	401	*	7.40737	8.06909	6.14902	1.81339	2.94e-14	7.92e-13	Peak_13947	exon (NM_008435, exon 3 of 4)	2327	NM_008435	Kcns1	protein-coding
27412	chr18	77565232	77565632	401	*	5.59114	6.27413	4.24939	1.81265	1.51e-08	1.61e-07	Peak_11459	promoter-TSS (NM_001164504)	-296	NM_001164504	Rnf165	protein-coding
6562	chr10	117045717	117046117	401	*	5.82532	6.49449	4.53847	1.81187	7.1e-11	1.13e-09	Peak_2751	exon (NM_146242, exon 1 of 1)	576	NM_146242	Lrrc10	protein-coding
13675	chr12	111366998	111367398	401	*	8.48953	9.14462	7.25607	1.81016	3.68e-18	1.69e-16	Peak_5748	intron (NM_183016, intron 1 of 36)	10520	NM_183016	Cdc42bpb	protein-coding
2538	chr1	139376687	139377087	401	*	6.30069	6.96013	5.05097	1.80979	2.09e-14	5.75e-13	Peak_1031	exon (NM_133239, exon 1 of 12)	189	NM_133239	Crb1	protein-coding
19330	chr15	54920010	54920410	401	*	8.40988	9.06124	7.19009	1.8094	2.6e-21	1.75e-19	Peak_8138	promoter-TSS (NM_015744)	-64	NM_001285994	Enpp2	protein-coding
30195	chr2	27899932	27900332	401	*	6.01313	6.6762	4.74971	1.80937	6.31e-13	1.39e-11	Peak_12648	intron (NM_015734, intron 1 of 65)	13707	NM_015734	Col5a1	protein-coding
18552	chr14	121175357	121175757	401	*	6.43594	7.09574	5.18487	1.80909	7.76e-14	1.96e-12	Peak_7805	intron (NM_134082, intron 2 of 26)	-73149	NR_155502	B930095G15Rik	ncRNA
37880	chr4	88537434	88537834	401	*	6.44947	7.11555	5.17455	1.80654	1.54e-11	2.73e-10	Peak_15889	Intergenic	-14840	NM_010510	Ifnb1	protein-coding
26101	chr18	7297756	7298156	401	*	5.98973	6.66631	4.67373	1.80368	1.12e-09	1.46e-08	Peak_10905	promoter-TSS (NM_001357492)	-20	NM_001357492	Armc4	protein-coding
50619	chr8	26901654	26902054	401	*	6.11582	6.77722	4.85871	1.80262	1.06e-12	2.27e-11	Peak_21075	Intergenic	-75482	NM_001101502	Zfp703	protein-coding
50525	chr8	23149578	23149978	401	*	5.96048	6.64099	4.62878	1.80215	1.31e-08	1.41e-07	Peak_21028	promoter-TSS (NM_001282148)	-193	NM_001282148	Gm15816	protein-coding
30178	chr2	27487301	27487701	401	*	5.83305	6.51667	4.48867	1.802	2.17e-08	2.25e-07	Peak_12642	Intergenic	-11828	NM_001113574	Brd3	protein-coding
15884	chr13	93764625	93765025	401	*	7.07286	7.74094	5.79025	1.80097	4.3e-11	7.12e-10	Peak_6687	Intergenic	-6854	NM_009712	Arsb	protein-coding
39353	chr4	137692149	137692549	401	*	6.1306	6.79485	4.86269	1.80065	3.72e-12	7.28e-11	Peak_16475	intron (NM_001256218, intron 2 of 24)	10722	NM_001256218	Rap1gap	protein-coding
52674	chr8	123754070	123754470	401	*	5.83788	6.51131	4.53437	1.79944	7.68e-10	1.03e-08	Peak_21896	Intergenic	20312	NR_040702	6030466F02Rik	ncRNA
38253	chr4	109406853	109407253	401	*	5.48261	6.16343	4.14962	1.79855	7.97e-09	8.93e-08	Peak_16040	promoter-TSS (NM_153392)	-47	NM_153392	Ttc39a	protein-coding
14431	chr13	25137141	25137541	401	*	6.30931	6.99851	4.94198	1.79804	1.02e-07	9.27e-07	Peak_6060	intron (NM_177577, intron 7 of 9)	81337	NM_177577	Dcdc2a	protein-coding
19903	chr15	76119114	76119514	401	*	6.56456	7.21887	5.33394	1.79783	9.28e-16	3.12e-14	Peak_8378	TTS (NM_001142968)	881	NM_144848	Eppk1	protein-coding
17940	chr14	69174875	69175275	401	*	4.96646	5.6624	3.57079	1.79769	3.78e-07	3.07e-06	Peak_7545	exon (NM_001360218, exon 2 of 2)	3123	NM_001360218	Nkx2-6	protein-coding
43162	chr5	141243554	141243954	401	*	7.29407	7.95087	6.05424	1.79682	8.25e-15	2.42e-13	Peak_17991	intron (NM_177879, intron 1 of 44)	2220	NM_177879	Sdk1	protein-coding
7425	chr11	19018799	19019199	401	*	5.90608	6.57708	4.61211	1.79633	4.42e-10	6.16e-09	Peak_3091	promoter-TSS (NM_010789)	-30	NM_010789	Meis1	protein-coding
13384	chr12	106366618	106367018	401	*	6.38458	7.04522	5.13037	1.79626	5.04e-13	1.13e-11	Peak_5592	Intergenic	80848	NR_036593	1700121N20Rik	ncRNA
4430	chr10	25200681	25201081	401	*	6.24114	6.91741	4.92639	1.79584	5.65e-09	6.5e-08	Peak_1836	promoter-TSS (NM_001347460)	-711	NM_001347460	Akap7	protein-coding
48359	chr7	78216869	78217269	401	*	6.2956	6.97332	4.97504	1.79423	5.85e-09	6.7e-08	Peak_20136	intron (NM_008746, intron 15 of 16)	360769	NM_008746	Ntrk3	protein-coding
46674	chr7	4547272	4547672	401	*	7.89913	8.54386	6.70336	1.794	1.7e-26	2.27e-24	Peak_19517	promoter-TSS (NM_001360421)	69	NM_001360421	Syt5	protein-coding
12448	chr12	73034936	73035336	401	*	6.22019	6.87553	4.98579	1.79267	7.35e-15	2.16e-13	Peak_5166	Intergenic	-10749	NR_162772	Mir9718	ncRNA
9557	chr11	84529435	84529835	401	*	5.98483	6.64424	4.73526	1.79217	1.35e-12	2.82e-11	Peak_4014	intron (NR_038057, intron 1 of 3)	3975	NR_038057	Lhx1os	ncRNA
48891	chr7	100310300	100310700	401	*	5.63421	6.30852	4.32724	1.79213	1.98e-09	2.48e-08	Peak_20348	intron (NM_177161, intron 7 of 12)	24980	NM_177161	P4ha3	protein-coding
50353	chr8	12937257	12937657	401	*	6.9051	7.56564	5.65124	1.79093	3.76e-12	7.36e-11	Peak_20966	intron (NM_001371050, intron 1 of 28)	-10421	NM_001371048
9976	chr11	96353112	96353512	401	*	7.15594	7.80858	5.93149	1.79014	1.62e-17	6.89e-16	Peak_4210	promoter-TSS (NR_155303)	82	NR_155303	Hoxb3os	ncRNA
43226	chr5	143287703	143288103	401	*	8.20016	8.84278	7.01193	1.78989	1.15e-30	2.14e-28	Peak_18024	exon (NM_001370826, exon 3 of 3)	5631	NM_001370826	Zfp853	protein-coding
27584	chr18	82735444	82735844	401	*	6.27288	6.9613	4.90882	1.78918	1.26e-07	1.13e-06	Peak_11535	Intergenic	15363	NR_039572	Mir5112	ncRNA
42793	chr5	134986804	134987204	401	*	5.97267	6.63356	4.71751	1.78881	2.22e-12	4.5e-11	Peak_17867	TTS (NR_026907)	790	NM_009902	Cldn3	protein-coding
10286	chr11	99257798	99258198	401	*	6.6509	7.3254	5.34316	1.78809	3.22e-09	3.89e-08	Peak_4314	Intergenic	-13851	NM_172946	Krt222	protein-coding
17695	chr14	60993500	60993900	401	*	5.72599	6.39221	4.45051	1.78722	1.69e-10	2.53e-09	Peak_7439	intron (NM_001164155, intron 5 of 9)	44287	NM_001164155	Tnfrsf19	protein-coding
13544	chr12	108448403	108448803	401	*	5.64419	6.30861	4.37563	1.78694	7.64e-11	1.21e-09	Peak_5692	intron (NM_001364196, intron 1 of 22)	24566	NM_001364196	Eml1	protein-coding
225	chr1	34236372	34236772	401	*	7.53936	8.18313	6.34699	1.78685	4.1e-25	4.6e-23	Peak_82	intron (NM_001276764, intron 60 of 102)	76312	NM_010081	Dst	protein-coding
7131	chr11	3629219	3629619	401	*	5.51019	6.18415	4.20461	1.7868	2.7e-09	3.3e-08	Peak_2982	Intergenic	18117	NR_110490	Tug1	ncRNA
54923	chr9	87178541	87178941	401	*	8.48502	9.2155	6.93205	1.78668	1.08e-05	6.46e-05	Peak_22951	intron (NM_001177731, intron 4 of 4)	29513	NM_001359955	Mrap2	protein-coding
15918	chr13	94882909	94883309	401	*	5.65514	6.3218	4.37797	1.78614	1.09e-10	1.68e-09	Peak_6706	exon (NM_011021, exon 3 of 3)	7473	NM_011021	Otp	protein-coding
17786	chr14	63681516	63681916	401	*	6.64255	7.31216	5.35396	1.78525	7.74e-10	1.04e-08	Peak_7475	intron (NM_173393, intron 1 of 2)	-45473	NR_030611	Mir598	ncRNA
7650	chr11	29721286	29721686	401	*	6.24956	6.90851	5.00165	1.78482	2.21e-13	5.22e-12	Peak_3175	intron (NM_024226, intron 1 of 6)	2923	NM_024226	Rtn4	protein-coding
13366	chr12	106060665	106061065	401	*	5.4759	6.1429	4.1974	1.78287	3.01e-10	4.32e-09	Peak_5575	intron (NM_001029843, intron 10 of 13)	24325	NM_001364368	Vrk1	protein-coding
39224	chr4	135398031	135398431	401	*	6.03767	6.69364	4.80088	1.7823	4.89e-13	1.1e-11	Peak_16430	promoter-TSS (NM_001168500)	-4	NM_145555	Ncmap	protein-coding
10437	chr11	102027606	102028006	401	*	5.62218	6.30278	4.2901	1.78219	5.57e-08	5.35e-07	Peak_4372	promoter-TSS (NM_007863)	-851	NM_007863	Mpp3	protein-coding
624	chr1	51354482	51354882	401	*	6.90135	7.56556	5.63356	1.7816	3.47e-11	5.84e-10	Peak_229	Intergenic	-20903	NR_045151	9330175M20Rik	ncRNA
17062	chr14	31953202	31953602	401	*	5.76042	6.44053	4.43032	1.78104	4.75e-08	4.62e-07	Peak_7182	Intergenic	-75701	NM_030166	Galnt15	protein-coding
53600	chr9	43045358	43045758	401	*	5.25311	5.93906	3.89922	1.78047	2.96e-08	2.98e-07	Peak_22328	intron (NM_001359232, intron 1 of 40)	60160	NM_001359232	Arhgef12	protein-coding
27690	chr18	89304504	89304904	401	*	7.11589	7.76923	5.88887	1.78022	5.65e-15	1.69e-13	Peak_11588	intron (NM_001039173, intron 7 of 7)	107277	NM_001039149	Cd226	protein-coding
15309	chr13	54949106	54949506	401	*	5.67801	6.34196	4.41126	1.77933	5.49e-11	8.92e-10	Peak_6458	promoter-TSS (NM_153131)	-105	NM_153131	Unc5a	protein-coding
50359	chr8	13161873	13162273	401	*	7.26951	7.93155	6.01002	1.77886	3.91e-11	6.53e-10	Peak_20968	intron (NM_010684, intron 1 of 8)	2912	NM_010684	Lamp1	protein-coding
57127	chrX	136868128	136868528	401	*	5.30353	5.97923	3.99102	1.77863	9.8e-09	1.08e-07	Peak_23808	intron (NM_176971, intron 1 of 2)	228	NM_176971	Rab9b	protein-coding
36207	chr3	132950014	132950414	401	*	7.47433	8.13079	6.23575	1.77851	1.3e-12	2.74e-11	Peak_15227	promoter-TSS (NM_033525)	77	NM_001287102	Npnt	protein-coding
51586	chr8	85011250	85011650	401	*	6.9982	7.65987	5.74008	1.77807	3.56e-11	5.97e-10	Peak_21454	exon (NM_001130194, exon 4 of 10)	2958	NM_001130194	Best2	protein-coding
4050	chr10	12493749	12494149	401	*	5.97506	6.63579	4.72048	1.7778	1.31e-11	2.36e-10	Peak_1662	intron (NM_011682, intron 53 of 73)	367786	NM_011682	Utrn	protein-coding
28926	chr19	42794048	42794448	401	*	5.30991	5.98316	4.0071	1.77697	6.17e-09	7.03e-08	Peak_12114	intron (NM_001081257, intron 11 of 11)	-14270	NM_019424	Hps1	protein-coding
45655	chr6	118479080	118479480	401	*	7.10757	7.75968	5.88506	1.77632	1.25e-14	3.57e-13	Peak_19113	promoter-TSS (NM_011763)	-7	NM_011763	Zfp9	protein-coding
10436	chr11	102026749	102027149	401	*	7.39062	8.03332	6.20211	1.77569	1.38e-22	1.13e-20	Peak_4371	promoter-TSS (NM_007863)	6	NM_007863	Mpp3	protein-coding
37451	chr4	48540017	48540417	401	*	5.83528	6.51149	4.52079	1.77459	2.23e-08	2.3e-07	Peak_15712	promoter-TSS (NM_028137)	136	NM_001145924	Msantd3	protein-coding
14225	chr13	21253513	21253913	401	*	6.6998	7.34647	5.49707	1.77438	4.29e-19	2.2e-17	Peak_5974	Intergenic	38973	NM_010343	Gpx5	protein-coding
13348	chr12	105761109	105761509	401	*	7.88044	8.53076	6.66446	1.77415	5.54e-15	1.66e-13	Peak_5563	intron (NM_030187, intron 12 of 17)	-23388	NM_011112	Papola	protein-coding
32005	chr2	115855808	115856208	401	*	6.25537	6.91908	4.98949	1.77411	2.47e-10	3.6e-09	Peak_13491	Intergenic	208611	NM_001346044	Meis2	protein-coding
8761	chr11	67922746	67923146	401	*	6.28505	6.94148	5.04657	1.7718	5.95e-12	1.13e-10	Peak_3659	promoter-TSS (NM_001291049)	-793	NM_173754	Usp43	protein-coding
26896	chr18	57059303	57059703	401	*	5.92817	6.59148	4.66381	1.77167	5.41e-10	7.45e-09	Peak_11239	Intergenic	-73587	NM_001001979	Megf10	protein-coding
11832	chr12	24680717	24681117	401	*	6.38615	7.03401	5.17912	1.76957	3.42e-16	1.22e-14	Peak_4917	5' UTR (NM_138686, exon 1 of 5)	878	NM_138686	Cys1	protein-coding
30938	chr2	58583196	58583596	401	*	5.3968	6.07114	4.0897	1.76939	3.33e-08	3.32e-07	Peak_12979	intron (NM_001289660, intron 1 of 7)	16062	NM_001289660	Upp2	protein-coding
55786	chr9	119156871	119157271	401	*	6.52739	7.17663	5.31536	1.76912	6.14e-15	1.82e-13	Peak_23323	promoter-TSS (NM_146230)	22	NM_146230	Acaa1b	protein-coding
53255	chr9	23222828	23223228	401	*	5.0634	5.75964	3.66643	1.76884	1.04e-06	7.77e-06	Peak_22165	promoter-TSS (NM_028472)	-48	NM_028472	Bmper	protein-coding
23128	chr16	94454119	94454519	401	*	9.02362	9.66062	7.85519	1.7688	1.77e-31	3.56e-29	Peak_9700	intron (NM_009441, intron 37 of 45)	72310	NM_007834	Vps26c	protein-coding
1158	chr1	71653070	71653470	401	*	5.47313	6.17447	4.05419	1.76832	1.47e-06	1.06e-05	Peak_423	promoter-TSS (NM_001276412)	-36	NM_001276413	Fn1	protein-coding
22143	chr16	33606723	33607123	401	*	9.47541	10.1794	8.04479	1.76749	2.07e-06	1.46e-05	Peak_9273	intron (NM_001083902, intron 6 of 11)	-77543	NM_175256	Heg1	protein-coding
13549	chr12	108503568	108503968	401	*	5.65092	6.31602	4.37973	1.7653	1.02e-09	1.34e-08	Peak_5697	intron (NM_001364198, intron 4 of 19)	8472	NM_001364198	Eml1	protein-coding
41556	chr5	102373614	102374014	401	*	8.34233	8.98139	7.1667	1.76511	5.63e-24	5.54e-22	Peak_17388	Intergenic	-107577	NM_146161	Arhgap24	protein-coding
42664	chr5	129524551	129524951	401	*	9.6188	10.2509	8.46737	1.76479	4.86e-56	5.48e-53	Peak_17807	intron (NM_172276, intron 7 of 17)	23520	NM_172276	Sfswap	protein-coding
53285	chr9	27155082	27155482	401	*	5.70548	6.37263	4.42642	1.76466	4.96e-09	5.78e-08	Peak_22179	intron (NM_023277, intron 1 of 8)	139	NM_023277	Jam3	protein-coding
15912	chr13	94702646	94703046	401	*	5.57642	6.24436	4.29429	1.76447	4.3e-09	5.07e-08	Peak_6701	Intergenic	-86074	NM_009321	Tbca	protein-coding
4818	chr10	42615145	42615545	401	*	5.50104	6.16723	4.22569	1.76421	2.17e-09	2.7e-08	Peak_2005	Intergenic	-31755	NM_152229	Nr2e1	protein-coding
1101	chr1	66174986	66175386	401	*	7.91505	8.55539	6.73489	1.7636	3.5e-22	2.68e-20	Peak_409	promoter-TSS (NM_001039934)	-143	NM_008632	Map2	protein-coding
3385	chr1	178530522	178530922	401	*	8.58419	9.22438	7.40456	1.76234	1.36e-21	9.61e-20	Peak_1375	exon (NM_001161665, exon 2 of 15)	1597	NM_001161665	Kif26b	protein-coding
21565	chr16	17561312	17561712	401	*	6.76169	7.41373	5.53941	1.76231	2.26e-13	5.32e-12	Peak_9014	promoter-TSS (NM_001159561)	-265	NM_001145435	Lrrc74b	protein-coding
49152	chr7	110353950	110354350	401	*	8.40488	9.0441	7.2287	1.76035	4.04e-22	3.07e-20	Peak_20461	intron (NM_177324, intron 26 of 40)	132447	NM_009302	Swap70	protein-coding
9950	chr11	96124218	96124618	401	*	5.71116	6.37275	4.45332	1.75991	4.73e-10	6.58e-09	Peak_4188	Intergenic	-9368	NM_172799	Ttll6	protein-coding
43884	chr6	34034694	34035094	401	*	6.80418	7.45809	5.57503	1.75901	5.24e-12	1.01e-10	Peak_18319	intron (NM_028886, intron 1 of 19)	5446	NM_028886	Lrguk	protein-coding
1174	chr1	72870194	72870594	401	*	7.42133	8.0668	6.22289	1.75854	7.08e-16	2.42e-14	Peak_433	intron (NM_010518, intron 1 of 3)	4471	NM_010518	Igfbp5	protein-coding
35439	chr3	99240763	99241163	401	*	6.10442	6.76041	4.86758	1.75851	1.01e-11	1.86e-10	Peak_14894	Intergenic	-12797	NM_009323	Tbx15	protein-coding
31418	chr2	75147917	75148317	401	*	9.9241	10.5582	8.7658	1.75735	1.45e-33	3.5e-31	Peak_13218	Intergenic	296062	NR_040635	9430019J16Rik	ncRNA
45658	chr6	119109103	119109503	401	*	8.85975	9.4938	7.7016	1.75691	1.3e-31	2.64e-29	Peak_19115	promoter-TSS (NM_001159533)	-808	NM_001256002	Cacna1c	protein-coding
29602	chr2	6459289	6459689	401	*	8.53724	9.17572	7.36362	1.75639	1.87e-22	1.49e-20	Peak_12436	Intergenic	106753	NM_181399	Usp6nl	protein-coding
54099	chr9	57696495	57696895	401	*	8.006	8.6407	6.8456	1.75617	9.79e-29	1.6e-26	Peak_22569	promoter-TSS (NM_001136059)	-918	NM_001136059	Cyp1a1	protein-coding
43159	chr5	141179207	141179607	401	*	7.19175	7.83861	5.98829	1.75614	1.65e-14	4.61e-13	Peak_17988	Intergenic	-62127	NM_177879	Sdk1	protein-coding
24849	chr17	47437071	47437471	401	*	6.31569	6.97422	5.0694	1.75438	3.51e-10	4.98e-09	Peak_10386	5' UTR (NM_029296, exon 1 of 4)	104	NM_029296	1700001C19Rik	protein-coding
46980	chr7	19523924	19524324	401	*	8.03091	8.66676	6.86648	1.75411	5.94e-25	6.54e-23	Peak_19605	exon (NM_027116, exon 4 of 4)	5393	NM_027116	Nkpd1	protein-coding
51765	chr8	94178876	94179276	401	*	7.74389	8.38358	6.56602	1.75376	7.24e-20	4.06e-18	Peak_21542	promoter-TSS (NM_013602)	-13	NM_013602	Mt1	protein-coding
33785	chr3	9034505	9034905	401	*	6.25331	6.92293	4.96469	1.75322	1.18e-08	1.28e-07	Peak_14209	Intergenic	-27259	NR_040597	4930539M17Rik	ncRNA
50149	chr7	142968049	142968449	401	*	7.73673	8.37319	6.57019	1.75309	4.3e-26	5.5e-24	Peak_20886	exon (NM_008554, exon 2 of 3)	1015	NM_008554	Ascl2	protein-coding
2595	chr1	151068482	151068882	401	*	6.05424	6.70738	4.82794	1.75269	2.81e-11	4.8e-10	Peak_1057	Intergenic	-69352	NR_038011	C730036E19Rik	ncRNA
24819	chr17	46955912	46956312	401	*	6.69834	7.35705	5.45135	1.7524	2.16e-10	3.17e-09	Peak_10364	intron (NM_146078, intron 29 of 46)	45634	NM_008938	Prph2	protein-coding
24687	chr17	44468135	44468535	401	*	6.17526	6.82267	4.96987	1.7522	4.27e-14	1.13e-12	Peak_10308	Intergenic	267841	NM_001271631	Runx2	protein-coding
28551	chr19	30548909	30549309	401	*	5.84776	6.50034	4.6235	1.75197	1.5e-11	2.67e-10	Peak_11943	intron (NM_010051, intron 1 of 3)	387	NM_010051	Dkk1	protein-coding
52129	chr8	110079544	110079944	401	*	8.3934	9.02643	7.23876	1.74976	3.22e-33	7.43e-31	Peak_21690	promoter-TSS (NM_175480)	10	NM_175480	Zfp612	protein-coding
40720	chr5	41763436	41763836	401	*	6.03068	6.6846	4.80152	1.74972	1.94e-11	3.39e-10	Peak_17016	exon (NM_007524, exon 1 of 2)	584	NM_007524	Nkx3-2	protein-coding
51845	chr8	95084367	95084767	401	*	9.77383	10.4527	8.44882	1.74944	1.15e-07	1.04e-06	Peak_21577	intron (NM_028805, intron 2 of 19)	3366	NM_028805	Katnb1	protein-coding
19898	chr15	76034415	76034815	401	*	7.34492	7.99402	6.13339	1.74891	1e-12	2.15e-11	Peak_8375	intron (NM_001370920, intron 5 of 13)	-20279	NM_134087	Fam83h	protein-coding
27164	chr18	67699563	67699963	401	*	8.2153	8.84753	7.06344	1.74855	2.08e-32	4.46e-30	Peak_11357	intron (NM_008977, intron 2 of 9)	24858	NM_001127177	Ptpn2	protein-coding
16187	chr13	104863384	104863784	401	*	7.41128	8.04809	6.24352	1.7484	6.99e-22	5.12e-20	Peak_6818	exon (NM_029984, exon 1 of 3)	309	NM_029984	Shisal2b	protein-coding
41502	chr5	100159076	100159476	401	*	6.76913	7.4103	5.58605	1.74797	1.13e-18	5.53e-17	Peak_17359	intron (NM_182841, intron 1 of 7)	532	NM_182841	Tmem150c	protein-coding
3580	chr1	182585397	182585797	401	*	6.50112	7.15119	5.28608	1.74736	2.6e-12	5.21e-11	Peak_1457	intron (NM_130890, intron 2 of 20)	20590	NM_130890	Capn8	protein-coding
32659	chr2	147184206	147184606	401	*	7.55803	8.19374	6.39409	1.74613	1.54e-21	1.08e-19	Peak_13764	exon (NM_010919, exon 2 of 2)	323	NR_030769	Nkx2-2os	ncRNA
42251	chr5	120226298	120226698	401	*	5.08375	5.82435	3.48045	1.74548	4.07e-05	0.000213518	Peak_17647	Intergenic	-87235	NR_045793	Gm10390	ncRNA
10566	chr11	104310460	104310860	401	*	8.53132	9.16766	7.3652	1.74444	3.41e-22	2.62e-20	Peak_4441	intron (NM_001285454, intron 6 of 9)	79224	NM_001285454	Mapt	protein-coding
28445	chr19	25062471	25062871	401	*	8.85348	9.5357	7.51482	1.74426	2.86e-07	2.39e-06	Peak_11898	intron (NM_028785, intron 3 of 47)	63142	NM_028785	Dock8	protein-coding
54543	chr9	68972242	68972642	401	*	6.63619	7.3049	5.35113	1.74424	2.31e-08	2.38e-07	Peak_22777	intron (NM_013646, intron 1 of 10)	207096	NR_033299	9530091C08Rik	ncRNA
6058	chr10	90969500	90969900	401	*	6.86131	7.52484	5.59613	1.74403	5.8e-09	6.66e-08	Peak_2531	3' UTR (NM_001177397, exon 12 of 12)	113043	NM_009684	Apaf1	protein-coding
48360	chr7	78295877	78296277	401	*	6.23842	6.88274	5.04412	1.74397	1.06e-14	3.06e-13	Peak_20137	intron (NM_008746, intron 12 of 16)	281761	NM_008746	Ntrk3	protein-coding
33200	chr2	165042928	165043328	401	*	7.07345	7.71052	5.90477	1.74355	2.51e-19	1.32e-17	Peak_13969	Intergenic	-8349	NM_144892	Ncoa5	protein-coding
51756	chr8	93914648	93915048	401	*	5.06088	5.75653	3.66643	1.74182	1.47e-06	1.06e-05	Peak_21537	intron (NM_001113384, intron 3 of 7)	97792	NM_011787	Amfr	protein-coding
718	chr1	53049750	53050150	401	*	6.12687	6.80739	4.79511	1.74018	3.42e-07	2.81e-06	Peak_266	Intergenic	-11690	NM_010834	Mstn	protein-coding
29442	chr19	59196266	59196666	401	*	6.47704	7.12436	5.27197	1.73966	1.88e-12	3.86e-11	Peak_12356	Intergenic	-23182	NM_207261	Kcnk18	protein-coding
54860	chr9	83551617	83552017	401	*	8.33254	8.96663	7.17425	1.73866	4.06e-22	3.08e-20	Peak_22915	intron (NM_172507, intron 1 of 3)	3479	NM_172507	Sh3bgrl2	protein-coding
52125	chr8	109947531	109947931	401	*	5.78146	6.43385	4.55792	1.73806	4.97e-11	8.13e-10	Peak_21686	TTS (NM_212447)	14474	NM_028584	Marveld3	protein-coding
55180	chr9	102791812	102792212	401	*	7.26121	7.89874	6.09092	1.73772	5.18e-18	2.34e-16	Peak_23059	Intergenic	-42908	NM_013649	Ryk	protein-coding
12520	chr12	73997715	73998115	401	*	7.19436	7.8348	6.01387	1.73673	5.39e-15	1.62e-13	Peak_5194	intron (NM_172804, intron 1 of 6)	138	NM_001364281	Syt16	protein-coding
39397	chr4	138367902	138368302	401	*	5.14689	5.81978	3.84553	1.73655	6.29e-08	5.97e-07	Peak_16497	promoter-TSS (NM_028176)	-147	NM_028176	Cda	protein-coding
39927	chr4	154170573	154170973	401	*	5.13162	5.81123	3.80351	1.73573	1.68e-07	1.47e-06	Peak_16715	promoter-TSS (NM_001162977)	60	NM_001162977	Megf6	protein-coding
17585	chr14	57057668	57058068	401	*	5.31209	6.0044	3.93173	1.73541	1.43e-06	1.04e-05	Peak_7390	promoter-TSS (NM_001271623)	-145	NM_001271623	Gja3	protein-coding
51806	chr8	94735663	94736063	401	*	6.20198	6.84814	5.00106	1.73527	1.33e-12	2.79e-11	Peak_21563	Intergenic	-9821	NM_009137	Ccl22	protein-coding
20153	chr15	79511701	79512101	401	*	8.02209	8.65067	6.88273	1.73504	1.96e-34	5.13e-32	Peak_8468	Intergenic	-4507	NM_134090	Kdelr3	protein-coding
54749	chr9	75610922	75611322	401	*	6.23438	6.88519	5.01662	1.73409	1.85e-11	3.24e-10	Peak_22874	5' UTR (NM_016711, exon 1 of 10)	203	NM_016711	Tmod2	protein-coding
11782	chr12	17992596	17992996	401	*	9.22924	9.86614	8.06119	1.73401	1.07e-18	5.22e-17	Peak_4904	Intergenic	301987	NM_016677	Hpcal1	protein-coding
15072	chr13	48732523	48732923	401	*	5.76242	6.41393	4.54212	1.73364	1.03e-10	1.59e-09	Peak_6358	Intergenic	69687	NM_007526	Barx1	protein-coding
11705	chr12	16653456	16653856	401	*	5.82465	6.50023	4.51266	1.73289	1.57e-07	1.38e-06	Peak_4881	exon (NM_001361703, exon 1 of 4)	186	NM_008747	Ntsr2	protein-coding
12693	chr12	79965567	79965967	401	*	5.13975	5.81655	3.82292	1.73279	3.16e-07	2.62e-06	Peak_5272	Intergenic	-29503	NR_131074	9430078K24Rik	ncRNA
26452	chr18	35214851	35215251	401	*	7.10637	7.75519	5.89585	1.7325	7.46e-12	1.39e-10	Peak_11051	promoter-TSS (NM_178005)	-27	NM_178005	Lrrtm2	protein-coding
34475	chr3	58625060	58625460	401	*	5.12857	5.80666	3.80654	1.73242	5.29e-07	4.17e-06	Peak_14489	intron (NM_001081262, intron 7 of 13)	11947	NM_001081262	Erich6	protein-coding
33127	chr2	163932192	163932592	401	*	5.78507	6.48563	4.36951	1.7324	5.13e-06	3.31e-05	Peak_13939	Intergenic	-13709	NM_183023	Rims4	protein-coding
31728	chr2	92599467	92599867	401	*	8.33342	8.9609	7.19779	1.73188	1.67e-35	4.95e-33	Peak_13381	promoter-TSS (NM_001356552)	-40	NM_023850	Chst1	protein-coding
8169	chr11	52156175	52156575	401	*	6.49655	7.13523	5.32222	1.73187	2.08e-15	6.59e-14	Peak_3408	non-coding (NR_034155, exon 2 of 2)	1532	NR_034155	Olfr1372-ps1	pseudo
9473	chr11	82618330	82618730	401	*	5.25115	5.91527	3.98372	1.72952	2.91e-08	2.93e-07	Peak_3973	Intergenic	-14823	NR_033582	Gm11426	ncRNA
10546	chr11	103649335	103649735	401	*	5.28194	5.97495	3.89869	1.72841	3.17e-06	2.14e-05	Peak_4425	promoter-TSS (NM_001033212)	26	NM_001033212	Rprml	protein-coding
2764	chr1	156206032	156206432	401	*	7.53143	8.29018	5.83233	1.72811	7.87e-05	0.000384326	Peak_1126	Intergenic	-1206	NM_177838	Fam163a	protein-coding
51869	chr8	95533862	95534262	401	*	7.70444	8.33939	6.54318	1.72745	2.89e-18	1.34e-16	Peak_21588	promoter-TSS (NM_172914)	-38	NM_172914	Ccdc113	protein-coding
2927	chr1	162477309	162477709	401	*	6.55699	7.20795	5.33869	1.7272	2.79e-10	4.03e-09	Peak_1201	intron (NM_001038619, intron 1 of 20)	525	NM_172646	Dnm3	protein-coding
8773	chr11	68399984	68400384	401	*	7.75673	8.38938	6.60342	1.7268	5.92e-20	3.35e-18	Peak_3667	Intergenic	-13358	NM_008744	Ntn1	protein-coding
35328	chr3	96409490	96409890	401	*	7.52374	8.15234	6.38428	1.72624	7.55e-28	1.13e-25	Peak_14845	Intergenic	5143	NR_001579	Terc	ncRNA
51102	chr8	70083504	70083904	401	*	5.77287	6.4346	4.51452	1.72593	2.32e-08	2.39e-07	Peak_21270	intron (NM_177900, intron 1 of 4)	175	NM_177900	Hapln4	protein-coding
47860	chr7	49303567	49303967	401	*	8.39841	9.02859	7.2536	1.72546	5.4e-26	6.78e-24	Peak_19947	intron (NM_175272, intron 1 of 37)	57578	NM_175272	Nav2	protein-coding
35757	chr3	107853200	107853600	401	*	8.85178	9.52825	7.53624	1.72516	2.72e-07	2.29e-06	Peak_15022	Intergenic	-23830	NM_133867	Eps8l3	protein-coding
22996	chr16	92083637	92084037	401	*	5.77698	6.42737	4.56077	1.72475	2.22e-10	3.25e-09	Peak_9621	3' UTR (NM_017391, exon 2 of 2)	25501	NM_080456	Mrps6	protein-coding
26556	chr18	37725497	37725897	401	*	6.27816	6.92186	5.08607	1.72429	6.95e-13	1.52e-11	Peak_11098	promoter-TSS (NM_033591)	-9	NM_033591	Pcdhga8	protein-coding
56771	chrX	93297131	93297531	401	*	6.93842	7.57424	5.77412	1.72428	8.29e-16	2.81e-14	Peak_23666	exon (NM_007492, exon 5 of 5)	10824	NM_001305940	Arx	protein-coding
49913	chr7	133645760	133646160	401	*	9.01136	9.63819	7.87793	1.72412	8.47e-32	1.74e-29	Peak_20766	intron (NM_178115, intron 6 of 24)	8285	NM_178115	Edrf1	protein-coding
50073	chr7	141369954	141370354	401	*	8.66534	9.29223	7.53168	1.72398	8.43e-30	1.5e-27	Peak_20846	Intergenic	-5044	NR_033532	B230206H07Rik	ncRNA
17112	chr14	34819642	34820042	401	*	6.55571	7.19356	5.38431	1.72392	3.3e-16	1.18e-14	Peak_7211	promoter-TSS (NM_008166)	-294	NM_008166	Grid1	protein-coding
36717	chr4	8206823	8207223	401	*	6.68732	7.33216	5.49115	1.7239	4.8e-12	9.25e-11	Peak_15430	intron (NM_007592, intron 3 of 8)	32018	NM_007592	Car8	protein-coding
1261	chr1	75413730	75414130	401	*	7.06268	7.69392	5.91422	1.72377	1.08e-21	7.68e-20	Peak_473	intron (NM_001085370, intron 16 of 38)	13845	NM_001173477	Speg	protein-coding
19328	chr15	53492055	53492455	401	*	6.57647	7.24753	5.28226	1.72239	1.69e-07	1.48e-06	Peak_8137	intron (NM_177225, intron 4 of 4)	122024	NR_039538	Mir28c	ncRNA
44156	chr6	48510431	48510831	401	*	7.08358	7.71728	5.92665	1.72217	7.79e-21	4.95e-19	Peak_18409	intron (NR_015597, intron 2 of 6)	6292	NR_027808	Zfp862-ps	pseudo
2635	chr1	152055674	152056074	401	*	5.88254	6.52936	4.67926	1.72211	4.93e-11	8.07e-10	Peak_1073	intron (NM_197990, intron 1 of 5)	34446	NM_197990	1700025G04Rik	protein-coding
39666	chr4	148951853	148952253	401	*	7.54639	8.18232	6.38172	1.72209	1.11e-15	3.68e-14	Peak_16599	exon (NM_001159344, exon 21 of 21)	269	NR_154553	Gm13205	ncRNA
34990	chr3	88254437	88254837	401	*	7.08521	7.71708	5.93459	1.72172	1.61e-19	8.62e-18	Peak_14732	promoter-TSS (NM_021375)	47	NM_021375	Rhbg	protein-coding
16216	chr13	107646018	107646418	401	*	7.53977	8.1684	6.40026	1.72113	1.96e-24	2.02e-22	Peak_6833	Intergenic	-41179	NR_045900	1700006H21Rik	ncRNA
47625	chr7	44240567	44240967	401	*	6.79262	7.44261	5.57785	1.72068	1.66e-10	2.49e-09	Peak_19840	Intergenic	-4645	NR_029436	1700028J19Rik	ncRNA
4031	chr10	8885858	8886258	401	*	6.20925	6.87049	4.95277	1.71994	7.88e-09	8.83e-08	Peak_1656	promoter-TSS (NM_175155)	12	NM_175155	Sash1	protein-coding
12398	chr12	71030275	71030675	401	*	8.16989	8.79715	7.03498	1.71859	2.85e-28	4.45e-26	Peak_5136	intron (NM_001081195, intron 5 of 23)	14508	NM_001081195	Arid4a	protein-coding
17196	chr14	47169781	47170181	401	*	9.56692	10.2277	8.31226	1.71809	1.13e-08	1.23e-07	Peak_7250	intron (NM_008102, intron 1 of 5)	19432	NM_008102	Gch1	protein-coding
28476	chr19	27364385	27364785	401	*	5.67852	6.35612	4.35846	1.71781	7.93e-07	6.03e-06	Peak_11915	Intergenic	41966	NM_183179	Kcnv2	protein-coding
13401	chr12	106536327	106536727	401	*	6.62637	7.26359	5.45721	1.71552	7.76e-14	1.96e-12	Peak_5608	Intergenic	-88861	NR_036593	1700121N20Rik	ncRNA
39495	chr4	141010445	141010845	401	*	5.77097	6.4239	4.54547	1.71501	3.07e-09	3.72e-08	Peak_16534	promoter-TSS (NR_161285)	-36	NR_161285	Mfap2	protein-coding
25843	chr17	85664917	85665317	401	*	6.03177	6.68106	4.81956	1.71472	4.73e-10	6.57e-09	Peak_10794	Intergenic	23137	NM_011380	Six2	protein-coding
16406	chr13	113203113	113203513	401	*	5.58971	6.30165	4.12374	1.71464	1.61e-05	9.26e-05	Peak_6909	Intergenic	-6346	NM_023612	Esm1	protein-coding
3817	chr1	192834577	192834977	401	*	7.40217	8.03873	6.23528	1.71426	2.17e-14	5.96e-13	Peak_1570	non-coding (NR_155503, exon 1 of 1)	436	NR_155503	A730013G03Rik	ncRNA
49989	chr7	140058035	140058435	401	*	6.11791	6.76336	4.91956	1.71377	2.92e-11	4.96e-10	Peak_20807	Intergenic	-9147	NM_001347609	Msx3	protein-coding
13371	chr12	106199334	106199734	401	*	7.52469	8.23076	6.08501	1.71368	1.05e-05	6.33e-05	Peak_5580	Intergenic	162994	NM_001364368	Vrk1	protein-coding
31675	chr2	91651648	91652048	401	*	7.71339	8.33927	6.58317	1.71254	2.7e-27	3.84e-25	Peak_13354	intron (NR_027372, intron 2 of 13)	-1360	NM_146124	Arhgap1	protein-coding
32584	chr2	140101144	140101544	401	*	5.17611	5.92132	3.54924	1.71194	6.56e-05	0.000327536	Peak_13729	Intergenic	-34539	NR_110351	Tasp1	protein-coding
53934	chr9	52287209	52287609	401	*	5.95317	6.59966	4.7511	1.71175	9.59e-11	1.49e-09	Peak_22494	Intergenic	-119003	NM_001162921	Zc3h12c	protein-coding
3609	chr1	183669654	183670054	401	*	7.25869	7.89282	6.10026	1.71172	4.08e-15	1.24e-13	Peak_1473	Intergenic	-79123	NR_151520	Gm34068	ncRNA
54197	chr9	60586498	60586898	401	*	6.75123	7.39323	5.56522	1.71158	1.41e-11	2.53e-10	Peak_22615	TTS (NM_001311095)	-40816	NR_040463	9230112J17Rik	ncRNA
54727	chr9	75303686	75304086	401	*	5.9162	6.56483	4.70638	1.71092	4.74e-10	6.58e-09	Peak_22865	intron (NM_001081322, intron 40 of 40)	-2402	NM_010313	Gnb5	protein-coding
17542	chr14	55762506	55762906	401	*	7.47587	8.11597	6.29659	1.71083	1.06e-12	2.27e-11	Peak_7370	exon (NM_020490, exon 2 of 2)	1278	NM_020490	Ltb4r2	protein-coding
18354	chr14	99265899	99266299	401	*	5.81764	6.46579	4.60955	1.71027	2.8e-10	4.05e-09	Peak_7718	Intergenic	-32592	NM_009769	Klf5	protein-coding
13952	chr12	118836708	118837108	401	*	7.63897	8.26838	6.49676	1.71016	5.56e-19	2.81e-17	Peak_5862	Intergenic	-9421	NM_177082	Sp8	protein-coding
47805	chr7	46439254	46439654	401	*	5.34168	6.00452	4.07915	1.70974	9.73e-08	8.91e-07	Peak_19923	TTS (NM_001112739)	42986	NM_001112739	Kcnc1	protein-coding
55596	chr9	114740371	114740771	401	*	9.00473	9.62473	7.89419	1.7091	1.93e-46	1.29e-43	Peak_23226	intron (NM_026036, intron 3 of 3)	9368	NM_026036	Cmtm6	protein-coding
33760	chr2	181879016	181879416	401	*	5.88914	6.5777	4.52447	1.70836	3.6e-06	2.4e-05	Peak_14196	Intergenic	14856	NM_025901	Polr3k	protein-coding
50551	chr8	25171814	25172214	401	*	5.27905	5.93873	4.02841	1.70809	2.26e-08	2.33e-07	Peak_21042	intron (NM_199323, intron 3 of 10)	-12781	NR_106187	Mir8108	ncRNA
48790	chr7	98361161	98361561	401	*	8.38574	9.00823	7.26691	1.70765	1.87e-31	3.76e-29	Peak_20304	promoter-TSS (NM_001168541)	-33	NM_001168539	Tsku	protein-coding
141	chr1	16747297	16747697	401	*	8.39322	9.02048	7.25835	1.70697	2.79e-21	1.86e-19	Peak_47	Intergenic	59041	NM_001159711	Ly96	protein-coding
31403	chr2	74733228	74733628	401	*	5.38731	6.04303	4.15151	1.70575	3.5e-09	4.19e-08	Peak_13207	intron (NM_010468, intron 1 of 2)	7358	NR_029566	Mir10b	ncRNA
15694	chr13	74260089	74260489	401	*	8.69993	9.321	7.58585	1.70568	3.46e-35	1e-32	Peak_6603	intron (NM_001317351, intron 2 of 9)	32042	NM_009644	Ahrr	protein-coding
24756	chr17	45907401	45907801	401	*	6.27045	6.92596	5.03542	1.70523	9.81e-09	1.08e-07	Peak_10335	Intergenic	-26149	NR_152136	4930542M03Rik	ncRNA
8099	chr11	50601767	50602167	401	*	6.85957	7.49791	5.68647	1.70464	2.45e-12	4.93e-11	Peak_3387	promoter-TSS (NM_175643)	-118	NM_175643	Adamts2	protein-coding
21152	chr15	102027983	102028383	401	*	6.3624	7.00328	5.18032	1.70442	2.38e-11	4.1e-10	Peak_8848	promoter-TSS (NM_010664)	-33	NM_010664	Krt18	protein-coding
42492	chr5	123603597	123603997	401	*	6.68262	7.31756	5.52137	1.70392	5.88e-14	1.51e-12	Peak_17733	intron (NM_001359220, intron 17 of 23)	-30782	NM_029929	Vps33a	protein-coding
13523	chr12	108023202	108023602	401	*	5.68714	6.36639	4.36049	1.70332	1.7e-06	1.22e-05	Peak_5682	Intergenic	-19988	NM_021399	Bcl11b	protein-coding
40593	chr5	35166001	35166401	401	*	9.56072	10.1797	8.45367	1.70214	3.11e-42	1.63e-39	Peak_16972	Intergenic	-60502	NM_013587	Lrpap1	protein-coding
8997	chr11	72411317	72411717	401	*	6.75832	7.39126	5.60397	1.70132	4.69e-15	1.42e-13	Peak_3766	exon (NM_177776, exon 1 of 8)	196	NM_177776	Smtnl2	protein-coding
14787	chr13	41128301	41128701	401	*	6.91387	7.55089	5.74535	1.70128	1.88e-12	3.86e-11	Peak_6230	intron (NM_001324525, intron 4 of 27)	10490	NM_001324525	Sycp2l	protein-coding
1241	chr1	74948841	74949241	401	*	7.34369	7.96807	6.21853	1.70043	2.24e-22	1.76e-20	Peak_465	intron (NM_001313683, intron 1 of 1)	2631	NM_001313683	Ihh	protein-coding
19826	chr15	74537321	74537721	401	*	5.6415	6.28905	4.43555	1.69855	1.03e-09	1.35e-08	Peak_8340	intron (NM_174991, intron 2 of 30)	21325	NM_001359759	Adgrb1	protein-coding
4952	chr10	53393357	53393757	401	*	6.36859	7.00527	5.20125	1.69754	6.34e-12	1.2e-10	Peak_2068	Intergenic	-13674	NM_001204983	Cep85l	protein-coding
2271	chr1	133978432	133978832	401	*	5.36922	6.05789	4.00408	1.69706	5.29e-06	3.4e-05	Peak_917	Intergenic	-57231	NM_054077	Prelp	protein-coding
19796	chr15	73442392	73442792	401	*	5.12	5.78942	3.83218	1.69691	4.03e-07	3.26e-06	Peak_8328	Intergenic	-19401	NM_001358045	Ptk2	protein-coding
32716	chr2	151702212	151702612	401	*	7.10458	7.73107	5.97229	1.69632	5.24e-20	3e-18	Peak_13780	5' UTR (NM_001160363, exon 1 of 2)	404	NM_001160363	Tmem74b	protein-coding
50937	chr8	47413670	47414070	401	*	5.95638	6.60548	4.74488	1.69629	5.6e-09	6.45e-08	Peak_21208	Intergenic	-61522	NM_175162	Stox2	protein-coding
4282	chr10	20377739	20378139	401	*	8.56163	9.18169	7.4509	1.69562	5.21e-30	9.45e-28	Peak_1761	Intergenic	30120	NM_027930	Mtfr2	protein-coding
31188	chr2	70474805	70475205	401	*	7.13774	7.76435	6.00508	1.69549	1.03e-18	5.07e-17	Peak_13102	promoter-TSS (NM_022435)	82	NM_022435	Sp5	protein-coding
19215	chr15	39006080	39006480	401	*	6.96781	7.59569	5.8308	1.69547	2.32e-16	8.46e-15	Peak_8087	promoter-TSS (NM_001162494)	0	NM_001162494	Fzd6	protein-coding
18205	chr14	77156441	77156841	401	*	5.73758	6.39085	4.51084	1.6938	2.48e-08	2.54e-07	Peak_7655	promoter-TSS (NM_001253759)	-122	NM_001253759	Enox1	protein-coding
244	chr1	34825929	34826329	401	*	7.35013	7.97732	6.21551	1.69271	7.41e-17	2.86e-15	Peak_90	intron (NM_001160235, intron 3 of 7)	16921	NM_174997	Fam168b	protein-coding
48644	chr7	84386456	84386856	401	*	8.85785	9.48134	7.73567	1.69266	9.04e-22	6.5e-20	Peak_20245	intron (NM_007488, intron 1 of 18)	23382	NM_007488	Arnt2	protein-coding
50143	chr7	142659222	142659622	401	*	8.21385	8.83446	7.10131	1.69213	1.79e-27	2.61e-25	Peak_20881	promoter-TSS (NM_010514)	-258	NR_002855	Igf2os	ncRNA
44339	chr6	52265893	52266293	401	*	6.05241	6.69874	4.85088	1.69186	5.26e-10	7.26e-09	Peak_18497	non-coding (NR_110442, exon 2 of 2)	3318	NR_110442	Hottip	ncRNA
34049	chr3	30508272	30508672	401	*	8.0466	8.66702	6.93469	1.69134	3.79e-25	4.29e-23	Peak_14315	intron (NM_001361034, intron 1 of 16)	1203	NM_021442	Mecom	protein-coding
43767	chr6	29507776	29508176	401	*	7.81152	8.43059	6.70406	1.69077	1.17e-28	1.9e-26	Peak_18256	promoter-TSS (NM_001029985)	-24	NM_001029985	Kcp	protein-coding
4863	chr10	43021399	43021799	401	*	6.47104	7.10003	5.33026	1.68976	2.4e-15	7.55e-14	Peak_2022	exon (NM_175407, exon 6 of 7)	-30437	NR_153349	Gm5079	ncRNA
17241	chr14	48427400	48427800	401	*	6.86349	7.50878	5.66571	1.68967	1.58e-09	2.01e-08	Peak_7270	Intergenic	-18523	NM_001310584	Tmem260	protein-coding
10250	chr11	99054785	99055185	401	*	5.39644	6.04944	4.17064	1.68951	6.88e-09	7.79e-08	Peak_4302	Intergenic	13741	NM_010517	Igfbp4	protein-coding
38268	chr4	109982803	109983203	401	*	6.28645	6.91803	5.13682	1.68793	1.11e-13	2.74e-12	Peak_16050	3' UTR (NM_172296, exon 3 of 3)	4978	NM_172296	Dmrta2	protein-coding
32774	chr2	152962283	152962683	401	*	6.44877	7.09849	5.23499	1.68769	9.38e-09	1.04e-07	Peak_13803	promoter-TSS (NM_029064)	-2	NM_029064	Ttll9	protein-coding
46943	chr7	19169509	19169909	401	*	7.2637	7.88966	6.13321	1.68747	3.35e-16	1.19e-14	Peak_19595	Intergenic	-3582	NM_001080815	Gipr	protein-coding
22249	chr16	37916170	37916570	401	*	5.69811	6.34141	4.50746	1.68723	5.17e-10	7.15e-09	Peak_9316	promoter-TSS (NM_153394)	-126	NM_153394	Gpr156	protein-coding
44722	chr6	72655363	72655763	401	*	5.56314	6.2157	4.33896	1.68718	1.99e-08	2.08e-07	Peak_18691	intron (NM_009332, intron 3 of 11)	25732	NR_040421	Gm15401	ncRNA
4817	chr10	42614008	42614408	401	*	5.86718	6.50614	4.69191	1.68704	8.27e-11	1.3e-09	Peak_2004	Intergenic	-30618	NM_152229	Nr2e1	protein-coding
8994	chr11	72314154	72314554	401	*	5.49437	6.14214	4.28767	1.68645	7.98e-09	8.94e-08	Peak_3763	promoter-TSS (NM_001099688)	-90	NM_001099688	Fbxo39	protein-coding
7641	chr11	29393649	29394049	401	*	7.80186	8.44017	6.62885	1.68542	4.81e-11	7.89e-10	Peak_3170	intron (NM_001363369, intron 2 of 28)	20191	NM_001363368	Ccdc88a	protein-coding
38186	chr4	107652580	107652980	401	*	7.08669	7.70879	5.96918	1.68533	4.3e-20	2.5e-18	Peak_16013	Intergenic	30809	NR_151717	Dmrtb1	protein-coding
56924	chrX	102933996	102934396	401	*	6.43115	7.06547	5.27206	1.68499	1.35e-11	2.42e-10	Peak_23731	promoter-TSS (NR_026596)	27	NR_026596	Gm5126	ncRNA
54195	chr9	60521872	60522272	401	*	5.74697	6.38783	4.56496	1.68488	1.47e-10	2.22e-09	Peak_22613	Intergenic	-11037	NM_001040426	Thsd4	protein-coding
15307	chr13	54788935	54789335	401	*	9.3248	9.94169	8.22454	1.68418	1.33e-33	3.25e-31	Peak_6456	promoter-TSS (NM_028841)	-270	NM_028841	Tspan17	protein-coding
18057	chr14	73138512	73138912	401	*	9.74798	10.3607	8.66148	1.68414	2.95e-66	7.13e-63	Peak_7585	Intergenic	-3798	NM_001170694	Rcbtb2	protein-coding
43215	chr5	142974643	142975043	401	*	8.32918	8.95449	7.2009	1.68376	3.89e-17	1.57e-15	Peak_18018	Intergenic	14488	NM_007984	Fscn1	protein-coding
24304	chr17	32688096	32688496	401	*	6.167	6.79961	5.01382	1.68359	2.74e-13	6.38e-12	Peak_10152	intron (NM_134127, intron 2 of 12)	2637	NM_134127	Cyp4f15	protein-coding
18737	chr15	6386436	6386836	401	*	5.99948	6.63965	4.81995	1.68354	4.13e-10	5.79e-09	Peak_7885	promoter-TSS (NM_001310446)	-112	NM_023118	Dab2	protein-coding
32989	chr2	157424026	157424426	401	*	6.29688	6.92711	5.15187	1.68317	3.6e-14	9.61e-13	Peak_13886	promoter-TSS (NM_009271)	-67	NM_009271	Src	protein-coding
32466	chr2	131056057	131056457	401	*	6.84602	7.47142	5.7174	1.68217	1.04e-17	4.55e-16	Peak_13678	non-coding (NR_136922, exon 6 of 22)	7557	NR_136922	Adam33	protein-coding
23563	chr17	17910051	17910451	401	*	7.21321	7.84242	6.0717	1.68175	5.69e-14	1.47e-12	Peak_9892	Intergenic	22427	NM_008039	Fpr2	protein-coding
39575	chr4	143389232	143389632	401	*	5.80721	6.44688	4.62943	1.68154	6.48e-11	1.04e-09	Peak_16567	Intergenic	-5009	NM_031377	Pramel1	protein-coding
54797	chr9	78378380	78378780	401	*	6.85995	7.48956	5.71708	1.68105	4.44e-13	1.01e-11	Peak_22892	promoter-TSS (NM_026480)	8	NM_026480	Ooep	protein-coding
36000	chr3	123235969	123236369	401	*	6.05953	6.69802	4.88589	1.68027	2.22e-10	3.26e-09	Peak_15127	promoter-TSS (NM_080451)	-20	NM_080451	Synpo2	protein-coding
38346	chr4	116734982	116735382	401	*	6.57498	7.20843	5.4189	1.67936	6.52e-12	1.23e-10	Peak_16083	intron (NM_146151, intron 1 of 10)	14227	NM_146151	Tesk2	protein-coding
48117	chr7	67533705	67534105	401	*	6.78362	7.43893	5.54928	1.67916	7.54e-08	7.06e-07	Peak_20040	intron (NM_175124, intron 7 of 9)	111331	NM_175124	Lrrc28	protein-coding
520	chr1	42693872	42694272	401	*	5.83618	6.47501	4.66132	1.67902	3.35e-10	4.78e-09	Peak_185	intron (NR_027826, intron 1 of 3)	753	NR_027826	Pantr1	ncRNA
8653	chr11	62148444	62148844	401	*	8.54708	9.16216	7.45278	1.67885	2.83e-38	1.1e-35	Peak_3611	intron (NM_001029936, intron 7 of 12)	71620	NM_001029936	Specc1	protein-coding
53093	chr9	20410401	20410801	401	*	5.63513	6.29247	4.3933	1.67868	1.17e-07	1.05e-06	Peak_22096	Intergenic	-25443	NM_001004190	Zfp560	protein-coding
45031	chr6	88242570	88242970	401	*	6.15181	6.79403	4.96501	1.67849	1.85e-09	2.33e-08	Peak_18816	Intergenic	20502	NM_019964	Dnajb8	protein-coding
31395	chr2	74681644	74682044	401	*	7.27148	7.89393	6.15282	1.67829	3.2e-17	1.31e-15	Peak_13199	promoter-TSS (NM_008273)	-479	NM_008273	Hoxd11	protein-coding
2733	chr1	155244092	155244492	401	*	6.01454	6.6567	4.82791	1.67828	3.17e-09	3.83e-08	Peak_1110	5' UTR (NM_001370865, exon 1 of 10)	240	NM_001370865	BC034090	protein-coding
31635	chr2	90885694	90886094	401	*	6.64772	7.27754	5.5041	1.6782	1.62e-14	4.54e-13	Peak_13337	5' UTR (NM_026161, exon 1 of 2)	108	NM_026161	C1qtnf4	protein-coding
20501	chr15	85625674	85626074	401	*	6.64699	7.28055	5.49055	1.67817	3e-12	5.95e-11	Peak_8593	Intergenic	-44053	NM_009528	Wnt7b	protein-coding
24832	chr17	47186246	47186646	401	*	7.1932	7.83358	6.0129	1.67721	6.44e-10	8.76e-09	Peak_10373	intron (NM_001097623, intron 3 of 19)	-43784	NM_172622	Trerf1	protein-coding
8618	chr11	61563975	61564375	401	*	7.49784	8.19751	6.08612	1.67714	1.49e-05	8.66e-05	Peak_3593	intron (NM_001362586, intron 1 of 11)	15512	NM_001362587	Epn2	protein-coding
55457	chr9	110245888	110246288	401	*	8.62597	9.24378	7.52269	1.67643	3.52e-24	3.53e-22	Peak_23163	intron (NM_013884, intron 1 of 4)	2305	NM_013884	Cspg5	protein-coding
46499	chr6	145048271	145048671	401	*	4.83402	5.5475	3.36108	1.67576	3.24e-05	0.000174193	Peak_19438	intron (NM_007532, intron 1 of 10)	341	NM_001024468	Bcat1	protein-coding
263	chr1	35869711	35870111	401	*	6.0733	6.73689	4.80789	1.67568	4.72e-07	3.76e-06	Peak_98	Intergenic	-198489	NM_015818	Hs6st1	protein-coding
5118	chr10	60830395	60830795	401	*	6.53497	7.16005	5.40744	1.67437	3.55e-15	1.09e-13	Peak_2147	intron (NM_001359273, intron 1 of 15)	986	NM_029770	Unc5b	protein-coding
44865	chr6	84640642	84641042	401	*	7.44673	8.07325	6.31432	1.67413	8.08e-16	2.74e-14	Peak_18758	intron (NM_177077, intron 20 of 21)	-46934	NM_001177713	Cyp26b1	protein-coding
16211	chr13	107449588	107449988	401	*	5.74725	6.39169	4.55253	1.67412	8.92e-09	9.92e-08	Peak_6830	Intergenic	-20034	NR_045083	AI197445	ncRNA
69	chr1	13125936	13126336	401	*	5.95925	6.59284	4.80269	1.67379	1.47e-11	2.63e-10	Peak_24	intron (NM_001081209, intron 1 of 7)	1027	NM_001081209	Prdm14	protein-coding
37292	chr4	44704336	44704736	401	*	8.80504	9.41881	7.715	1.67379	9.31e-33	2.05e-30	Peak_15652	non-coding (NR_073462, exon 1 of 1)	1736	NR_073462	5730488B01Rik	ncRNA
15764	chr13	83738602	83739002	401	*	5.99294	6.6305	4.82257	1.67349	8.2e-11	1.29e-09	Peak_6634	promoter-TSS (NR_029545)	-12	NR_029545	Mir9-2	ncRNA
521	chr1	42696378	42696778	401	*	6.23862	6.86705	5.09978	1.67189	5.2e-13	1.17e-11	Peak_186	5' UTR (NM_008900, exon 1 of 1)	810	NM_008900	Pou3f3	protein-coding
9972	chr11	96332148	96332548	401	*	5.32199	5.97474	4.09712	1.67059	5.7e-08	5.46e-07	Peak_4206	intron (NM_001079869, intron 1 of 3)	9222	NM_001079869	Hoxb3	protein-coding
56397	chrX	41439053	41439453	401	*	6.31746	6.94413	5.18454	1.66926	1.87e-14	5.18e-13	Peak_23552	intron (NM_001358361, intron 3 of 16)	37952	NR_104053	Gria3	protein-coding
2754	chr1	155904785	155905185	401	*	5.79909	6.43363	4.63923	1.66869	7.74e-11	1.22e-09	Peak_1122	intron (NM_001039184, intron 22 of 37)	68270	NM_001039184	Cep350	protein-coding
44392	chr6	54566197	54566597	401	*	7.62545	8.24343	6.5216	1.66774	1.35e-20	8.32e-19	Peak_18531	promoter-TSS (NM_027268)	-15	NM_027268	Scrn1	protein-coding
53929	chr9	52059739	52060139	401	*	5.93472	6.60574	4.64069	1.66699	1.83e-06	1.3e-05	Peak_22490	intron (NM_001104617, intron 1 of 10)	-11234	NR_023357	Gm6981	pseudo
17592	chr14	57361479	57361879	401	*	5.45085	6.09494	4.25738	1.66642	8.75e-09	9.73e-08	Peak_7397	intron (NM_030004, intron 3 of 7)	36804	NM_030004	Cryl1	protein-coding
43584	chr6	5390161	5390561	401	*	5.96414	6.59666	4.81127	1.6664	8.82e-11	1.38e-09	Peak_18179	promoter-TSS (NM_001355662)	-49	NM_001355662	Asb4	protein-coding
48890	chr7	100288404	100288804	401	*	6.81164	7.43425	5.69243	1.66602	1.04e-14	3.01e-13	Peak_20347	intron (NM_177161, intron 1 of 12)	3084	NM_177161	P4ha3	protein-coding
51048	chr8	68206752	68207152	401	*	5.89605	6.5325	4.72953	1.66535	8.26e-10	1.1e-08	Peak_21251	Intergenic	-69576	NM_028182	Sh2d4a	protein-coding
53596	chr9	42995270	42995670	401	*	7.81075	8.42591	6.71619	1.66407	2.4e-23	2.19e-21	Peak_22324	intron (NM_001359232, intron 22 of 40)	-51099	NM_175481	Grik4	protein-coding
8867	chr11	69552725	69553125	401	*	5.56035	6.22868	4.27675	1.66389	1.64e-06	1.18e-05	Peak_3712	Intergenic	-3817	NM_001081330	Dnah2	protein-coding
50101	chr7	141973240	141973640	401	*	5.56377	6.21892	4.33009	1.66309	2.54e-07	2.14e-06	Peak_20858	intron (NM_001009929, intron 1 of 19)	-18739	NR_037291	Mir3104	ncRNA
12408	chr12	71294429	71294829	401	*	7.89808	8.51502	6.79764	1.66306	4.44e-20	2.57e-18	Peak_5141	Intergenic	-15255	NM_021532	Dact1	protein-coding
41247	chr5	75150473	75150873	401	*	5.84683	6.47906	4.69493	1.66298	3.76e-11	6.31e-10	Peak_17252	Intergenic	-1578	NR_144636	Pdgfra	protein-coding
48328	chr7	75715026	75715426	401	*	9.03142	9.70462	7.72883	1.66211	2.32e-06	1.61e-05	Peak_20124	intron (NM_029332, intron 17 of 36)	-133112	NM_001122780	Klhl25	protein-coding
15010	chr13	46159432	46159832	401	*	6.80565	7.57411	5.05203	1.66179	0.000178189	0.000800128	Peak_6330	Intergenic	-114089	NM_001005422	Stmnd1	protein-coding
5025	chr10	58812147	58812547	401	*	6.37561	6.99947	5.25217	1.66163	1.5e-13	3.61e-12	Peak_2099	Intergenic	-1012	NM_172788	Sh3rf3	protein-coding
30008	chr2	23172302	23172702	401	*	7.03926	7.66447	5.91132	1.66139	2.08e-13	4.92e-12	Peak_12588	intron (NM_013771, intron 5 of 18)	15997	NM_013771	Yme1l1	protein-coding
14800	chr13	41406481	41406881	401	*	6.0572	6.68843	4.90876	1.66091	1.1e-11	2e-10	Peak_6238	intron (NM_001111324, intron 2 of 7)	-47680	NM_017464	Nedd9	protein-coding
46195	chr6	134220458	134220858	401	*	5.78823	6.45955	4.49298	1.66031	2.93e-06	1.99e-05	Peak_19319	intron (NM_007961, intron 2 of 7)	-175671	NM_025778	Bcl2l14	protein-coding
49974	chr7	139914380	139914780	401	*	7.60632	8.23767	6.45746	1.65974	5.25e-11	8.56e-10	Peak_20797	intron (NM_177261, intron 9 of 30)	19884	NM_177261	Kndc1	protein-coding
29556	chr2	5097803	5098203	401	*	5.57067	6.21075	4.39142	1.65834	1.16e-09	1.51e-08	Peak_12409	Intergenic	-33886	NM_001356487	Optn	protein-coding
44200	chr6	48763556	48763956	401	*	7.47079	8.08613	6.37565	1.6583	1.99e-21	1.36e-19	Peak_18431	TTS (NM_031247)	7095	NM_031247	Gimap3	protein-coding
23837	chr17	26837055	26837455	401	*	8.20776	8.82486	7.1068	1.65822	1.53e-18	7.35e-17	Peak_9965	Intergenic	4310	NM_008700	Nkx2-5	protein-coding
40719	chr5	41762396	41762796	401	*	7.01271	7.63315	5.90072	1.65813	4.24e-15	1.29e-13	Peak_17015	intron (NM_007524, intron 1 of 1)	1624	NM_007524	Nkx3-2	protein-coding
39759	chr4	150048485	150048885	401	*	8.7265	9.33708	7.64682	1.65781	8.52e-31	1.6e-28	Peak_16637	Intergenic	-19769	NR_029751	Mir34a	ncRNA
32614	chr2	144330967	144331367	401	*	7.48186	8.09747	6.3858	1.65757	1.45e-22	1.18e-20	Peak_13738	intron (NM_026924, intron 1 of 3)	195	NM_152947	Ovol2	protein-coding
5408	chr10	74994295	74994695	401	*	7.41764	8.03951	6.30088	1.65756	4.1e-14	1.09e-12	Peak_2281	intron (NM_001358848, intron 2 of 2)	27264	NM_001358848	Gnaz	protein-coding
31387	chr2	74066638	74067038	401	*	5.97042	6.60558	4.80842	1.65664	7.77e-10	1.04e-08	Peak_13192	Intergenic	-155512	NM_001301722	Atp5g3	protein-coding
1731	chr1	93115072	93115472	401	*	8.00537	8.63488	6.86281	1.65607	2.05e-11	3.57e-10	Peak_686	Intergenic	-13398	NM_001110315	Kif1a	protein-coding
37919	chr4	89294598	89294998	401	*	8.38604	9.0016	7.29013	1.65527	5.62e-20	3.2e-18	Peak_15904	promoter-TSS (NR_132431)	-179	NM_009877	Cdkn2a	protein-coding
30936	chr2	58481353	58481753	401	*	8.21647	8.83429	7.11316	1.65509	2.45e-17	1.02e-15	Peak_12977	intron (NM_001355048, intron 3 of 10)	79857	NM_001355049	Acvr1	protein-coding
38468	chr4	120282464	120282864	401	*	8.24993	8.86245	7.16395	1.65437	3.36e-25	3.81e-23	Peak_16126	intron (NM_194060, intron 1 of 1)	4597	NM_194060	Foxo6	protein-coding
36426	chr3	144330596	144330996	401	*	6.63648	7.28694	5.41999	1.65379	1.49e-07	1.32e-06	Peak_15309	Intergenic	-125541	NM_010723	Lmo4	protein-coding
31931	chr2	104867284	104867684	401	*	6.62833	7.27024	5.44261	1.65315	1.66e-08	1.76e-07	Peak_13462	Intergenic	-17634	NM_178695	Prrg4	protein-coding
12446	chr12	72945252	72945652	401	*	5.25685	5.903	4.05597	1.65255	4.98e-08	4.82e-07	Peak_5164	TTS (NM_011384)	5570	NM_011384	Six6	protein-coding
3804	chr1	192190512	192190912	401	*	6.82697	7.44908	5.70942	1.6519	1.84e-13	4.39e-12	Peak_1564	promoter-TSS (NM_010600)	-65	NM_001038607	Kcnh1	protein-coding
44691	chr6	72234263	72234663	401	*	6.07641	6.71223	4.91211	1.65171	2.39e-09	2.95e-08	Peak_18680	exon (NM_153778, exon 1 of 3)	1114	NM_153778	Atoh8	protein-coding
54332	chr9	63151109	63151509	401	*	5.87108	6.51779	4.66819	1.65036	6.6e-08	6.25e-07	Peak_22671	Intergenic	-2348	NM_001163758	Skor1	protein-coding
17177	chr14	46578118	46578518	401	*	8.66266	9.2745	7.57888	1.6501	3.18e-23	2.86e-21	Peak_7234	Intergenic	-2467	NR_046459	Rubie	ncRNA
25860	chr17	86300898	86301298	401	*	6.65576	7.27967	5.5322	1.65005	7.84e-13	1.7e-11	Peak_10807	intron (NM_011104, intron 1 of 14)	-13920	NR_045435	2010106C02Rik	ncRNA
47143	chr7	25412994	25413394	401	*	6.78369	7.40092	5.68233	1.6499	4.56e-16	1.6e-14	Peak_19654	promoter-TSS (NM_153576)	-308	NM_153576	Cxcl17	protein-coding
4283	chr10	20398179	20398579	401	*	6.70651	7.3316	5.57896	1.6495	1.02e-11	1.87e-10	Peak_1762	3' UTR (NM_013875, exon 13 of 13)	50560	NM_027930	Mtfr2	protein-coding
50853	chr8	40423543	40423943	401	*	9.45013	10.0548	8.38928	1.64909	8.45e-58	1.13e-54	Peak_21174	promoter-TSS (NM_178395)	-72	NM_178395	Zdhhc2	protein-coding
12551	chr12	75905353	75905753	401	*	5.95772	6.5969	4.78166	1.64866	9.45e-09	1.04e-07	Peak_5208	intron (NM_001005510, intron 13 of 115)	-3550	NR_039560	Mir5101	ncRNA
25864	chr17	86394182	86394582	401	*	5.97519	6.60302	4.83839	1.6486	7.04e-11	1.12e-09	Peak_10811	intron (NM_011104, intron 2 of 14)	-107204	NR_045435	2010106C02Rik	ncRNA
40586	chr5	34989451	34989851	401	*	6.90742	7.53451	5.77313	1.64779	5.52e-11	8.97e-10	Peak_16966	intron (NM_173402, intron 3 of 16)	-9427	NM_001163512	Rgs12	protein-coding
18171	chr14	76165183	76165583	401	*	6.97531	7.612	5.80799	1.64724	3.4e-09	4.09e-08	Peak_7634	Intergenic	54492	NM_013745	Nufip1	protein-coding
23107	chr16	94125498	94125898	401	*	6.97568	7.59037	5.88262	1.64691	1.46e-19	7.87e-18	Peak_9687	exon (NM_011377, exon 11 of 11)	40438	NM_011377	Sim2	protein-coding
50861	chr8	40634590	40634990	401	*	6.09612	6.7319	4.93198	1.64663	3.9e-09	4.65e-08	Peak_21178	promoter-TSS (NM_001040699)	2	NM_001040699	Mtmr7	protein-coding
53315	chr9	32394831	32395231	401	*	8.07719	8.6912	6.98637	1.64653	4.2e-19	2.16e-17	Peak_22198	intron (NM_001168354, intron 1 of 1)	1046	NM_001168354	Kcnj1	protein-coding
1613	chr1	90628527	90628927	401	*	5.51706	6.20408	4.15876	1.64644	1.57e-05	9.04e-05	Peak_628	Intergenic	25302	NM_133805	Cops8	protein-coding
18629	chr14	121961254	121961654	401	*	8.46699	9.07923	7.38194	1.64626	2.18e-22	1.72e-20	Peak_7839	intron (NM_183031, intron 1 of 1)	3739	NM_183031	Gpr183	protein-coding
40798	chr5	53213643	53214043	401	*	6.97492	7.58933	5.88281	1.64607	1.43e-18	6.92e-17	Peak_17047	promoter-TSS (NM_172710)	-391	NM_172710	Sel1l3	protein-coding
9386	chr11	79366273	79366673	401	*	7.86337	8.4785	6.76891	1.64472	3.12e-17	1.28e-15	Peak_3925	intron (NM_010897, intron 1 of 57)	26581	NM_010897	Nf1	protein-coding
12760	chr12	81512466	81512866	401	*	6.70865	7.32521	5.60951	1.64431	1.38e-15	4.5e-14	Peak_5298	intron (NM_025292, intron 1 of 3)	20245	NM_001309847	Gm20498	protein-coding
6059	chr10	90981683	90982083	401	*	5.74797	6.3946	4.54535	1.6443	1.21e-07	1.09e-06	Peak_2532	Intergenic	100860	NM_009684	Apaf1	protein-coding
18775	chr15	7129357	7129757	401	*	7.18023	7.79421	6.08951	1.6436	1.53e-17	6.53e-16	Peak_7901	promoter-TSS (NM_001113386)	-15	NM_001113386	Lifr	protein-coding
6542	chr10	116727966	116728366	401	*	4.99254	5.65973	3.71333	1.64334	2.83e-06	1.93e-05	Peak_2737	intron (NR_045345, intron 1 of 2)	1011	NR_045345	1700030O20Rik	ncRNA
52684	chr8	123892037	123892437	401	*	8.52791	9.13892	7.44682	1.6432	7.36e-23	6.31e-21	Peak_21900	exon (NM_001272041, exon 7 of 8)	2538	NM_009606	Acta1	protein-coding
48880	chr7	100005809	100006209	401	*	7.16469	7.78266	6.06088	1.6428	2.04e-14	5.62e-13	Peak_20341	promoter-TSS (NM_133709)	-395	NM_133709	Chrdl2	protein-coding
37426	chr4	47818775	47819175	401	*	5.41178	6.07453	4.14955	1.64265	1.83e-06	1.3e-05	Peak_15706	Intergenic	-226330	NM_015743	Nr4a3	protein-coding
25801	chr17	84511820	84512220	401	*	7.4989	8.10972	6.41845	1.64257	2.31e-21	1.56e-19	Peak_10772	intron (NM_001357986, intron 1 of 29)	125	NM_001357987	Plekhh2	protein-coding
5036	chr10	59455156	59455556	401	*	5.78781	6.45007	4.52744	1.64241	1.79e-06	1.27e-05	Peak_2105	intron (NM_001033259, intron 5 of 7)	-13577	NM_010959	Oit3	protein-coding
614	chr1	50927305	50927705	401	*	6.62758	7.24718	5.51835	1.64222	1.72e-13	4.12e-12	Peak_220	promoter-TSS (NM_019790)	-18	NM_019790	Tmeff2	protein-coding
52126	chr8	109957145	109957545	401	*	7.24963	7.86671	6.14877	1.64141	1.11e-14	3.18e-13	Peak_21687	intron (NM_028584, intron 2 of 2)	4860	NM_028584	Marveld3	protein-coding
30824	chr2	49335528	49335928	401	*	7.70132	8.32171	6.58949	1.64119	3.31e-13	7.63e-12	Peak_12912	Intergenic	89828	NM_001290656	Mbd5	protein-coding
36933	chr4	24966501	24966901	401	*	5.52524	6.16221	4.35693	1.64113	4e-09	4.75e-08	Peak_15514	Intergenic	-6718	NM_030733	Gpr63	protein-coding
24840	chr17	47291213	47291613	401	*	5.4705	6.11334	4.28149	1.63983	5.2e-08	5.01e-07	Peak_10379	intron (NM_172622, intron 2 of 16)	61183	NM_172622	Trerf1	protein-coding
42083	chr5	115429844	115430244	401	*	6.11771	6.75085	4.9627	1.63885	4.13e-10	5.79e-09	Peak_17580	intron (NM_008629, intron 2 of 14)	359	NM_008629	Msi1	protein-coding
12957	chr12	85913130	85913530	401	*	5.85936	6.49875	4.68254	1.63838	1.54e-08	1.64e-07	Peak_5380	intron (NM_001364627, intron 19 of 31)	88410	NM_001364627	Ttll5	protein-coding
53608	chr9	43211075	43211475	401	*	5.45642	6.09444	4.28443	1.63786	5.68e-09	6.53e-08	Peak_22336	Intergenic	-5520	NM_011139	Pou2f3	protein-coding
47890	chr7	49677133	49677533	401	*	6.15029	6.77599	5.02069	1.63612	2.49e-10	3.62e-09	Peak_19960	Intergenic	-40498	NM_001005232	Dbx1	protein-coding
56572	chrX	56731380	56731780	401	*	6.14061	6.76742	5.00726	1.63487	5.17e-11	8.43e-10	Peak_23606	promoter-TSS (NM_010211)	-181	NM_010211	Fhl1	protein-coding
36718	chr4	8238852	8239252	401	*	7.80598	8.41287	6.73815	1.63485	2.26e-25	2.64e-23	Peak_15431	promoter-TSS (NM_007592)	-11	NM_007592	Car8	protein-coding
14160	chr13	17772363	17772763	401	*	7.68856	8.29638	6.61771	1.63381	2.74e-24	2.77e-22	Peak_5949	exon (NM_027118, exon 2 of 14)	25090	NR_035412	Mir466i	ncRNA
34310	chr3	52140140	52140540	401	*	6.04281	6.68253	4.86486	1.6338	4.82e-08	4.67e-07	Peak_14417	Intergenic	-35334	NM_001004176	Maml3	protein-coding
28126	chr19	10296785	10297185	401	*	5.19573	5.91319	3.70456	1.63264	7.41e-05	0.000364264	Peak_11743	intron (NM_198114, intron 1 of 19)	7892	NM_198114	Dagla	protein-coding
40855	chr5	62909219	62909619	401	*	7.9861	8.59515	6.91133	1.63165	6.14e-21	3.96e-19	Peak_17068	Intergenic	97763	NM_001170705	Dthd1	protein-coding
42799	chr5	135106630	135107030	401	*	8.30941	8.91771	7.23701	1.631	1.2e-20	7.47e-19	Peak_17868	promoter-TSS (NM_021455)	-61	NR_152881	Mlxipl	protein-coding
50641	chr8	27206830	27207230	401	*	6.44806	7.06497	5.34773	1.6309	2.36e-14	6.45e-13	Peak_21084	Intergenic	-4483	NM_029674	Got1l1	protein-coding
26551	chr18	37685070	37685470	401	*	5.34556	5.99003	4.15072	1.63087	8.52e-08	7.89e-07	Peak_11093	promoter-TSS (NM_033587)	33	NM_033587	Pcdhga4	protein-coding
6513	chr10	115786759	115787159	401	*	7.32914	7.93969	6.24956	1.63045	2.2e-20	1.31e-18	Peak_2729	Intergenic	-30325	NM_146010	Tspan8	protein-coding
36939	chr4	31941532	31941932	401	*	6.13645	6.8041	4.85547	1.63032	4.12e-06	2.71e-05	Peak_15518	Intergenic	-22375	NM_009316	Map3k7	protein-coding
23629	chr17	23645194	23645594	401	*	6.79698	7.4133	5.69857	1.62978	1.66e-14	4.63e-13	Peak_9911	promoter-TSS (NM_001320258)	-125	NM_001320258	Mmp25	protein-coding
1240	chr1	74900645	74901045	401	*	5.73317	6.37231	4.55725	1.62977	1.09e-08	1.19e-07	Peak_464	promoter-TSS (NR_029876)	-124	NR_029876	Mir375	ncRNA
22175	chr16	34573449	34573849	401	*	6.81009	7.42311	5.7225	1.62964	3.19e-15	9.89e-14	Peak_9289	Intergenic	-59622	NM_177357	Kalrn	protein-coding
44861	chr6	84587465	84587865	401	*	7.58237	8.19156	6.50715	1.6295	3.4e-22	2.61e-20	Peak_18754	intron (NM_175475, intron 2 of 6)	6145	NM_175475	Cyp26b1	protein-coding
28266	chr19	12457358	12457758	401	*	5.80434	6.449	4.60882	1.62936	2.57e-07	2.16e-06	Peak_11805	Intergenic	-3212	NM_010821	Mpeg1	protein-coding
10833	chr11	110448322	110448722	401	*	5.98755	6.61059	4.86691	1.62921	4.04e-11	6.73e-10	Peak_4539	intron (NM_001356345, intron 1 of 10)	-29993	NM_001356347	Map2k6	protein-coding
41270	chr5	76543169	76543569	401	*	8.23607	8.84287	7.16848	1.62877	2.73e-22	2.12e-20	Peak_17264	intron (NM_001359372, intron 6 of 18)	14011	NM_001359373	Exoc1	protein-coding
29458	chr19	59889272	59889672	401	*	7.34801	7.96059	6.26183	1.6285	2.68e-15	8.41e-14	Peak_12364	Intergenic	53892	NM_001033172	Rab11fip2	protein-coding
7549	chr11	22163798	22164198	401	*	6.70008	7.3186	5.59448	1.62838	5.77e-12	1.1e-10	Peak_3137	intron (NM_153078, intron 7 of 24)	122797	NM_153078	Ehbp1	protein-coding
32998	chr2	157943728	157944128	401	*	6.65543	7.27307	5.55272	1.62837	2.48e-13	5.82e-12	Peak_13891	exon (NM_198627, exon 4 of 4)	29275	NM_198627	Vstm2l	protein-coding
11835	chr12	24856374	24856774	401	*	7.16349	7.77563	6.07875	1.62819	1.3e-15	4.27e-14	Peak_4919	intron (NM_026037, intron 1 of 12)	24975	NM_001083341	Mboat2	protein-coding
26589	chr18	38080389	38080789	401	*	5.00842	5.66929	3.75334	1.62778	1.92e-06	1.36e-05	Peak_11113	Intergenic	-81620	NM_001205336	Arap3	protein-coding
51054	chr8	68822712	68823112	401	*	6.22943	6.8536	5.10495	1.62691	1.21e-10	1.85e-09	Peak_21255	intron (NM_027590, intron 16 of 16)	28983	NM_001359129	Ints10	protein-coding
9514	chr11	83417077	83417477	401	*	5.94845	6.57108	4.82917	1.62617	7.98e-11	1.26e-09	Peak_3992	intron (NM_001013386, intron 2 of 3)	7205	NM_001013386	Rasl10b	protein-coding
51528	chr8	84338676	84339076	401	*	5.86951	6.50195	4.71694	1.6259	4.5e-09	5.29e-08	Peak_21430	Intergenic	-68474	NM_001294281	Ccdc130	protein-coding
17458	chr14	54435491	54435891	401	*	7.54881	8.16183	6.46123	1.62531	4.91e-15	1.48e-13	Peak_7340	intron (NM_008608, intron 1 of 9)	4093	NM_008608	Mmp14	protein-coding
760	chr1	54194502	54194902	401	*	6.33004	6.94651	5.23116	1.62516	7.78e-13	1.69e-11	Peak_283	intron (NM_001001883, intron 1 of 28)	332	NM_001001883	Hecw2	protein-coding
10912	chr11	114786346	114786746	401	*	6.25726	6.88601	5.11732	1.6246	1.84e-09	2.31e-08	Peak_4572	exon (NM_001102615, exon 13 of 20)	9346	NM_028055	Btbd17	protein-coding
5778	chr10	80844002	80844402	401	*	6.63606	7.25199	5.53896	1.62409	3.36e-13	7.73e-12	Peak_2429	promoter-TSS (NM_001013758)	-163	NM_001013758	Lingo3	protein-coding
28335	chr19	16327997	16328397	401	*	6.93109	7.57098	5.75253	1.62316	8.92e-08	8.24e-07	Peak_11836	intron (NM_008139, intron 3 of 6)	-13193	NR_105832	Mir496b	ncRNA
37571	chr4	58235805	58236205	401	*	6.65216	7.27423	5.53476	1.62202	1.28e-10	1.95e-09	Peak_15764	Intergenic	-29409	NM_022814	Svep1	protein-coding
33767	chr3	8635117	8635517	401	*	8.76271	9.36845	7.69852	1.62169	4.94e-22	3.71e-20	Peak_14199	Intergenic	7266	NR_153352	Gm32496	ncRNA
11562	chr12	5119716	5120116	401	*	8.50977	9.11878	7.4351	1.62138	3.69e-17	1.5e-15	Peak_4822	intron (NM_001164493, intron 5 of 13)	202563	NM_001362349	Atad2b	protein-coding
16301	chr13	111043632	111044032	401	*	8.73393	9.33917	7.67131	1.61977	1.46e-21	1.02e-19	Peak_6867	Intergenic	-139986	NR_131194	4930526H09Rik	ncRNA
53962	chr9	54501141	54501541	401	*	6.05103	6.6846	4.8945	1.61963	2.21e-08	2.29e-07	Peak_22505	intron (NM_172771, intron 1 of 43)	285	NM_172771	Dmxl2	protein-coding
12691	chr12	79831451	79831851	401	*	6.27951	6.90406	5.15381	1.61895	7e-10	9.47e-09	Peak_5271	Intergenic	93082	NR_131075	9430078K24Rik	ncRNA
19255	chr15	44748304	44748704	401	*	9.09666	9.69586	8.05311	1.61873	4.72e-37	1.62e-34	Peak_8101	promoter-TSS (NM_001358583)	168	NM_001285840	Sybu	protein-coding
12120	chr12	44329881	44330281	401	*	5.32458	5.9642	4.14694	1.61828	6.04e-08	5.76e-07	Peak_5038	intron (NM_176930, intron 1 of 30)	1196	NM_001146031	Nrcam	protein-coding
39662	chr4	148804029	148804429	401	*	5.04825	5.69838	3.83295	1.61822	1.09e-06	8.09e-06	Peak_16595	promoter-TSS (NM_001159344)	-163	NM_001159344	Casz1	protein-coding
38821	chr4	130264728	130265128	401	*	6.86976	7.47723	5.80005	1.61765	2.63e-18	1.22e-16	Peak_16283	intron (NM_001356465, intron 2 of 9)	6506	NM_001356465	Serinc2	protein-coding
20154	chr15	79516156	79516556	401	*	8.16066	8.76184	7.11088	1.61741	3.8e-29	6.34e-27	Peak_8469	promoter-TSS (NM_134090)	-52	NM_134090	Kdelr3	protein-coding
43989	chr6	38636735	38637135	401	*	7.80852	8.41137	6.75349	1.61722	5.25e-25	5.83e-23	Peak_18352	exon (NM_001033171, exon 1 of 5)	304	NM_001033171	Klrg2	protein-coding
21153	chr15	102052036	102052436	401	*	5.65731	6.28958	4.50532	1.61693	2.66e-08	2.71e-07	Peak_8849	Intergenic	-21537	NM_145625	Eif4b	protein-coding
36938	chr4	31937529	31937929	401	*	5.56844	6.19843	4.42426	1.61691	2.82e-09	3.44e-08	Peak_15517	Intergenic	-26378	NM_009316	Map3k7	protein-coding
20702	chr15	94628819	94629219	401	*	6.43169	7.04512	5.34275	1.61624	5.15e-13	1.15e-11	Peak_8670	promoter-TSS (NM_178789)	-166	NM_178789	Tmem117	protein-coding
27978	chr19	6531175	6531575	401	*	6.69781	7.30842	5.61799	1.616	6.15e-15	1.82e-13	Peak_11687	exon (NM_001205234, exon 23 of 23)	11695	NM_009203	Slc22a12	protein-coding
1940	chr1	120596740	120597140	401	*	5.60731	6.23564	4.4688	1.61503	8.38e-09	9.35e-08	Peak_776	Intergenic	-5547	NM_010133	En1	protein-coding
37000	chr4	32481613	32482013	401	*	8.00242	8.6049	6.94853	1.6149	1.38e-22	1.13e-20	Peak_15546	intron (NM_001109661, intron 1 of 4)	64378	NM_001109661	Bach2	protein-coding
28854	chr19	41206752	41207152	401	*	8.71122	9.32125	7.63328	1.6148	2.15e-15	6.8e-14	Peak_12089	promoter-TSS (NM_011904)	-178	NM_011904	Tll2	protein-coding
14570	chr13	32179760	32180160	401	*	7.62946	8.236	6.56271	1.6145	6.86e-18	3.06e-16	Peak_6124	intron (NM_146041, intron 4 of 10)	158584	NM_146041	Gmds	protein-coding
33376	chr2	168050337	168050737	401	*	6.56342	7.17778	5.47144	1.61444	2.16e-13	5.1e-12	Peak_14042	Intergenic	-30467	NM_021409	Pard6b	protein-coding
48389	chr7	79129870	79130270	401	*	5.67215	6.29983	4.53587	1.61392	4.31e-09	5.08e-08	Peak_20151	intron (NM_178255, intron 1 of 4)	948	NM_178255	Hapln3	protein-coding
14567	chr13	31808115	31808515	401	*	7.81863	8.42569	6.7502	1.61272	1.22e-16	4.58e-15	Peak_6123	exon (NM_008592, exon 1 of 1)	1669	NM_008592	Foxc1	protein-coding
24689	chr17	44557223	44557623	401	*	8.48889	9.09958	7.40883	1.61238	1.5e-14	4.25e-13	Peak_10309	intron (NR_073425, intron 5 of 5)	178753	NM_001271631	Runx2	protein-coding
18714	chr15	5169960	5170360	401	*	5.97738	6.61067	4.82183	1.61223	2.84e-08	2.87e-07	Peak_7876	intron (NM_001013367, intron 5 of 8)	-15330	NM_001355620	Ttc33	protein-coding
43407	chr5	148265194	148265594	401	*	6.59699	7.20807	5.51565	1.61209	5.23e-14	1.36e-12	Peak_18091	exon (NM_001359505, exon 1 of 9)	177	NM_001359505	Mtus2	protein-coding
2367	chr1	136050980	136051380	401	*	8.33942	8.93859	7.29596	1.61209	8.85e-34	2.19e-31	Peak_967	exon (NM_001270609, exon 1 of 1)	376	NM_001270609	Ascl5	protein-coding
11565	chr12	8301866	8302266	401	*	7.28507	7.89102	6.2202	1.61166	5.61e-17	2.2e-15	Peak_4824	promoter-TSS (NM_001312876)	-112	NM_013527	Gdf7	protein-coding
10897	chr11	114478726	114479126	401	*	6.00413	6.62102	4.90388	1.61128	2.65e-11	4.55e-10	Peak_4566	Intergenic	-30066	NR_027643	4932435O22Rik	ncRNA
28125	chr19	10290591	10290991	401	*	6.45982	7.09952	5.28193	1.60985	1.92e-07	1.66e-06	Peak_11742	intron (NM_198114, intron 1 of 19)	14086	NM_198114	Dagla	protein-coding
11711	chr12	16800360	16800760	401	*	7.35532	7.95915	6.29717	1.60965	1e-21	7.18e-20	Peak_4883	intron (NM_015764, intron 1 of 34)	326	NM_015764	Greb1	protein-coding
23498	chr17	15375338	15375738	401	*	8.05963	8.66036	7.01125	1.60961	3.68e-26	4.75e-24	Peak_9863	5' UTR (NM_007865, exon 1 of 11)	285	NM_007865	Dll1	protein-coding
4514	chr10	29146816	29147216	401	*	6.04575	6.66983	4.92158	1.60899	1.63e-09	2.07e-08	Peak_1869	exon (NM_026138, exon 2 of 7)	3020	NM_026138	Soga3	protein-coding
25655	chr17	83122775	83123175	401	*	6.93755	7.54494	5.86809	1.60754	1.26e-14	3.59e-13	Peak_10707	Intergenic	-44750	NR_045094	Gm19689	ncRNA
14642	chr13	35841742	35842142	401	*	6.82402	7.57199	5.18276	1.60732	0.000200362	0.000887724	Peak_6158	intron (NM_001123386, intron 2 of 6)	64405	NM_145938	Rpp40	protein-coding
1478	chr1	87070675	87071075	401	*	6.38191	6.99388	5.29771	1.60714	9.1e-13	1.96e-11	Peak_561	Intergenic	19053	NM_007433	Alppl2	protein-coding
16302	chr13	111075021	111075421	401	*	6.35531	6.98053	5.2273	1.60699	6.16e-09	7.02e-08	Peak_6868	Intergenic	154210	NR_045908	3110015C05Rik	ncRNA
23265	chr17	3314136	3314536	401	*	6.95906	7.56412	5.89702	1.60583	3.89e-16	1.38e-14	Peak_9757	Intergenic	-12237	NM_001122998	Tiam2	protein-coding
54307	chr9	62663840	62664240	401	*	5.70915	6.3465	4.53948	1.6058	1.43e-07	1.27e-06	Peak_22660	Intergenic	-13815	NM_176922	Itga11	protein-coding
1018	chr1	62437807	62438207	401	*	6.59847	7.21758	5.49088	1.60569	3.54e-10	5.03e-09	Peak_373	intron (NM_001081050, intron 18 of 22)	-265310	NM_001077406	Nrp2	protein-coding
20134	chr15	79251716	79252116	401	*	6.79897	7.41096	5.71473	1.60549	8.66e-13	1.87e-11	Peak_8461	exon (NM_020516, exon 5 of 6)	2832	NM_020516	Slc16a8	protein-coding
23233	chr16	97459634	97460034	401	*	7.59841	8.20092	6.54443	1.60545	1.1e-21	7.81e-20	Peak_9741	intron (NM_010846, intron 2 of 10)	3071	NM_010846	Mx1	protein-coding
32940	chr2	156613521	156613921	401	*	6.55309	7.17091	5.44977	1.6052	6.5e-11	1.04e-09	Peak_13866	promoter-TSS (NR_040372)	24	NM_001277186	Dlgap4	protein-coding
14513	chr13	30186444	30186844	401	*	6.08042	6.7303	4.86605	1.60504	1.25e-06	9.13e-06	Peak_6094	intron (NM_153546, intron 1 of 12)	50154	NM_153546	Mboat1	protein-coding
7402	chr11	16559039	16559439	401	*	6.23151	6.85432	5.11163	1.60484	2.32e-09	2.87e-08	Peak_3081	Intergenic	-50755	NM_001109971	Sec61g	protein-coding
54533	chr9	67831096	67831496	401	*	6.55658	7.16674	5.47824	1.60468	4.43e-13	1e-11	Peak_22769	exon (NM_001163143, exon 2 of 2)	1034	NM_001163143	C2cd4a	protein-coding
47622	chr7	43883542	43883942	401	*	6.20883	6.82279	5.11815	1.60461	9.73e-13	2.09e-11	Peak_19837	intron (NM_019928, intron 3 of 5)	2582	NM_019928	Klk4	protein-coding
49990	chr7	140061240	140061640	401	*	7.12122	7.72805	6.05356	1.60423	1.47e-16	5.46e-15	Peak_20808	Intergenic	-12352	NM_001347609	Msx3	protein-coding
11030	chr11	116109561	116109961	401	*	7.59621	8.19743	6.5463	1.60381	5.5e-21	3.57e-19	Peak_4611	exon (NM_001205081, exon 1 of 6)	474	NM_001205081	Trim47	protein-coding
55668	chr9	116101886	116102286	401	*	8.92815	9.52784	7.88303	1.60334	1.17e-25	1.41e-23	Peak_23259	intron (NM_009371, intron 6 of 7)	73277	NM_009371	Tgfbr2	protein-coding
54632	chr9	71771197	71771597	401	*	6.51415	7.12697	5.42719	1.60234	5.47e-12	1.05e-10	Peak_22831	5' UTR (NM_001304362, exon 1 of 19)	205	NM_026599	Cgnl1	protein-coding
9889	chr11	95082915	95083315	401	*	6.15773	6.78288	5.02999	1.60233	6.9e-09	7.81e-08	Peak_4159	Intergenic	-6304	NM_001306162	Itga3	protein-coding
44034	chr6	39557335	39557735	401	*	7.63447	8.23459	6.58802	1.6018	8.35e-24	8.05e-22	Peak_18372	intron (NM_172477, intron 1 of 18)	299	NM_172477	Dennd2a	protein-coding
18439	chr14	105328426	105328826	401	*	6.58178	7.19047	5.50815	1.60161	2.9e-13	6.74e-12	Peak_7758	Intergenic	70003	NM_001190989	Ndfip2	protein-coding
8215	chr11	52764406	52764806	401	*	5.80501	6.43579	4.65811	1.60072	4.75e-08	4.61e-07	Peak_3421	promoter-TSS (NM_177059)	-100	NM_177059	Fstl4	protein-coding
44897	chr6	86059018	86059418	401	*	5.43361	6.07429	4.25225	1.59975	5.31e-07	4.18e-06	Peak_18775	intron (NM_001271858, intron 1 of 15)	-18830	NM_001271861	Add2	protein-coding
2341	chr1	135374866	135375266	401	*	6.28733	6.90184	5.19487	1.59934	2.38e-12	4.81e-11	Peak_951	promoter-TSS (NM_175259)	-3	NM_175259	Shisa4	protein-coding
35330	chr3	96427394	96427794	401	*	7.15957	7.76579	6.09386	1.59931	1.09e-14	3.14e-13	Peak_14847	Intergenic	-12761	NR_001579	Terc	ncRNA
27073	chr18	65025224	65025624	401	*	6.2722	6.88223	5.19427	1.59905	4.37e-13	9.9e-12	Peak_11308	intron (NM_031881, intron 1 of 29)	1897	NM_031881	Nedd4l	protein-coding
51345	chr8	77737340	77737740	401	*	6.87212	7.50249	5.72663	1.59895	4.44e-08	4.34e-07	Peak_21345	Intergenic	-13088	NM_010332	Ednra	protein-coding
41074	chr5	67222581	67222981	401	*	6.49985	7.118	5.39546	1.59881	2.47e-10	3.6e-09	Peak_17162	Intergenic	-37784	NM_001285452	Tmem33	protein-coding
48884	chr7	100178453	100178853	401	*	7.85735	8.45549	6.8171	1.59881	5.81e-25	6.41e-23	Peak_20343	promoter-TSS (NM_001190950)	-30	NM_001360467	Kcne3	protein-coding
51046	chr8	68001741	68002141	401	*	6.42224	7.03375	5.33952	1.5981	1.31e-11	2.35e-10	Peak_21249	Intergenic	-27367	NM_177698	Psd3	protein-coding
41213	chr5	74012626	74013026	401	*	6.15551	6.77401	5.04992	1.59741	1.14e-09	1.48e-08	Peak_17234	intron (NM_177561, intron 5 of 8)	55585	NM_177561	Usp46	protein-coding
16146	chr13	103096725	103097125	401	*	7.18141	7.87282	5.80484	1.59694	4.42e-05	0.000229517	Peak_6803	intron (NM_175171, intron 3 of 28)	237567	NM_175171	Mast4	protein-coding
44713	chr6	72558796	72559196	401	*	7.99971	8.60078	6.95028	1.59603	1.82e-18	8.66e-17	Peak_18687	intron (NM_001042534, intron 8 of 9)	9349	NM_001271395	Capg	protein-coding
19276	chr15	50997143	50997543	401	*	5.89802	6.5164	4.79288	1.59555	1.37e-10	2.07e-09	Peak_8117	Intergenic	-107302	NM_032000	Trps1	protein-coding
15613	chr13	69487993	69488393	401	*	8.34456	8.94123	7.30885	1.59528	1.9e-24	1.97e-22	Peak_6566	Intergenic	45671	NM_198600	Tent4a	protein-coding
34183	chr3	37968606	37969006	401	*	5.93722	6.5937	4.69859	1.59497	4.6e-06	3e-05	Peak_14367	intron (NR_040559, intron 2 of 3)	69993	NR_040559	Gm20755	ncRNA
20387	chr15	82275006	82275406	401	*	6.40564	7.01273	5.33716	1.59447	7.27e-14	1.85e-12	Peak_8543	promoter-TSS (NM_001358837)	-8	NM_001358836	2025-09-03	protein-coding
17111	chr14	34810762	34811162	401	*	6.20539	6.81486	5.1293	1.59394	1.81e-12	3.73e-11	Peak_7210	Intergenic	-9174	NM_008166	Grid1	protein-coding
14518	chr13	30351948	30352348	401	*	8.0847	8.68907	7.02488	1.59379	2.33e-15	7.35e-14	Peak_6099	intron (NM_177322, intron 2 of 2)	15792	NM_177322	Agtr1a	protein-coding
24887	chr17	47855003	47855403	401	*	5.78119	6.44157	4.52796	1.59321	7.13e-06	4.45e-05	Peak_10395	Intergenic	-20512	NM_001109973	Mdfi	protein-coding
51731	chr8	91160152	91160552	401	*	5.34561	6.25861	2.25067	1.5931	0.00040919	0.00167056	Peak_21521	Intergenic	-24858	NM_010241	Aktip	protein-coding
47817	chr7	46667267	46667667	401	*	6.19594	6.82157	5.06657	1.59232	3.17e-08	3.18e-07	Peak_19928	promoter-TSS (NM_001276372)	-90	NM_001276372	Tph1	protein-coding
55968	chr9	122572224	122572624	401	*	6.79149	7.4064	5.69776	1.59175	1.93e-10	2.86e-09	Peak_23408	promoter-TSS (NR_015610)	-77	NR_015610	9530059O14Rik	ncRNA
30052	chr2	25311398	25311798	401	*	5.20935	5.84313	4.0521	1.59104	1.33e-07	1.19e-06	Peak_12601	intron (NM_001177656, intron 3 of 19)	7589	NM_008169	Grin1	protein-coding
45406	chr6	100933735	100934135	401	*	6.42213	7.02964	5.35232	1.59071	8.63e-13	1.87e-11	Peak_19006	Intergenic	100297	NM_182939	Ppp4r2	protein-coding
34200	chr3	38888119	38888519	401	*	4.96752	5.65954	3.58842	1.59071	5.23e-05	0.000267352	Peak_14374	exon (NM_183221, exon 1 of 17)	1379	NM_183221	Fat4	protein-coding
29323	chr19	55667690	55668090	401	*	5.88366	6.53908	4.64891	1.59049	5.33e-06	3.43e-05	Peak_12296	intron (NR_045318, intron 2 of 3)	34314	NR_045318	4930552P12Rik	ncRNA
51909	chr8	104540974	104541374	401	*	8.31916	8.91426	7.28832	1.59036	8.99e-27	1.23e-24	Peak_21609	promoter-TSS (NM_001301165)	-135	NM_001301165	Car7	protein-coding
18837	chr15	10074920	10075320	401	*	6.44565	7.0548	5.37055	1.59035	1.46e-11	2.61e-10	Peak_7921	Intergenic	-102118	NM_011169	Prlr	protein-coding
56527	chrX	51681093	51681493	401	*	5.16951	5.80853	3.99401	1.59031	2.55e-07	2.15e-06	Peak_23592	promoter-TSS (NM_001290468)	309	NM_001077202	Hs6st2	protein-coding
3925	chr10	4712596	4712996	401	*	5.90227	6.52355	4.78752	1.58995	9.09e-10	1.21e-08	Peak_1615	exon (NM_001302533, exon 2 of 8)	2638	NM_001302531	Esr1	protein-coding
14769	chr13	40462466	40462866	401	*	6.8232	7.4289	5.7591	1.58754	6.86e-13	1.51e-11	Peak_6214	Intergenic	-174655	NM_172143	Ofcc1	protein-coding
49919	chr7	134231895	134232295	401	*	6.76705	7.37048	5.7102	1.5872	7.44e-14	1.89e-12	Peak_20770	Intergenic	-6998	NM_007400	Adam12	protein-coding
1495	chr1	87510249	87510649	401	*	7.29989	7.90626	6.23368	1.58717	6.16e-13	1.36e-11	Peak_572	promoter-TSS (NM_019867)	-87	NM_019867	Ngef	protein-coding
50850	chr8	40223982	40224382	401	*	5.25443	6.17984	1.9436	1.58711	0.000381101	0.00156925	Peak_21173	Intergenic	62771	NM_030610	Fgf20	protein-coding
16033	chr13	98063114	98063514	401	*	7.39756	7.99978	6.34453	1.58688	8.54e-15	2.49e-13	Peak_6753	intron (NM_012026, intron 4 of 35)	142851	NM_012026	Arhgef28	protein-coding
17532	chr14	55659041	55659441	401	*	8.51398	9.1151	7.46437	1.58679	1.67e-16	6.18e-15	Peak_7366	exon (NM_023397, exon 5 of 6)	1210	NM_023397	Mdp1	protein-coding
17590	chr14	57263980	57264380	401	*	5.82471	6.4497	4.69748	1.58672	2.75e-08	2.78e-07	Peak_7395	Intergenic	-130569	NM_001010937	Gjb6	protein-coding
42622	chr5	125306404	125306804	401	*	6.58183	7.19102	5.50658	1.58594	2.2e-11	3.81e-10	Peak_17791	intron (NM_001205082, intron 1 of 11)	34490	NM_016741	Scarb1	protein-coding
17091	chr14	34201284	34201684	401	*	6.3599	6.97017	5.28121	1.58588	4.61e-11	7.59e-10	Peak_7198	5' UTR (NM_183209, exon 1 of 2)	149	NM_183209	Gprin2	protein-coding
38108	chr4	105109693	105110093	401	*	8.44138	9.0351	7.41479	1.58564	5.47e-28	8.32e-26	Peak_15981	promoter-TSS (NM_178143)	5	NM_178143	Prkaa2	protein-coding
46384	chr6	142395480	142395880	401	*	8.47787	9.07587	7.43804	1.58558	6.19e-19	3.11e-17	Peak_19393	intron (NM_025872, intron 3 of 4)	8437	NM_025872	Golt1b	protein-coding
36228	chr3	134239717	134240117	401	*	6.14251	6.76399	5.02708	1.58483	1.41e-08	1.51e-07	Peak_15233	TTS (NR_035435)	666	NR_035435	Mir1895	ncRNA
29697	chr2	10541777	10542177	401	*	7.53152	8.13428	6.47677	1.58465	1.52e-14	4.3e-13	Peak_12471	intron (NM_177386, intron 13 of 22)	23822	NR_035418	Mir669h	ncRNA
32901	chr2	155751022	155751422	401	*	6.50588	7.11317	5.43678	1.58399	1.55e-12	3.23e-11	Peak_13848	promoter-TSS (NM_011171)	5	NM_011171	Procr	protein-coding
28265	chr19	12440419	12440819	401	*	5.8211	6.43472	4.73158	1.5834	3.58e-10	5.08e-09	Peak_11804	Intergenic	12714	NM_019540	Pfpl	protein-coding
56768	chrX	93286231	93286631	401	*	8.32645	8.9202	7.29974	1.58332	9.56e-25	1.02e-22	Peak_23663	promoter-TSS (NM_007492)	-76	NM_007492	Arx	protein-coding
17094	chr14	34363375	34363775	401	*	7.96016	8.5554	6.92888	1.58331	5.48e-22	4.08e-20	Peak_7200	Intergenic	-8182	NM_183278	Fam25c	protein-coding
44298	chr6	51270796	51271196	401	*	6.74291	7.35529	5.65739	1.58193	2.41e-10	3.52e-09	Peak_18472	Intergenic	-1086	NR_029719	Mir148a	ncRNA
40340	chr5	25670529	25670929	401	*	5.7375	6.36818	4.59095	1.58166	1.62e-07	1.42e-06	Peak_16865	Intergenic	35068	NM_020570	Xrcc2	protein-coding
28030	chr19	7374864	7375264	401	*	7.12735	7.72708	6.08213	1.58083	4.73e-16	1.65e-14	Peak_11703	intron (NM_001033139, intron 1 of 5)	-7939	NR_045703	1700105P06Rik	ncRNA
45779	chr6	120854365	120854765	401	*	6.50408	7.12371	5.39477	1.5799	1.28e-08	1.39e-07	Peak_19166	intron (NM_153516, intron 2 of 6)	18335	NM_153516	Bcl2l13	protein-coding
51105	chr8	70111885	70112285	401	*	6.1507	6.76513	5.05849	1.57961	1.06e-09	1.39e-08	Peak_21273	exon (NM_007789, exon 6 of 15)	8759	NM_007789	Ncan	protein-coding
1188	chr1	74036839	74037239	401	*	8.0988	8.6914	7.07564	1.57925	5.37e-24	5.3e-22	Peak_442	intron (NM_027884, intron 3 of 34)	87509	NM_027884	Tns1	protein-coding
41196	chr5	73359835	73360235	401	*	7.26713	7.87006	6.21184	1.5792	8.09e-14	2.04e-12	Peak_17224	Intergenic	-21088	NM_001310636	Ociad2	protein-coding
5557	chr10	77637813	77638213	401	*	6.76351	7.36409	5.7156	1.57879	1.04e-16	3.95e-15	Peak_2338	intron (NM_019803, intron 3 of 5)	-3211	NR_035451	Mir1930	ncRNA
34298	chr3	51905798	51906198	401	*	6.40736	7.02756	5.29615	1.57867	1.03e-08	1.13e-07	Peak_14412	intron (NM_001004176, intron 1 of 4)	199008	NM_001004176	Maml3	protein-coding
15069	chr13	48659591	48659991	401	*	5.7081	6.32585	4.60501	1.57761	2.35e-09	2.91e-08	Peak_6355	Intergenic	-3245	NM_007526	Barx1	protein-coding
3819	chr1	192858704	192859104	401	*	5.54558	6.1677	4.42798	1.57741	2.87e-08	2.89e-07	Peak_1572	Intergenic	-3152	NM_198247	Sertad4	protein-coding
52128	chr8	110071591	110071991	401	*	6.07452	6.68427	4.99747	1.57704	2.3e-10	3.37e-09	Peak_21689	Intergenic	-7943	NM_175480	Zfp612	protein-coding
28406	chr19	22915774	22916174	401	*	6.46232	7.06658	5.40284	1.5769	2.62e-12	5.25e-11	Peak_11872	promoter-TSS (NM_001362508)	14	NM_001362508	Trpm3	protein-coding
15652	chr13	73536514	73536914	401	*	7.88575	8.4846	6.84328	1.57641	9.7e-16	3.25e-14	Peak_6589	promoter-TSS (NM_010020)	-33	NM_010020	Slc6a3	protein-coding
29790	chr2	13132427	13132827	401	*	9.62704	10.2242	8.58996	1.57626	6.06e-18	2.71e-16	Peak_12507	intron (NM_009105, intron 8 of 8)	-121763	NM_153155	C1ql3	protein-coding
36298	chr3	137795741	137796141	401	*	7.84731	8.45493	6.77712	1.57573	2.09e-11	3.63e-10	Peak_15263	Intergenic	-12326	NR_105801	Mir6380	ncRNA
10502	chr11	103080677	103081077	401	*	6.10691	6.71998	5.01914	1.57559	1.96e-09	2.45e-08	Peak_4412	promoter-TSS (NM_001361706)	71	NM_001361706	Plcd3	protein-coding
31579	chr2	84498941	84499341	401	*	7.95803	8.55097	6.93382	1.57397	2.21e-21	1.5e-19	Peak_13305	Intergenic	7732	NR_046046	Gm13710	ncRNA
38483	chr4	120746894	120747294	401	*	6.20324	6.82901	5.07341	1.57326	7.11e-08	6.68e-07	Peak_16139	exon (NM_001081142, exon 1 of 14)	305	NM_001081142	Kcnq4	protein-coding
52793	chr8	126258151	126258551	401	*	5.56047	6.17941	4.45345	1.57319	1.23e-08	1.33e-07	Peak_21955	intron (NM_001363500, intron 2 of 7)	-40228	NM_175434	Slc35f3	protein-coding
41554	chr5	101764936	101765336	401	*	7.48771	8.08378	6.45384	1.57208	3.41e-17	1.39e-15	Peak_17386	promoter-TSS (NM_173370)	6	NM_173370	Cds1	protein-coding
39559	chr4	142014846	142015246	401	*	5.69219	6.31005	4.58874	1.5717	1.74e-08	1.83e-07	Peak_16560	Intergenic	-2852	NR_131014	4930455G09Rik	ncRNA
9591	chr11	85840552	85840952	401	*	7.04826	7.6438	6.01604	1.57083	4.03e-19	2.07e-17	Peak_4032	exon (NM_009324, exon 7 of 7)	8137	NM_009324	Tbx2	protein-coding
25640	chr17	80670410	80670810	401	*	5.71921	6.3465	4.58421	1.5703	1.73e-07	1.51e-06	Peak_10696	intron (NM_001290345, intron 2 of 33)	57415	NM_001290345	Map4k3	protein-coding
13677	chr12	111417290	111417690	401	*	7.38444	7.97617	6.36394	1.56884	1.01e-21	7.24e-20	Peak_5750	promoter-TSS (NM_001289488)	45	NM_001289488	Exoc3l4	protein-coding
32319	chr2	127482392	127482792	401	*	6.26374	6.88074	5.16311	1.56879	1.74e-08	1.83e-07	Peak_13612	promoter-TSS (NM_001111331)	-93	NM_001111331	Kcnip3	protein-coding
36071	chr3	129204658	129205058	401	*	7.10797	7.7034	6.07612	1.56795	3.59e-16	1.28e-14	Peak_15155	intron (NM_011098, intron 3 of 4)	4980	NM_001042504	Pitx2	protein-coding
32538	chr2	132385139	132385539	401	*	7.02218	7.62167	5.97771	1.5678	8.31e-14	2.09e-12	Peak_13701	5' UTR (NM_144944, exon 1 of 3)	108	NM_144944	Prokr2	protein-coding
22239	chr16	37384766	37385166	401	*	5.32602	5.9663	4.14609	1.56758	2.04e-06	1.44e-05	Peak_9311	promoter-TSS (NM_001114611)	-8	NM_172440	Stxbp5l	protein-coding
29559	chr2	5417677	5418077	401	*	6.51865	7.14896	5.37339	1.56646	4.33e-07	3.47e-06	Peak_12411	intron (NR_030601, intron 1 of 1)	38487	NR_030601	Mir466d	ncRNA
31702	chr2	92099100	92099500	401	*	6.28952	6.90406	5.19696	1.56636	7.54e-09	8.47e-08	Peak_13368	Intergenic	-75130	NM_011957	Creb3l1	protein-coding
56918	chrX	102250633	102251033	401	*	6.17088	6.77676	5.10625	1.56605	1.05e-10	1.61e-09	Peak_23728	promoter-TSS (NM_001276474)	-57	NM_001276474	Cited1	protein-coding
48889	chr7	100284678	100285078	401	*	8.31866	8.98212	7.05375	1.56517	1.64e-05	9.43e-05	Peak_20346	promoter-TSS (NM_177161)	-642	NM_177161	P4ha3	protein-coding
31397	chr2	74692983	74693383	401	*	6.06511	6.67512	4.98725	1.56512	7.63e-10	1.03e-08	Peak_13201	intron (NM_013554, intron 1 of 1)	1292	NM_013554	Hoxd10	protein-coding
35824	chr3	108953205	108953605	401	*	5.38134	6.00337	4.26408	1.56469	9.53e-08	8.75e-07	Peak_15055	intron (NM_001078646, intron 4 of 7)	12848	NM_001078646	Henmt1	protein-coding
5314	chr10	67962498	67962898	401	*	5.21841	5.86537	4.01465	1.56396	3.94e-06	2.61e-05	Peak_2233	non-coding (NR_152797, exon 3 of 3)	11010	NR_152797	4930521O17Rik	ncRNA
27117	chr18	66036744	66037144	401	*	5.59906	6.22163	4.48001	1.56383	1.3e-07	1.16e-06	Peak_11332	Intergenic	-34309	NM_001172062	Lman1	protein-coding
52502	chr8	121120941	121121341	401	*	6.6294	7.23586	5.56294	1.56373	1.13e-10	1.73e-09	Peak_21842	Intergenic	4970	NM_013519	Foxc2	protein-coding
29466	chr19	60467190	60467590	401	*	6.00392	6.6181	4.91254	1.5637	9.37e-09	1.04e-07	Peak_12366	exon (NM_201615, exon 1 of 1)	914	NM_201615	Prlhr	protein-coding
13318	chr12	103532018	103532418	401	*	9.98697	10.5728	8.98431	1.56328	1.42e-36	4.66e-34	Peak_5548	promoter-TSS (NM_028980)	-347	NM_028980	Ppp4r4	protein-coding
40292	chr5	24602462	24602862	401	*	8.76205	9.34815	7.75862	1.56317	3.83e-37	1.33e-34	Peak_16846	promoter-TSS (NM_025891)	-660	NM_025891	Smarcd3	protein-coding
5182	chr10	62277476	62277876	401	*	6.12859	6.76075	4.97699	1.56297	6.57e-07	5.07e-06	Peak_2181	intron (NM_010438, intron 18 of 21)	25238	NM_009314	Tacr2	protein-coding
55525	chr9	111314189	111314589	401	*	6.84221	7.44337	5.79252	1.56286	7.01e-12	1.31e-10	Peak_23191	intron (NM_001164659, intron 1 of 21)	2650	NM_001164659	Trank1	protein-coding
43402	chr5	147721400	147721800	401	*	5.58089	6.19953	4.47486	1.56249	4.13e-08	4.05e-07	Peak_18088	intron (NM_001363135, intron 1 of 12)	4411	NM_001363135	Flt1	protein-coding
28928	chr19	43440186	43440586	401	*	5.52937	6.16825	4.35433	1.56216	1.77e-06	1.26e-05	Peak_12116	promoter-TSS (NM_031396)	-50	NM_031396	Cnnm1	protein-coding
9547	chr11	84066163	84066563	401	*	6.6165	7.22422	5.54599	1.56074	7.51e-11	1.19e-09	Peak_4008	intron (NM_019819, intron 1 of 2)	1994	NM_019819	Dusp14	protein-coding
23273	chr17	4879057	4879457	401	*	7.00274	7.60694	5.94347	1.56028	1.2e-11	2.17e-10	Peak_9762	Intergenic	-115817	NM_001085355	Arid1b	protein-coding
44303	chr6	51404370	51404770	401	*	5.98921	6.595	4.92487	1.55983	3.79e-10	5.36e-09	Peak_18476	Intergenic	24860	NR_110455	Gm6559	ncRNA
52011	chr8	106292498	106292898	401	*	6.62968	7.22672	5.59285	1.55969	4.71e-15	1.42e-13	Peak_21638	intron (NM_021491, intron 1 of 8)	10469	NR_126091	4930506A18Rik	ncRNA
55504	chr9	110929698	110930098	401	*	6.42838	7.02734	5.38556	1.5587	3.36e-13	7.74e-12	Peak_23184	Intergenic	-13037	NM_001195437	Fam240a	protein-coding
36678	chr4	6975693	6976093	401	*	9.16328	9.74774	8.16478	1.55776	1.69e-40	8.1e-38	Peak_15415	intron (NM_145711, intron 1 of 8)	14830	NM_145711	Tox	protein-coding
1259	chr1	75381905	75382305	401	*	8.77087	9.36128	7.75439	1.5575	1.74e-20	1.05e-18	Peak_471	promoter-TSS (NM_001085371)	-9	NM_001085371	Speg	protein-coding
15612	chr13	68588341	68588741	401	*	5.78837	6.41009	4.6721	1.55729	1.7e-07	1.49e-06	Peak_6565	intron (NR_138478, intron 4 of 6)	6331	NR_138478	Fastkd3	protein-coding
49204	chr7	112415944	112416344	401	*	5.72044	6.35952	4.54476	1.55606	2.73e-06	1.87e-05	Peak_20490	Intergenic	-11562	NM_020606	Parva	protein-coding
37304	chr4	45184623	45185023	401	*	7.63349	8.22482	6.61423	1.55577	1.3e-17	5.62e-16	Peak_15653	promoter-TSS (NM_001081172)	-83	NM_001081172	Frmpd1	protein-coding
44620	chr6	71012726	71013126	401	*	7.06278	7.6542	6.04323	1.55547	3.19e-18	1.47e-16	Peak_18642	Intergenic	56320	NM_001101464	Foxi3	protein-coding
13355	chr12	105906624	105907024	401	*	7.2642	7.85748	6.23897	1.55538	1.85e-15	5.93e-14	Peak_5567	Intergenic	-103439	NM_011705	Vrk1	protein-coding
958	chr1	60503429	60503829	401	*	6.04936	6.66794	4.94353	1.55507	6.63e-08	6.27e-07	Peak_352	intron (NM_001045513, intron 4 of 13)	63136	NM_001045513	Raph1	protein-coding
30740	chr2	38688789	38689189	401	*	7.14866	7.74143	6.12499	1.5537	3.68e-16	1.31e-14	Peak_12874	Intergenic	23245	NM_001316687	Nr5a1	protein-coding
52274	chr8	115618350	115618750	401	*	6.47288	7.06959	5.43706	1.55365	2.03e-13	4.83e-12	Peak_21752	Intergenic	88344	NM_001025577	Maf	protein-coding
43406	chr5	147957065	147957465	401	*	6.525	7.12117	5.49084	1.55361	5.95e-14	1.53e-12	Peak_18090	promoter-TSS (NM_029920)	-55	NM_001359503	Mtus2	protein-coding
9810	chr11	90488176	90488576	401	*	9.02985	9.61414	8.03188	1.55323	2.67e-29	4.59e-27	Peak_4126	intron (NM_011505, intron 17 of 17)	-97459	NM_172563	Hlf	protein-coding
21101	chr15	101052964	101053364	401	*	7.66745	8.26426	6.6313	1.55315	2.29e-13	5.4e-12	Peak_8824	exon (NM_001214911, exon 1 of 1)	1235	NM_001214911	Fignl2	protein-coding
52853	chr8	127052155	127052555	401	*	6.28696	6.89104	5.22804	1.55272	3.5e-10	4.97e-09	Peak_21976	Intergenic	-11701	NM_001309392	Pard3	protein-coding
57212	chrX	150657244	150657644	401	*	5.49679	6.11616	4.38835	1.55256	4.57e-08	4.46e-07	Peak_23845	promoter-TSS (NM_001290771)	-8	NM_001002272	Tro	protein-coding
12407	chr12	71192710	71193110	401	*	9.74629	10.3345	8.73663	1.55169	3.7e-21	2.45e-19	Peak_5140	intron (NM_029818, intron 25 of 27)	56062	NM_001163378	2700049A03Rik	protein-coding
52262	chr8	115390973	115391373	401	*	5.53897	6.17471	4.37496	1.55141	2.35e-06	1.63e-05	Peak_21742	Intergenic	315721	NM_001025577	Maf	protein-coding
8494	chr11	58883786	58884186	401	*	8.18155	8.78013	7.13989	1.55076	3.61e-12	7.08e-11	Peak_3537	3' UTR (NM_172403, exon 5 of 5)	16746	NM_172403	2810021J22Rik	protein-coding
30785	chr2	44828602	44829002	401	*	7.83215	8.4219	6.8177	1.55073	5.16e-18	2.33e-16	Peak_12898	intron (NM_001362986, intron 2 of 10)	32820	NM_172662	Gtdc1	protein-coding
49918	chr7	134223780	134224180	401	*	5.94937	6.55873	4.8736	1.55072	5.04e-09	5.87e-08	Peak_20769	intron (NM_007400, intron 1 of 22)	1117	NM_007400	Adam12	protein-coding
48358	chr7	78207887	78208287	401	*	6.2442	6.86241	5.1396	1.55061	6.9e-08	6.5e-07	Peak_20135	intron (NM_008746, intron 15 of 16)	369751	NM_008746	Ntrk3	protein-coding
43187	chr5	142585964	142586364	401	*	5.50957	6.12748	4.40594	1.55057	1.02e-07	9.27e-07	Peak_18004	intron (NM_175217, intron 1 of 6)	22588	NM_175217	Mmd2	protein-coding
14566	chr13	31806363	31806763	401	*	6.79443	7.39078	5.75971	1.55043	1.93e-13	4.59e-12	Peak_6122	promoter-TSS (NM_008592)	-83	NM_008592	Foxc1	protein-coding
56861	chrX	101084749	101085149	401	*	6.8382	7.43775	5.79355	1.54934	6.63e-12	1.25e-10	Peak_23699	5' UTR (NM_007515, exon 2 of 13)	456	NM_001301840	Slc7a3	protein-coding
3718	chr1	189936715	189937115	401	*	6.13532	6.75148	5.03747	1.5492	5.99e-08	5.72e-07	Peak_1526	Intergenic	-14624	NM_026796	Smyd2	protein-coding
38009	chr4	100095604	100096004	401	*	7.06059	7.65393	6.03517	1.54866	6.76e-14	1.73e-12	Peak_15949	promoter-TSS (NM_013845)	13	NM_001312690	Ror1	protein-coding
8865	chr11	69527225	69527625	401	*	6.58321	7.18407	5.53446	1.54744	7.77e-11	1.23e-09	Peak_3710	intron (NM_001081330, intron 4 of 85)	21683	NM_001081330	Dnah2	protein-coding
26547	chr18	37264874	37265274	401	*	5.27136	5.9062	4.11046	1.5456	3.06e-06	2.07e-05	Peak_11089	promoter-TSS (NM_053126)	76	NM_053126	Pcdhb1	protein-coding
37997	chr4	98726592	98726992	401	*	6.01826	6.61983	4.96728	1.54556	9.15e-11	1.43e-09	Peak_15941	promoter-TSS (NM_001081202)	38	NM_001081202	L1td1	protein-coding
54196	chr9	60562709	60563109	401	*	5.36125	5.98439	4.24026	1.54465	4.93e-07	3.91e-06	Peak_22614	Intergenic	-17027	NR_040463	9230112J17Rik	ncRNA
51757	chr8	93923812	93924212	401	*	8.45836	9.04325	7.45859	1.54335	2.07e-21	1.41e-19	Peak_21538	intron (NM_001113384, intron 3 of 7)	88628	NM_011787	Amfr	protein-coding
29788	chr2	13010007	13010407	401	*	9.03874	9.62473	8.03567	1.54239	4.6e-20	2.65e-18	Peak_12505	intron (NM_153155, intron 1 of 1)	657	NM_153155	C1ql3	protein-coding
39847	chr4	151141578	151141978	401	*	7.91339	8.49885	6.91188	1.5421	9.5e-21	5.98e-19	Peak_16678	intron (NM_001081557, intron 9 of 23)	52208	NM_001308446	Gm13090	protein-coding
1739	chr1	93401692	93402092	401	*	7.61618	8.20939	6.59112	1.54201	1.23e-13	3e-12	Peak_692	exon (NM_001271884, exon 21 of 24)	27996	NM_001271884	Ano7	protein-coding
41102	chr5	67930592	67930992	401	*	8.39614	8.98373	7.3882	1.54085	1.66e-17	7.04e-16	Peak_17176	Intergenic	-10877	NM_001256184	Gm5108	protein-coding
51692	chr8	88592756	88593156	401	*	6.11959	6.72701	5.05004	1.54049	2.67e-09	3.27e-08	Peak_21502	3' UTR (NM_001163660, exon 8 of 8)	43172	NM_027840	Snx20	protein-coding
27655	chr18	88924485	88924885	401	*	6.90076	7.49085	5.88528	1.54009	2.04e-15	6.49e-14	Peak_11576	Intergenic	-30478	NM_018821	Socs6	protein-coding
17588	chr14	57092986	57093386	401	*	6.44212	7.0409	5.39985	1.53957	5.28e-11	8.6e-10	Peak_7393	Intergenic	11516	NM_008125	Gjb2	protein-coding
28987	chr19	44684151	44684551	401	*	6.93952	7.52904	5.92578	1.53953	5.32e-16	1.84e-14	Peak_12144	Intergenic	-62250	NM_001368744	Pax2	protein-coding
36260	chr3	135621295	135621695	401	*	7.5616	8.15853	6.5251	1.53939	6.13e-12	1.16e-10	Peak_15241	intron (NM_008689, intron 7 of 24)	70052	NM_008689	Nfkb1	protein-coding
39354	chr4	137707261	137707661	401	*	8.33035	8.91786	7.32268	1.53927	5.87e-17	2.29e-15	Peak_16476	promoter-TSS (NM_001331215)	-44	NM_001331215	Rap1gap	protein-coding
33681	chr2	180225580	180225980	401	*	7.61104	8.19815	6.60456	1.53919	1.15e-17	5e-16	Peak_14169	promoter-TSS (NM_001081171)	79	NM_001081171	Lama5	protein-coding
26825	chr18	55107005	55107405	401	*	6.76675	7.35701	5.75075	1.53841	2.71e-14	7.33e-13	Peak_11213	Intergenic	-114614	NM_001360787	Zfp608	protein-coding
23571	chr17	21284402	21284802	401	*	6.55867	7.15948	5.51004	1.53838	5.39e-10	7.42e-09	Peak_9895	Intergenic	-1931	NM_134201	Vmn1r236	protein-coding
36845	chr4	11476152	11476552	401	*	6.67524	7.27514	5.62944	1.53835	9.84e-11	1.53e-09	Peak_15480	Intergenic	-9606	NM_001081183	Virma	protein-coding
12456	chr12	73170828	73171228	401	*	7.07041	7.65831	6.06156	1.53809	6.21e-18	2.77e-16	Peak_5173	intron (NM_008612, intron 3 of 7)	47311	NM_008612	Mnat1	protein-coding
13758	chr12	112894535	112894935	401	*	5.34013	5.96026	4.22918	1.53752	2.07e-07	1.78e-06	Peak_5778	Intergenic	25806	NR_105906	Mir6941	ncRNA
27476	chr18	80416892	80417292	401	*	6.59541	7.20733	5.51138	1.53728	4.47e-08	4.36e-07	Peak_11485	intron (NM_026295, intron 12 of 12)	52600	NM_026295	Ctdp1	protein-coding
1670	chr1	91757348	91757748	401	*	5.39023	6.00855	4.28529	1.53708	1.67e-07	1.46e-06	Peak_654	Intergenic	-43913	NM_007855	Twist2	protein-coding
7247	chr11	5638233	5638633	401	*	5.47632	6.08713	4.39588	1.53666	2.99e-08	3.01e-07	Peak_3028	intron (NM_023816, intron 19 of 26)	68749	NM_023816	Ankrd36	protein-coding
43534	chr5	150583555	150583955	401	*	6.55141	7.14316	5.53083	1.5363	9.67e-14	2.4e-12	Peak_18153	intron (NM_133898, intron 1 of 4)	10770	NM_133898	N4bp2l1	protein-coding
30104	chr2	26387504	26387904	401	*	9.89166	10.4706	8.90952	1.53541	5.04e-33	1.14e-30	Peak_12617	intron (NM_001085408, intron 1 of 7)	1612	NM_001085407	Entr1	protein-coding
55019	chr9	95750172	95750572	401	*	9.15351	9.73623	8.1602	1.53351	1.89e-21	1.3e-19	Peak_23000	promoter-TSS (NM_001311123)	-24	NM_011643	Trpc1	protein-coding
32138	chr2	120076354	120076754	401	*	5.75372	6.36092	4.68486	1.53346	1.09e-08	1.19e-07	Peak_13553	exon (NM_001370938, exon 11 of 67)	12359	NM_001370938	Sptbn5	protein-coding
34041	chr3	28613852	28614252	401	*	6.23448	6.83867	5.17523	1.53293	4.4e-09	5.18e-08	Peak_14309	intron (NM_001163009, intron 18 of 30)	-83851	NM_031197	Slc2a2	protein-coding
41557	chr5	102481149	102481549	401	*	8.03914	8.7056	6.76276	1.53293	4e-05	0.000210264	Peak_17389	promoter-TSS (NM_146161)	-42	NM_146161	Arhgap24	protein-coding
3637	chr1	184068963	184069363	401	*	8.76546	9.35272	7.75857	1.53221	5.99e-17	2.34e-15	Peak_1485	exon (NM_022019, exon 3 of 4)	34782	NM_022019	Dusp10	protein-coding
4940	chr10	50898195	50898595	401	*	6.80169	7.3908	5.78916	1.53175	9.46e-14	2.36e-12	Peak_2064	intron (NM_011376, intron 1 of 10)	2744	NM_011376	Sim1	protein-coding
6483	chr10	111782181	111782581	401	*	8.50528	9.09197	7.50009	1.53161	6.36e-16	2.18e-14	Peak_2714	Intergenic	91995	NR_046029	Gm20758	ncRNA
9687	chr11	87690153	87690553	401	*	6.44163	7.03864	5.40488	1.53157	7.86e-11	1.24e-09	Peak_4075	intron (NM_172448, intron 2 of 9)	-9171	NR_045139	1110028F11Rik	ncRNA
39305	chr4	136424401	136424801	401	*	7.2549	7.83903	6.2574	1.52997	2.35e-18	1.1e-16	Peak_16455	promoter-TSS (NM_001285484)	-11	NM_001285484	Htr1d	protein-coding
19984	chr15	77595907	77596307	401	*	5.59487	6.24011	4.39729	1.52975	1.03e-05	6.23e-05	Peak_8402	promoter-TSS (NM_177820)	18	NM_177820	Apol10b	protein-coding
15048	chr13	46855616	46856016	401	*	6.16099	6.75634	5.12938	1.52948	2.44e-11	4.19e-10	Peak_6344	intron (NM_010617, intron 3 of 37)	73902	NM_010617	Kif13a	protein-coding
56139	chrX	7927745	7928145	401	*	5.84656	6.44939	4.79158	1.52876	3.71e-09	4.43e-08	Peak_23477	intron (NM_181548, intron 1 of 1)	662	NM_181548	Eras	protein-coding
45397	chr6	100800440	100800840	401	*	5.91109	6.67677	4.17331	1.52867	0.000456448	0.00183847	Peak_19001	intron (NM_198612, intron 6 of 6)	-32998	NM_182939	Ppp4r2	protein-coding
6047	chr10	89695618	89696018	401	*	5.33929	5.95793	4.23329	1.52867	3.39e-07	2.79e-06	Peak_2521	intron (NR_130956, intron 2 of 2)	9455	NR_130956	1500026H17Rik	ncRNA
19219	chr15	39196642	39197042	401	*	7.73262	8.31427	6.74253	1.52826	9.94e-20	5.48e-18	Peak_8089	Intergenic	-1444	NM_001256382	Rims2	protein-coding
14234	chr13	21414459	21414859	401	*	6.98936	7.60406	5.89626	1.52823	1.56e-07	1.37e-06	Peak_5979	Intergenic	-11904	NM_023685	Zkscan3	protein-coding
53597	chr9	43001522	43001922	401	*	7.17464	7.75974	6.17422	1.5282	8.7e-16	2.94e-14	Peak_22325	intron (NM_001359232, intron 16 of 40)	-57351	NM_175481	Grik4	protein-coding
32773	chr2	152951516	152951916	401	*	7.58102	8.1626	6.59112	1.52809	5.9e-20	3.35e-18	Peak_13802	promoter-TSS (NM_001159376)	-134	NM_001159376	Dusp15	protein-coding
32644	chr2	146400697	146401097	401	*	6.11154	6.75899	4.90602	1.52804	1.47e-05	8.52e-05	Peak_13755	intron (NM_001033348, intron 21 of 40)	111107	NM_001033348	Ralgapa2	protein-coding
29207	chr19	47946649	47947049	401	*	5.91735	6.54642	4.77632	1.52795	2.35e-06	1.63e-05	Peak_12250	intron (NM_001163267, intron 3 of 17)	9137	NM_001163267	Cfap58	protein-coding
44442	chr6	54955913	54956313	401	*	8.31545	8.9121	7.2798	1.52769	8.12e-11	1.28e-09	Peak_18551	intron (NM_172729, intron 1 of 11)	15548	NM_001171007	Nod1	protein-coding
41300	chr5	77456809	77457209	401	*	6.48578	7.09438	5.41244	1.52753	1.29e-08	1.39e-07	Peak_17278	Intergenic	-8479	NR_131050	1700017L05Rik	ncRNA
16084	chr13	100201943	100202343	401	*	6.94718	7.53766	5.93048	1.52752	7.21e-14	1.84e-12	Peak_6779	promoter-TSS (NM_010872)	-21	NM_010872	Naip2	protein-coding
1600	chr1	89488299	89488699	401	*	5.12108	5.74446	3.99927	1.52746	7.53e-07	5.75e-06	Peak_618	intron (NM_001037136, intron 1 of 16)	33688	NM_001037136	Agap1	protein-coding
5026	chr10	59149844	59150244	401	*	5.80696	6.4118	4.74565	1.52631	1.31e-08	1.41e-07	Peak_2100	intron (NM_001024910, intron 9 of 9)	71803	NM_001024911	2025-09-10	protein-coding
41073	chr5	66675947	66676347	401	*	8.55921	9.13747	7.57914	1.52613	2.97e-25	3.44e-23	Peak_17161	promoter-TSS (NM_011670)	26	NM_011670	Uchl1	protein-coding
2192	chr1	132298601	132299001	401	*	6.87861	7.46425	5.87657	1.52564	3.89e-16	1.38e-14	Peak_882	5' UTR (NM_144810, exon 1 of 5)	175	NM_144810	Klhdc8a	protein-coding
7769	chr11	32952252	32952652	401	*	5.82942	6.63199	3.86248	1.52562	0.000592565	0.00231544	Peak_3242	Intergenic	-127858	NM_027050	Smim23	protein-coding
1260	chr1	75398664	75399064	401	*	6.78088	7.36907	5.77113	1.52543	2.39e-13	5.61e-12	Peak_472	intron (NM_001085371, intron 7 of 10)	-1221	NM_001173477	Speg	protein-coding
30779	chr2	44528517	44528917	401	*	8.19203	8.77131	7.20895	1.52535	2.65e-22	2.06e-20	Peak_12893	Intergenic	332905	NM_172662	Gtdc1	protein-coding
30691	chr2	36230246	36230646	401	*	6.99324	7.57856	5.99217	1.52499	9.77e-16	3.27e-14	Peak_12855	promoter-TSS (NM_008969)	20	NM_008969	Ptgs1	protein-coding
26827	chr18	55161551	55161951	401	*	5.75546	6.37441	4.6484	1.52425	6.51e-07	5.02e-06	Peak_11215	Intergenic	-169160	NM_001360787	Zfp608	protein-coding
24841	chr17	47332392	47332792	401	*	9.64547	10.2237	8.66539	1.52415	1.53e-25	1.81e-23	Peak_10380	intron (NM_172622, intron 11 of 16)	-36295	NM_001146211	Mrps10	protein-coding
31175	chr2	69916996	69917396	401	*	7.26507	7.86281	6.22606	1.52398	6.08e-10	8.31e-09	Peak_13095	exon (NM_001303033, exon 3 of 39)	19950	NM_177783	Ubr3	protein-coding
28338	chr19	16448685	16449085	401	*	5.87289	6.47616	4.81654	1.52335	1.1e-08	1.19e-07	Peak_11839	intron (NM_008137, intron 1 of 6)	13218	NM_008137	Gna14	protein-coding
3150	chr1	170926132	170926532	401	*	6.46255	7.05295	5.44614	1.52324	1.43e-12	2.99e-11	Peak_1284	intron (NM_001160215, intron 1 of 4)	1251	NM_145141	Fcrla	protein-coding
39457	chr4	139851845	139852245	401	*	6.41088	7.01588	5.34904	1.5232	9.07e-09	1.01e-07	Peak_16520	Intergenic	-19077	NM_011039	Pax7	protein-coding
5943	chr10	84424028	84424428	401	*	8.55094	9.13274	7.56041	1.52272	2.24e-18	1.05e-16	Peak_2483	intron (NM_001004363, intron 1 of 6)	16440	NM_001004363	Nuak1	protein-coding
34766	chr3	79451345	79451745	401	*	5.81681	6.45084	4.65873	1.52152	5.66e-06	3.62e-05	Peak_14615	intron (NM_001142953, intron 4 of 4)	106174	NM_001370773	Gm17359	protein-coding
52033	chr8	106870661	106871061	401	*	7.69173	8.27371	6.70066	1.52139	5.71e-17	2.24e-15	Peak_21651	promoter-TSS (NM_001331048)	25	NM_001331048	Has3	protein-coding
20049	chr15	78502739	78503139	401	*	8.02497	8.61205	7.01857	1.52016	9.03e-14	2.26e-12	Peak_8430	Intergenic	-7873	NM_008368	Il2rb	protein-coding
14560	chr13	31557463	31557863	401	*	7.57451	8.15245	6.59536	1.51882	8.59e-23	7.28e-21	Peak_6117	promoter-TSS (NM_008239)	-507	NM_008239	Foxq1	protein-coding
9212	chr11	76666307	76666707	401	*	5.80288	6.40399	4.75334	1.5186	3.64e-09	4.36e-08	Peak_3864	Intergenic	-5963	NM_177182	Bhlha9	protein-coding
23839	chr17	26843159	26843559	401	*	7.20737	7.78805	6.22015	1.51837	2.16e-18	1.02e-16	Peak_9967	Intergenic	-1794	NM_008700	Nkx2-5	protein-coding
51658	chr8	87708114	87708514	401	*	5.41837	6.03082	4.33265	1.51815	1.57e-07	1.38e-06	Peak_21490	intron (NM_001310520, intron 3 of 5)	-66104	NR_131165	1700096P03Rik	ncRNA
30404	chr2	31654165	31654565	401	*	6.31031	6.90802	5.27138	1.51815	3.89e-10	5.48e-09	Peak_12741	exon (NM_001123362, exon 5 of 5)	14328	NM_001123362	Prdm12	protein-coding
42154	chr5	117413522	117413922	401	*	6.63827	7.237	5.59618	1.51736	3.43e-09	4.12e-08	Peak_17610	promoter-TSS (NM_001312914)	-280	NM_001312914	Ksr2	protein-coding
56609	chrX	60436349	60436749	401	*	6.00897	6.60489	4.97561	1.51724	2.84e-10	4.09e-09	Peak_23620	exon (NM_001039240, exon 4 of 4)	19646	NM_001039240	Gm7073	protein-coding
11872	chr12	25394236	25394636	401	*	7.86906	8.45741	6.85887	1.51719	8.98e-13	1.94e-11	Peak_4934	Intergenic	265262	NR_045844	Gm17746	ncRNA
3818	chr1	192856216	192856616	401	*	5.95573	6.56635	4.87589	1.51694	1.9e-07	1.64e-06	Peak_1571	promoter-TSS (NM_198247)	-664	NM_198247	Sertad4	protein-coding
22979	chr16	91780795	91781195	401	*	9.41262	9.9954	8.41916	1.51693	2.19e-16	8.02e-15	Peak_9613	intron (NM_001110275, intron 1 of 28)	51624	NM_010587	Itsn1	protein-coding
47249	chr7	28289915	28290315	401	*	6.86639	7.47035	5.80787	1.51688	2.33e-08	2.4e-07	Peak_19690	intron (NM_175033, intron 1 of 5)	1071	NM_175033	Selenov	protein-coding
30797	chr2	45172649	45173049	401	*	6.36012	6.99001	5.2163	1.51667	4.11e-06	2.71e-05	Peak_12902	Intergenic	-55407	NM_001355288	Zeb2	protein-coding
27601	chr18	82980970	82981370	401	*	8.03458	8.61387	7.05147	1.51631	1.85e-20	1.11e-18	Peak_11546	intron (NM_183033, intron 2 of 5)	-60610	NR_033307	4930592I03Rik	ncRNA
19340	chr15	55307472	55307872	401	*	6.24061	6.83172	5.22202	1.51619	4.81e-11	7.9e-10	Peak_8142	promoter-TSS (NM_181277)	-79	NM_001368422	Col14a1	protein-coding
52503	chr8	121125211	121125611	401	*	6.37783	6.96923	5.35833	1.51482	8.78e-11	1.37e-09	Peak_21843	Intergenic	-2274	NM_008024	Foxl1	protein-coding
48039	chr7	64409352	64409752	401	*	6.16732	6.78119	5.07692	1.51481	3.9e-07	3.16e-06	Peak_20013	intron (NM_028626, intron 2 of 2)	16930	NM_001355124	Mcee	protein-coding
45045	chr6	88694342	88694742	401	*	6.07684	6.69266	4.98009	1.51358	6.09e-07	4.73e-06	Peak_18825	Intergenic	-29870	NM_001166249	Mgll	protein-coding
4864	chr10	43174349	43174749	401	*	7.84316	8.42178	6.86203	1.51306	2.04e-18	9.64e-17	Peak_2023	promoter-TSS (NM_175407)	-19	NM_175407	Sobp	protein-coding
7638	chr11	29224702	29225102	401	*	7.06888	7.65174	6.0752	1.51268	8.38e-17	3.22e-15	Peak_3169	intron (NM_025740, intron 7 of 9)	22370	NM_025740	Cfap36	protein-coding
36501	chr3	146583812	146584212	401	*	8.52227	9.10002	7.54371	1.51243	2.47e-20	1.46e-18	Peak_15336	intron (NM_019957, intron 6 of 6)	-13137	NM_009474	Uox	protein-coding
44345	chr6	52379839	52380239	401	*	5.76502	6.37319	4.69305	1.5124	1.44e-07	1.28e-06	Peak_18503	Intergenic	-65207	NR_038163	Evx1os	ncRNA
2664	chr1	153185840	153186240	401	*	6.46805	7.05937	5.44881	1.51164	3.67e-11	6.15e-10	Peak_1088	5' UTR (NM_008485, exon 2 of 24)	407	NM_008485	Lamc2	protein-coding
9895	chr11	95146018	95146418	401	*	7.94098	8.51656	6.96878	1.51156	6.53e-23	5.64e-21	Peak_4165	promoter-TSS (NM_007867)	-417	NM_007867	Dlx4	protein-coding
11659	chr12	15755298	15755698	401	*	8.10105	8.67623	7.13	1.51144	2.23e-25	2.62e-23	Peak_4864	Intergenic	45603	NR_105809	Mir6387	ncRNA
34791	chr3	82074539	82074939	401	*	8.86701	9.45212	7.86657	1.51055	1.27e-13	3.08e-12	Peak_14632	promoter-TSS (NM_017469)	-28	NM_017469	Gucy1b1	protein-coding
26553	chr18	37706866	37707266	401	*	6.07571	6.67055	5.04568	1.51048	2.03e-10	2.99e-09	Peak_11095	promoter-TSS (NM_033589)	-35	NM_033589	Pcdhga6	protein-coding
43553	chr5	151190092	151190492	401	*	7.83731	8.41169	6.86861	1.50983	4.94e-25	5.49e-23	Peak_18163	promoter-TSS (NM_001359985)	-99	NR_153382	Stard13	protein-coding
48595	chr7	82028622	82029022	401	*	7.37973	7.969	6.36674	1.50968	3.7e-11	6.21e-10	Peak_20231	Intergenic	-36523	NM_007562	Bnc1	protein-coding
25839	chr17	85170836	85171236	401	*	10.082	10.6599	9.10302	1.50957	9.25e-20	5.12e-18	Peak_10790	intron (NM_028576, intron 3 of 10)	80410	NM_001364946	Camkmt	protein-coding
54336	chr9	63275131	63275531	401	*	6.7684	7.35273	5.7703	1.50921	4.05e-15	1.24e-13	Peak_22675	intron (NM_001364493, intron 13 of 20)	102571	NM_001364492	Map2k5	protein-coding
21890	chr16	25024573	25024973	401	*	7.84085	8.41818	6.8635	1.50879	2.07e-19	1.09e-17	Peak_9172	Intergenic	-34866	NR_040374	A230028O05Rik	ncRNA
37462	chr4	53121890	53122290	401	*	5.76759	6.36514	4.72915	1.50871	5.15e-09	5.98e-08	Peak_15717	intron (NM_013454, intron 5 of 49)	37805	NM_013454	Abca1	protein-coding
20678	chr15	94001209	94001609	401	*	6.00356	6.59559	4.98213	1.50862	3.84e-10	5.42e-09	Peak_8661	Intergenic	-74298	NR_045737	9430014N10Rik	ncRNA
24781	chr17	46428691	46429091	401	*	5.85393	6.44981	4.82065	1.5086	2.5e-09	3.08e-08	Peak_10341	promoter-TSS (NM_181664)	-51	NM_053250	Crip3	protein-coding
47192	chr7	27325530	27325930	401	*	6.99066	7.58056	5.97573	1.50842	7.41e-11	1.18e-09	Peak_19671	exon (NM_001113549, exon 12 of 30)	7918	NM_001113549	Ltbp4	protein-coding
41922	chr5	112394874	112395274	401	*	6.35792	6.94735	5.3444	1.50674	1.03e-10	1.6e-09	Peak_17525	promoter-TSS (NM_001357013)	296	NM_001357011	Asphd2	protein-coding
4078	chr10	13060004	13060404	401	*	9.04788	9.74672	7.63974	1.50662	0.000191115	0.000851402	Peak_1674	Intergenic	-30628	NM_009538	Plagl1	protein-coding
26298	chr18	24236903	24237303	401	*	8.42757	9.01096	7.43226	1.50656	9.7e-14	2.4e-12	Peak_10993	intron (NM_001361200, intron 2 of 12)	31109	NM_001160404	Galnt1	protein-coding
31949	chr2	106693259	106693659	401	*	5.74141	6.37189	4.59555	1.50649	5.05e-06	3.26e-05	Peak_13473	promoter-TSS (NM_001356555)	-90	NM_001356555	Mpped2	protein-coding
30583	chr2	34249531	34249931	401	*	7.5761	8.15944	6.58097	1.50558	3.98e-13	9.08e-12	Peak_12810	intron (NM_001290576, intron 2 of 7)	122314	NM_001290576	Pbx3	protein-coding
41266	chr5	76192024	76192424	401	*	6.41847	7.00755	5.40602	1.50542	1.69e-11	2.98e-10	Peak_17262	intron (NM_011626, intron 1 of 5)	8344	NM_011626	Tmem165	protein-coding
11045	chr11	116283132	116283532	401	*	6.89536	7.48491	5.88151	1.5053	3.32e-11	5.61e-10	Peak_4619	exon (NM_010254, exon 2 of 2)	2393	NM_010254	Galr2	protein-coding
25482	chr17	73709968	73710368	401	*	6.20574	6.80662	5.15689	1.50498	2.34e-08	2.41e-07	Peak_10635	5' UTR (NM_027864, exon 1 of 15)	283	NM_027864	Galnt14	protein-coding
34128	chr3	36036829	36037229	401	*	6.17766	6.78904	5.09538	1.50479	4.74e-07	3.77e-06	Peak_14344	intron (NM_178418, intron 3 of 11)	16518	NM_178418	Ccdc144b	protein-coding
7726	chr11	32299877	32300277	401	*	5.04324	5.67399	3.89643	1.50442	7.05e-06	4.41e-05	Peak_3214	promoter-TSS (NM_175000)	8	NM_175000	Hbq1a	protein-coding
26813	chr18	54482513	54482913	401	*	7.1605	7.74709	6.15559	1.5044	1.62e-11	2.87e-10	Peak_11202	Intergenic	60418	NR_040338	Redrum	ncRNA
7674	chr11	30885167	30885567	401	*	5.86467	6.46316	4.82331	1.50318	1.99e-08	2.07e-07	Peak_3184	promoter-TSS (NM_175490)	9	NM_175490	Gpr75	protein-coding
38481	chr4	120716224	120716624	401	*	8.53394	9.10862	7.56433	1.50304	2.39e-20	1.42e-18	Peak_16137	intron (NM_001081142, intron 4 of 13)	30975	NM_001081142	Kcnq4	protein-coding
26910	chr18	57786202	57786602	401	*	5.72762	6.33524	4.65744	1.50225	1.94e-07	1.68e-06	Peak_11250	intron (NR_152225, intron 1 of 2)	5931	NR_152225	Gm19519	ncRNA
14666	chr13	36755034	36755434	401	*	6.02425	6.64072	4.92538	1.50133	1.49e-06	1.08e-05	Peak_6171	Intergenic	-20757	NM_153529	Nrn1	protein-coding
15702	chr13	74480419	74480819	401	*	8.04287	8.6231	7.05698	1.50117	2.43e-14	6.62e-13	Peak_6606	exon (NM_146231, exon 4 of 4)	13331	NM_146231	Zfp825	protein-coding
54527	chr9	67633874	67634274	401	*	5.97514	6.59833	4.85397	1.50066	3.33e-06	2.24e-05	Peak_22765	Intergenic	-74371	NM_001081242	Tln2	protein-coding
26199	chr18	14402719	14403119	401	*	5.79559	6.40136	4.73132	1.4999	2.49e-07	2.11e-06	Peak_10955	Intergenic	170613	NR_045373	8430422H06Rik	ncRNA
19214	chr15	38710167	38710567	401	*	6.16518	6.788	5.04526	1.49933	2.71e-06	1.85e-05	Peak_8086	Intergenic	18149	NR_131206	Gm45924	ncRNA
21694	chr16	21253750	21254150	401	*	5.71552	6.31467	4.6721	1.49846	3.92e-08	3.86e-07	Peak_9071	intron (NR_046162, intron 4 of 4)	2116	NR_106145	Mir7680	ncRNA
5354	chr10	68901133	68901533	401	*	7.25842	7.83802	6.27437	1.49831	8.12e-14	2.05e-12	Peak_2252	Intergenic	132555	NR_155866	Gm33035	ncRNA
44774	chr6	82891505	82891905	401	*	6.54204	7.12956	5.53433	1.49801	1.71e-10	2.55e-09	Peak_18719	Intergenic	-9852	NR_040520	2310069B03Rik	ncRNA
27443	chr18	78620950	78621350	401	*	6.13702	6.74074	5.07926	1.498	1.06e-07	9.65e-07	Peak_11470	Intergenic	-24200	NM_207651	Slc14a2	protein-coding
27441	chr18	78238459	78238859	401	*	5.79043	6.4317	4.60699	1.49782	2.16e-05	0.00012093	Peak_11469	intron (NM_030683, intron 3 of 11)	-32219	NM_001110274	Slc14a2	protein-coding
48074	chr7	66388133	66388533	401	*	6.60299	7.18519	5.61128	1.49747	4.65e-14	1.22e-12	Peak_20024	promoter-TSS (NM_146191)	8	NM_146191	Lrrk1	protein-coding
51896	chr8	104170475	104170875	401	*	5.39917	6.01064	4.31661	1.49719	3.67e-07	2.99e-06	Peak_21603	5' UTR (NM_001141922, exon 1 of 7)	162	NM_001141925	Bean1	protein-coding
18865	chr15	12163513	12163913	401	*	6.87557	7.45985	5.8776	1.4971	1.47e-11	2.62e-10	Peak_7933	intron (NM_001358823, intron 13 of 18)	-7779	NR_035443	Mir1898	ncRNA
22876	chr16	89946513	89946913	401	*	6.82928	7.41198	5.83606	1.49668	1.38e-13	3.34e-12	Peak_9570	intron (NM_001145886, intron 2 of 27)	14114	NM_009384	Tiam1	protein-coding
4669	chr10	39926593	39926993	401	*	7.48441	8.05815	6.51758	1.49667	1e-18	4.93e-17	Peak_1935	non-coding (NR_160807, exon 1 of 4)	143	NR_160807	Mfsd4b2-ps	pseudo
32649	chr2	146834785	146835185	401	*	7.6954	8.26924	6.72823	1.49634	2.19e-19	1.15e-17	Peak_13759	Intergenic	-20895	NM_001033298	Kiz	protein-coding
42801	chr5	135109919	135110319	401	*	6.67538	7.26073	5.67424	1.49592	2e-11	3.49e-10	Peak_17870	intron (NR_152882, intron 1 of 16)	3228	NR_152882	Mlxipl	protein-coding
5116	chr10	60808496	60808896	401	*	7.77305	8.35707	6.77585	1.49565	1.1e-11	2.01e-10	Peak_2145	intron (NM_001359273, intron 1 of 15)	22885	NM_029770	Unc5b	protein-coding
19899	chr15	76037527	76037927	401	*	7.6727	8.2528	6.6872	1.49495	7.89e-14	1.99e-12	Peak_8376	intron (NM_001370920, intron 7 of 13)	-23391	NM_134087	Fam83h	protein-coding
19865	chr15	75633326	75633726	401	*	7.83433	8.41093	6.85915	1.49451	1.08e-16	4.11e-15	Peak_8353	Intergenic	16842	NM_011759	Zfp41	protein-coding
32239	chr2	125135857	125136257	401	*	8.01957	8.60726	7.01136	1.49426	1.38e-10	2.1e-09	Peak_13587	promoter-TSS (NM_001162934)	-635	NM_001162934	Ctxn2	protein-coding
55503	chr9	110927228	110927628	401	*	6.18247	6.77609	5.15619	1.49389	4.62e-09	5.42e-08	Peak_23183	Intergenic	-10567	NM_001195437	Fam240a	protein-coding
3473	chr1	180696585	180696985	401	*	7.20792	7.78393	6.23445	1.49368	8.43e-16	2.85e-14	Peak_1409	exon (NM_013729, exon 1 of 2)	249	NM_013729	Mixl1	protein-coding
50249	chr8	3587450	3587850	401	*	8.17942	8.75215	7.21553	1.49213	2.17e-20	1.29e-18	Peak_20930	5' UTR (NM_001163749, exon 1 of 17)	200	NM_001363243	Camsap3	protein-coding
218	chr1	33994157	33994557	401	*	7.98609	8.55705	7.02728	1.49209	1.42e-21	9.94e-20	Peak_75	intron (NM_001276764, intron 3 of 102)	-17238	NM_133833	Dst	protein-coding
56060	chr9	124477997	124478397	401	*	6.5115	7.10111	5.49744	1.49137	1.47e-10	2.23e-09	Peak_23442	Intergenic	-1335	NR_028110	Ppp2r3d	protein-coding
46055	chr6	128227509	128227909	401	*	5.48284	6.08703	4.42356	1.49105	2.44e-07	2.06e-06	Peak_19269	3' UTR (NM_011567, exon 12 of 12)	-43906	NR_077223	9330102E08Rik	ncRNA
4429	chr10	25199978	25200378	401	*	5.24205	5.85535	4.15356	1.49041	9.27e-07	6.96e-06	Peak_1835	promoter-TSS (NM_001347460)	-8	NM_001347460	Akap7	protein-coding
26149	chr18	11049193	11049593	401	*	6.28237	6.87059	5.27256	1.49022	9.66e-10	1.27e-08	Peak_10925	TTS (NR_105022)	-3117	NM_010258	Gata6	protein-coding
53382	chr9	32755026	32755426	401	*	8.53112	9.09859	7.58236	1.48976	3.67e-34	9.42e-32	Peak_22226	3' UTR (NM_011808, exon 8 of 8)	59184	NM_001038642	Ets1	protein-coding
55782	chr9	119088154	119088554	401	*	8.00396	8.57852	7.03473	1.48955	2.96e-16	1.06e-14	Peak_23319	promoter-TSS (NM_001293648)	-93	NM_001293648	Plcd1	protein-coding
45992	chr6	127085865	127086265	401	*	8.13059	8.70225	7.16976	1.48947	5.22e-21	3.4e-19	Peak_19247	3' UTR (NM_177003, exon 6 of 6)	13163	NM_022657	Fgf23	protein-coding
43004	chr5	138994800	138995200	401	*	5.99856	6.60444	4.93393	1.48918	3e-07	2.5e-06	Peak_17934	promoter-TSS (NM_008808)	-56	NM_008808	Pdgfa	protein-coding
46710	chr7	4948418	4948818	401	*	7.75892	8.3449	6.75588	1.48912	1.44e-10	2.17e-09	Peak_19530	Intergenic	15788	NM_001146329	Sbk2	protein-coding
24305	chr17	32702700	32703100	401	*	9.28601	9.85356	8.33702	1.48892	5.02e-30	9.14e-28	Peak_10153	exon (NM_001346538, exon 13 of 13)	17241	NM_134127	Cyp4f15	protein-coding
3384	chr1	178528474	178528874	401	*	7.013	7.59684	6.01639	1.48808	6.49e-11	1.04e-09	Peak_1374	promoter-TSS (NM_001161665)	-451	NM_001161665	Kif26b	protein-coding
24905	chr17	48055458	48055858	401	*	6.15862	6.75378	5.12759	1.48768	2.46e-08	2.52e-07	Peak_10404	Intergenic	-17365	NM_029689	1700122O11Rik	protein-coding
54628	chr9	71543818	71544218	401	*	6.37428	6.95783	5.37852	1.4876	1.78e-11	3.14e-10	Peak_22827	intron (NM_001033208, intron 10 of 12)	48342	NM_001033208	Myzap	protein-coding
17933	chr14	68035272	68035672	401	*	7.24136	7.92071	5.91429	1.48727	0.00014291	0.000656238	Peak_7539	Intergenic	-48391	NM_010910	Nefl	protein-coding
5790	chr10	81021698	81022098	401	*	5.05809	5.6987	3.87697	1.48686	2.63e-05	0.00014439	Peak_2433	exon (NM_145217, exon 2 of 2)	3479	NM_145217	Diras1	protein-coding
12675	chr12	79476994	79477394	401	*	6.64107	7.23445	5.61551	1.48654	3.9e-09	4.64e-08	Peak_5263	intron (NM_009014, intron 7 of 10)	179843	NM_001252562	Rad51b	protein-coding
12694	chr12	79993493	79993893	401	*	7.48311	8.07945	6.44844	1.48591	3.02e-08	3.04e-07	Peak_5273	Intergenic	-57429	NR_131074	9430078K24Rik	ncRNA
5148	chr10	61418093	61418493	401	*	7.66448	8.23401	6.70981	1.48551	1.62e-22	1.31e-20	Peak_2163	5' UTR (NM_013611, exon 1 of 3)	321	NM_013611	Nodal	protein-coding
44690	chr6	72231323	72231723	401	*	5.41609	6.03974	4.29338	1.48481	7.52e-06	4.67e-05	Peak_18679	intron (NM_153778, intron 1 of 2)	4054	NM_153778	Atoh8	protein-coding
10146	chr11	98284270	98284670	401	*	7.14348	7.71824	6.17366	1.48476	1.86e-14	5.16e-13	Peak_4262	Intergenic	21864	NR_039579	Mir5119	ncRNA
47615	chr7	43606982	43607382	401	*	8.32175	8.89137	7.36682	1.48466	1.03e-20	6.43e-19	Peak_19833	promoter-TSS (NM_001355131)	13	NM_028913	Zfp819	protein-coding
14354	chr13	24487027	24487427	401	*	8.36416	8.9475	7.36902	1.48459	3.75e-11	6.29e-10	Peak_6037	Intergenic	72105	NM_001284520	Cmah	protein-coding
7910	chr11	44618256	44618656	401	*	6.31446	6.89925	5.31498	1.48457	2.55e-10	3.71e-09	Peak_3319	intron (NM_001362576, intron 1 of 15)	356	NM_001362574	Ebf1	protein-coding
28129	chr19	10388780	10389180	401	*	7.97406	8.54171	7.02476	1.48374	9.64e-24	9.22e-22	Peak_11746	promoter-TSS (NM_173068)	-110	NM_018801	Syt7	protein-coding
2526	chr1	138955058	138955458	401	*	5.96037	6.58554	4.83253	1.48349	8.58e-06	5.27e-05	Peak_1025	Intergenic	-8451	NM_001166501	Dennd1b	protein-coding
41504	chr5	100222251	100222651	401	*	7.14612	7.72776	6.15603	1.48315	2.76e-11	4.71e-10	Peak_17361	Intergenic	11759	NR_040679	2310034O05Rik	ncRNA
31396	chr2	74687627	74688027	401	*	5.61324	6.21021	4.57661	1.48261	2.59e-08	2.64e-07	Peak_13200	TTS (NM_008273)	-4064	NM_013554	Hoxd10	protein-coding
53029	chr9	14688362	14688762	401	*	5.98966	6.58779	4.9494	1.48248	1.02e-07	9.29e-07	Peak_22064	Intergenic	25540	NR_152172	Gm7607	ncRNA
16022	chr13	97672041	97672441	401	*	8.1129	8.68207	7.15928	1.48244	2.4e-20	1.43e-18	Peak_6746	Intergenic	75170	NR_152140	5330416C01Rik	ncRNA
14277	chr13	23395527	23395927	401	*	7.55394	8.12343	6.59938	1.48232	2.45e-20	1.45e-18	Peak_5999	Intergenic	-26519	NM_001286155	Zfp322a	protein-coding
53955	chr9	53706224	53706624	401	*	10.3633	10.9264	9.42696	1.4821	2.32e-46	1.53e-43	Peak_22503	promoter-TSS (NM_175562)	-192	NM_175562	Rab39	protein-coding
29675	chr2	9906140	9906540	401	*	5.93004	6.51882	4.91854	1.48178	8.16e-10	1.09e-08	Peak_12461	intron (NR_152218, intron 1 of 1)	191	NR_152218	Gm13262	ncRNA
32270	chr2	126552783	126553183	401	*	8.06097	8.62891	7.11085	1.4817	6.19e-22	4.57e-20	Peak_13598	promoter-TSS (NM_011978)	-41	NM_011978	Slc27a2	protein-coding
10614	chr11	105967689	105968089	401	*	6.87944	7.45664	5.90246	1.48155	8.71e-14	2.18e-12	Peak_4462	promoter-TSS (NM_207624)	-59	NM_001281819	Ace	protein-coding
56770	chrX	93294664	93295064	401	*	6.37981	6.95937	5.39588	1.48153	8.11e-12	1.51e-10	Peak_23665	exon (NM_007492, exon 4 of 5)	8357	NM_001305940	Arx	protein-coding
57390	chrX	163995263	163995663	401	*	6.22816	6.84435	5.13019	1.48151	3.11e-06	2.1e-05	Peak_23911	intron (NM_181315, intron 3 of 7)	32547	NM_181315	Car5b	protein-coding
25380	chr17	70834750	70835150	401	*	6.41873	6.99858	5.43397	1.48136	1.61e-11	2.85e-10	Peak_10593	Intergenic	11827	NM_001164077	Tgif1	protein-coding
23602	chr17	22081021	22081421	401	*	7.68723	8.25693	6.73209	1.48136	4.97e-23	4.37e-21	Peak_9906	Intergenic	84756	NM_177596	Zfp947	protein-coding
6511	chr10	115395967	115396367	401	*	8.09251	8.6802	7.08429	1.48127	1.16e-09	1.51e-08	Peak_2727	intron (NM_001033261, intron 2 of 34)	11208	NM_001033261	Zfc3h1	protein-coding
53603	chr9	43101973	43102373	401	*	9.27959	9.84293	8.34257	1.48052	2.13e-38	8.51e-36	Peak_22331	intron (NM_001359232, intron 1 of 40)	3545	NM_001359232	Arhgef12	protein-coding
12732	chr12	80758201	80758601	401	*	7.67746	8.24845	6.71857	1.48048	2.9e-19	1.51e-17	Peak_5289	exon (NM_001008423, exon 2 of 2)	2314	NM_001008423	Ccdc177	protein-coding
22981	chr16	91795974	91796374	401	*	8.43506	9.00859	7.46883	1.47999	3.2e-15	9.92e-14	Peak_9615	intron (NM_001110275, intron 5 of 28)	66803	NM_010587	Itsn1	protein-coding
53883	chr9	50686839	50687239	401	*	5.80726	6.42986	4.68807	1.47985	6.78e-06	4.25e-05	Peak_22464	intron (NM_178118, intron 10 of 19)	-27259	NM_145614	Dlat	protein-coding
45991	chr6	127079840	127080240	401	*	9.2712	9.83764	8.32538	1.47931	1.89e-25	2.22e-23	Peak_19246	exon (NM_022657, exon 3 of 3)	7138	NM_022657	Fgf23	protein-coding
14238	chr13	21478862	21479262	401	*	7.08891	7.66495	6.11535	1.47913	5.79e-15	1.73e-13	Peak_5982	5' UTR (NM_001039115, exon 1 of 3)	213	NM_001039115	Zkscan4	protein-coding
33711	chr2	180893274	180893674	401	*	7.05331	7.62676	6.08732	1.47896	2.35e-14	6.43e-13	Peak_14180	promoter-TSS (NR_029538)	-566	NR_029538	Mir124a-3	ncRNA
14223	chr13	21243311	21243711	401	*	7.47958	8.05156	6.51785	1.47836	8.05e-17	3.09e-15	Peak_5972	Intergenic	49175	NM_010343	Gpx5	protein-coding
54573	chr9	69381796	69382196	401	*	6.47589	7.05995	5.47859	1.47824	4.14e-10	5.8e-09	Peak_22800	3' UTR (NM_001289916, exon 10 of 10)	-16002	NM_145618	Ice2	protein-coding
49491	chr7	123322329	123322729	401	*	8.31606	8.96237	7.1146	1.47697	4.04e-05	0.000212028	Peak_20600	intron (NM_001122642, intron 4 of 19)	47386	NM_001122643	Arhgap17	protein-coding
31927	chr2	104763270	104763670	401	*	5.14449	5.78428	3.9663	1.47664	2.98e-05	0.00016143	Peak_13459	intron (NM_001123327, intron 9 of 11)	-20613	NM_144804	Depdc7	protein-coding
43327	chr5	146243081	146243481	401	*	6.99882	7.57332	6.02976	1.47562	1.79e-13	4.29e-12	Peak_18065	intron (NM_153599, intron 1 of 12)	12031	NM_153599	Cdk8	protein-coding
17742	chr14	62017168	62017568	401	*	7.51782	8.1102	6.49533	1.47512	2.46e-08	2.52e-07	Peak_7454	Intergenic	275611	NM_173419	Dleu7	protein-coding
9977	chr11	96366037	96366437	401	*	7.24614	7.81769	6.28566	1.47506	6.3e-16	2.17e-14	Peak_4211	exon (NM_008266, exon 1 of 2)	479	NM_008266	Hoxb1	protein-coding
14488	chr13	29780754	29781154	401	*	9.4757	10.0426	8.52852	1.47502	1.55e-22	1.25e-20	Peak_6085	intron (NR_131896, intron 4 of 16)	74719	NR_131896	Cdkal1	protein-coding
12036	chr12	35303216	35303616	401	*	6.10209	6.68819	5.09868	1.47495	3.35e-09	4.03e-08	Peak_4997	Intergenic	-108519	NR_030449	Mir680-3	ncRNA
20208	chr15	80277119	80277519	401	*	7.28232	7.86042	6.3027	1.47467	1.73e-11	3.05e-10	Peak_8483	Intergenic	-9919	NM_001044308	Cacna1i	protein-coding
2291	chr1	134244198	134244598	401	*	7.18366	7.75963	6.21032	1.47349	2.49e-12	5e-11	Peak_927	Intergenic	-8941	NM_001008533	Adora1	protein-coding
3365	chr1	178144373	178144773	401	*	6.0313	6.61756	5.02742	1.47331	7.24e-10	9.78e-09	Peak_1369	intron (NR_160909, intron 19 of 23)	-42844	NM_024282	Desi2	protein-coding
53310	chr9	32032659	32033059	401	*	6.06015	6.64454	5.06187	1.4732	6.29e-10	8.58e-09	Peak_22193	intron (NM_001370958, intron 1 of 22)	556	NM_001370958	Arhgap32	protein-coding
31936	chr2	105126279	105126679	401	*	5.21905	5.83383	4.12573	1.47299	2.59e-06	1.78e-05	Peak_13464	promoter-TSS (NR_015462)	31	NR_015462	Wt1os	ncRNA
15804	chr13	91194946	91195346	401	*	5.68875	6.29834	4.61225	1.47292	2.24e-06	1.56e-05	Peak_6652	intron (NM_025770, intron 2 of 7)	28841	NM_025770	Atg10	protein-coding
32325	chr2	127610112	127610512	401	*	5.97906	6.57517	4.94511	1.47276	8.91e-08	8.23e-07	Peak_13616	Intergenic	22886	NM_029963	Mrps5	protein-coding
41667	chr5	106469508	106469908	401	*	6.59978	7.18069	5.61186	1.4727	3.1e-11	5.26e-10	Peak_17424	Intergenic	-11542	NM_001005477	Barhl2	protein-coding
13010	chr12	86989988	86990388	401	*	6.49505	7.07272	5.51671	1.47262	2.22e-12	4.5e-11	Peak_5407	Intergenic	-1512	NM_001080943	Zdhhc22	protein-coding
29304	chr19	54014950	54015350	401	*	7.09466	7.68374	6.08222	1.47239	1.09e-08	1.19e-07	Peak_12281	intron (NM_001355242, intron 4 of 9)	-30109	NM_007417	Adra2a	protein-coding
12464	chr12	73491381	73491781	401	*	6.56707	7.14197	5.59684	1.47178	1.36e-12	2.86e-11	Peak_5175	Intergenic	54814	NM_178715	Tmem30b	protein-coding
32648	chr2	146832348	146832748	401	*	5.96665	6.56575	4.9234	1.47151	3.25e-07	2.68e-06	Peak_13758	Intergenic	-23332	NM_001033298	Kiz	protein-coding
8585	chr11	60509477	60509877	401	*	6.74415	7.31808	5.77675	1.47121	1.49e-13	3.59e-12	Peak_3580	exon (NM_001103171, exon 49 of 64)	-28006	NM_172943	Alkbh5	protein-coding
12406	chr12	71184148	71184548	401	*	6.03062	6.6142	5.03477	1.47076	3e-10	4.31e-09	Peak_5139	intron (NM_029818, intron 20 of 27)	47500	NM_001163378	2700049A03Rik	protein-coding
8501	chr11	58948613	58949013	401	*	10.0769	10.6359	9.15205	1.46971	4.94e-52	4.3e-49	Peak_3538	promoter-TSS (NM_030082)	-98	NM_030082	Hist3h2ba	protein-coding
54899	chr9	85843540	85843940	401	*	6.57421	7.14972	5.60222	1.46925	2.33e-12	4.7e-11	Peak_22944	5' UTR (NM_001164792, exon 2 of 2)	888	NM_001164792	Tpbg	protein-coding
17640	chr14	59523985	59524385	401	*	8.00875	8.5741	7.06606	1.46901	9.11e-23	7.68e-21	Peak_7421	intron (NM_001360593, intron 5 of 8)	45234	NM_001360593	Cab39l	protein-coding
43832	chr6	30992683	30993083	401	*	5.52542	6.15616	4.37867	1.46779	2.25e-05	0.000125285	Peak_18291	Intergenic	-33893	NM_001135093	Klf14	protein-coding
50402	chr8	13917004	13917404	401	*	8.86398	9.43004	7.91923	1.46731	2.56e-19	1.34e-17	Peak_20983	intron (NM_001359061, intron 2 of 10)	9465	NM_001359061	Fbxo25	protein-coding
39717	chr4	149688864	149689264	401	*	8.75424	9.31852	7.81457	1.46728	4.76e-24	4.71e-22	Peak_16618	intron (NM_001029837, intron 1 of 23)	9644	NM_001164050	Pik3cd	protein-coding
45561	chr6	115360929	115361329	401	*	6.07308	6.66851	5.04124	1.46693	1.46e-07	1.3e-06	Peak_19076	promoter-TSS (NM_001308352)	-15	NM_001308352	Pparg	protein-coding
13545	chr12	108449862	108450262	401	*	5.95294	6.55766	4.89199	1.46619	1.27e-06	9.29e-06	Peak_5693	intron (NM_001364196, intron 1 of 22)	26025	NM_001364196	Eml1	protein-coding
40402	chr5	30775012	30775412	401	*	7.38674	7.95579	6.43347	1.46618	4.04e-15	1.23e-13	Peak_16899	intron (NM_001356948, intron 2 of 12)	-39429	NM_133350	Mapre3	protein-coding
21693	chr16	21248573	21248973	401	*	6.75308	7.32678	5.78633	1.46587	5.29e-14	1.37e-12	Peak_9070	non-coding (NR_046162, exon 5 of 5)	7293	NR_106145	Mir7680	ncRNA
19256	chr15	44753350	44753750	401	*	5.76374	6.35801	4.73545	1.46561	4.93e-08	4.77e-07	Peak_8102	intron (NM_176998, intron 1 of 7)	-1092	NM_001358582	Sybu	protein-coding
45180	chr6	94283697	94284097	401	*	8.17856	8.74185	7.24169	1.4651	1.88e-22	1.49e-20	Peak_18878	promoter-TSS (NM_001286786)	20	NM_010367	Magi1	protein-coding
36737	chr4	8681169	8681569	401	*	9.0665	9.62863	8.13291	1.46495	2.37e-25	2.76e-23	Peak_15438	Intergenic	-9037	NM_001277149	Chd7	protein-coding
3474	chr1	180703428	180703828	401	*	6.96407	7.53539	6.00424	1.46491	3.7e-14	9.85e-13	Peak_1410	Intergenic	-6594	NM_013729	Mixl1	protein-coding
45868	chr6	124671747	124672147	401	*	7.54357	8.11107	6.59472	1.46461	1.47e-17	6.32e-16	Peak_19203	intron (NR_149320, intron 1 of 11)	8843	NM_145130	Lpcat3	protein-coding
45020	chr6	87981601	87982001	401	*	5.23985	5.85674	4.1396	1.46335	6.82e-06	4.28e-05	Peak_18810	promoter-TSS (NM_198622)	118	NR_026990	Gm5577	ncRNA
52496	chr8	121083851	121084251	401	*	5.3568	5.97939	4.23765	1.46119	1.26e-05	7.41e-05	Peak_21839	promoter-TSS (NR_130109)	-335	NM_010426	Foxf1	protein-coding
16809	chr14	24358312	24358712	401	*	5.44534	6.04072	4.41363	1.46063	2.25e-07	1.92e-06	Peak_7072	Intergenic	65148	NM_001033214	E330034G19Rik	protein-coding
4389	chr10	22645046	22645446	401	*	8.22147	8.78501	7.28388	1.46034	1.46e-19	7.88e-18	Peak_1819	exon (NM_178934, exon 1 of 5)	235	NM_178934	Slc2a12	protein-coding
32727	chr2	152081789	152082189	401	*	7.99498	8.55919	7.05549	1.45952	1.55e-18	7.44e-17	Peak_13784	5' UTR (NM_001160410, exon 1 of 2)	460	NM_001160410	Scrt2	protein-coding
33789	chr3	9132091	9132491	401	*	9.1877	9.75126	8.25007	1.45881	6.39e-20	3.6e-18	Peak_14212	Intergenic	70327	NR_040597	4930539M17Rik	ncRNA
24846	chr17	47395539	47395939	401	*	8.19988	8.7625	7.26491	1.45711	2.01e-19	1.06e-17	Peak_10383	intron (NM_008189, intron 1 of 3)	4867	NM_008189	Guca1a	protein-coding
13012	chr12	87130193	87130593	401	*	6.82888	7.57055	5.22016	1.45711	0.000582159	0.00227912	Peak_5409	exon (NM_153415, exon 7 of 21)	-16772	NM_001252555	Gstz1	protein-coding
9957	chr11	96255332	96255732	401	*	6.79004	7.36326	5.82472	1.45662	3.16e-12	6.24e-11	Peak_4194	intron (NR_037977, intron 1 of 2)	3872	NR_037977	Gm53	ncRNA
38214	chr4	108383049	108383449	401	*	7.78884	8.35033	6.85705	1.45606	1.87e-22	1.49e-20	Peak_16024	exon (NM_001099303, exon 1 of 3)	406	NM_001099303	Shisal2a	protein-coding
13445	chr12	107335342	107335742	401	*	6.63515	7.2057	5.67753	1.45601	1.71e-13	4.08e-12	Peak_5641	Intergenic	399946	NR_045973	4930465M20Rik	ncRNA
156	chr1	21052182	21052582	401	*	10.2292	10.7909	9.29688	1.45598	1.15e-22	9.54e-21	Peak_55	intron (NM_177409, intron 1 of 10)	26843	NM_177409	Tram2	protein-coding
21795	chr16	23289469	23289869	401	*	8.10803	8.67126	7.17134	1.45565	4.04e-20	2.35e-18	Peak_9119	promoter-TSS (NM_001252506)	-801	NM_001252506	St6gal1	protein-coding
18684	chr14	123009004	123009404	401	*	8.84168	9.40263	7.91141	1.45563	2.43e-22	1.9e-20	Peak_7866	Intergenic	-25921	NR_153663	Tmtc4	protein-coding
53930	chr9	52070034	52070434	401	*	9.02872	9.60007	8.0688	1.45517	1.07e-12	2.28e-11	Peak_22491	intron (NM_001104617, intron 9 of 10)	-21529	NR_023357	Gm6981	pseudo
51433	chr8	81854601	81855001	401	*	7.31185	7.88504	6.34659	1.4551	2.5e-11	4.29e-10	Peak_21400	intron (NM_001297593, intron 6 of 23)	512239	NM_001297591	Inpp4b	protein-coding
26552	chr18	37694215	37694615	401	*	7.28048	7.85321	6.31655	1.45506	3.77e-12	7.36e-11	Peak_11094	promoter-TSS (NM_033588)	40	NM_033588	Pcdhga5	protein-coding
19661	chr15	66286606	66287006	401	*	7.45282	8.03363	6.46519	1.45475	2.34e-09	2.9e-08	Peak_8273	promoter-TSS (NM_152923)	-177	NM_152923	Kcnq3	protein-coding
39846	chr4	151139468	151139868	401	*	6.56705	7.14344	5.59248	1.45374	2.6e-10	3.77e-09	Peak_16677	intron (NM_001081557, intron 9 of 23)	50098	NM_001308446	Gm13090	protein-coding
13411	chr12	106849226	106849626	401	*	5.56267	6.16695	4.50315	1.45294	1.69e-06	1.21e-05	Peak_5618	Intergenic	-133102	NR_015512	4933406K04Rik	ncRNA
26680	chr18	40256657	40257057	401	*	5.60944	6.20756	4.56921	1.45286	6.15e-07	4.77e-06	Peak_11141	promoter-TSS (NM_001371039)	-142	NM_001371039
48420	chr7	79607348	79607748	401	*	6.51664	7.08743	5.55834	1.45269	5.07e-12	9.73e-11	Peak_20166	exon (NM_019799, exon 2 of 11)	10109	NM_019799	Rhcg	protein-coding
3546	chr1	181914453	181914853	401	*	7.33343	7.90375	6.37646	1.45227	3.48e-12	6.84e-11	Peak_1443	intron (NM_008680, intron 11 of 14)	-72252	NM_133815	Lbr	protein-coding
17872	chr14	65968389	65968789	401	*	6.70542	7.3113	5.64082	1.45165	2.28e-06	1.59e-05	Peak_7511	5' UTR (NM_013492, exon 1 of 9)	106	NM_013492	Clu	protein-coding
35850	chr3	110141613	110142013	401	*	5.4421	6.04312	4.39283	1.45138	1.53e-06	1.1e-05	Peak_15068	intron (NM_030699, intron 1 of 7)	1659	NM_001163348	Ntng1	protein-coding
51607	chr8	85468932	85469332	401	*	6.43959	7.01359	5.47199	1.45123	1.69e-10	2.53e-09	Peak_21461	Intergenic	-23444	NM_173866	Gpt2	protein-coding
45270	chr6	99057095	99057495	401	*	9.56362	10.1284	8.62266	1.45105	2.43e-16	8.83e-15	Peak_18920	intron (NM_001197321, intron 4 of 17)	-28997	NM_001197322	Foxp1	protein-coding
54387	chr9	64564410	64564810	401	*	7.70599	8.28841	6.71361	1.45098	7.35e-09	8.28e-08	Peak_22704	intron (NM_001134399, intron 5 of 24)	173146	NM_017382	Rab11a	protein-coding
29119	chr19	46698018	46698418	401	*	6.03021	6.61447	5.03231	1.45069	1.8e-08	1.89e-07	Peak_12212	intron (NM_025563, intron 1 of 4)	8312	NM_025563	Borcs7	protein-coding
14280	chr13	23412729	23413129	401	*	7.50216	8.06531	6.56568	1.4503	4.33e-20	2.51e-18	Peak_6002	Intergenic	10937	NM_013924	Abt1	protein-coding
26150	chr18	11052349	11052749	401	*	7.34688	7.91019	6.40998	1.45012	3.12e-16	1.12e-14	Peak_10926	promoter-TSS (NM_010258)	18	NR_105023	1010001N08Rik	ncRNA
49575	chr7	126496526	126496926	401	*	8.81084	9.37882	7.8606	1.45004	1.14e-13	2.79e-12	Peak_20636	intron (NM_183020, intron 10 of 22)	5699	NM_001347658	Atxn2l	protein-coding
37998	chr4	98789790	98790190	401	*	5.73637	6.3301	4.70975	1.44937	3.72e-07	3.03e-06	Peak_15942	intron (NM_172872, intron 1 of 9)	-3778	NR_040437	Kank4os	ncRNA
24312	chr17	32867047	32867447	401	*	6.74729	7.32724	5.76222	1.44913	8.18e-10	1.1e-08	Peak_10158	Intergenic	24356	NM_207245	Zfp870	protein-coding
21572	chr16	17694780	17695180	401	*	10.3098	10.8717	9.37661	1.44825	3.44e-19	1.78e-17	Peak_9018	intron (NM_001040683, intron 2 of 16)	27920	NM_001285886	Med15	protein-coding
20593	chr15	89067585	89067985	401	*	7.39499	7.95579	6.46514	1.4482	5.47e-19	2.77e-17	Peak_8628	exon (NM_001002005, exon 2 of 3)	8059	NM_001002005	Panx2	protein-coding
51359	chr8	79056220	79056620	401	*	7.12801	7.69988	6.16658	1.44804	1.33e-11	2.4e-10	Peak_21354	intron (NM_178267, intron 1 of 14)	27983	NM_178267	Zfp827	protein-coding
14132	chr13	13784052	13784452	401	*	7.86175	8.43923	6.88398	1.44799	1.13e-09	1.47e-08	Peak_5937	promoter-TSS (NM_010317)	-55	NM_010317	Gng4	protein-coding
1228	chr1	74748735	74749135	401	*	7.20935	7.77179	6.27488	1.44762	5.27e-17	2.07e-15	Peak_455	promoter-TSS (NM_153744)	20	NM_153744	Prkag3	protein-coding
528	chr1	42952790	42953190	401	*	8.95618	9.51434	8.03372	1.44762	9.8e-25	1.04e-22	Peak_191	5' UTR (NM_053107, exon 1 of 2)	118	NM_053107	Gpr45	protein-coding
12114	chr12	41961002	41961402	401	*	8.53866	9.09594	7.61865	1.44756	5.24e-26	6.62e-24	Peak_5035	Intergenic	-475145	NM_010733	Lrrn3	protein-coding
38004	chr4	99657143	99657543	401	*	7.80675	8.36569	6.88212	1.44721	9.75e-23	8.19e-21	Peak_15947	exon (NM_010425, exon 1 of 1)	1044	NM_010425	Foxd3	protein-coding
56882	chrX	101384614	101385014	401	*	7.32384	7.8877	6.38534	1.44677	6.31e-16	2.17e-14	Peak_23708	exon (NM_008124, exon 2 of 2)	1082	NM_001302497	Gjb1	protein-coding
36073	chr3	129224005	129224405	401	*	5.37826	5.97313	4.34812	1.44671	4.37e-07	3.51e-06	Peak_15157	Intergenic	10273	NM_001042502	Pitx2	protein-coding
17186	chr14	46882715	46883115	401	*	8.31936	8.87889	7.39306	1.4465	3.19e-20	1.87e-18	Peak_7240	promoter-TSS (NM_028966)	-50	NM_028966	Samd4	protein-coding
2862	chr1	160801771	160802171	401	*	7.27121	7.84315	6.30961	1.44648	6.62e-11	1.06e-09	Peak_1168	Intergenic	-9033	NM_013862	Rabgap1l	protein-coding
39358	chr4	137728804	137729204	401	*	5.90422	6.49815	4.87697	1.44615	4.71e-07	3.75e-06	Peak_16480	non-coding (NR_138591, exon 24 of 24)	4543	NR_138592	Rap1gap	protein-coding
33429	chr2	168913210	168913610	401	*	7.07371	7.64327	6.11896	1.44565	3.38e-12	6.67e-11	Peak_14076	promoter-TSS (NM_001370946)	-807	NM_001370946	Zfp64	protein-coding
238	chr1	34579461	34579861	401	*	7.0363	7.60867	6.07344	1.44476	8.2e-11	1.29e-09	Peak_88	promoter-TSS (NM_213727)	-32	NM_213727	Amer3	protein-coding
9959	chr11	96263756	96264156	401	*	4.9622	5.56973	3.8923	1.44382	5.21e-06	3.36e-05	Peak_4196	intron (NR_037977, intron 2 of 2)	-1208	NR_029721	Mir196a-1	ncRNA
48415	chr7	79563665	79564065	401	*	5.87694	6.46205	4.8765	1.44338	6.31e-08	5.99e-07	Peak_20163	Intergenic	48430	NR_040312	Mir9-3hg	ncRNA
50021	chr7	140828526	140828926	401	*	6.23871	6.81222	5.27256	1.44329	4.39e-10	6.13e-09	Peak_20829	Intergenic	-6412	NM_001347605	Urah	protein-coding
13678	chr12	111426055	111426455	401	*	7.18882	7.75126	6.25437	1.44159	6.67e-15	1.97e-13	Peak_5751	intron (NM_001289487, intron 9 of 13)	8810	NM_001289488	Exoc3l4	protein-coding
11785	chr12	19288270	19288670	401	*	7.98688	8.55832	7.02669	1.44145	8.92e-11	1.39e-09	Peak_4905	Intergenic	773960	NM_001201330	5730507C01Rik	protein-coding
33803	chr3	9472437	9472837	401	*	5.82955	6.4129	4.83437	1.44144	3.83e-08	3.79e-07	Peak_14222	intron (NM_133218, intron 3 of 8)	69617	NR_160691	C030034L19Rik	ncRNA
7780	chr11	33932000	33932400	401	*	8.95806	9.51229	8.0465	1.44095	8.89e-34	2.19e-31	Peak_3250	intron (NM_001190886, intron 1 of 7)	-30813	NM_031169	Kcnmb1	protein-coding
28506	chr19	29209913	29210313	401	*	7.70003	8.25951	6.7739	1.44055	4.61e-18	2.09e-16	Peak_11926	Intergenic	-41690	NM_001048177	Jak2	protein-coding
9583	chr11	85431083	85431483	401	*	6.74489	7.31412	5.79107	1.44034	2.08e-12	4.24e-11	Peak_4025	intron (NM_138681, intron 8 of 25)	78119	NM_001166643	Bcas3	protein-coding
26793	chr18	53502437	53502837	401	*	5.02083	5.63216	3.9387	1.44018	9.23e-06	5.62e-05	Peak_11194	intron (NM_001033281, intron 2 of 6)	38091	NM_001033281	Prdm6	protein-coding
5906	chr10	82935158	82935558	401	*	5.09314	5.71648	3.97148	1.43975	2.53e-05	0.000139671	Peak_2471	Intergenic	-50139	NM_021439	Chst11	protein-coding
7400	chr11	12037230	12037630	401	*	5.45849	6.06073	4.40539	1.43965	1.91e-06	1.35e-05	Peak_3080	promoter-TSS (NM_010345)	-10	NM_001370603	Grb10	protein-coding
1623	chr1	91010265	91010665	401	*	6.46135	7.05195	5.44428	1.43959	4.03e-07	3.26e-06	Peak_635	intron (NM_001111312, intron 1 of 12)	11738	NM_001111312	Lrrfip1	protein-coding
41816	chr5	110363044	110363444	401	*	8.85239	9.40632	7.94166	1.43931	4.48e-28	6.87e-26	Peak_17477	exon (NM_028596, exon 12 of 12)	18514	NM_001310709	Lrcol1	protein-coding
35810	chr3	108767297	108767697	401	*	5.93512	6.56953	4.77571	1.43855	5.09e-05	0.000260557	Peak_15046	intron (NM_177859, intron 6 of 11)	27839	NM_177859	Aknad1	protein-coding
33793	chr3	9198903	9199303	401	*	9.6201	10.175	8.70673	1.43812	2.42e-26	3.2e-24	Peak_14216	Intergenic	-51464	NM_177660	Zbtb10	protein-coding
41921	chr5	112390921	112391321	401	*	7.23065	7.8093	6.24941	1.43783	8.34e-09	9.31e-08	Peak_17524	intron (NM_001357014, intron 3 of 4)	3652	NM_001357013	Asphd2	protein-coding
7850	chr11	35985799	35986199	401	*	6.21189	6.78807	5.23791	1.43732	3.74e-09	4.47e-08	Peak_3287	Intergenic	-5472	NM_170779	Wwc1	protein-coding
17272	chr14	51057389	51057789	401	*	5.89929	6.4814	4.9078	1.43702	3.27e-08	3.26e-07	Peak_7276	promoter-TSS (NM_001011875)	-347	NM_001011875	Rnase12	protein-coding
9887	chr11	95056894	95057294	401	*	5.59223	6.22831	4.42702	1.43648	6.25e-05	0.000313634	Peak_4158	exon (NM_013565, exon 14 of 26)	12104	NM_001306071	Itga3	protein-coding
42834	chr5	135835152	135835552	401	*	7.80637	8.36593	6.87999	1.43641	7.18e-17	2.78e-15	Peak_17885	intron (NM_021403, intron 2 of 14)	17246	NM_021403	Srrm3	protein-coding
13359	chr12	105981358	105981758	401	*	7.54724	8.11192	6.60643	1.43628	4.61e-13	1.04e-11	Peak_5571	Intergenic	-28705	NM_011705	Vrk1	protein-coding
4081	chr10	13090523	13090923	401	*	8.67023	9.23128	7.73968	1.43606	1.43e-15	4.65e-14	Peak_1677	promoter-TSS (NR_131912)	-109	NM_009538	Plagl1	protein-coding
44900	chr6	86194973	86195373	401	*	6.9808	7.56628	5.97922	1.43581	1.04e-07	9.47e-07	Peak_18776	promoter-TSS (NM_031199)	-54	NM_031199	Tgfa	protein-coding
6838	chr10	121836714	121837114	401	*	7.24742	7.81675	6.29332	1.43558	1.34e-11	2.4e-10	Peak_2879	intron (NM_001081037, intron 10 of 21)	96984	NM_001359720	BC048403	protein-coding
9548	chr11	84066877	84067277	401	*	6.89727	7.46548	5.94639	1.43551	1.87e-11	3.28e-10	Peak_4009	intron (NM_019819, intron 1 of 2)	1280	NM_019819	Dusp14	protein-coding
44119	chr6	47174618	47175018	401	*	6.81092	7.37991	5.85779	1.43541	2.23e-11	3.85e-10	Peak_18400	intron (NM_001004357, intron 20 of 23)	-69578	NM_025771	Cntnap2	protein-coding
5037	chr10	59511676	59512076	401	*	7.57754	8.22877	6.35824	1.43526	0.000111763	0.000526677	Peak_2106	intron (NM_001033259, intron 1 of 7)	-70097	NM_010959	Oit3	protein-coding
38653	chr4	126533100	126533500	401	*	6.99926	7.55991	6.06983	1.43505	3.12e-15	9.67e-14	Peak_16209	5' UTR (NM_153177, exon 1 of 18)	158	NM_153177	Ago4	protein-coding
18547	chr14	120974381	120974781	401	*	5.29179	5.90428	4.2059	1.43473	1.13e-05	6.73e-05	Peak_7800	Intergenic	58734	NM_001360602	Ipo5	protein-coding
25404	chr17	71288137	71288537	401	*	6.57205	7.14854	5.5972	1.43436	4.47e-09	5.25e-08	Peak_10599	intron (NM_001357336, intron 2 of 7)	22674	NM_001357337	Emilin2	protein-coding
9807	chr11	90419756	90420156	401	*	8.14905	8.7045	7.23411	1.43418	3.37e-21	2.23e-19	Peak_4123	Intergenic	-29039	NM_172563	Hlf	protein-coding
26795	chr18	53647620	53648020	401	*	7.25124	7.81342	6.31752	1.43306	1.21e-14	3.47e-13	Peak_11196	promoter-TSS (NR_040349)	-331	NR_040349	Gm19466	ncRNA
774	chr1	54660677	54661077	401	*	8.48202	9.04308	7.55143	1.43247	3.66e-15	1.13e-13	Peak_290	intron (NM_001081433, intron 21 of 27)	-103193	NM_001163314	Pgap1	protein-coding
22245	chr16	37812449	37812849	401	*	6.58773	7.16171	5.62019	1.43151	3.68e-09	4.4e-08	Peak_9314	intron (NM_008047, intron 2 of 10)	35594	NM_008047	Fstl1	protein-coding
6685	chr10	118550213	118550613	401	*	8.57742	9.14435	7.63021	1.43147	1.05e-11	1.91e-10	Peak_2805	intron (NR_104123, intron 1 of 4)	6112	NR_104123	Ifngas1	ncRNA
34422	chr3	53525642	53526042	401	*	6.39881	6.96872	5.44305	1.43073	4.51e-10	6.29e-09	Peak_14473	exon (NM_172862, exon 17 of 24)	37135	NM_153156	Stoml3	protein-coding
222	chr1	34177971	34178371	401	*	5.85741	6.45663	4.81377	1.43049	3.04e-06	2.06e-05	Peak_79	exon (NM_010081, exon 23 of 24)	17911	NM_010081	Dst	protein-coding
17851	chr14	65266453	65266853	401	*	6.3967	6.97396	5.41958	1.43037	2.08e-08	2.17e-07	Peak_7502	promoter-TSS (NM_015795)	35	NM_001360381	Fbxo16	protein-coding
15763	chr13	83730721	83731121	401	*	6.53111	7.09525	5.5918	1.42992	7.43e-13	1.62e-11	Peak_6633	intron (NR_152244, intron 2 of 4)	-1572	NR_152246	C130071C03Rik	ncRNA
34201	chr3	39370912	39371312	401	*	5.79122	6.4139	4.67176	1.42942	2.51e-05	0.000138669	Peak_14375	Intergenic	484172	NM_183221	Fat4	protein-coding
17085	chr14	33319505	33319905	401	*	7.50521	8.06557	6.57661	1.42884	6.95e-14	1.78e-12	Peak_7195	intron (NM_153800, intron 4 of 10)	91319	NM_001310452	Mapk8	protein-coding
38818	chr4	130174601	130175001	401	*	6.50152	7.08499	5.50602	1.4288	1.15e-07	1.04e-06	Peak_16280	promoter-TSS (NM_001168333)	1	NM_001168333	Tinagl1	protein-coding
48997	chr7	101818074	101818474	401	*	6.7703	7.33519	5.82892	1.42858	1.22e-11	2.21e-10	Peak_20400	promoter-TSS (NM_008887)	-39	NM_008887	Phox2a	protein-coding
31234	chr2	71274397	71274797	401	*	6.92856	7.52393	5.89689	1.42849	1.5e-06	1.08e-05	Peak_13124	3' UTR (NM_172436, exon 18 of 18)	62651	NM_010064	Dync1i2	protein-coding
38617	chr4	125138326	125138726	401	*	6.04094	6.61571	5.07109	1.4284	8.61e-10	1.15e-08	Peak_16191	Intergenic	-10645	NM_153159	Zc3h12a	protein-coding
49862	chr7	132568798	132569198	401	*	6.78172	7.34739	5.83809	1.42827	1.63e-11	2.88e-10	Peak_20736	intron (NM_016978, intron 2 of 9)	7400	NM_016978	Oat	protein-coding
51944	chr8	105413454	105413854	401	*	6.83623	7.41078	5.86702	1.42805	4.04e-09	4.79e-08	Peak_21622	promoter-TSS (NM_001301173)	32	NM_001170788	Lrrc36	protein-coding
9742	chr11	88294050	88294450	401	*	5.70304	6.30289	4.65744	1.42802	3.33e-06	2.24e-05	Peak_4092	exon (NM_028859, exon 1 of 1)	207	NM_028859	Ccdc182	protein-coding
41274	chr5	76680960	76681360	401	*	5.90395	6.48652	4.91109	1.428	4.17e-08	4.09e-07	Peak_17266	Intergenic	92461	NM_199032	Cep135	protein-coding
53605	chr9	43116358	43116758	401	*	9.56449	10.116	8.66031	1.42775	5.87e-27	8.12e-25	Peak_22333	promoter-TSS (NM_001034863)	12	NR_153341	Tmem136	protein-coding
1599	chr1	89302561	89302961	401	*	5.84282	6.42382	4.85465	1.42733	6.67e-08	6.31e-07	Peak_617	Intergenic	103372	NR_040482	C030007H22Rik	ncRNA
31381	chr2	73792179	73792579	401	*	5.95952	6.53999	4.9729	1.42701	6.16e-08	5.86e-07	Peak_13190	Intergenic	-17033	NM_001113246	Chn1	protein-coding
26182	chr18	12634501	12634901	401	*	5.57101	6.182	4.48999	1.4268	1.39e-05	8.13e-05	Peak_10944	Intergenic	-8832	NM_028341	Ttc39c	protein-coding
33512	chr2	172549233	172549633	401	*	7.69843	8.35207	6.47029	1.42667	0.000139277	0.00064089	Peak_14109	promoter-TSS (NM_009335)	-160	NM_009335	Tfap2c	protein-coding
50424	chr8	14095672	14096072	401	*	6.67789	7.2452	5.7296	1.42621	2.95e-10	4.25e-09	Peak_20992	promoter-TSS (NM_172910)	-3	NM_001145965	Dlgap2	protein-coding
36903	chr4	20008275	20008675	401	*	6.57889	7.14374	5.63762	1.42601	1.77e-12	3.64e-11	Peak_15500	exon (NM_015767, exon 1 of 5)	146	NM_015767	Ttpa	protein-coding
26338	chr18	31943316	31943716	401	*	5.78864	6.36986	4.79982	1.42598	5.88e-08	5.62e-07	Peak_11006	3' UTR (NM_001025381, exon 2 of 2)	6120	NM_001025381	Gpr17	protein-coding
30892	chr2	57102339	57102739	401	*	6.25824	6.82754	5.30422	1.42559	2.06e-10	3.03e-09	Peak_12950	Intergenic	12499	NM_013613	Nr4a2	protein-coding
57122	chrX	136666280	136666680	401	*	5.44774	6.03396	4.44398	1.42497	2.32e-07	1.97e-06	Peak_23805	promoter-TSS (NM_001359278)	105	NM_001029978	Tceal3	protein-coding
27154	chr18	67391211	67391611	401	*	7.4812	8.04697	6.53731	1.42436	7.31e-11	1.16e-09	Peak_11349	exon (NM_026473, exon 2 of 4)	680	NM_026473	Tubb6	protein-coding
12452	chr12	73110397	73110797	401	*	6.6774	7.24999	5.7139	1.42422	4.45e-09	5.23e-08	Peak_5170	intron (NM_011382, intron 1 of 2)	2648	NM_011382	Six4	protein-coding
26758	chr18	49746769	49747169	401	*	5.5905	6.17397	4.59498	1.42414	6.78e-08	6.39e-07	Peak_11179	intron (NM_026854, intron 1 of 5)	8632	NM_001170960	Dtwd2	protein-coding
41067	chr5	66359992	66360392	401	*	8.30884	8.87623	7.36031	1.42407	1.32e-10	2e-09	Peak_17155	intron (NM_001201413, intron 11 of 16)	-22527	NM_001201416	Apbb2	protein-coding
18034	chr14	72580442	72580842	401	*	7.79136	8.34384	6.88465	1.42397	4.46e-21	2.92e-19	Peak_7575	intron (NM_207636, intron 7 of 25)	129361	NM_207636	Fndc3a	protein-coding
43612	chr6	8393311	8393711	401	*	8.05969	8.61319	7.15014	1.42387	1.49e-20	9.13e-19	Peak_18193	intron (NM_001302354, intron 3 of 3)	115650	NR_040452	A430035B10Rik	ncRNA
8231	chr11	53362040	53362440	401	*	5.92845	6.5015	4.96361	1.42334	1.99e-09	2.49e-08	Peak_3426	intron (NM_033565, intron 1 of 20)	11473	NM_033565	Aff4	protein-coding
13953	chr12	118846876	118847276	401	*	7.36406	7.92343	6.4382	1.42329	2.05e-13	4.87e-12	Peak_5863	intron (NM_177082, intron 1 of 2)	747	NM_177082	Sp8	protein-coding
11159	chr11	117425878	117426278	401	*	5.95932	6.54685	4.95158	1.42279	5.63e-07	4.41e-06	Peak_4665	Intergenic	-4361	NR_136918	Gm8624	pseudo
21011	chr15	99847083	99847483	401	*	7.06874	7.62778	6.14383	1.42239	2.04e-15	6.49e-14	Peak_8783	intron (NM_001113545, intron 1 of 10)	-27134	NM_023063	Lima1	protein-coding
33201	chr2	165055482	165055882	401	*	6.71574	7.27926	5.77821	1.42191	1.2e-12	2.54e-11	Peak_13970	promoter-TSS (NM_011611)	46	NM_011611	Cd40	protein-coding
15726	chr13	78162127	78162527	401	*	6.62753	7.19243	5.68612	1.42149	1.25e-10	1.91e-09	Peak_6613	intron (NM_001163419, intron 9 of 9)	34122	NM_001347538	Nr2f1	protein-coding
31161	chr2	69647045	69647445	401	*	8.05692	8.60927	7.15054	1.42142	1.49e-22	1.21e-20	Peak_13089	promoter-TSS (NM_001362706)	74	NM_001362706	Bbs5	protein-coding
52789	chr8	125823683	125824083	401	*	7.74931	8.31059	6.81808	1.42139	1.16e-12	2.47e-11	Peak_21953	intron (NM_175561, intron 19 of 33)	-74031	NR_155422	A730098A19Rik	ncRNA
44842	chr6	83702318	83702718	401	*	6.19723	6.76727	5.2411	1.42124	9.59e-10	1.27e-08	Peak_18742	non-coding (NR_075094, exon 2 of 3)	8307	NR_075094	Vax2os	ncRNA
25300	chr17	64277733	64278133	401	*	8.0455	8.60329	7.12405	1.42119	1.61e-14	4.51e-13	Peak_10564	Intergenic	53950	NM_144859	Pja2	protein-coding
11753	chr12	17471421	17471821	401	*	7.04447	7.61353	6.09115	1.42061	1.68e-09	2.13e-08	Peak_4897	Intergenic	-73252	NM_013614	Odc1	protein-coding
12338	chr12	69907754	69908154	401	*	6.74628	7.30814	5.81347	1.42024	2.17e-12	4.41e-11	Peak_5114	5' UTR (NM_178628, exon 2 of 15)	-14791	NM_201519	Map4k5	protein-coding
28553	chr19	30554286	30554686	401	*	6.24621	6.82317	5.26996	1.4201	6.18e-08	5.88e-07	Peak_11945	Intergenic	-4990	NM_010051	Dkk1	protein-coding
33513	chr2	172550392	172550792	401	*	6.36174	6.9444	5.36864	1.42004	1.82e-07	1.58e-06	Peak_14110	promoter-TSS (NM_001159696)	-399	NM_001159696	Tfap2c	protein-coding
22995	chr16	92062260	92062660	401	*	10.4575	11.0026	9.57067	1.42002	8.96e-58	1.17e-54	Peak_9620	intron (NM_080456, intron 1 of 2)	4124	NM_080456	Mrps6	protein-coding
2391	chr1	136326086	136326486	401	*	6.893	7.46016	5.94512	1.41955	1.1e-10	1.68e-09	Peak_979	intron (NM_001347110, intron 1 of 16)	19818	NM_001347109	Camsap2	protein-coding
49705	chr7	127824279	127824679	401	*	6.01995	6.59185	5.05844	1.41873	1.43e-09	1.84e-08	Peak_20665	promoter-TSS (NM_024414)	52	NM_024414	Stx1b	protein-coding
3389	chr1	179169718	179170118	401	*	9.185	9.73739	8.27853	1.41856	5.57e-20	3.17e-18	Peak_1378	intron (NM_027188, intron 5 of 11)	348123	NM_027188	Smyd3	protein-coding
5178	chr10	62242895	62243295	401	*	5.79921	6.3844	4.79853	1.41831	6.41e-07	4.95e-06	Peak_2178	Intergenic	-9343	NM_009314	Tacr2	protein-coding
54410	chr9	65083090	65083490	401	*	6.36911	6.96057	5.34943	1.41829	1.55e-06	1.12e-05	Peak_22715	TTS (NM_028906)	-18196	NM_020043	Igdcc4	protein-coding
13079	chr12	98574320	98574720	401	*	6.5787	7.29155	5.10865	1.41828	0.000560953	0.00220616	Peak_5433	5' UTR (NM_001316666, exon 1 of 5)	192	NM_001316666	Kcnk10	protein-coding
5560	chr10	77902232	77902632	401	*	8.60948	9.16218	7.70216	1.41793	1.43e-18	6.89e-17	Peak_2341	5' UTR (NM_145152, exon 1 of 2)	104	NM_145152	Lrrc3	protein-coding
16071	chr13	99475575	99475975	401	*	8.61704	9.16758	7.71565	1.41764	1.92e-22	1.52e-20	Peak_6771	intron (NM_008634, intron 2 of 6)	40827	NM_008634	Map1b	protein-coding
52516	chr8	121643271	121643671	401	*	6.29038	6.86008	5.33519	1.41764	4.33e-09	5.1e-08	Peak_21850	intron (NM_080855, intron 1 of 12)	8462	NM_080855	Zcchc14	protein-coding
45044	chr6	88631095	88631495	401	*	6.33748	6.91591	5.35693	1.41695	7.09e-08	6.67e-07	Peak_18824	Intergenic	-3866	NM_001278671	Kbtbd12	protein-coding
12875	chr12	84698529	84698929	401	*	6.65599	7.22036	5.71605	1.41676	1.1e-10	1.68e-09	Peak_5349	promoter-TSS (NM_001033334)	78	NM_001033334	Syndig1l	protein-coding
30799	chr2	45859454	45859854	401	*	5.28594	5.89215	4.22023	1.41669	1.45e-05	8.41e-05	Peak_12904	Intergenic	163049	NR_040497	1700019E08Rik	ncRNA
20152	chr15	79505754	79506154	401	*	6.96035	7.51793	6.03951	1.41651	3.87e-15	1.19e-13	Peak_8467	promoter-TSS (NM_008427)	-713	NM_008427	Kcnj4	protein-coding
37332	chr4	46086742	46087142	401	*	5.23998	5.83514	4.20894	1.41649	3.77e-06	2.51e-05	Peak_15669	intron (NM_021883, intron 4 of 9)	47720	NM_021883	Tmod1	protein-coding
25931	chr17	87746202	87746602	401	*	8.42311	8.98334	7.49486	1.41638	1.67e-12	3.44e-11	Peak_10838	exon (NM_199251, exon 2 of 2)	51592	NM_199251	Kcnk12	protein-coding
13606	chr12	110332755	110333155	401	*	5.53516	6.18199	4.33185	1.41623	0.000141522	0.000650384	Peak_5717	Intergenic	53725	NM_172119	Dio3	protein-coding
18059	chr14	73140773	73141173	401	*	8.73212	9.28337	7.82875	1.41476	1.08e-20	6.72e-19	Peak_7587	Intergenic	-1537	NM_001170694	Rcbtb2	protein-coding
17097	chr14	34540762	34541162	401	*	5.62238	6.20347	4.63394	1.41431	2.49e-07	2.11e-06	Peak_7203	intron (NM_001039072, intron 13 of 14)	-18161	NM_030062	9230112D13Rik	protein-coding
27614	chr18	83993105	83993505	401	*	9.04043	9.58785	8.14754	1.4143	1.26e-30	2.33e-28	Peak_11556	Intergenic	93160	NM_001081300	Tshz1	protein-coding
25847	chr17	86038205	86038605	401	*	8.08406	8.64473	7.15458	1.41375	8.19e-12	1.52e-10	Peak_10798	intron (NM_030133, intron 16 of 20)	106770	NM_030133	Srbd1	protein-coding
25022	chr17	51396009	51396409	401	*	8.77673	9.32772	7.87412	1.41352	6.55e-20	3.68e-18	Peak_10454	intron (NR_037264, intron 3 of 4)	52060	NR_046166	C330011F03Rik	ncRNA
50172	chr7	143501980	143502380	401	*	8.29547	8.84942	7.38469	1.4135	8.62e-17	3.31e-15	Peak_20901	exon (NM_009434, exon 1 of 2)	344	NM_009434	Phlda2	protein-coding
21656	chr16	20240772	20241172	401	*	7.71847	8.26861	6.81816	1.41349	3.06e-21	2.04e-19	Peak_9051	exon (NM_198599, exon 1 of 3)	386	NM_198599	Map6d1	protein-coding
19375	chr15	57798851	57799251	401	*	5.54643	6.12824	4.55585	1.41344	4.56e-07	3.64e-06	Peak_8157	intron (NM_199449, intron 2 of 3)	93367	NM_024207	Derl1	protein-coding
54429	chr9	65404678	65405078	401	*	7.25593	7.83348	6.27795	1.41306	7.91e-08	7.38e-07	Peak_22727	intron (NM_001033158, intron 2 of 4)	6390	NM_001033158	Rasl12	protein-coding
49317	chr7	116529762	116530162	401	*	5.97915	6.5496	5.02185	1.41303	5.14e-09	5.98e-08	Peak_20544	intron (NM_001360375, intron 11 of 14)	25593	NM_001360375	Nucb2	protein-coding
54707	chr9	73103306	73103706	401	*	6.01107	6.58524	5.04298	1.41279	5.24e-08	5.05e-07	Peak_22855	exon (NM_001311106, exon 3 of 4)	1108	NM_001311106	Khdc3	protein-coding
55669	chr9	116105147	116105547	401	*	7.98297	8.53518	7.077	1.41229	1.73e-20	1.05e-18	Peak_23260	intron (NM_009371, intron 5 of 7)	70016	NM_009371	Tgfbr2	protein-coding
37331	chr4	46039001	46039401	401	*	8.96151	9.50919	8.06791	1.41215	4.01e-25	4.52e-23	Peak_15668	promoter-TSS (NM_021883)	-21	NM_021883	Tmod1	protein-coding
32747	chr2	152450249	152450649	401	*	5.5587	6.13674	4.5793	1.41214	1.11e-07	1.01e-06	Peak_13793	Intergenic	14171	NM_001037933	Defb23	protein-coding
17520	chr14	55520336	55520736	401	*	7.92923	8.47982	7.02771	1.41182	4.43e-22	3.36e-20	Peak_7362	3' UTR (NM_001271916, exon 4 of 4)	3716	NM_008736	Nrl	protein-coding
20711	chr15	95777790	95778190	401	*	7.23821	7.7931	6.32484	1.41181	2.16e-14	5.93e-13	Peak_8675	Intergenic	-12853	NM_175344	Ano6	protein-coding
17586	chr14	57060009	57060409	401	*	6.18839	6.76869	5.20232	1.41166	3.2e-07	2.65e-06	Peak_7391	Intergenic	-2179	NM_016975	Gja3	protein-coding
28511	chr19	29261651	29262051	401	*	8.94467	9.49135	8.05377	1.41104	2.31e-27	3.3e-25	Peak_11928	intron (NM_008413, intron 2 of 24)	10048	NM_008413	Jak2	protein-coding
13543	chr12	108422874	108423274	401	*	7.91558	8.46753	7.01033	1.41095	1.32e-17	5.69e-16	Peak_5691	promoter-TSS (NM_001364196)	258	NM_001043335	Eml1	protein-coding
50988	chr8	60632530	60632930	401	*	8.72355	9.27566	7.81784	1.41092	5.46e-17	2.14e-15	Peak_21226	promoter-TSS (NM_027756)	-95	NM_027756	Mfap3l	protein-coding
21183	chr15	102255853	102256253	401	*	8.83683	9.387	7.93643	1.41022	6.41e-22	4.72e-20	Peak_8859	intron (NM_011244, intron 2 of 9)	1469	NM_011244	Rarg	protein-coding
39304	chr4	136369783	136370183	401	*	6.22413	6.79048	5.27858	1.41016	1.3e-09	1.68e-08	Peak_16454	Intergenic	-53541	NM_001285482	Htr1d	protein-coding
1023	chr1	62706706	62707106	401	*	6.24716	6.82664	5.26346	1.40968	2.25e-07	1.92e-06	Peak_377	intron (NM_001077403, intron 1 of 16)	3589	NM_001077407	Nrp2	protein-coding
3096	chr1	166428960	166429360	401	*	5.8718	6.4438	4.91001	1.40893	5.03e-09	5.86e-08	Peak_1265	Intergenic	-19332	NM_175170	Pogk	protein-coding
7935	chr11	45980394	45980794	401	*	7.84693	8.39588	6.94988	1.40875	4.04e-21	2.66e-19	Peak_3331	exon (NM_173384, exon 1 of 5)	284	NM_173384	Sox30	protein-coding
11044	chr11	116281257	116281657	401	*	6.50038	7.06388	5.56292	1.40859	2.91e-10	4.19e-09	Peak_4618	5' UTR (NM_010254, exon 1 of 2)	518	NM_010254	Galr2	protein-coding
6518	chr10	116428436	116428836	401	*	6.73773	7.30415	5.792	1.40855	1.2e-09	1.56e-08	Peak_2733	intron (NM_021452, intron 2 of 2)	10515	NR_028107	Kcnmb4os1	ncRNA
4171	chr10	18446375	18446775	401	*	5.42007	6.00844	4.40982	1.40851	1.61e-06	1.15e-05	Peak_1715	intron (NM_173390, intron 1 of 6)	-23406	NM_001163592	Nhsl1	protein-coding
8991	chr11	72266533	72266933	401	*	9.16179	9.70865	8.27039	1.40823	2.84e-24	2.87e-22	Peak_3760	promoter-TSS (NR_045922)	-111	NR_045922	1700051A21Rik	ncRNA
12835	chr12	84038669	84039069	401	*	7.15874	7.71051	6.25396	1.40768	2.1e-16	7.69e-15	Peak_5333	exon (NM_134247, exon 1 of 3)	490	NM_134247	Acot4	protein-coding
14662	chr13	36727120	36727520	401	*	8.60527	9.15419	7.70828	1.40749	2.02e-20	1.21e-18	Peak_6168	intron (NM_153529, intron 2 of 2)	7157	NM_153529	Nrn1	protein-coding
50885	chr8	46142485	46142885	401	*	8.74363	9.29062	7.85188	1.40554	7.89e-23	6.74e-21	Peak_21189	Intergenic	-18539	NM_207213	Snx25	protein-coding
26555	chr18	37720207	37720607	401	*	7.33423	7.8867	6.42754	1.40535	6.95e-16	2.38e-14	Peak_11097	promoter-TSS (NM_033576)	31	NM_033576	Pcdhgb4	protein-coding
13389	chr12	106411078	106411478	401	*	6.24939	6.81719	5.2997	1.40496	2.29e-09	2.83e-08	Peak_5596	Intergenic	36388	NR_036593	1700121N20Rik	ncRNA
17188	chr14	46994766	46995166	401	*	8.41932	9.04611	7.28603	1.40487	6.07e-05	0.000305194	Peak_7242	intron (NM_001037221, intron 2 of 12)	-6374	NM_001163433	Samd4	protein-coding
33795	chr3	9339671	9340071	401	*	5.72964	6.30512	4.75769	1.40451	1.61e-07	1.42e-06	Peak_14218	Intergenic	-63149	NR_015499	C030034L19Rik	ncRNA
21826	chr16	23844627	23845027	401	*	7.64029	8.1935	6.73157	1.4042	1.05e-14	3.03e-13	Peak_9138	Intergenic	46017	NM_009215	Sst	protein-coding
35441	chr3	99253538	99253938	401	*	7.66438	8.21309	6.76798	1.40416	1.97e-18	9.31e-17	Peak_14896	promoter-TSS (NM_009323)	-22	NM_009323	Tbx15	protein-coding
30559	chr2	33645410	33645810	401	*	6.064	6.63271	5.1117	1.4039	4.16e-09	4.92e-08	Peak_12799	TTS (NR_046275)	4417	NR_046275	C130021I20Rik	ncRNA
2298	chr1	134381728	134382128	401	*	6.58103	7.1439	5.64536	1.40384	6.05e-10	8.27e-09	Peak_931	Intergenic	-4012	NM_173771	4933406M09Rik	protein-coding
45259	chr6	98985241	98985641	401	*	7.08828	7.64355	6.17387	1.4038	1.26e-13	3.07e-12	Peak_18910	intron (NM_001197321, intron 8 of 17)	42857	NM_001197322	Foxp1	protein-coding
40722	chr5	41788823	41789223	401	*	5.98329	6.61381	4.83731	1.40358	8.25e-05	0.000400993	Peak_17018	intron (NM_001310601, intron 25 of 25)	-24803	NM_007524	Nkx3-2	protein-coding
38184	chr4	107434397	107434797	401	*	6.89092	7.45178	5.96092	1.40339	9.69e-11	1.51e-09	Peak_16011	promoter-TSS (NM_147221)	-122	NM_147221	Glis1	protein-coding
37461	chr4	53115850	53116250	401	*	7.14126	7.69555	6.22954	1.40323	5.09e-14	1.33e-12	Peak_15716	intron (NM_013454, intron 5 of 49)	43845	NM_013454	Abca1	protein-coding
48120	chr7	67623313	67623713	401	*	6.65488	7.21345	5.73126	1.40295	3.81e-11	6.39e-10	Peak_20042	intron (NR_028144, intron 2 of 8)	21723	NM_175124	Lrrc28	protein-coding
9974	chr11	96341870	96342270	401	*	5.92816	6.49741	4.97432	1.40237	1.98e-08	2.07e-07	Peak_4208	TTS (NR_155303)	-1699	NM_010458	Hoxb3	protein-coding
29406	chr19	57926597	57926997	401	*	5.1251	5.72224	4.08796	1.40223	5.36e-06	3.44e-05	Peak_12335	intron (NM_181415, intron 26 of 28)	-124370	NR_049196	Mir5623	ncRNA
53941	chr9	53340956	53341356	401	*	6.73019	7.28423	5.81918	1.40134	1.01e-13	2.5e-12	Peak_22497	intron (NM_176846, intron 3 of 5)	39486	NM_176846	Exph5	protein-coding
3659	chr1	184882882	184883282	401	*	6.98987	7.56939	6.00606	1.40115	3.74e-07	3.05e-06	Peak_1499	promoter-TSS (NM_178692)	-46	NM_178692	C130074G19Rik	protein-coding
56655	chrX	73635447	73635847	401	*	7.08947	7.64403	6.177	1.40062	5.62e-13	1.25e-11	Peak_23634	Intergenic	-3794	NM_029352	Dusp9	protein-coding
44839	chr6	83584764	83585164	401	*	6.09058	6.69632	5.02637	1.40055	1.81e-05	0.000103138	Peak_18740	intron (NR_078345, intron 7 of 7)	-12460	NM_001362080	Stambp	protein-coding
19079	chr15	36140174	36140574	401	*	6.18329	6.75142	5.23265	1.40034	6.27e-09	7.14e-08	Peak_8031	promoter-TSS (NM_001195748)	26	NM_001195748	Rgs22	protein-coding
22294	chr16	38755627	38756027	401	*	6.73396	7.29702	5.79775	1.40019	1.16e-09	1.51e-08	Peak_9339	intron (NM_019804, intron 3 of 6)	13568	NM_001285793	B4galt4	protein-coding
21627	chr16	18733293	18733693	401	*	6.85023	7.41365	5.913	1.39975	2.28e-09	2.83e-08	Peak_9041	Intergenic	-43354	NM_013805	Cldn5	protein-coding
44450	chr6	55177294	55177694	401	*	6.87732	7.43114	5.9669	1.39939	2.08e-13	4.93e-12	Peak_18555	Intergenic	-2504	NM_009349	Inmt	protein-coding
15323	chr13	55152545	55152945	401	*	7.32193	7.87154	6.42306	1.39928	1.5e-15	4.88e-14	Peak_6462	promoter-TSS (NM_008011)	-73	NM_008011	Fgfr4	protein-coding
30781	chr2	44630871	44631271	401	*	6.69683	7.25411	5.77682	1.39888	2.49e-12	5e-11	Peak_12895	intron (NM_001362986, intron 6 of 10)	230551	NM_172662	Gtdc1	protein-coding
37628	chr4	59501685	59502085	401	*	7.02115	7.58019	6.09626	1.39883	1.49e-10	2.24e-09	Peak_15783	intron (NM_178164, intron 4 of 13)	47479	NM_178164	Ptbp3	protein-coding
8240	chr11	53479652	53480052	401	*	7.43013	7.97803	6.53594	1.39846	2.99e-19	1.56e-17	Peak_3431	exon (NM_183173, exon 1 of 1)	343	NM_183173	Sowaha	protein-coding
47273	chr7	28444648	28445048	401	*	8.05304	8.60375	7.15118	1.39804	3.35e-16	1.2e-14	Peak_19696	intron (NM_022024, intron 4 of 6)	3911	NM_001039192	Gmfg	protein-coding
4290	chr10	20865019	20865419	401	*	6.79825	7.37804	5.81368	1.39799	5.37e-07	4.22e-06	Peak_1769	Intergenic	-87328	NM_026203	Ahi1	protein-coding
41416	chr5	92675295	92675695	401	*	8.27735	8.82471	7.38459	1.39783	1.89e-18	8.95e-17	Peak_17324	promoter-TSS (NM_001360018)	-224	NM_001360019	Ccdc158	protein-coding
45356	chr6	99692608	99693008	401	*	5.19029	5.79979	4.11408	1.39762	2.62e-05	0.000143897	Peak_18978	exon (NM_008158, exon 1 of 1)	441	NM_008158	Gpr27	protein-coding
7631	chr11	26575125	26575525	401	*	7.25434	7.80609	6.34962	1.39697	1.82e-15	5.85e-14	Peak_3165	intron (NM_001252447, intron 2 of 11)	18595	NM_027260	Vrk2	protein-coding
11982	chr12	32635176	32635576	401	*	8.03928	8.58568	7.14914	1.39681	2.96e-19	1.54e-17	Peak_4970	Intergenic	-184959	NM_021524	Nampt	protein-coding
28916	chr19	42255830	42256230	401	*	5.83799	6.40566	4.88867	1.39668	1.41e-08	1.51e-07	Peak_12110	5' UTR (NM_001141983, exon 3 of 7)	291	NM_027694	Golga7b	protein-coding
5382	chr10	70953493	70953893	401	*	5.33445	5.96393	4.192	1.39657	9.97e-05	0.000474837	Peak_2265	intron (NM_001347189, intron 8 of 21)	205997	NM_031397	Bicc1	protein-coding
29636	chr2	8955525	8955925	401	*	5.89641	6.49071	4.86802	1.39629	7.49e-06	4.66e-05	Peak_12446	Intergenic	-233790	NR_038180	1700061F12Rik	ncRNA
54386	chr9	64557392	64557792	401	*	6.4099	6.9694	5.48369	1.39595	3.19e-10	4.56e-09	Peak_22703	intron (NM_001134399, intron 5 of 24)	171966	NM_001134399	Megf11	protein-coding
21992	chr16	30976094	30976494	401	*	7.35956	8.06369	5.92842	1.39595	0.000593275	0.00231743	Peak_9217	intron (NM_198626, intron 3 of 3)	105138	NM_198626	Xxylt1	protein-coding
2631	chr1	151980122	151980522	401	*	6.19756	6.78121	5.2015	1.39535	4.5e-07	3.6e-06	Peak_1069	intron (NM_197990, intron 3 of 5)	109998	NM_197990	1700025G04Rik	protein-coding
40535	chr5	33996374	33996774	401	*	6.97712	7.54148	6.0372	1.39464	6.48e-09	7.36e-08	Peak_16949	5' UTR (NM_001001985, exon 1 of 3)	590	NM_001001985	Nat8l	protein-coding
2425	chr1	137223037	137223437	401	*	5.34174	5.92273	4.3536	1.3946	9.93e-07	7.42e-06	Peak_995	Intergenic	-262789	NM_030676	Nr5a2	protein-coding
13312	chr12	103421283	103421683	401	*	8.71241	9.26434	7.80721	1.39455	7.35e-14	1.87e-12	Peak_5544	intron (NM_001364162, intron 2 of 8)	4364	NM_001364163	Ddx24	protein-coding
34039	chr3	28558315	28558715	401	*	8.54201	9.15056	7.46885	1.39443	2.3e-05	0.000127941	Peak_14308	intron (NM_001163009, intron 9 of 30)	138572	NR_130342	Mir466q	ncRNA
47020	chr7	24113050	24113450	401	*	5.94116	6.51459	4.9752	1.39431	3.77e-08	3.73e-07	Peak_19615	intron (NM_021307, intron 1 of 4)	930	NM_021307	Zfp112	protein-coding
41216	chr5	74105406	74105806	401	*	7.13609	7.69994	6.19763	1.39409	4.09e-09	4.85e-08	Peak_17235	Intergenic	12076	NR_031758	Snora26	snoRNA
12549	chr12	75834324	75834724	401	*	6.69097	7.25888	5.74096	1.39385	3.69e-08	3.66e-07	Peak_5206	intron (NM_001005510, intron 1 of 115)	16206	NM_001005510	Syne2	protein-coding
48203	chr7	73399555	73399955	401	*	6.55122	7.10619	5.63762	1.39377	3.12e-12	6.17e-11	Peak_20079	intron (NM_177740, intron 2 of 3)	-23981	NR_040324	A730056A06Rik	ncRNA
48388	chr7	79053014	79053414	401	*	5.31214	5.90136	4.29927	1.39338	4.36e-06	2.86e-05	Peak_20150	promoter-TSS (NM_007424)	-12	NM_001361500	Acan	protein-coding
27980	chr19	6569540	6569940	401	*	6.13938	6.7113	5.17781	1.3932	1.21e-07	1.09e-06	Peak_11689	Intergenic	-26670	NM_009203	Slc22a12	protein-coding
39903	chr4	152338860	152339260	401	*	6.11133	6.68096	5.15637	1.39319	3.04e-08	3.06e-07	Peak_16706	intron (NM_001369243, intron 1 of 40)	406	NM_001369243	Chd5	protein-coding
2738	chr1	155436538	155436938	401	*	6.07298	6.64292	5.11712	1.39314	1.07e-07	9.73e-07	Peak_1112	Intergenic	-19294	NM_011273	Xpr1	protein-coding
25578	chr17	79713515	79713915	401	*	6.91071	7.4641	6.00148	1.39299	1.1e-12	2.35e-11	Peak_10662	exon (NM_009994, exon 2 of 3)	1346	NM_009994	Cyp1b1	protein-coding
6903	chr10	125966174	125966574	401	*	6.44581	7.00773	5.51279	1.39299	1.98e-09	2.48e-08	Peak_2903	5' UTR (NM_177152, exon 1 of 19)	155	NM_177152	Lrig3	protein-coding
25842	chr17	85637906	85638306	401	*	7.01474	7.57369	6.09006	1.39275	4.84e-10	6.71e-09	Peak_10793	Intergenic	17272	NM_011381	Six3	protein-coding
33086	chr2	161177732	161178132	401	*	6.62153	7.17488	5.71243	1.39153	7.24e-13	1.58e-11	Peak_13920	Intergenic	-68846	NR_126509	Chd6	protein-coding
31380	chr2	73774771	73775171	401	*	6.6662	7.21892	5.75881	1.39134	8.98e-13	1.94e-11	Peak_13189	intron (NM_001113246, intron 1 of 12)	375	NM_001166603	Chn1	protein-coding
13402	chr12	106565246	106565646	401	*	9.32443	9.86502	8.44991	1.39133	8.11e-30	1.44e-27	Peak_5609	Intergenic	-117780	NR_036593	1700121N20Rik	ncRNA
50000	chr7	140154541	140154941	401	*	5.4965	6.07394	4.51884	1.39103	5.95e-07	4.63e-06	Peak_20814	promoter-TSS (NM_183147)	-82	NM_183147	Sprn	protein-coding
33727	chr2	181314004	181314404	401	*	7.36804	7.9164	6.47258	1.39058	2.58e-17	1.07e-15	Peak_14188	exon (NM_009133, exon 1 of 5)	296	NM_009133	Stmn3	protein-coding
6904	chr10	125994824	125995224	401	*	6.36267	6.92611	5.4254	1.39054	2.72e-09	3.33e-08	Peak_2904	intron (NM_177152, intron 4 of 18)	28805	NM_177152	Lrig3	protein-coding
27304	chr18	74443954	74444354	401	*	5.94914	6.51544	5.00375	1.39051	9.12e-09	1.01e-07	Peak_11418	intron (NM_201600, intron 1 of 38)	1535	NM_201600	Myo5b	protein-coding
5358	chr10	69212969	69213369	401	*	8.10164	8.64977	7.20682	1.38994	3.57e-15	1.1e-13	Peak_2256	promoter-TSS (NM_001252638)	-25	NM_001252638	Rhobtb1	protein-coding
56138	chrX	7921991	7922391	401	*	7.00624	7.55582	6.10747	1.38988	2.47e-14	6.72e-13	Peak_23476	exon (NM_013892, exon 2 of 3)	2369	NM_013892	Pcsk1n	protein-coding
44874	chr6	85155212	85155612	401	*	7.71283	8.25822	6.82542	1.38942	1.21e-18	5.9e-17	Peak_18764	Intergenic	-17648	NM_011467	Spr	protein-coding
26180	chr18	12333756	12334156	401	*	5.38486	5.98114	4.35036	1.38917	9.02e-06	5.51e-05	Peak_10942	promoter-TSS (NM_010680)	22	NM_010680	Lama3	protein-coding
28011	chr19	7143840	7144240	401	*	6.28793	6.85978	5.32657	1.38892	1.51e-07	1.33e-06	Peak_11697	intron (NM_134147, intron 3 of 10)	-38311	NM_201411	Flrt1	protein-coding
8786	chr11	68483247	68483647	401	*	8.73082	9.27397	7.84945	1.38866	2.55e-20	1.5e-18	Peak_3677	intron (NM_177320, intron 5 of 18)	-19572	NM_001004435	Pik3r6	protein-coding
41169	chr5	73006856	73007256	401	*	6.57408	7.12952	5.65919	1.38835	3.23e-11	5.46e-10	Peak_17205	5' UTR (NM_173403, exon 1 of 3)	152	NM_173403	Slc10a4	protein-coding
27901	chr19	5741765	5742165	401	*	6.69497	7.24874	5.78468	1.38802	2.37e-11	4.08e-10	Peak_11661	5' UTR (NM_008520, exon 2 of 28)	1065	NM_008520	Ltbp3	protein-coding
4873	chr10	43414291	43414691	401	*	5.61636	6.19806	4.62611	1.38767	2.04e-06	1.43e-05	Peak_2027	intron (NM_001168289, intron 7 of 7)	-64649	NM_199028	Bend3	protein-coding
11376	chr11	120046865	120047265	401	*	5.82865	6.39653	4.87872	1.38755	2.46e-08	2.52e-07	Peak_4750	promoter-TSS (NM_001198785)	80	NM_001198785	Aatk	protein-coding
10565	chr11	104289386	104289786	401	*	7.92144	8.47214	7.0196	1.38713	1.22e-12	2.57e-11	Peak_4440	intron (NM_001038609, intron 3 of 11)	58150	NM_001285454	Mapt	protein-coding
56845	chrX	99573313	99573713	401	*	7.59715	8.15796	6.66725	1.3871	2.47e-09	3.04e-08	Peak_23691	Intergenic	-102778	NM_008853	Pja1	protein-coding
30997	chr2	60117952	60118352	401	*	6.22155	6.78086	5.29586	1.38704	6.25e-10	8.52e-09	Peak_13005	intron (NM_001001182, intron 1 of 35)	7588	NM_001001182	Baz2b	protein-coding
29233	chr19	53273408	53273808	401	*	5.68224	6.30118	4.57523	1.38702	6.84e-05	0.000339637	Peak_12258	Intergenic	-18403	NR_036590	1700001K23Rik	ncRNA
19216	chr15	39076782	39077182	401	*	5.94501	6.51183	4.99813	1.38663	4.27e-08	4.18e-07	Peak_8088	promoter-TSS (NM_026778)	50	NM_001364813	Cthrc1	protein-coding
22283	chr16	38584859	38585259	401	*	7.14035	7.71404	6.17367	1.38657	2.32e-07	1.98e-06	Peak_9329	intron (NM_001205287, intron 5 of 8)	22245	NM_026407	Tmem39a	protein-coding
34621	chr3	67557298	67557698	401	*	6.30572	6.86725	5.3738	1.38608	3.43e-09	4.12e-08	Peak_14556	Intergenic	-25270	NM_025813	Mfsd1	protein-coding
401	chr1	38723726	38724126	401	*	6.23085	6.79812	5.28268	1.38592	4.75e-08	4.62e-07	Peak_140	Intergenic	-96682	NM_001290814	Aff3	protein-coding
34790	chr3	82049914	82050314	401	*	6.95381	7.52741	5.98735	1.38524	1.87e-07	1.62e-06	Peak_14631	intron (NM_001161796, intron 4 of 13)	24597	NM_001161796	Gucy1b1	protein-coding
14908	chr13	43959890	43960290	401	*	7.61511	8.17528	6.68704	1.38497	2.85e-09	3.47e-08	Peak_6283	Intergenic	-161077	NR_045285	Gm5083	ncRNA
13455	chr12	107510326	107510726	401	*	6.30034	6.8572	5.38151	1.38484	3.13e-10	4.48e-09	Peak_5648	Intergenic	224962	NR_045973	4930465M20Rik	ncRNA
30194	chr2	27886090	27886490	401	*	10.9182	11.4559	10.0513	1.38483	4.87e-37	1.65e-34	Peak_12647	promoter-TSS (NM_015734)	-135	NM_015734	Col5a1	protein-coding
18533	chr14	120387669	120388069	401	*	6.12443	6.69178	5.176	1.38452	2.74e-08	2.78e-07	Peak_7793	intron (NM_001360380, intron 4 of 7)	81417	NM_001360376	Mbnl2	protein-coding
27390	chr18	76215798	76216198	401	*	8.08746	8.63159	7.20346	1.38438	1.25e-19	6.84e-18	Peak_11448	Intergenic	-25703	NM_010754	Smad2	protein-coding
21884	chr16	24860441	24860841	401	*	7.21986	7.76797	6.32509	1.38368	4.38e-14	1.15e-12	Peak_9169	intron (NM_178665, intron 9 of 12)	138786	NM_001145954	Lpp	protein-coding
44617	chr6	70911079	70911479	401	*	7.4315	7.99209	6.50225	1.38352	4.7e-09	5.5e-08	Peak_18639	Intergenic	7643	NM_028825	Tex37	protein-coding
1895	chr1	118627690	118628090	401	*	6.46076	7.02084	5.53293	1.38296	1.92e-09	2.4e-08	Peak_756	promoter-TSS (NM_023755)	-55	NM_023755	Tfcp2l1	protein-coding
53908	chr9	51101663	51102063	401	*	6.76546	7.31816	5.85813	1.38257	2.56e-11	4.39e-10	Peak_22479	exon (NM_177702, exon 1 of 6)	215	NM_177702	4833427G06Rik	protein-coding
15279	chr13	54055509	54055909	401	*	8.3304	8.87204	7.45307	1.38257	1.63e-19	8.7e-18	Peak_6442	promoter-TSS (NM_001291801)	-51	NM_010076	Drd1	protein-coding
5172	chr10	61980452	61980852	401	*	6.95711	7.51144	6.04527	1.38204	3.1e-10	4.44e-09	Peak_2172	Intergenic	-1544	NM_007731	Col13a1	protein-coding
11598	chr12	8947759	8948159	401	*	6.77299	7.32155	5.877	1.38185	6.62e-13	1.46e-11	Peak_4838	promoter-TSS (NM_010770)	30	NM_010770	Matn3	protein-coding
23401	chr17	8389459	8389859	401	*	7.57547	8.11968	6.69122	1.38183	5.54e-16	1.91e-14	Peak_9816	promoter-TSS (NR_045795)	-191	NR_045795	Gm16702	ncRNA
47891	chr7	49688373	49688773	401	*	5.16667	5.75729	4.14955	1.38181	5.71e-06	3.64e-05	Peak_19961	Intergenic	-51738	NM_001005232	Dbx1	protein-coding
44266	chr6	50281628	50282028	401	*	9.06122	9.6078	8.17059	1.38179	8.39e-15	2.45e-13	Peak_18458	Intergenic	-20059	NM_018769	Gsdme	protein-coding
35537	chr3	101948557	101948957	401	*	6.01948	6.75352	4.44906	1.38132	0.000893486	0.00332667	Peak_14938	Intergenic	-24304	NM_001039371	Slc22a15	protein-coding
30318	chr2	30474082	30474482	401	*	9.27608	9.81533	8.40514	1.38127	2.46e-25	2.86e-23	Peak_12700	promoter-TSS (NM_030244)	-83	NM_030244	Ier5l	protein-coding
24783	chr17	46455371	46455771	401	*	8.19662	8.7371	7.32238	1.38108	1.39e-20	8.57e-19	Peak_10343	intron (NM_001162864, intron 13 of 14)	-17094	NM_144856	Slc22a7	protein-coding
57251	chrX	153007401	153007801	401	*	6.99272	7.54341	6.09092	1.37991	6.66e-13	1.47e-11	Peak_23862	exon (NM_001137547, exon 2 of 2)	1132	NM_001137547	Usp51	protein-coding
9503	chr11	83123999	83124399	401	*	7.63242	8.1772	6.74664	1.37981	1.15e-16	4.36e-15	Peak_3987	Intergenic	7379	NM_011407	Slfn1	protein-coding
30199	chr2	28445017	28445417	401	*	7.04051	7.59553	6.1268	1.3794	4.1e-10	5.75e-09	Peak_12651	Intergenic	-1629	NM_001005420	Ppp1r26	protein-coding
10500	chr11	102990086	102990486	401	*	7.30404	7.85057	6.41357	1.37934	9.78e-14	2.42e-12	Peak_4410	Intergenic	9635	NR_105896	Mir6931	ncRNA
3645	chr1	184467814	184468214	401	*	7.58025	8.1248	6.69509	1.37923	3.21e-16	1.15e-14	Peak_1488	Intergenic	89677	NR_040472	1700112H15Rik	ncRNA
33151	chr2	164170946	164171346	401	*	5.65229	6.22257	4.69547	1.37923	2.9e-07	2.42e-06	Peak_13948	promoter-TSS (NM_008435)	-33	NM_008435	Kcns1	protein-coding
4989	chr10	57631884	57632284	401	*	5.40794	6.00347	4.37577	1.37901	1.61e-05	9.29e-05	Peak_2083	5' UTR (NM_008863, exon 1 of 6)	103	NM_001039051	Pkib	protein-coding
14977	chr13	45507339	45507739	401	*	8.40507	8.94405	7.53483	1.37752	6.2e-22	4.57e-20	Peak_6313	promoter-TSS (NM_025508)	95	NM_025508	Gmpr	protein-coding
2656	chr1	152886268	152886668	401	*	6.21286	6.77512	5.27891	1.37746	2.09e-08	2.17e-07	Peak_1084	intron (NM_001160257, intron 1 of 23)	16177	NM_001359257	Smg7	protein-coding
14430	chr13	25133596	25133996	401	*	8.40021	8.94478	7.51503	1.3768	4.91e-15	1.48e-13	Peak_6059	intron (NM_177577, intron 7 of 9)	77792	NM_177577	Dcdc2a	protein-coding
22425	chr16	46215354	46215754	401	*	6.32879	6.88491	5.41202	1.37658	1.14e-09	1.49e-08	Peak_9391	Intergenic	-60477	NM_001304528	Gm4737	protein-coding
21197	chr15	102366898	102367298	401	*	6.16821	6.72899	5.23843	1.37621	2.21e-08	2.29e-07	Peak_8866	promoter-TSS (NM_001348205)	-130	NM_001348205	Sp7	protein-coding
8752	chr11	66905815	66906215	401	*	6.24728	6.80157	5.33556	1.37586	2.39e-10	3.49e-09	Peak_3652	intron (NR_033539, intron 3 of 3)	-5976	NM_178656	Pirt	protein-coding
11221	chr11	118035272	118035672	401	*	5.96509	6.53252	5.01642	1.37539	1.49e-07	1.32e-06	Peak_4685	intron (NM_001167746, intron 72 of 80)	33202	NR_105898	Mir6933	ncRNA
22188	chr16	35644523	35644923	401	*	5.67706	6.27291	4.64389	1.37532	1.47e-05	8.52e-05	Peak_9297	intron (NM_013661, intron 4 of 21)	103361	NM_013661	Sema5b	protein-coding
55967	chr9	122508227	122508627	401	*	8.36724	8.90736	7.49396	1.37522	1.12e-20	6.94e-19	Peak_23407	Intergenic	-64074	NR_015610	9530059O14Rik	ncRNA
30405	chr2	31655202	31655602	401	*	5.6844	6.25353	4.73088	1.37518	1.32e-07	1.18e-06	Peak_12742	3' UTR (NM_001123362, exon 5 of 5)	-15313	NM_144886	Exosc2	protein-coding
16072	chr13	99503438	99503838	401	*	8.09937	8.63989	7.22506	1.37475	1.84e-18	8.74e-17	Peak_6772	intron (NM_008634, intron 2 of 6)	12964	NM_008634	Map1b	protein-coding
33516	chr2	172728225	172728625	401	*	7.67828	8.21789	6.80638	1.37357	1.83e-19	9.75e-18	Peak_14113	Intergenic	177434	NM_001159696	Tfap2c	protein-coding
53216	chr9	21988570	21988970	401	*	6.44457	6.99526	5.54274	1.3735	3.46e-11	5.82e-10	Peak_22142	intron (NM_023622, intron 2 of 18)	683	NM_023622	Rgl3	protein-coding
5164	chr10	61625893	61626293	401	*	7.44328	7.98644	6.56188	1.37316	2.42e-16	8.83e-15	Peak_2169	exon (NM_001177511, exon 4 of 4)	-22528	NM_026438	Ppa1	protein-coding
16665	chr14	16575354	16575754	401	*	7.94121	8.48145	7.06762	1.37307	2.45e-21	1.65e-19	Peak_7013	promoter-TSS (NM_001289762)	-78	NM_001289762	Rarb	protein-coding
716	chr1	52950999	52951399	401	*	7.05283	7.60039	6.15956	1.37307	4.32e-12	8.36e-11	Peak_264	intron (NM_001368274, intron 2 of 2)	1641	NM_144953	1700019D03Rik	protein-coding
22184	chr16	35156296	35156696	401	*	6.88156	7.43601	5.9694	1.37301	1.21e-09	1.57e-08	Peak_9295	exon (NM_001012765, exon 1 of 21)	1632	NM_001012765	Adcy5	protein-coding
26724	chr18	46465476	46465876	401	*	7.38742	7.93181	6.50273	1.37293	3.74e-15	1.15e-13	Peak_11165	non-coding (NR_045438, exon 1 of 1)	140	NR_045438	Mospd4	pseudo
56808	chrX	95510406	95510806	401	*	7.09399	7.64632	6.18768	1.37229	3.21e-10	4.59e-09	Peak_23677	intron (NM_001313743, intron 2 of 4)	-32477	NM_080858	Asb12	protein-coding
15551	chr13	64185728	64186128	401	*	7.56226	8.1047	6.68278	1.37198	6.97e-15	2.06e-13	Peak_6549	3' UTR (NM_019986, exon 8 of 8)	24062	NM_019986	Habp4	protein-coding
18004	chr14	70554255	70554655	401	*	8.96044	9.49692	8.0968	1.37172	4.65e-25	5.2e-23	Peak_7567	intron (NM_021877, intron 1 of 19)	399	NM_021877	Hr	protein-coding
26927	chr18	59175128	59175528	401	*	5.83687	6.43116	4.80852	1.37141	1.56e-05	9e-05	Peak_11256	promoter-TSS (NM_001081328)	-12	NM_001081328	Chsy3	protein-coding
12331	chr12	69824904	69825304	401	*	7.7859	8.34993	6.84693	1.37122	6.3e-08	5.99e-07	Peak_5110	non-coding (NR_033573, exon 4 of 8)	-18582	NR_038173	4931403G20Rik	ncRNA
27706	chr19	3414361	3414761	401	*	6.21156	6.76974	5.28904	1.37097	4.05e-09	4.81e-08	Peak_11597	promoter-TSS (NM_001329667)	-17	NM_010253	Gal	protein-coding
44882	chr6	85410739	85411139	401	*	6.83168	7.38053	5.93488	1.37058	3.85e-11	6.44e-10	Peak_18768	Intergenic	-12947	NM_001007472	Noto	protein-coding
51695	chr8	88628170	88628570	401	*	6.87056	7.42214	5.9663	1.36994	3.4e-10	4.84e-09	Peak_21503	intron (NM_027840, intron 3 of 3)	7758	NM_027840	Snx20	protein-coding
26823	chr18	55015553	55015953	401	*	6.71229	7.26604	5.80208	1.36988	1.75e-09	2.21e-08	Peak_11211	Intergenic	-23162	NM_001360787	Zfp608	protein-coding
52672	chr8	123643747	123644147	401	*	6.17002	6.72842	5.24692	1.36952	1.08e-08	1.18e-07	Peak_21894	Intergenic	-9982	NM_133955	Rhou	protein-coding
24665	chr17	43326714	43327114	401	*	6.29866	6.8713	5.33502	1.3693	9.7e-07	7.27e-06	Peak_10292	Intergenic	-33517	NM_001357332	Adgrf5	protein-coding
35148	chr3	90389356	90389756	401	*	6.49389	7.04957	5.57833	1.36903	2.73e-09	3.34e-08	Peak_14778	exon (NM_011988, exon 1 of 10)	382	NM_001316688	Slc27a3	protein-coding
21237	chr15	103134532	103134932	401	*	4.81871	5.48602	3.53906	1.36824	0.000444168	0.00179508	Peak_8887	intron (NR_045743, intron 3 of 6)	12096	NR_045743	D930007P13Rik	ncRNA
20875	chr15	98295941	98296341	401	*	5.98448	6.54744	5.04855	1.36796	6.07e-08	5.79e-07	Peak_8736	promoter-TSS (NM_173769)	20	NM_173769	Zfp641	protein-coding
13382	chr12	106347988	106348388	401	*	6.12474	6.6955	5.16653	1.3677	2.42e-07	2.05e-06	Peak_5590	Intergenic	99478	NR_036593	1700121N20Rik	ncRNA
28337	chr19	16435434	16435834	401	*	7.84084	8.37873	6.97348	1.36628	4.23e-19	2.17e-17	Peak_11838	promoter-TSS (NM_008137)	-33	NM_008137	Gna14	protein-coding
10442	chr11	102096981	102097381	401	*	7.53097	8.07388	6.65025	1.36626	2.03e-14	5.6e-13	Peak_4377	Intergenic	4138	NM_008918	Ppy	protein-coding
6771	chr10	120556123	120556523	401	*	8.25808	8.81373	7.34259	1.36626	3.35e-09	4.03e-08	Peak_2843	Intergenic	-79854	NM_010441	Hmga2	protein-coding
34804	chr3	83714602	83715002	401	*	5.8323	6.39449	4.89855	1.366	7.65e-08	7.15e-07	Peak_14643	Intergenic	-51519	NM_009144	Sfrp2	protein-coding
17870	chr14	65884642	65885042	401	*	6.38026	6.94199	5.44779	1.36562	7.06e-08	6.64e-07	Peak_7509	Intergenic	47540	NM_145944	Ccdc25	protein-coding
28938	chr19	43616232	43616632	401	*	6.97968	7.52308	6.09761	1.36522	3.01e-14	8.11e-13	Peak_12124	TTS (NM_008699)	4107	NM_008699	Nkx2-3	protein-coding
3673	chr1	186116814	186117214	401	*	8.65874	9.20081	7.78027	1.36518	2.09e-14	5.76e-13	Peak_1507	intron (NM_146106, intron 1 of 4)	296	NM_146106	Lyplal1	protein-coding
50244	chr8	3476124	3476524	401	*	6.68959	7.24456	5.77598	1.36474	4.17e-09	4.94e-08	Peak_20929	exon (NM_029598, exon 2 of 9)	5462	NM_029598	Tex45	protein-coding
29454	chr19	59461481	59461881	401	*	5.63904	6.20269	4.70118	1.36471	1.51e-07	1.34e-06	Peak_12363	exon (NM_010132, exon 2 of 3)	2991	NM_010132	Emx2	protein-coding
57148	chrX	140435619	140436019	401	*	5.62704	6.22347	4.5921	1.36458	2.67e-05	0.000146631	Peak_23822	TTS (NM_001320946)	-20784	NM_021463	Prps1	protein-coding
14226	chr13	21259691	21260091	401	*	8.08974	8.62483	7.22975	1.36439	1.15e-23	1.09e-21	Peak_5975	Intergenic	32795	NM_010343	Gpx5	protein-coding
16433	chr13	114304704	114305104	401	*	5.8318	6.44497	4.74373	1.36438	7.47e-05	0.000367211	Peak_6923	intron (NM_010887, intron 4 of 4)	83190	NM_010887	Ndufs4	protein-coding
15222	chr13	52139032	52139432	401	*	7.14694	7.69768	6.24499	1.36394	6.12e-10	8.36e-09	Peak_6415	Intergenic	42491	NR_045061	4921525O09Rik	ncRNA
39402	chr4	138725032	138725432	401	*	6.89976	7.44352	6.01673	1.36351	7.71e-14	1.95e-12	Peak_16501	promoter-TSS (NM_001285930)	33	NR_104373	Ubxn10	protein-coding
37346	chr4	46342740	46343140	401	*	6.93816	7.48432	6.04866	1.36335	1.34e-11	2.41e-10	Peak_15673	promoter-TSS (NM_183298)	-704	NM_183298	Foxe1	protein-coding
44388	chr6	54429393	54429793	401	*	5.63007	6.23692	4.56231	1.3628	5.5e-05	0.000279399	Peak_18527	promoter-TSS (NM_001167860)	-93	NM_001167860	Wipf3	protein-coding
44835	chr6	83536486	83536886	401	*	5.57614	6.19	4.48581	1.36262	8.38e-05	0.000406343	Peak_18738	promoter-TSS (NM_009610)	-435	NM_009610	Actg2	protein-coding
53909	chr9	51103054	51103454	401	*	7.6663	8.20472	6.79753	1.36262	2.71e-17	1.12e-15	Peak_22480	promoter-TSS (NR_029654)	-144	NR_029654	Mir34c	ncRNA
14928	chr13	44506995	44507395	401	*	9.15278	9.70007	8.26023	1.36236	2.16e-11	3.75e-10	Peak_6297	Intergenic	67468	NR_045489	1700029N11Rik	ncRNA
47026	chr7	24287775	24288175	401	*	7.41783	7.9827	6.47649	1.36233	1.9e-07	1.64e-06	Peak_19617	Intergenic	11574	NM_009561	Zfp61	protein-coding
782	chr1	54815140	54815540	401	*	7.90816	8.44699	7.03831	1.36214	9e-16	3.03e-14	Peak_293	intron (NM_001081433, intron 2 of 27)	111047	NM_001081433	Ankrd44	protein-coding
20088	chr15	78810144	78810544	401	*	6.0937	6.65035	5.17546	1.36168	2.56e-08	2.62e-07	Peak_8445	Intergenic	-7302	NM_130859	Card10	protein-coding
44211	chr6	48851952	48852352	401	*	5.54751	6.11703	4.59285	1.36084	3.51e-07	2.88e-06	Peak_18439	Intergenic	-8177	NM_001358003	Gm7932	protein-coding
1299	chr1	80153337	80153737	401	*	7.23603	7.77922	6.35454	1.36082	2.27e-12	4.6e-11	Peak_492	Intergenic	60407	NM_173425	Fam124b	protein-coding
4287	chr10	20724835	20725235	401	*	7.2226	7.76192	6.35145	1.36071	7.49e-16	2.55e-14	Peak_1766	promoter-TSS (NM_013875)	43	NM_013875	Pde7b	protein-coding
6697	chr10	118719267	118719667	401	*	7.85986	8.40771	6.9658	1.36058	1.02e-10	1.58e-09	Peak_2811	Intergenic	-3741	NR_155867	Gm33337	ncRNA
34803	chr3	83706782	83707182	401	*	5.90979	6.46941	4.98326	1.36012	1.99e-08	2.08e-07	Peak_14642	Intergenic	-59339	NM_009144	Sfrp2	protein-coding
17930	chr14	67911621	67912021	401	*	5.73568	6.30422	4.78385	1.35989	9.39e-07	7.05e-06	Peak_7537	intron (NM_177780, intron 1 of 51)	21751	NM_177780	Dock5	protein-coding
43303	chr5	144942378	144942778	401	*	8.4436	8.98234	7.57398	1.35979	1.25e-17	5.43e-16	Peak_18057	intron (NM_001038627, intron 1 of 17)	23252	NM_001038627	Smurf1	protein-coding
25530	chr17	75237422	75237822	401	*	6.14536	6.74843	5.08964	1.35945	4.56e-05	0.000236325	Peak_10651	intron (NM_206958, intron 3 of 29)	58841	NM_001331237	Ltbp1	protein-coding
10326	chr11	100640054	100640454	401	*	6.29951	6.84972	5.39903	1.35906	1.04e-09	1.36e-08	Peak_4327	intron (NM_177790, intron 1 of 7)	10439	NM_177790	Zfp385c	protein-coding
22504	chr16	50462343	50462743	401	*	5.97714	6.53522	5.05493	1.35903	2.38e-08	2.44e-07	Peak_9425	Intergenic	-30077	NM_001347240	Bbx	protein-coding
12833	chr12	84009302	84009702	401	*	7.32149	7.85908	6.45495	1.35886	1.2e-16	4.53e-15	Peak_5331	promoter-TSS (NM_012006)	0	NM_012006	Acot1	protein-coding
6005	chr10	86498703	86499103	401	*	8.50294	9.05521	7.5968	1.35877	1.87e-09	2.35e-08	Peak_2508	promoter-TSS (NM_013722)	-7	NM_013722	Syn3	protein-coding
45267	chr6	99031247	99031647	401	*	10.1823	10.7158	9.32643	1.35828	1.07e-23	1.02e-21	Peak_18918	intron (NM_001197321, intron 4 of 17)	-3149	NM_001197322	Foxp1	protein-coding
30196	chr2	28205392	28205792	401	*	5.88007	6.44838	4.9289	1.3579	5.83e-07	4.54e-06	Peak_12649	promoter-TSS (NM_019498)	-97	NM_001038612	Olfm1	protein-coding
48188	chr7	71379097	71379497	401	*	6.51551	7.06946	5.60472	1.35784	5.56e-09	6.41e-08	Peak_20071	Intergenic	-530398	NR_130995	4930441H08Rik	ncRNA
41445	chr5	96238833	96239233	401	*	7.34348	7.88395	6.46927	1.35783	1.07e-14	3.1e-13	Peak_17335	3' UTR (NM_001039084, exon 7 of 7)	28918	NM_053158	Mrpl1	protein-coding
15721	chr13	76056140	76056540	401	*	8.30143	8.83421	7.44751	1.35782	2.73e-24	2.76e-22	Peak_6611	exon (NM_175495, exon 1 of 1)	656	NM_175495	Gpr150	protein-coding
31666	chr2	91331187	91331587	401	*	6.18806	6.75081	5.25272	1.35773	1.85e-07	1.61e-06	Peak_13348	intron (NM_175123, intron 3 of 8)	66272	NM_023854	Arfgap2	protein-coding
26652	chr18	39276515	39276915	401	*	6.536	7.26938	4.96882	1.35773	0.00102706	0.00375853	Peak_11131	intron (NM_175164, intron 17 of 22)	212564	NM_008173	Nr3c1	protein-coding
37094	chr4	34900158	34900558	401	*	8.5832	9.13158	7.6877	1.35768	2.1e-10	3.08e-09	Peak_15582	intron (NM_009889, intron 1 of 3)	6579	NM_009889	Cga	protein-coding
16041	chr13	98354226	98354626	401	*	7.64286	8.17928	6.77941	1.35767	5.7e-19	2.87e-17	Peak_6758	5' UTR (NM_008242, exon 1 of 1)	181	NM_008242	Foxd1	protein-coding
4388	chr10	22631101	22631501	401	*	5.5953	6.16616	4.6368	1.35754	9.81e-07	7.34e-06	Peak_1818	Intergenic	-13710	NM_178934	Slc2a12	protein-coding
9973	chr11	96340656	96341056	401	*	6.86179	7.40353	5.9842	1.35711	1.39e-13	3.37e-12	Peak_4207	intron (NM_001079869, intron 1 of 3)	-2913	NM_010458	Hoxb3	protein-coding
44294	chr6	51172844	51173244	401	*	6.00285	6.55749	5.09017	1.35633	1.02e-08	1.12e-07	Peak_18469	Intergenic	96866	NR_029719	Mir148a	ncRNA
7258	chr11	5897138	5897538	401	*	6.88094	7.43315	5.97496	1.35625	3.96e-09	4.7e-08	Peak_3031	exon (NM_022879, exon 5 of 7)	1444	NM_022879	Myl7	protein-coding
12764	chr12	81751031	81751431	401	*	5.83643	6.40665	4.87979	1.35604	8.54e-07	6.46e-06	Peak_5300	intron (NM_177395, intron 2 of 7)	29939	NM_177395	Map3k9	protein-coding
30200	chr2	28446798	28447198	401	*	7.10073	7.63926	6.23166	1.35582	1.36e-15	4.47e-14	Peak_12652	promoter-TSS (NM_001368159)	-72	NM_001368159	Ppp1r26	protein-coding
23304	chr17	5403669	5404069	401	*	6.81343	7.35532	5.93543	1.35578	1.79e-12	3.68e-11	Peak_9782	Intergenic	14898	NM_175349	Ldhal6b	protein-coding
43189	chr5	142702141	142702541	401	*	7.87949	8.42054	7.00374	1.35577	7.27e-13	1.59e-11	Peak_18005	intron (NM_146257, intron 1 of 10)	240	NM_146257	Slc29a4	protein-coding
13541	chr12	108334049	108334449	401	*	10.6487	11.1768	9.80722	1.35569	1.34e-49	1.06e-46	Peak_5689	promoter-TSS (NM_010010)	-67	NM_010010	Cyp46a1	protein-coding
53933	chr9	52259565	52259965	401	*	5.56931	6.13525	4.62491	1.35511	3.91e-07	3.17e-06	Peak_22493	Intergenic	-91359	NM_001162921	Zc3h12c	protein-coding
41104	chr5	67957188	67957588	401	*	5.35421	5.98624	4.20304	1.35504	0.000200968	0.000890135	Peak_17178	intron (NM_001256184, intron 2 of 3)	-14307	NR_038182	4930425K10Rik	ncRNA
13048	chr12	91400197	91400597	401	*	7.83269	8.36866	6.97039	1.35467	1.54e-17	6.55e-16	Peak_5422	promoter-TSS (NM_011648)	-596	NM_001113404	Tshr	protein-coding
37060	chr4	33595340	33595740	401	*	8.42844	8.96639	7.56092	1.35457	2.05e-15	6.51e-14	Peak_15571	Intergenic	157459	NR_106198	Mir8118	ncRNA
4523	chr10	30627621	30628021	401	*	6.43877	6.9893	5.53741	1.3545	4.01e-09	4.76e-08	Peak_1871	Intergenic	-9455	NM_025798	Hint3	protein-coding
51322	chr8	75132488	75132888	401	*	6.33748	6.89479	5.4174	1.35448	8.35e-08	7.75e-07	Peak_21331	Intergenic	23179	NM_008566	Mcm5	protein-coding
21097	chr15	100983839	100984239	401	*	8.44902	8.98214	7.59423	1.35403	2.01e-21	1.37e-19	Peak_8820	exon (NM_011323, exon 11 of 26)	47768	NM_011323	Scn8a	protein-coding
21401	chr16	9009388	9009788	401	*	6.60974	7.17708	5.66133	1.35397	9.08e-07	6.83e-06	Peak_8943	Intergenic	179488	NM_001081400	1810013L24Rik	protein-coding
1273	chr1	75546364	75546764	401	*	5.23714	5.83271	4.20483	1.35383	2.14e-05	0.000119913	Peak_481	5' UTR (NM_001357150, exon 1 of 23)	102	NM_001357150	Slc4a3	protein-coding
[truncated: 21,934 more rows]
