# Supplementary material for: UTX coordinates TCF1 and STAT3 to control progenitor CD8+ T cell fate in autoimmune diabetes
Source: J Clin Invest. 2025 Dec 16;136(4):e196325. doi: 10.1172/JCI196325 (PMC12904725; doi:10.1172/JCI196325)
Supplement: Supplemental data set 3 [file jci-136-196325-s148.xlsx]

## Sheet: Data file S3
Data file S3. Differentially expressed gene_RNAseq
	WT-1	WT-2	WT-3	UTX-1	UTX-2	UTX-3	log2FoldChange	lfcSE	padj
Igsf9b	0	0	0	31.4915	37.6358	24.326	-7.64341	1.33903	1.63e-07
Gabra1	0	0	0	33.7409	29.6282	22.8517	-7.51589	1.34939	3.42e-07
Dcaf8l	0	0	0	35.9902	13.6129	25.8003	-7.30794	1.39424	1.86e-06
Ecel1	0	0.987271	0	35.9902	24.8236	50.8634	-6.94348	1.32068	1.75e-06
Olfm1	0	0	0	13.4963	12.8122	21.3774	-6.68545	1.47893	5.15e-05
Slc47a1	0	0	0	6.74817	6.40609	14.743	-5.92029	1.67382	0.00211539
Or1o3	0	0	0	4.49878	4.80457	17.6916	-5.8853	1.7302	0.00327367
Mal	0	0.987271	0	8.99756	11.2107	30.2232	-5.82401	1.48486	0.000562119
Fgf23	0	0	0	8.99756	7.20685	8.10867	-5.69471	1.70525	0.0040073
Cdc42bpb	12.8777	37.5163	25.9296	1032.47	1162.71	1256.84	-5.60104	0.21153	2.01e-146
Odf4	0.99059	0	0	17.9951	18.4175	8.10867	-5.59667	1.4872	0.00100316
Nrep	2.97177	2.96181	3.05054	103.472	112.107	180.602	-5.57424	0.567579	1.59e-20
Cd80	1.98118	2.96181	0	62.9829	50.448	63.395	-5.36318	0.786263	2.78e-10
Pcsk1	0	0.987271	0	11.247	19.2183	0	-5.05916	1.84495	0.0219759
Erich5	0.99059	0.987271	0	15.7457	24.8236	9.58297	-4.86612	1.31785	0.00132258
Kirrel1	1.98118	1.97454	3.05054	44.9878	48.8464	95.0925	-4.84432	0.6976	1.38e-10
Ckmt1	2.97177	0	0	22.4939	19.2183	30.9604	-4.8147	1.10594	0.000113352
Oas1g	0	1.97454	0.762635	6.74817	48.0457	14.743	-4.81464	1.19278	0.000387745
Ccr8	0	0.987271	0	13.4963	9.60913	2.94861	-4.79817	1.67705	0.0162395
Mmp14	281.328	299.143	292.852	7033.84	7278.92	8082.87	-4.7816	0.0874698	0
Ranbp17	0	4.93635	0	71.9805	27.2259	22.8517	-4.77177	0.94995	6.32e-06
Klri2	3.96236	3.94908	1.52527	96.7238	76.0723	60.4464	-4.75852	0.605098	2.4e-13
Tlr3	18.8212	19.7454	18.3032	524.108	449.227	464.405	-4.75668	0.243988	6.5e-79
Kcnc2	0.99059	5.92362	0	42.7384	72.0685	43.4919	-4.71207	0.772387	2.44e-08
1700093K21Rik	0.99059	0	0	13.4963	8.00761	2.94861	-4.69837	1.69813	0.0208536
Spem1	2.97177	0.987271	0	35.9902	24.0228	25.0631	-4.60093	0.968981	2.21e-05
A330049N07Rik	1.98118	0.987271	6.10108	38.2396	61.6586	103.938	-4.53616	0.671342	4.81e-10
Dmrta1	2.97177	15.7963	3.05054	137.213	131.325	170.282	-4.47616	0.467292	2.14e-19
Klk1b27	0.99059	2.96181	0	17.9951	17.6167	40.5433	-4.47364	1.02422	0.000110303
Rbm24	22.7836	33.5672	21.3538	575.844	548.521	473.988	-4.47166	0.228334	2.1e-79
Dlg5	40.6142	37.5163	60.2482	857.018	902.458	962.72	-4.37824	0.17976	1.1e-122
Nrn1	526.994	751.313	532.319	12126.5	12270.9	10340.8	-4.36367	0.114825	1.67e-298
Necab2	0.99059	5.92362	1.52527	60.7335	72.0685	24.326	-4.34287	0.743513	1.08e-07
Ier5l	1.98118	1.97454	1.52527	35.9902	31.2297	33.909	-4.31515	0.80664	1.4e-06
Fcgbp	0.99059	0	2.28791	11.247	20.8198	30.9604	-4.30917	1.06691	0.000399414
1110028F11Rik	14.8589	26.6563	22.8791	436.382	352.335	411.33	-4.30886	0.253183	6.8e-60
Gm4961	0	1.97454	0	4.49878	12.0114	16.2173	-4.27283	1.47852	0.0153768
Slc12a1	1.98118	0	0	13.4963	7.20685	11.7944	-4.20671	1.45086	0.0150394
Eppk1	29.7177	17.7709	22.8791	427.384	409.99	358.993	-4.18482	0.245053	3.22e-60
Plcd1	0	0.987271	1.52527	22.4939	3.20304	18.4288	-4.13867	1.29351	0.00654523
Ebf4	0.99059	0.987271	0	4.49878	17.6167	7.37151	-4.11968	1.47934	0.0203162
Ifi44	38.633	45.4144	28.2175	319.413	361.944	1106.46	-4.09785	0.623747	1.71e-09
Gm3739	0	1.97454	0	2.24939	5.60533	19.1659	-3.99318	1.61229	0.0431433
Dok7	2.97177	2.96181	0	31.4915	28.8274	22.8517	-3.97993	0.875692	5.64e-05
Pcdhb17	0	1.97454	0	8.99756	12.8122	5.16006	-3.94882	1.52956	0.0338874
Otog	0.99059	0	3.05054	24.7433	32.8312	4.42291	-3.94508	1.11965	0.00243455
Gprc5a	5.94354	0.987271	1.52527	53.9854	28.8274	36.1204	-3.92511	0.746921	2.37e-06
Gucy1b1	104.012	462.043	96.092	2775.75	2762.63	3817.71	-3.92143	0.743176	2.14e-06
Hspg2	1.98118	1.97454	0	26.9927	9.60913	16.9545	-3.90115	1.09129	0.00207178
Dll1	13.8683	11.8472	6.10108	157.457	151.344	121.63	-3.8831	0.384722	2.64e-21
Mrgprx2	1.98118	0	0	13.4963	5.60533	7.37151	-3.88161	1.53325	0.0382651
Ramp2	0.99059	6.91089	0	47.2372	28.8274	25.8003	-3.83199	0.857956	7.96e-05
Rnf43	676.573	531.152	544.521	7083.33	7266.11	8138.89	-3.78461	0.0958583	0
Wnt10a	20.8024	14.8091	23.6417	229.438	214.604	305.181	-3.75287	0.296131	3.56e-33
Mageh1	2.97177	5.92362	3.81318	47.2372	40.0381	70.7665	-3.75228	0.608551	2.04e-08
Angptl3	0.99059	2.96181	0.762635	31.4915	10.4099	16.9545	-3.7346	1.00935	0.00139426
Abcc6	0.99059	0.987271	0	8.99756	9.60913	4.42291	-3.70608	1.5293	0.0491482
Dsg2	0.99059	2.96181	3.81318	40.489	18.4175	38.3319	-3.69487	0.78047	2.64e-05
Prox1	4.95295	0.987271	0.762635	20.2445	16.0152	41.2805	-3.69343	0.904941	0.000361628
Pierce1	0.99059	0.987271	0.762635	17.9951	11.2107	4.42291	-3.67766	1.28469	0.0169669
Zfp608	56.4636	83.918	49.5713	724.304	835.995	667.859	-3.66472	0.192116	1.32e-74
Aloxe3	3.96236	0	1.52527	20.2445	30.4289	13.2687	-3.65721	0.968588	0.00109137
Slit3	3.96236	1.97454	3.81318	31.4915	34.4327	47.9148	-3.6471	0.685046	1.79e-06
Lingo4	8.91531	8.88544	10.6769	83.2274	48.0457	191.659	-3.60766	0.526036	3.27e-10
Klra5	4.95295	3.94908	4.57581	40.489	44.0419	66.3436	-3.59961	0.595428	4.18e-08
Radx	3.96236	5.92362	0	35.9902	36.835	33.1718	-3.58871	0.760459	2.86e-05
Slc7a7	45.5672	69.1089	39.657	580.343	483.66	621.419	-3.56008	0.212478	1.77e-57
Chst1	2.97177	0.987271	0	13.4963	16.0152	11.7944	-3.5583	1.1467	0.00895514
Cdkn1a	29.7177	45.4144	29.7428	402.641	305.09	434.919	-3.55155	0.246769	1.6e-42
Tmem273	1.98118	2.96181	1.52527	17.9951	24.0228	25.0631	-3.51313	0.85626	0.000341779
Mid2	5.94354	0.987271	0	13.4963	32.0304	23.5888	-3.50293	0.970381	0.00191779
Clip3	51.5107	33.5672	28.9801	375.648	384.365	428.285	-3.49929	0.230602	3.49e-47
Sdc3	542.843	543.986	624.598	5976.63	6187.48	5907.53	-3.49711	0.0791004	0
Tarm1	0.99059	1.97454	0	4.49878	6.40609	17.6916	-3.47797	1.37775	0.0395913
Map2	2.97177	7.89817	1.52527	42.7384	42.4403	39.069	-3.46581	0.66449	3.11e-06
Dnm3	10.8965	28.6308	8.38899	130.465	146.539	204.191	-3.4608	0.40268	1.49e-15
Penk	1.98118	0	1.52527	8.99756	4.80457	22.1145	-3.45722	1.24774	0.0218183
Pcdhga4	18.8212	13.8218	7.62635	130.465	134.528	135.636	-3.44546	0.371208	5.18e-18
Macroh2a2	1.98118	0.987271	1.52527	20.2445	12.0114	13.2687	-3.40964	1.02723	0.0048342
Tspan17	5.94354	1.97454	3.81318	51.736	42.4403	22.8517	-3.39539	0.685829	1.07e-05
Nbea	7.92472	13.8218	12.2022	107.971	123.317	101.727	-3.39029	0.389175	6.07e-16
Cdcp1	0	2.96181	2.28791	8.99756	13.6129	28.0118	-3.38293	1.04063	0.00594004
Speg	42.5954	25.669	44.2328	438.631	409.189	256.529	-3.37805	0.271149	6.86e-32
Gm3629	1.98118	0	3.81318	2.24939	27.2259	26.5375	-3.36842	1.09407	0.0097348
9630013D21Rik	3.96236	5.92362	3.05054	24.7433	34.4327	60.4464	-3.35569	0.669618	8.21e-06
Tjp1	3.96236	9.87271	5.33845	69.7311	60.8578	51.6006	-3.34698	0.528403	8.75e-09
Cygb	18.8212	33.5672	12.9648	204.695	192.183	213.037	-3.34514	0.319742	1.19e-22
Egr4	3.96236	0.987271	0	15.7457	16.0152	12.5316	-3.32339	1.09426	0.010993
Cyp46a1	3.96236	0	2.28791	20.2445	16.816	21.3774	-3.31659	0.933045	0.00232859
Pdgfa	2.97177	4.93635	2.28791	49.4866	36.0343	9.58297	-3.30379	0.80889	0.00037594
Wnt3	13.8683	10.86	22.8791	125.966	131.325	180.602	-3.28506	0.363051	4.17e-17
Arnt2	2.97177	0.987271	0	8.99756	6.40609	18.4288	-3.27656	1.24699	0.0314258
H1f10	1.98118	0	4.57581	26.9927	11.2107	23.5888	-3.25153	0.949768	0.0035591
Mx1	2230.81	1885.69	2316.12	20089.3	21094.5	15949	-3.25001	0.102012	1.5e-206
Klrc3	3.96236	3.94908	5.33845	15.7457	36.835	62.6579	-3.2473	0.6984	4.09e-05
Trpm2	2.97177	3.94908	3.05054	24.7433	34.4327	28.0118	-3.24643	0.719669	7.27e-05
Ric3	6.93413	9.87271	1.52527	47.2372	56.0533	51.6006	-3.2299	0.59376	1.11e-06
Nol3	0	1.97454	1.52527	15.7457	8.00761	8.10867	-3.22355	1.22716	0.0315679
Pcdhga3	14.8589	13.8218	11.4395	105.721	120.915	117.944	-3.21912	0.365404	3.09e-16
Ncam1	3.96236	4.93635	3.05054	35.9902	45.6434	21.3774	-3.21778	0.690657	3.95e-05
Adam12	105.003	101.689	83.8899	834.524	791.152	874.999	-3.21322	0.149713	1.17e-93
Rsad2	1203.57	1184.72	1236.99	11386.4	11768.8	8048.22	-3.20455	0.114414	1.96e-159
Nr3c2	11.8871	11.8472	6.86372	92.225	65.6624	98.0411	-3.17949	0.441804	4.43e-11
4833412C05Rik	4.95295	2.96181	3.05054	26.9927	29.6282	34.6461	-3.17902	0.698364	6.2e-05
Gucy1a1	138.683	887.556	152.527	3079.42	3439.27	3396.79	-3.17274	0.849782	0.00132454
Pcdhga2	18.8212	10.86	11.4395	116.968	96.8921	129.001	-3.1691	0.380465	1.41e-14
Ifitm3	32.6895	28.6308	24.4043	301.418	241.029	171.019	-3.14839	0.293572	1.1e-23
Ptgir	5.94354	14.8091	6.10108	71.9805	48.0457	98.0411	-3.14028	0.515573	3.74e-08
C130021I20Rik	0.99059	9.87271	7.62635	35.9902	44.0419	70.7665	-3.13269	0.626017	8.93e-06
Nt5e	325.904	810.549	314.968	3578.78	3496.12	4787.8	-3.13148	0.474514	1.95e-09
Pcdhgc5	1.98118	6.91089	6.86372	42.7384	40.8388	45.7034	-3.11762	0.60293	4.17e-06
Hmcn2	40.6142	46.4017	17.5406	249.682	233.021	345.724	-3.11088	0.309485	7.19e-21
Efna4	10.8965	9.87271	9.91426	56.2348	76.0723	109.836	-3.105	0.454477	4.69e-10
Gjc1	5.94354	4.93635	3.05054	31.4915	34.4327	42.7548	-3.09833	0.638686	1.77e-05
Fads2	17.8306	10.86	3.81318	67.4817	52.0495	131.213	-3.08568	0.540822	2.98e-07
Bcar3	0.99059	4.93635	0	13.4963	1.60152	30.2232	-3.08564	1.26013	0.0479331
Gm5796	1.98118	2.96181	1.52527	4.49878	11.2107	33.1718	-3.08423	1.03436	0.0129748
Lrp1	41.6048	42.4526	32.0307	278.924	315.5	311.815	-3.08126	0.229705	1.19e-36
Gmnc	9.9059	13.8218	3.81318	58.4841	70.467	80.3495	-3.07089	0.498663	2.64e-08
Or5k1	0.99059	2.96181	0	11.247	11.2107	7.37151	-3.06779	1.25553	0.0485209
Ifit3b	597.326	399.845	653.578	4705.72	4752.52	3453.55	-3.06628	0.245447	7.2e-32
Pkia	8.91531	9.87271	0	40.489	57.6548	42.0176	-3.05124	0.695291	0.00012251
Klrc1	33.6801	57.2617	38.8944	263.179	303.488	421.651	-3.04317	0.262417	1.55e-27
Oas1a	247.648	236.945	250.144	1759.02	1760.07	2117.1	-3.04168	0.114772	2.73e-142
Ina	0.99059	5.92362	1.52527	17.9951	25.6244	19.1659	-3.03258	0.868958	0.00295736
Tnfsf4	79.2472	111.562	77.0261	598.338	594.966	822.661	-3.02259	0.194984	8.95e-49
Gm19514	3.96236	6.91089	2.28791	38.2396	25.6244	34.6461	-3.02082	0.681047	0.000102454
Fsd1l	11.8871	15.7963	8.38899	83.2274	70.467	112.784	-3.00797	0.430386	1.86e-10
Hr	72.3131	85.8925	77.7888	600.587	722.287	444.502	-3.00379	0.205341	1.86e-43
Plagl1	141.654	255.703	111.345	1048.22	1008.96	1708.72	-2.99045	0.432434	2.95e-10
C1ql3	22.7836	26.6563	10.6769	137.213	123.317	176.179	-2.98858	0.361729	2.69e-14
Fjx1	0.99059	3.94908	1.52527	6.74817	16.816	22.1145	-2.98092	1.00209	0.0133546
Rasl12	2.97177	2.96181	0	8.99756	6.40609	25.8003	-2.97408	1.13581	0.0327449
Il11	2.97177	2.96181	0	8.99756	15.2145	16.2173	-2.95269	1.07583	0.0240932
Siglecg	1.98118	1.97454	4.57581	15.7457	11.2107	34.6461	-2.93756	0.882298	0.00492116
Psrc1	198.118	274.461	183.032	1480.1	1507.83	1671.12	-2.93609	0.139806	3.78e-89
Fstl1	23.7742	24.6818	14.4901	110.22	104.099	226.305	-2.93353	0.393213	8.62e-12
Pxdc1	5.94354	3.94908	12.2022	15.7457	36.835	103.938	-2.9314	0.69488	0.000242274
Klrc2	14.8589	51.3381	29.7428	164.205	180.171	328.032	-2.92063	0.376031	1.04e-12
Pcdhgb1	5.94354	12.8345	6.10108	67.4817	37.6358	69.2922	-2.91303	0.535139	1.2e-06
Dcbld1	16.84	11.8472	16.778	87.7262	100.095	123.841	-2.88407	0.376903	2.4e-12
Cacna1h	2.97177	2.96181	0	13.4963	4.00381	21.3774	-2.86304	1.16021	0.046624
Pik3ap1	66.3696	70.0962	67.1119	359.902	337.12	676.705	-2.8628	0.259653	7.69e-25
Maf	297.177	369.239	288.276	2094.18	2018.72	2346.35	-2.86249	0.114905	3.49e-125
Zdhhc2	202.08	253.729	173.118	1230.42	1225.97	1767.69	-2.85539	0.168003	2.64e-58
Cyp26b1	0.99059	0.987271	3.05054	4.49878	16.816	12.5316	-2.85128	1.12982	0.0411336
Arhgef25	7.92472	0.987271	12.2022	49.4866	50.448	44.9662	-2.84193	0.610235	4.32e-05
Dock7	2.97177	6.91089	3.05054	33.7409	28.0266	23.5888	-2.8231	0.70247	0.00051875
Pkdrej	12.8777	8.88544	16.778	69.7311	74.4708	109.836	-2.81819	0.429534	2.85e-09
Fzd10	2.97177	4.93635	1.52527	8.99756	18.4175	31.6975	-2.81713	0.878978	0.00717886
Ripk4	30.7083	63.1853	44.9955	249.682	295.481	358.256	-2.81183	0.263164	2.47e-23
Zfp612	126.796	125.383	149.476	744.548	743.907	1130.79	-2.80732	0.18316	1.95e-47
Soga1	11.8871	22.7072	10.6769	105.721	96.8921	87.721	-2.78947	0.398968	2.05e-10
Ago4	6.93413	7.89817	3.05054	40.489	20.019	53.0749	-2.78894	0.658399	0.000233449
Oasl1	1019.32	992.207	1010.49	6732.43	6884.94	5860.35	-2.78716	0.080308	1.88e-242
Klra4	11.8871	17.7709	6.86372	49.4866	68.0647	108.361	-2.77122	0.488195	3.89e-07
Col5a1	88.1625	88.8544	96.092	600.587	651.019	491.68	-2.76906	0.175418	3e-50
Nuggc	2.97177	1.97454	0.762635	4.49878	9.60913	19.9031	-2.75736	1.12213	0.0480587
Serpine2	48.5389	69.1089	49.5713	330.66	321.906	393.639	-2.75467	0.218196	2.73e-32
Nid1	6.93413	1.97454	1.52527	22.4939	14.4137	27.2746	-2.7492	0.839507	0.00592678
Tns4	15.8494	9.87271	25.167	94.4744	65.6624	159.962	-2.74136	0.449848	4.32e-08
Dapk1	29.7177	18.7581	27.4549	166.455	138.532	164.385	-2.71861	0.303983	1.59e-16
Gm15854	24.7648	14.8091	9.91426	83.2274	74.4708	138.584	-2.70978	0.434509	1.99e-08
Scart2	885.588	867.811	908.298	4291.84	4755.72	6946.91	-2.68785	0.221262	6.9e-30
Trpm6	7.92472	1.97454	8.38899	26.9927	16.0152	66.3436	-2.68132	0.731787	0.00178989
Ifit3	3532.45	2592.57	4024.43	20845.1	23056.3	16476.8	-2.67242	0.226174	2.7e-28
Tm4sf5	11.8871	14.8091	4.57581	69.7311	55.2525	58.235	-2.66886	0.500191	2.2e-06
Pcdhgb2	24.7648	12.8345	23.6417	119.218	125.72	119.419	-2.66592	0.343947	1.41e-12
A930016O22Rik	29.7177	26.6563	16.778	152.959	124.919	151.116	-2.6633	0.322525	3.61e-14
Kmo	0.99059	24.6818	8.38899	76.4793	72.8693	51.6006	-2.66223	0.621577	0.000201598
Trav6d-6	0.99059	1.97454	17.5406	53.9854	51.2487	20.6402	-2.65705	0.792254	0.00475112
Ltbp4	15.8494	6.91089	9.91426	76.4793	88.0837	28.7489	-2.65645	0.547538	1.99e-05
Actl10	7.92472	5.92362	9.15162	56.2348	44.8426	36.8576	-2.6528	0.538292	1.43e-05
Pdia5	2.97177	6.91089	4.57581	24.7433	30.4289	28.0118	-2.63653	0.680672	0.000899125
Grhl3	4.95295	0	3.05054	24.7433	12.8122	10.3201	-2.63154	0.988327	0.0303325
Oas2	5597.83	4162.33	6080.49	30477	30948.6	29977.7	-2.62822	0.10393	3.78e-128
Ephx2	16.84	14.8091	16.0153	83.2274	92.0875	97.304	-2.62335	0.373374	1.84e-10
Apol9a	0.99059	0.987271	3.81318	13.4963	9.60913	11.7944	-2.62284	1.06298	0.0474736
Rasd2	1.98118	3.94908	6.86372	11.247	16.816	44.9662	-2.62268	0.821375	0.00760756
Rpl39l	51.5107	80.9562	61.0108	359.902	363.546	383.319	-2.62042	0.206519	1.74e-32
Vsig10	3.96236	14.8091	3.05054	44.9878	33.632	44.2291	-2.61312	0.639373	0.000422644
Nat8l	9.9059	18.7581	11.4395	60.7335	62.4594	101.727	-2.60929	0.451415	2.43e-07
Dpf1	4.95295	4.93635	3.05054	22.4939	23.2221	26.5375	-2.60508	0.716517	0.00198603
Lif	17.8306	26.6563	12.2022	96.7238	63.2601	157.013	-2.60235	0.438804	1.11e-07
Gm5953	4.95295	3.94908	5.33845	22.4939	24.0228	33.1718	-2.59224	0.685657	0.00123883
B930095G15Rik	50.5201	45.4144	44.2328	231.687	204.995	341.301	-2.58207	0.264205	1.65e-19
Sspo	14.8589	14.8091	9.91426	65.2323	80.0761	72.2408	-2.58099	0.422207	4.21e-08
Tlcd5	559.684	577.553	500.289	3086.16	3133.38	2888.16	-2.57743	0.0887048	6.41e-169
Klra1	61.4166	65.1599	36.6065	236.186	229.818	427.548	-2.57167	0.296622	1.66e-15
Gm7694	7.92472	2.96181	1.52527	35.9902	27.2259	5.89721	-2.56768	0.893984	0.0181263
Dsg1a	4.95295	2.96181	0	17.9951	14.4137	10.3201	-2.56199	1.02957	0.0455874
Arhgef17	16.84	18.7581	28.2175	148.46	115.31	95.8297	-2.56023	0.356108	6.76e-11
Sash1	3.96236	8.88544	1.52527	31.4915	26.4251	19.9031	-2.55351	0.7519	0.00423436
Gm4425	7.92472	4.93635	5.33845	26.9927	34.4327	36.1204	-2.54486	0.61726	0.00037594
Rnf208	21.793	34.5545	23.6417	161.956	148.141	125.316	-2.54042	0.312537	1.05e-13
C1ra	1.98118	2.96181	1.52527	13.4963	10.4099	11.0573	-2.53602	1.01106	0.0436685
BC021767	0.99059	3.94908	2.28791	15.7457	16.0152	7.37151	-2.51889	0.998315	0.0422899
Clip4	10.8965	6.91089	13.7274	76.4793	45.6434	50.1263	-2.5068	0.494514	8.03e-06
Lonrf3	22.7836	26.6563	17.5406	112.47	90.486	148.167	-2.50409	0.357163	2.18e-10
Adra2a	0.99059	3.94908	6.10108	17.9951	19.2183	22.1145	-2.49974	0.819034	0.0114787
Ccl3	4.95295	0.987271	4.57581	20.2445	19.2183	16.2173	-2.48031	0.832942	0.0140063
Aanat	2.97177	1.97454	3.05054	11.247	15.2145	14.743	-2.47468	0.921153	0.0291549
Il23r	1.98118	8.88544	4.57581	15.7457	9.60913	53.0749	-2.47318	0.84404	0.0158089
Ccrl2	16.84	28.6308	10.6769	92.225	76.8731	113.521	-2.45186	0.414734	1.33e-07
Ighg2b	3.96236	5.92362	6.10108	26.9927	23.2221	31.6975	-2.4509	0.663442	0.00169629
Zc3h12c	12.8777	6.91089	9.15162	49.4866	64.0609	33.909	-2.45004	0.529694	5.51e-05
Gm3411	7.92472	13.8218	19.8285	51.736	71.2677	86.9839	-2.43652	0.459666	2.85e-06
Klra7	4.95295	1.97454	4.57581	4.49878	30.4289	21.3774	-2.43559	0.888302	0.0255299
Asns	79.2472	113.536	73.9756	467.873	427.606	443.765	-2.43155	0.192952	7.3e-32
Oasl2	2940.07	1742.53	2997.92	14297.1	13660.2	10546.4	-2.42545	0.264491	3.54e-17
Pawr	4.95295	7.89817	0	11.247	11.2107	39.069	-2.42022	0.975938	0.0470442
Egfr	19.8118	6.91089	10.6769	35.9902	55.2525	91.4068	-2.42006	0.529868	7.07e-05
Scart1	388.311	372.201	466.733	2024.45	2128.42	1957.14	-2.41168	0.106186	1.16e-102
Dst	1984.15	2029.83	2065.98	9487.93	9702.82	10922.4	-2.40912	0.0718049	5.6e-224
Npr2	9.9059	7.89817	9.91426	49.4866	34.4327	53.8121	-2.4031	0.520338	5.76e-05
Ryk	144.626	94.778	157.865	618.582	699.064	642.796	-2.3994	0.178514	4.12e-36
Gm9631	3.96236	2.96181	6.10108	17.9951	6.40609	39.8062	-2.39809	0.864802	0.0237326
Nectin4	1.98118	5.92362	1.52527	11.247	12.0114	21.3774	-2.39018	0.931361	0.0389103
Slc29a4	7.92472	11.8472	7.62635	24.7433	55.2525	50.1263	-2.38929	0.557049	0.000211781
Gm19937	5.94354	17.7709	12.2022	49.4866	40.8388	83.2981	-2.38321	0.524067	7.75e-05
5730409E04Rik	11.8871	14.8091	17.5406	53.9854	56.0533	102.464	-2.37452	0.453099	3.88e-06
Art2a	117.88	209.301	70.1624	674.817	538.912	698.82	-2.36917	0.455052	4.56e-06
D630045J12Rik	7.92472	14.8091	11.4395	58.4841	45.6434	61.1836	-2.369	0.477502	1.37e-05
Klre1	10.8965	15.7963	9.15162	49.4866	45.6434	74.4523	-2.36466	0.484491	1.94e-05
Camkv	2.97177	3.94908	3.81318	24.7433	13.6129	14.743	-2.36373	0.819529	0.0180312
2700054A10Rik	10.8965	11.8472	8.38899	69.7311	62.4594	19.1659	-2.36287	0.583473	0.000515375
Spock2	513.126	603.222	610.871	2825.23	2737	2737.78	-2.36183	0.0904613	2.1e-135
Car13	24.7648	45.4144	30.5054	164.205	176.968	139.322	-2.3562	0.301925	1.28e-12
Yap1	31.6989	20.7327	24.4043	148.46	138.532	83.2981	-2.35571	0.355042	2.44e-09
Phf11a	176.325	126.371	192.184	760.294	771.133	835.93	-2.35473	0.15801	3.11e-44
Bmp8a	5.94354	9.87271	6.10108	35.9902	42.4403	25.8003	-2.35355	0.597761	0.000767403
Eno2	247.648	223.123	278.362	1203.42	1218.76	1161.75	-2.35327	0.118568	3.02e-78
Igf2	21.793	17.7709	16.778	110.22	92.0875	68.5551	-2.3511	0.382313	3.93e-08
Sdk1	5.94354	1.97454	3.05054	20.2445	22.4213	9.58297	-2.34472	0.859518	0.0266848
Ctsf	39.6236	18.7581	23.6417	128.215	126.52	131.95	-2.3438	0.333912	2.35e-10
Plxnb2	47.5483	46.4017	70.1624	197.946	194.585	382.582	-2.34278	0.304594	2.84e-12
Rgs4	11.8871	15.7963	5.33845	44.9878	46.4441	59.7093	-2.32712	0.521086	0.00010867
Prr5	5.94354	15.7963	1.52527	4.49878	24.8236	75.1894	-2.32002	0.882562	0.0339586
Bahcc1	42.5954	26.6563	34.3186	179.951	183.374	120.893	-2.31646	0.306941	7.77e-12
Hoga1	5.94354	3.94908	7.62635	29.2421	27.2259	25.8003	-2.30892	0.651086	0.00278625
Glrp1	6.93413	2.96181	6.10108	40.489	27.2259	8.84582	-2.30803	0.774383	0.0142393
Tex13d	4.95295	7.89817	3.05054	20.2445	25.6244	25.8003	-2.30778	0.706766	0.00652205
Coro2a	2804.36	7410.45	2968.18	19270.5	20072.7	21409.1	-2.30431	0.49724	5.59e-05
Nrbp2	149.579	139.205	147.189	645.575	655.023	704.717	-2.30391	0.140979	5.09e-53
Flywch2	10.8965	4.93635	6.10108	38.2396	41.6396	21.3774	-2.30239	0.625278	0.00182119
Fkbp14	8.91531	2.96181	16.0153	40.489	51.2487	38.3319	-2.29614	0.590251	0.000917417
Phlda3	99.059	148.091	112.107	530.856	507.683	600.778	-2.29425	0.178063	4.14e-33
Dennd5a	3007.43	3365.61	3027.66	14425.3	14562.6	14002.2	-2.29341	0.0643886	2.7e-251
Ccdc120	7.92472	2.96181	9.91426	44.9878	40.0381	12.5316	-2.28542	0.705951	0.00708951
Naip5	17.8306	14.8091	25.9296	80.978	106.501	80.3495	-2.28504	0.383784	1.17e-07
Neo1	47.5483	60.2235	35.0812	229.438	239.428	176.916	-2.28194	0.269591	1.15e-14
Gm3696	5.94354	10.86	3.81318	29.2421	22.4213	39.8062	-2.27476	0.653844	0.0034745
Pcdhga7	27.7365	12.8345	18.3032	80.978	64.8617	117.207	-2.26887	0.418222	1.72e-06
Fap	51.5107	51.3381	34.3186	200.196	208.999	201.242	-2.26666	0.254667	3.9e-16
Tbxas1	3.96236	7.89817	0.762635	26.9927	19.2183	10.3201	-2.26416	0.88536	0.0402567
Tmem151b	21.793	23.6945	19.0659	78.7287	91.2868	114.996	-2.26347	0.360307	2.01e-08
Sprn	3.96236	10.86	1.52527	11.247	17.6167	41.2805	-2.26148	0.840021	0.0294701
Igf2os	13.8683	16.7836	19.8285	89.9756	92.8883	46.4405	-2.2614	0.43653	5.39e-06
Hmgn3	6.93413	7.89817	6.10108	44.9878	24.8236	25.8003	-2.25893	0.61729	0.00197842
Art3	44.5766	50.3508	23.6417	164.205	210.6	148.167	-2.25853	0.314014	8.52e-11
Pcdhgb5	44.5766	38.5036	26.6922	134.963	155.348	191.659	-2.25818	0.299044	8e-12
Cebpd	4.95295	4.93635	9.15162	17.9951	24.0228	42.0176	-2.25241	0.678631	0.00563193
Prkaa2	4.95295	0.987271	4.57581	13.4963	10.4099	22.8517	-2.25185	0.902783	0.0463936
Alox8	13.8683	14.8091	14.4901	71.9805	64.8617	55.2864	-2.24124	0.423408	3.23e-06
4921525O09Rik	348.688	694.051	389.707	1579.07	1479.81	3241.25	-2.23769	0.479876	5.11e-05
Lrrtm2	51.5107	40.4781	43.4702	177.702	147.34	264.637	-2.23044	0.291978	4.57e-12
Cmpk2	2302.13	1913.33	2457.21	10259.5	10862.3	8014.31	-2.22539	0.111323	5.82e-79
Syt6	9.9059	15.7963	9.15162	33.7409	28.8274	86.2467	-2.2237	0.575662	0.00102774
Tro	15.8494	3.94908	6.86372	42.7384	28.8274	43.4919	-2.21145	0.606921	0.00210298
Snai1	4.95295	11.8472	3.05054	24.7433	28.0266	30.9604	-2.21029	0.681014	0.00702677
Sfrp2	67.3601	146.116	51.0966	393.643	311.496	426.074	-2.20271	0.298354	2.61e-11
Optn	132.739	166.849	131.173	668.069	629.398	552.864	-2.20018	0.159768	1.39e-37
Nlgn2	660.724	699.975	700.862	2782.5	2993.25	3028.22	-2.19657	0.0817305	1.64e-142
Mpzl1	28.7271	27.6436	18.3032	116.968	82.4784	117.944	-2.19135	0.353887	3.48e-08
Cables1	31.6989	66.1471	40.4197	123.716	154.547	302.969	-2.1896	0.362568	7.93e-08
Slc25a41	6.93413	6.91089	3.05054	26.9927	20.019	24.326	-2.18855	0.698161	0.00961788
Gm3173	2.97177	11.8472	5.33845	31.4915	32.0304	22.1145	-2.18635	0.675607	0.00723669
Lrig3	87.1719	84.9053	85.4151	371.149	360.343	358.256	-2.1796	0.179517	2.48e-29
Shank1	22.7836	31.5927	18.3032	83.2274	114.509	103.938	-2.1782	0.357054	5.77e-08
Col2a1	3.96236	2.96181	6.10108	17.9951	26.4251	11.0573	-2.17214	0.807156	0.0299001
Amigo2	8386.34	6987.9	8648.28	36033	36748.5	28125.3	-2.1702	0.100902	3.51e-91
Rab39	85.1908	94.778	68.6372	375.648	336.32	327.295	-2.16414	0.197754	6.36e-24
Rorc	380.387	363.316	329.458	1185.43	1204.34	2068.45	-2.1601	0.180063	1.28e-28
Tex15	147.598	248.792	168.542	609.585	635.004	1098.36	-2.15941	0.228837	5.81e-18
Smim10l2a	11.8871	14.8091	10.6769	47.2372	34.4327	72.2408	-2.15613	0.504625	0.000242274
Kif17	13.8683	19.7454	12.2022	49.4866	64.0609	72.2408	-2.14709	0.438889	2.03e-05
Shank3	33.6801	36.529	10.6769	134.963	117.712	78.8752	-2.14101	0.423601	1.01e-05
Kctd17	72.3131	91.8162	68.6372	281.174	289.075	375.947	-2.13568	0.217553	2.3e-19
Lifr	6.93413	14.8091	10.6769	51.736	60.8578	21.3774	-2.13429	0.579093	0.00187893
Evc2	57.4542	62.198	48.8086	258.68	268.255	162.91	-2.12956	0.265862	3.91e-13
Lrp3	16.84	15.7963	16.0153	78.7287	56.854	64.1322	-2.1205	0.411778	6.68e-06
Xkr6	18.8212	6.91089	5.33845	40.489	40.8388	42.7548	-2.1195	0.576731	0.00195112
Pcdhga5	30.7083	7.89817	41.9449	89.9756	123.317	114.258	-2.11724	0.442163	3.2e-05
Trim30b	25.7553	19.7454	16.778	114.719	64.8617	75.9266	-2.1166	0.396354	2.78e-06
Zfp976	87.1719	88.8544	106.006	339.658	422.001	376.684	-2.11575	0.187992	3.24e-25
Mx2	4033.68	3236.27	4194.49	16944.7	17509.4	11648.5	-2.10743	0.20761	1.26e-20
Aif1l	17.8306	9.87271	15.2527	40.489	72.8693	56.7607	-2.10615	0.4695	0.000109102
Lyplal1	45.5672	39.4908	32.0307	184.45	124.919	162.173	-2.1038	0.291376	8.36e-11
Cd22	79.2472	101.689	79.3141	276.675	247.435	502	-2.08972	0.268871	2.17e-12
Klhdc7b	2.97177	6.91089	10.6769	26.9927	35.2335	20.6402	-2.0877	0.675104	0.0110345
Gng7	11.8871	10.86	16.0153	71.9805	48.8464	36.8576	-2.08096	0.489155	0.000266958
Arhgap32	6.93413	12.8345	6.10108	29.2421	36.835	33.909	-2.07501	0.585752	0.00298676
Stau2	78.2566	96.7525	74.7382	380.147	360.343	243.997	-2.07187	0.228124	1.24e-16
Unc13b	21.793	6.91089	13.7274	47.2372	56.854	60.4464	-2.06783	0.490341	0.000307827
Klra13-ps	14.8589	21.72	14.4901	83.2274	59.2563	58.9721	-2.06461	0.420369	1.94e-05
Mdga1	22.7836	17.7709	19.8285	89.9756	83.2792	64.1322	-2.06231	0.381447	2.12e-06
Nkd1	4.95295	4.93635	3.05054	15.7457	20.019	14.0059	-2.06217	0.800142	0.0395454
6820408C15Rik	7.92472	5.92362	12.2022	24.7433	32.8312	43.4919	-2.06215	0.592069	0.00360611
Cd81	1162.95	1146.22	1111.16	4606.75	4687.66	4031.48	-2.06111	0.0815603	3.28e-125
Fam241b	8.91531	9.87271	7.62635	31.4915	40.8388	29.4861	-2.05925	0.564821	0.0021731
Trps1	783.557	921.123	797.716	3160.39	3143.79	3412.27	-2.05913	0.0881381	5.16e-107
Car8	9.9059	4.93635	8.38899	29.2421	26.4251	34.6461	-2.05857	0.607334	0.00479139
H2bc27	39.6236	30.6054	44.2328	110.22	171.363	158.488	-2.05571	0.301497	1.05e-09
Tmem98	16.84	19.7454	16.778	47.2372	52.8502	103.201	-2.05543	0.453213	9.22e-05
Ajuba	13.8683	15.7963	12.9648	65.2323	68.8655	32.4347	-2.05372	0.485665	0.000296917
Sh3pxd2b	47.5483	47.389	31.268	141.712	144.137	194.608	-2.04803	0.292258	3.33e-10
Plk2	54.4825	36.529	59.4855	197.946	189.78	196.082	-2.04682	0.256707	5.66e-13
Gm4983	27.7365	39.4908	55.6724	128.215	160.953	184.288	-2.04609	0.309876	3.83e-09
Pttg1	786.529	772.046	701.624	2971.44	2912.37	2813.71	-2.04472	0.0825053	2.45e-120
1700001O22Rik	8.91531	15.7963	9.91426	40.489	28.8274	62.6579	-2.04391	0.543438	0.00151303
Rbm11	2.97177	10.86	3.05054	29.2421	17.6167	18.4288	-2.04119	0.767961	0.0329545
Ifi202b	22.7836	15.7963	12.9648	65.2323	59.2563	71.5037	-2.03879	0.420541	2.59e-05
Rab39b	12.8777	15.7963	9.15162	42.7384	32.8312	67.0808	-2.03606	0.518523	0.00087508
Dock6	306.092	236.945	288.276	1104.45	1019.37	1060.76	-2.03388	0.124605	2.92e-52
Kcnu1	10.8965	11.8472	9.15162	53.9854	32.0304	37.5947	-2.03119	0.52457	0.00105701
Arhgap24	9.9059	3.94908	6.10108	33.7409	20.8198	22.8517	-2.03093	0.670042	0.0130856
Gm3558	11.8871	8.88544	13.7274	40.489	39.2373	51.6006	-2.02745	0.501793	0.000590763
Ldaf1	22.7836	21.72	32.0307	85.4768	95.2906	109.836	-2.02451	0.347909	2.81e-07
Rbpms2	37.6424	69.1089	56.435	245.184	205.796	172.493	-2.01977	0.272249	2.55e-11
Dcxr	46.5577	37.5163	53.3845	150.709	163.355	204.191	-2.01891	0.271847	2.43e-11
Map3k20	11.8871	9.87271	10.6769	44.9878	43.2411	34.6461	-2.01165	0.51004	0.000831742
Lrrc9	110.946	120.447	114.395	499.365	426.005	385.53	-2.01134	0.174932	3.67e-26
Ncs1	89.1531	112.549	70.1624	299.169	372.354	339.09	-2.00932	0.213436	9.33e-18
Atf3	5.94354	4.93635	6.10108	29.2421	20.019	16.2173	-2.00836	0.70494	0.0208898
Pcdhga8	37.6424	33.5672	31.268	146.21	120.114	119.419	-2.00313	0.295503	1.41e-09
Slc4a5	6.93413	26.6563	2.28791	47.2372	52.0495	33.1718	-2.00131	0.681676	0.0167798
Usp18	4520.06	3651.91	3885.63	17459.8	15953.6	11632.2	-2.00117	0.191607	1.12e-21
Melk	277.365	337.647	314.206	942.495	877.634	1630.58	-1.99707	0.195124	7.62e-21
C1qtnf4	8.91531	16.7836	4.57581	17.9951	45.6434	44.9662	-1.9968	0.633169	0.00948998
Myo1h	180.287	213.25	162.441	582.592	580.552	891.216	-1.99483	0.189525	5.37e-22
Kif5a	69.3413	60.2235	57.9603	206.944	219.409	264.637	-1.9938	0.229885	3.59e-15
Arhgef16	47.5483	93.7907	62.5361	179.951	208.198	361.941	-1.99353	0.308501	9.13e-09
Cfap74	47.5483	57.2617	31.268	148.46	136.129	213.774	-1.99056	0.309167	1.05e-08
Ms4a1	5.94354	19.7454	8.38899	20.2445	29.6282	72.978	-1.98861	0.646896	0.0118
Kcnk6	107.974	69.1089	136.512	386.895	367.549	409.856	-1.98446	0.221987	4.55e-16
Mpeg1	31.6989	47.389	41.1823	121.467	106.501	210.825	-1.97777	0.337892	2.44e-07
Zfp92	42.5954	42.4526	44.2328	132.714	132.926	200.505	-1.96165	0.289648	1.53e-09
Bicd1	14.8589	13.8218	9.91426	35.9902	45.6434	54.5492	-1.94934	0.49101	0.000777807
Gucy2e	19.8118	28.6308	15.2527	56.2348	48.8464	119.419	-1.9431	0.465396	0.000376411
Tgm2	50.5201	125.383	48.8086	191.198	188.98	421.651	-1.94038	0.591671	0.00678177
Aifm2	104.012	79.9689	110.582	330.66	302.688	416.491	-1.93368	0.209113	4.31e-17
Catsperd	27.7365	46.4017	33.5559	166.455	131.325	89.1953	-1.9263	0.34038	6.79e-07
Csf2ra	494.305	427.488	405.722	1833.25	1462.99	1424.18	-1.92503	0.124618	1.4e-46
Rps4l	69.3413	69.1089	70.1624	170.954	176.968	383.319	-1.92322	0.306958	2.92e-08
Mir1950	4.95295	6.91089	5.33845	22.4939	12.8122	25.8003	-1.92319	0.728455	0.0350367
Cox6b2	157.504	186.594	136.512	598.338	542.916	546.966	-1.91309	0.159218	2.32e-28
Isg15	2356.61	2068.33	2650.16	8491.45	9299.24	7064.86	-1.91172	0.105895	1.98e-63
Pasd1	20.8024	25.669	36.6065	101.223	99.2944	94.3554	-1.91137	0.345121	1.24e-06
Acan	24.7648	21.72	27.4549	83.2274	76.8731	98.0411	-1.90251	0.354249	2.78e-06
Gm10516	6.93413	5.92362	3.05054	17.9951	16.0152	20.6402	-1.90202	0.75703	0.0467408
Rimkla	259.535	210.289	208.199	812.03	707.873	841.827	-1.90118	0.142225	6.36e-35
Gprasp2	943.042	1300.24	988.375	3817.22	4009.41	3427.02	-1.90047	0.113633	1.91e-54
Ccr2	37.6424	37.5163	38.8944	92.225	61.6586	238.837	-1.89648	0.435763	0.000201266
Hck	7.92472	3.94908	16.0153	35.9902	34.4327	28.7489	-1.89502	0.618438	0.0123606
Tsbp1	37.6424	21.72	34.3186	146.21	132.126	50.8634	-1.89186	0.420298	0.000113305
Naip6	165.429	140.192	179.982	578.093	633.402	468.091	-1.88449	0.171751	1.03e-23
Adamts20	12.8777	11.8472	15.2527	31.4915	42.4403	61.1836	-1.87881	0.500787	0.00164717
Kazn	25.7553	26.6563	30.5054	107.971	87.283	92.1439	-1.87614	0.332849	7.92e-07
Pdgfb	145.617	167.836	163.204	499.365	487.664	638.373	-1.87463	0.166961	8.67e-25
St14	41.6048	35.5417	33.5559	123.716	128.122	125.316	-1.87412	0.288787	8.83e-09
Gm4841	5.94354	5.92362	9.91426	8.99756	39.2373	24.326	-1.87033	0.722663	0.0397604
Fer	16.84	10.86	21.3538	53.9854	54.4518	59.7093	-1.8681	0.444674	0.000354411
Dchs1	17.8306	5.92362	7.62635	29.2421	60.0571	16.2173	-1.8669	0.670197	0.0250727
Aicda	8.91531	2.96181	10.6769	13.4963	20.8198	41.2805	-1.86666	0.725131	0.0410397
Pcdhgc4	21.793	15.7963	33.5559	67.4817	53.651	120.156	-1.86105	0.443849	0.000366206
Pld1	11.8871	7.89817	4.57581	33.7409	40.8388	8.10867	-1.85982	0.741725	0.0475475
Acvr1	87.1719	75.0326	106.769	321.663	335.519	259.477	-1.85804	0.213607	3.82e-15
Klra6	4.95295	7.89817	9.91426	29.2421	24.8236	24.326	-1.8579	0.63189	0.0171007
Gnao1	32.6895	39.4908	25.9296	146.21	109.704	78.8752	-1.85355	0.349521	3.94e-06
Wnk2	5.94354	6.91089	4.57581	22.4939	23.2221	13.2687	-1.85233	0.728186	0.0439848
Samd11	98.0684	97.7398	58.7229	296.92	341.124	215.985	-1.85154	0.25581	1.02e-10
Spatc1l	8.91531	9.87271	7.62635	35.9902	28.8274	25.0631	-1.85152	0.584048	0.00940093
Fbxl21	27.7365	11.8472	35.0812	98.9732	102.497	53.8121	-1.85084	0.4421	0.000376411
Myorg	5.94354	7.89817	7.62635	24.7433	24.8236	22.8517	-1.84814	0.640445	0.0196744
Ifit1	10209	7481.54	10481.7	34453.9	35882.1	24123.3	-1.84532	0.224539	1.37e-13
Kndc1	19.8118	20.7327	38.1318	51.736	45.6434	163.648	-1.83981	0.509453	0.0025902
Fam184a	37.6424	33.5672	58.7229	179.951	153.746	107.624	-1.83695	0.320548	5.14e-07
Apbb1	44.5766	40.4781	29.7428	141.712	138.532	101.727	-1.83272	0.309994	2.06e-07
Ttc39c	9.9059	9.87271	8.38899	17.9951	26.4251	46.4405	-1.83063	0.613936	0.0155082
Gpx7	58.4448	58.249	72.4503	224.939	210.6	196.082	-1.82688	0.230427	1.1e-12
Dyrk3	17.8306	31.5927	9.15162	40.489	64.0609	84.0353	-1.82554	0.500107	0.00230761
Eif2ak2	3216.45	2881.84	3335	10891.5	11328.4	8918.06	-1.82189	0.0921731	1.29e-75
Cxcl10	146.607	329.748	170.068	724.304	688.655	709.14	-1.81703	0.226483	5.76e-13
Rnd1	12.8777	16.7836	9.91426	47.2372	47.2449	35.3833	-1.81535	0.496299	0.00226514
Cpq	61.4166	45.4144	38.8944	182.201	180.171	117.207	-1.81431	0.298553	8.91e-08
Evc	256.563	215.225	273.786	888.509	928.883	637.636	-1.81288	0.165097	1.2e-23
Ube2l6	63.3978	44.4272	63.2987	186.699	135.329	239.574	-1.81235	0.287797	2.76e-08
Slc52a3	7.92472	12.8345	13.7274	33.7409	51.2487	28.0118	-1.81227	0.548658	0.00657071
Ifih1	4946.02	4997.56	5044.83	17012.1	16779.1	15223.7	-1.80862	0.0624414	3.89e-162
Bex1	44.5766	62.198	54.9097	184.45	193.784	151.853	-1.80785	0.258409	4.78e-10
Nherf4	9.9059	7.89817	3.05054	20.2445	17.6167	28.7489	-1.80739	0.712552	0.0450958
E2f7	101.04	123.409	86.9404	341.907	257.044	414.279	-1.80644	0.227386	1.02e-12
Trim30d	1348.19	1042.56	1367.4	3882.45	3798.81	4534.96	-1.80085	0.10842	2.16e-53
Syk	23.7742	27.6436	20.5911	87.7262	60.0571	86.9839	-1.80033	0.377714	4.17e-05
Pcdhgb4	43.586	43.4399	32.0307	134.963	115.31	134.899	-1.79741	0.292576	6.42e-08
Nav2	1421.5	1510.52	1365.88	4734.97	4718.89	4458.29	-1.79461	0.0723512	7.99e-119
Tox2	65.379	65.1599	64.0613	197.946	190.581	237.363	-1.79119	0.230015	3.06e-12
Palld	76.2755	103.663	96.8547	328.411	315.5	255.054	-1.78971	0.209366	1.37e-14
Grtp1	60.426	68.1217	62.5361	218.191	180.972	218.197	-1.78739	0.230962	4.29e-12
Shisa4	7.92472	7.89817	7.62635	20.2445	32.0304	22.1145	-1.78415	0.634659	0.023965
Rin2	9.9059	15.7963	16.778	51.736	50.448	36.1204	-1.78265	0.484905	0.00216415
Dazl	8.91531	9.87271	19.0659	40.489	51.2487	30.9604	-1.77699	0.53732	0.00656778
Tbc1d2	72.3131	71.0835	57.9603	229.438	176.167	238.1	-1.77651	0.239539	3.66e-11
Hspb1	11.8871	10.86	6.86372	35.9902	40.8388	17.6916	-1.77202	0.609262	0.0189156
Pcdhga9	47.5483	23.6945	41.9449	107.971	103.298	148.167	-1.77147	0.33814	5.6e-06
Kdm4d	43.586	37.5163	35.8438	101.223	90.486	176.179	-1.7693	0.343114	8.1e-06
Cybb	11.8871	13.8218	3.05054	40.489	20.019	30.9604	-1.76778	0.660466	0.0331655
Nkpd1	16.84	12.8345	11.4395	35.9902	36.0343	56.0235	-1.76173	0.501253	0.0035948
Dusp3	21.793	16.7836	32.0307	78.7287	88.8845	58.235	-1.75964	0.402948	0.000204185
Cgn	19.8118	15.7963	16.778	47.2372	67.2639	49.3891	-1.75955	0.435768	0.000666628
Epn2	161.466	122.422	160.153	411.638	436.415	541.806	-1.75156	0.181187	2.07e-18
Kcnab3	76.2755	73.058	83.8899	265.428	303.488	167.333	-1.75035	0.257686	1.77e-09
Uchl1	18.8212	17.7709	19.8285	58.4841	67.2639	51.6006	-1.75032	0.412306	0.00032038
Cish	755.82	827.333	742.044	2422.59	2704.97	2161.33	-1.74902	0.101975	1.08e-56
Gimap7	4968.8	5879.2	5304.13	15894.2	16610.2	18044	-1.7466	0.0760219	1.25e-101
Zbtb10	360.575	472.903	396.57	1187.68	1187.53	1459.56	-1.7445	0.131455	4.32e-34
Slc12a8	38.633	19.7454	39.657	71.9805	99.2944	131.95	-1.74315	0.375829	7.27e-05
Sptbn4	8.91531	10.86	12.2022	35.9902	36.0343	28.7489	-1.74149	0.542789	0.00874716
H1f5	9.9059	10.86	6.10108	20.2445	28.8274	32.4347	-1.73963	0.613627	0.0228292
H4c12	4.95295	11.8472	10.6769	31.4915	32.8312	22.1145	-1.73668	0.612518	0.0228292
4933438K21Rik	13.8683	17.7709	11.4395	42.7384	32.8312	56.0235	-1.7228	0.496989	0.0042087
Mgmt	187.222	184.62	244.806	600.587	629.398	660.488	-1.71384	0.152193	1.13e-24
Henmt1	22.7836	43.4399	27.4549	80.978	67.2639	135.636	-1.7137	0.397734	0.000259333
Farp1	195.146	222.136	201.336	616.333	566.939	703.98	-1.7118	0.147257	2.99e-26
Muc1	20.8024	16.7836	16.0153	49.4866	46.4441	65.6065	-1.70477	0.436559	0.00107828
Il3ra	437.841	338.634	433.177	1259.66	1193.93	1232.52	-1.70427	0.119184	2.16e-39
Il17re	80.2378	112.549	81.602	195.697	208.999	420.176	-1.70274	0.293061	3.94e-07
Gm13889	15.8494	21.72	12.2022	56.2348	55.2525	39.8062	-1.70271	0.462922	0.0022223
Pcdhga6	13.8683	1.97454	22.1164	38.2396	42.4403	36.1204	-1.70216	0.639125	0.0346969
Tdrd7	446.756	448.221	504.864	1520.59	1542.27	1197.13	-1.70031	0.123116	9.23e-37
Nr4a2	260.525	485.737	274.549	926.749	836.795	1326.14	-1.69924	0.355087	4.13e-05
Fah	416.048	351.468	375.979	1210.17	1088.23	1159.54	-1.69353	0.112182	7.62e-44
9430032J07Rik	22.7836	18.7581	3.81318	62.9829	40.8388	33.1718	-1.6909	0.595506	0.0228589
Rpp25	7.92472	21.72	16.0153	47.2372	53.651	36.8576	-1.68757	0.505656	0.00621566
E2f1	414.067	540.037	512.491	1340.64	1566.29	1481.67	-1.68421	0.118703	9.78e-39
Alpl	127.786	132.294	134.224	373.399	377.159	426.811	-1.68213	0.167142	8.53e-20
Drc1	87.1719	70.0962	93.8041	281.174	246.634	230.728	-1.68077	0.214722	2.86e-12
Dhx58	3970.29	3720.04	4067.13	12396.4	12243.6	10550.8	-1.6805	0.0758582	5.12e-94
Pcdhga11	99.059	70.0962	92.2788	218.191	177.769	381.107	-1.67863	0.287374	3.46e-07
Slc6a19	280.337	326.787	266.16	951.492	1006.56	649.43	-1.67539	0.168488	2.44e-19
Lacc1	18.8212	24.6818	16.778	58.4841	44.8426	75.1894	-1.67529	0.430952	0.00115652
Agrn	7972.27	7185.36	8670.4	24732	26590.9	19673.8	-1.67471	0.100105	1.13e-53
Rundc3a	733.037	589.401	734.418	2265.14	2132.43	1724.93	-1.66891	0.122121	6.3e-36
Stard13	23.7742	30.6054	14.4901	56.2348	80.0761	64.1322	-1.66744	0.417883	0.000822804
Lmo2	12.8777	13.8218	19.8285	49.4866	48.8464	41.2805	-1.66687	0.465308	0.00302979
Hic1	134.72	256.69	129.648	443.13	485.261	600.041	-1.66118	0.234601	3.57e-10
Sorcs2	128.777	111.562	158.628	436.382	471.648	277.169	-1.66088	0.226039	6.91e-11
Wipf3	17.8306	17.7709	8.38899	40.489	53.651	33.909	-1.66079	0.515051	0.00858395
Vcan	24.7648	15.7963	42.7076	98.9732	80.8769	70.7665	-1.65942	0.407699	0.000626756
E030047D23Rik	126.796	158.951	128.123	436.382	398.779	385.53	-1.65667	0.171284	2.63e-18
Dmxl2	7.92472	6.91089	16.778	29.2421	36.0343	28.7489	-1.65581	0.590014	0.0250389
Tspoap1	287.271	309.016	261.584	832.274	768.731	906.696	-1.65068	0.129639	3.08e-31
Zfp184	40.6142	40.4781	31.268	89.9756	107.302	126.79	-1.6504	0.315209	6.31e-06
Sox13	1860.33	1672.44	1788.38	5265.82	5192.14	5126.89	-1.64963	0.0686206	1.94e-110
Cited4	18.8212	12.8345	12.2022	29.2421	32.8312	63.395	-1.64905	0.529344	0.0115872
Bmpr1a	432.888	307.041	417.924	1288.9	1282.82	826.347	-1.64799	0.174599	1.87e-17
Zfp354a	8.91531	7.89817	9.91426	31.4915	16.0152	31.6975	-1.64519	0.626984	0.0384431
Tpd52	665.677	782.906	779.413	1889.49	2247.74	2336.03	-1.64293	0.106682	1.94e-45
Jchain	15.8494	29.6181	9.91426	38.2396	30.4289	89.1953	-1.6405	0.562153	0.0191042
Syngr1	61.4166	98.7271	53.3845	251.932	209.799	161.436	-1.63806	0.281533	4.06e-07
Pcdhga1	26.7459	26.6563	22.8791	71.9805	88.8845	59.7093	-1.63684	0.376047	0.000231241
Tlr7	1687.97	1292.34	1573.32	3938.68	3900.51	5343.61	-1.63498	0.123994	2.09e-33
Spag4	17.8306	22.7072	9.91426	53.9854	44.8426	46.4405	-1.63061	0.475215	0.00485042
Samd3	1498.76	2114.73	1488.66	4314.33	4202.39	6157.43	-1.62465	0.255966	2.65e-08
Nes	5.94354	15.7963	9.15162	26.9927	23.2221	37.5947	-1.61935	0.610497	0.0363022
Kcnc3	38.633	27.6436	36.6065	130.465	79.2754	90.6696	-1.61709	0.341715	5.44e-05
Fbxo44	22.7836	22.7072	38.1318	83.2274	74.4708	84.0353	-1.61514	0.369136	0.000215931
Gpr137b-ps	397.227	392.934	357.676	1088.7	1099.45	1086.56	-1.6148	0.106513	6.06e-44
Gatm	29.7177	28.6308	25.9296	60.7335	53.651	121.63	-1.606	0.415805	0.00129763
Slfn4	18.8212	17.7709	22.1164	56.2348	64.8617	46.4405	-1.60599	0.421487	0.00153482
Rec8	26.7459	9.87271	11.4395	33.7409	43.2411	56.7607	-1.60592	0.528237	0.0142486
Hes5	42.5954	38.5036	27.4549	92.225	97.6929	112.784	-1.59702	0.324589	2.57e-05
Trdv4	87.1719	88.8544	101.43	355.404	262.65	176.179	-1.59476	0.25819	6.87e-08
Dtl	1015.36	1285.43	999.815	2845.48	2967.62	3435.13	-1.58959	0.109886	5.97e-40
Liph	33.6801	61.2108	32.0307	78.7287	89.6852	181.339	-1.58629	0.394183	0.000766541
C2	52.5013	76.0198	44.2328	177.702	170.562	135.636	-1.58479	0.281854	1.13e-06
Slc22a21	12.8777	8.88544	9.15162	42.7384	28.8274	16.9545	-1.57805	0.609466	0.0420735
Ppp1r26	49.5295	39.4908	36.6065	74.2299	91.2868	176.916	-1.57284	0.370244	0.000352306
Gtse1	392.274	425.514	342.423	1057.21	933.688	1219.25	-1.57159	0.134475	3.06e-26
Fcgbpl1	8.91531	10.86	9.15162	22.4939	25.6244	30.9604	-1.56914	0.592714	0.0371603
Cntnap1	174.344	129.332	127.36	422.885	373.955	395.113	-1.56612	0.179979	7.5e-15
Cxcr5	2657.75	2788.05	2297.82	6428.76	6344.43	8592.97	-1.56593	0.111424	1.2e-37
Nherf2	31.6989	29.6181	29.7428	71.9805	83.2792	93.6182	-1.56531	0.340518	9.66e-05
Morn4	101.04	98.7271	99.1426	211.443	256.244	347.198	-1.56334	0.225763	1.08e-09
Dagla	25.7553	25.669	15.2527	38.2396	60.8578	79.6124	-1.5627	0.445395	0.00396705
Ogdhl	30.7083	21.72	17.5406	67.4817	48.8464	75.1894	-1.55744	0.4159	0.00193379
Lama5	8.91531	13.8218	11.4395	26.9927	31.2297	34.6461	-1.55563	0.551218	0.0247761
Abca5	42.5954	53.3126	45.7581	110.22	149.742	124.579	-1.55453	0.284965	2.57e-06
Hlf	58.4448	53.3126	64.0613	125.966	122.516	229.254	-1.55447	0.306793	1.44e-05
Cyp2u1	29.7177	26.6563	25.9296	56.2348	68.8655	96.5668	-1.55421	0.379378	0.000608178
D630008O14Rik	24.7648	10.86	6.86372	65.2323	26.4251	27.2746	-1.55421	0.613436	0.0477826
Kcnd1	50.5201	61.2108	36.6065	123.716	166.558	112.047	-1.55277	0.307176	1.51e-05
Gca	69.3413	77.9944	57.1976	182.201	168.16	206.402	-1.55261	0.24274	2.26e-08
Ctdspl	84.2002	110.574	86.1778	251.932	257.044	255.792	-1.5486	0.205406	2.54e-11
Zfp385a	47.5483	62.198	42.7076	143.961	164.156	106.15	-1.54288	0.297668	8.81e-06
Kcnn1	13.8683	20.7327	12.2022	24.7433	44.0419	54.5492	-1.5408	0.516776	0.0168339
Abcg4	22.7836	28.6308	25.167	56.2348	64.8617	84.0353	-1.54005	0.382879	0.000792811
Nectin3	22.7836	14.8091	18.3032	44.9878	45.6434	59.7093	-1.53921	0.443474	0.00448432
Jcad	56.4636	45.4144	56.435	119.218	140.934	165.122	-1.53827	0.27384	1.22e-06
Dact3	9.9059	16.7836	9.15162	35.9902	27.2259	33.909	-1.53644	0.553008	0.0276902
Gjb2	55.4731	88.8544	49.5713	175.452	160.953	185.762	-1.53577	0.273659	1.26e-06
Gbp10	1693.91	2033.78	2085.04	4840.69	5083.23	5774.84	-1.53434	0.0947423	9.36e-50
Unc45b	11.8871	14.8091	12.9648	33.7409	39.2373	33.1718	-1.52557	0.509129	0.0163085
Sowahc	81.2284	76.0198	68.6372	184.45	203.393	213.037	-1.52285	0.223054	2.07e-09
Slc7a4	110.946	59.2362	128.123	263.179	285.071	252.106	-1.51809	0.255823	2.64e-07
Raph1	315.008	363.316	260.821	868.265	755.919	877.947	-1.51534	0.143431	1.89e-21
Dhdh	299.158	338.634	235.654	668.069	671.038	969.354	-1.51089	0.177887	4.08e-14
Sort1	206.043	228.06	211.25	553.35	625.394	531.486	-1.50871	0.143554	3.2e-21
Ak7	119.861	206.34	158.628	380.147	398.779	502	-1.50821	0.206429	1.21e-10
Pcdhgb8	52.5013	40.4781	33.5559	105.721	99.2944	127.527	-1.50608	0.312355	4.17e-05
C1s2	11.8871	13.8218	11.4395	49.4866	22.4213	29.4861	-1.50572	0.556496	0.0330969
F11r	23.7742	24.6818	48.046	80.978	89.6852	86.2467	-1.5015	0.374658	0.000853442
Phf19	823.181	799.689	925.839	2186.41	2112.41	2432.6	-1.50085	0.0958936	2.37e-46
Rab36	16.84	16.7836	11.4395	44.9878	35.2335	39.069	-1.50033	0.48847	0.0136572
Hdac11	106.984	128.345	124.31	303.668	300.285	342.038	-1.49769	0.183854	4.94e-13
Zfp964	39.6236	21.72	19.0659	76.4793	60.0571	74.4523	-1.4943	0.404985	0.00236384
Pter	83.2096	66.1471	84.6525	220.44	192.183	206.402	-1.49395	0.22395	5.4e-09
Csf1	65.379	71.0835	56.435	164.205	141.735	197.557	-1.49099	0.256893	5.25e-07
Ociad2	246.657	290.258	241.755	681.565	647.816	703.98	-1.48659	0.134005	1.6e-23
Gcnt1	26.7459	39.4908	23.6417	69.7311	72.0685	89.9325	-1.48341	0.369233	0.00083544
Bhlhe40	85.1908	210.289	106.006	265.428	313.098	460.72	-1.48263	0.294892	1.82e-05
Dlec1	18.8212	19.7454	19.0659	33.7409	49.6472	63.395	-1.4796	0.451519	0.00797611
B4galt2	15.8494	16.7836	11.4395	38.2396	45.6434	30.2232	-1.47927	0.504222	0.0193606
Enpp2	23.7742	14.8091	15.2527	47.2372	60.8578	31.6975	-1.47918	0.484804	0.0144953
Ckap4	287.271	287.296	255.483	695.062	705.471	747.472	-1.47689	0.126361	5.06e-26
4930429B21Rik	38.633	53.3126	35.0812	96.7238	86.4822	143.007	-1.47573	0.335822	0.000222877
St6galnac2	19165	21497.8	17468.2	55395.7	51360.8	43973.3	-1.47443	0.0904614	4.16e-50
Ccr10	9.9059	13.8218	18.3032	35.9902	24.8236	48.652	-1.47312	0.541079	0.0321667
Trib1	301.139	401.819	303.529	868.265	791.953	939.868	-1.47138	0.142201	1.6e-20
Tnk2os	207.033	246.818	246.331	623.081	579.751	612.573	-1.47026	0.138607	1.59e-21
Bbc3	762.755	1254.82	759.585	2481.08	2486.36	2202.61	-1.46854	0.261642	1.37e-06
Parp12	2323.92	2215.44	2313.83	5918.15	6229.92	5546.33	-1.46807	0.0699349	6.63e-83
Vmn2r96	79.2472	75.0326	78.5514	134.963	151.344	307.392	-1.46762	0.308419	5.56e-05
Dcaf12l1	19.8118	9.87271	22.8791	53.9854	51.2487	32.4347	-1.46245	0.4966	0.0189494
Mcm10	620.11	763.16	714.589	1664.55	1619.14	2085.4	-1.4583	0.120486	8.15e-28
Olfml3	160.476	140.192	133.461	222.69	261.048	617.733	-1.45625	0.302028	4.37e-05
Mlkl	57.4542	60.2235	51.8592	134.963	151.344	144.482	-1.45469	0.256013	9.99e-07
Ppfia3	17.8306	11.8472	15.2527	42.7384	36.835	36.1204	-1.45214	0.489306	0.0179749
Abhd14b	49.5295	44.4272	26.6922	101.223	116.11	87.721	-1.44877	0.337719	0.000331572
Catsperg1	109.956	77.0071	94.5668	245.184	254.642	216.723	-1.4449	0.216783	6.1e-09
Inpp5j	24.7648	13.8218	12.9648	51.736	50.448	29.4861	-1.44387	0.502625	0.0227424
Stab1	20.8024	26.6563	5.33845	44.9878	48.0457	39.069	-1.44003	0.557753	0.0443851
Mpp2	49.5295	27.6436	67.8745	119.218	122.516	126.053	-1.43361	0.332662	0.000312431
Igkc	34.6707	43.4399	23.6417	80.978	55.2525	117.207	-1.42906	0.400197	0.00353222
Irf7	15321.5	12368.5	16107.6	36053.2	38041	35925.1	-1.42875	0.0859275	6.94e-52
Neurl1b	70.3319	78.9817	83.1272	209.193	164.156	213.037	-1.42651	0.232938	1.16e-07
Rbfox2	43.586	26.6563	31.268	94.4744	92.8883	68.5551	-1.42604	0.354	0.00083799
Rtn2	40.6142	27.6436	36.6065	103.472	102.497	58.9721	-1.42014	0.365852	0.00136043
Trp53inp2	466.568	523.253	484.273	1246.16	1204.34	1218.51	-1.41448	0.100529	3.39e-37
Mocos	177.316	182.645	183.032	434.132	475.652	434.919	-1.4107	0.149994	5.55e-17
Gpr183	1114.41	1377.24	1112.68	2537.31	2456.74	3911.33	-1.4059	0.251733	1.7e-06
Bbs7	105.993	141.18	96.092	294.67	267.454	281.592	-1.39835	0.204942	2.73e-09
Mxd3	120.852	99.7143	83.8899	213.692	246.634	279.38	-1.39707	0.219989	3.76e-08
Sec16b	51.5107	39.4908	47.2834	96.7238	99.2944	140.796	-1.397	0.307974	0.000140104
Cilp2	16.84	30.6054	20.5911	60.7335	45.6434	61.1836	-1.39559	0.426763	0.00844832
Tert	305.102	319.876	320.307	713.057	772.735	824.872	-1.39541	0.122259	1.22e-24
Bcl2	18200.1	17080.8	17912	40707.2	39556.8	49953.1	-1.39182	0.0828342	9.09e-53
Pcdhga10	31.6989	47.389	15.2527	74.2299	45.6434	107.624	-1.38344	0.466917	0.0187116
Ccdc112	134.72	108.6	117.446	344.157	262.65	278.643	-1.38179	0.196994	9.23e-10
Psd3	653.79	715.771	632.225	1590.32	1685.6	1576.03	-1.37959	0.0941484	3.7e-40
Celf5	77.266	72.0708	97.6173	209.193	196.987	196.082	-1.37575	0.225798	1.49e-07
Sbf2	1265.97	1036.63	1243.86	3358.34	3103.75	2139.95	-1.37476	0.138938	1.21e-18
Runx2	911.343	1002.08	920.501	1869.24	1997.1	2962.61	-1.37305	0.142667	1.13e-17
Gpr62	8.91531	18.7581	14.4901	29.2421	35.2335	36.1204	-1.36629	0.532046	0.0467749
Dna2	421.991	457.106	401.909	996.48	945.699	1130.79	-1.36595	0.118315	4.13e-25
Plekhg4	23.7742	31.5927	12.9648	42.7384	56.854	61.1836	-1.36562	0.454607	0.017002
Vegfa	20.8024	33.5672	35.8438	83.2274	67.2639	69.2922	-1.36467	0.371736	0.00270326
Cdc6	867.757	1047.49	923.551	2055.94	2157.25	2587.4	-1.36424	0.108865	1.78e-29
Fzd3	66.3696	89.8416	71.6877	112.47	146.539	280.118	-1.36328	0.323882	0.000474107
Espl1	566.618	721.695	584.178	1284.4	1350.88	1829.61	-1.35908	0.142575	2.53e-17
Mboat2	23.7742	43.4399	25.9296	67.4817	83.2792	70.0294	-1.35763	0.378508	0.00351331
Tjp2	175.334	214.238	190.659	359.902	417.997	594.881	-1.35481	0.197269	2.33e-09
Igfbp4	30826.2	24961.2	33385.1	61759.3	68292.9	82583.8	-1.35376	0.174055	8.78e-12
Gm5124	133.73	160.925	115.158	319.413	285.872	367.839	-1.35363	0.197425	2.49e-09
Sult6b1	29.7177	25.669	16.0153	92.225	31.2297	50.8634	-1.35315	0.486837	0.0294118
Mcf2l	22.7836	29.6181	35.0812	78.7287	73.67	58.9721	-1.35304	0.372875	0.00309879
Ptk2	707.281	655.548	721.453	1727.53	1727.24	1522.95	-1.35231	0.0971213	3.47e-36
Lrr1	74.2943	77.0071	57.9603	164.205	141.735	190.185	-1.35218	0.254847	6.46e-06
Prob1	189.203	252.741	191.421	447.629	498.073	550.652	-1.35006	0.166314	9.33e-13
Nhsl1	1043.09	1501.64	1066.93	3023.18	3011.66	2554.23	-1.34943	0.127522	3.72e-21
Pros1	67.3601	86.8798	70.9251	164.205	171.363	196.082	-1.34881	0.23737	1.17e-06
Gm5134	188.212	318.888	181.507	539.854	495.671	594.144	-1.34654	0.202298	7.89e-09
Zfp365	1751.36	1595.43	1751.77	4183.87	4071.87	3844.24	-1.34467	0.0745083	1.8e-60
Dach2	21.793	14.8091	13.7274	38.2396	32.8312	47.1777	-1.34311	0.489284	0.0319342
Gls2	21.793	14.8091	16.0153	31.4915	30.4289	60.4464	-1.34278	0.509463	0.0407523
Slfn3	638.931	631.853	673.407	1581.32	1553.48	1468.41	-1.33999	0.0917829	1.11e-39
Jsrp1	14.8589	13.8218	19.8285	44.9878	46.4441	25.0631	-1.33916	0.509763	0.0415405
Zfp975	200.099	258.665	191.421	488.118	462.84	574.978	-1.33667	0.167859	2.76e-12
Kcnf1	503.22	924.085	475.884	1003.23	1060.21	2409.01	-1.33373	0.515332	0.0452938
Mns1	172.363	229.047	141.087	463.374	365.147	447.451	-1.33343	0.196578	3.96e-09
Maged1	448.737	657.522	502.577	1315.89	1253.99	1208.19	-1.33056	0.133324	7.46e-19
Tmc4	1558.2	1612.21	1471.89	4109.64	3581.8	3222.83	-1.32978	0.0940179	3.2e-37
Trim30c	765.726	432.425	688.66	1581.32	1538.26	1313.6	-1.32975	0.163737	9.74e-13
Klf9	173.353	269.525	126.597	418.387	457.235	451.874	-1.32845	0.225662	4.5e-07
Naip2	549.778	372.201	543.759	962.739	1081.83	1377.74	-1.32733	0.162555	7.26e-13
Rnf213	263577	243657	282392	626991	667726	553669	-1.32701	0.0773249	1.32e-54
Cap2	589.401	731.568	583.416	1520.59	1451.78	1478.73	-1.32503	0.108883	1.05e-27
Isg20	2140.67	1866.93	2207.83	5304.06	5099.25	4107.41	-1.32072	0.101279	1.05e-31
Abhd4	425.954	421.565	440.04	1021.22	1109.05	865.416	-1.31583	0.123484	2.33e-21
Kntc1	1180.78	1313.07	1172.93	2618.29	2822.68	3044.44	-1.31453	0.0876449	9.72e-42
Tsc22d1	700.347	806.6	735.18	1736.53	1704.82	1753.68	-1.31248	0.091123	1.66e-38
Gpsm2	3033.19	2966.75	3341.1	7042.84	7489.52	7112.77	-1.3123	0.069163	1.41e-66
Cpxm1	43.586	30.6054	29.7428	89.9756	75.2715	76.6637	-1.31204	0.344736	0.00186008
Herc6	12920.3	14352	12453.8	31271	31010.3	29733	-1.31177	0.0651841	6.97e-75
Dnph1	24.7648	41.4654	12.9648	60.7335	47.2449	73.7151	-1.31168	0.466652	0.0277628
Arhgef12	12674.6	11917.3	12877.9	30144.1	30607.5	25914.6	-1.30936	0.0724743	2.42e-60
Epha2	54.4825	34.5545	39.657	130.465	82.4784	89.1953	-1.30754	0.334427	0.00134918
Stmn1	2100.05	2217.41	1988.95	4525.77	4712.48	5292.01	-1.30687	0.0808451	2.21e-48
Gria3	2841.01	2626.14	2790.48	7065.33	6928.99	5076.02	-1.30588	0.107335	1.25e-27
Ankle1	140.664	195.48	132.699	308.166	319.504	443.028	-1.30321	0.212711	1.43e-07
Trip10	304.111	344.557	313.443	715.306	749.512	745.26	-1.30309	0.12122	1.1e-21
Iqgap3	134.72	171.785	158.628	319.413	336.32	409.119	-1.30281	0.183068	6.14e-10
Trim2	305.102	366.277	356.913	724.304	759.122	874.999	-1.30234	0.132437	2.87e-18
Large2	63.3978	52.3253	76.2635	110.22	151.344	175.442	-1.30166	0.281599	0.000111588
Pla2g4c	112.927	202.39	140.325	391.394	335.519	324.347	-1.30049	0.214988	2.12e-07
Top2a	7506.69	9071.04	7685.07	16710.7	17179.5	21824.1	-1.29995	0.100371	3.3e-31
Trim66	40.6142	58.249	41.1823	105.721	112.907	101.727	-1.29847	0.300851	0.000345035
Stil	329.867	353.443	391.994	701.81	691.057	1059.29	-1.29431	0.168768	2.15e-11
Cenpf	1521.55	1746.48	1634.33	3266.11	3351.99	4554.12	-1.2909	0.11646	5.49e-23
Ddx43	835.068	1848.17	751.958	2530.56	2244.53	3062.13	-1.29026	0.434986	0.0193177
Tmie	2869.74	3904.66	2794.3	8214.77	8072.47	5535.27	-1.28919	0.236438	3.7e-06
Gimap3	61338.3	66704	64210.1	144413	146647	146594	-1.28681	0.0525601	2.01e-110
Cdh24	3312.53	3206.65	3231.28	7769.39	7732.15	6711.76	-1.28663	0.0732205	6.21e-57
Ldhd	282.318	413.666	308.867	674.817	711.877	889.742	-1.28657	0.164247	7.62e-12
Tbkbp1	123.824	128.345	109.057	276.675	261.849	282.329	-1.28655	0.186915	2.52e-09
Nkain1	85.1908	108.6	77.0261	170.954	168.961	269.797	-1.28608	0.26229	3.82e-05
Fibcd1	118.871	155.001	139.562	303.668	353.936	281.592	-1.28539	0.190926	5.93e-09
Rarg	11994.1	11101.9	12328.8	27177.1	28166	25126.5	-1.28343	0.0658433	5.3e-70
Slc4a8	2174.35	2056.48	2199.44	4692.23	4931.89	4952.92	-1.28191	0.0667089	5.03e-68
Ddx60	9782.08	7608.89	10334.5	20732.6	21171.3	20993.3	-1.28163	0.0930691	4.26e-35
Pafah2	460.624	565.706	412.586	1153.94	1085.03	1026.11	-1.28136	0.128635	1.13e-18
Ssc5d	109.956	64.1726	83.1272	202.445	188.179	193.134	-1.27981	0.244544	9.79e-06
1110046J04Rik	21.793	17.7709	16.0153	42.7384	40.8388	42.0176	-1.27911	0.454579	0.0279548
E2f8	536.9	610.133	451.48	1189.93	1003.35	1418.28	-1.27864	0.145852	1.27e-14
Camk2n1	229.817	220.161	201.336	539.854	533.307	406.908	-1.2786	0.163732	9.09e-12
Igsf9	25.7553	19.7454	20.5911	51.736	44.8426	53.0749	-1.27799	0.419713	0.0160285
Ube2c	468.549	531.152	416.399	942.495	918.473	1328.35	-1.27766	0.153648	3.1e-13
Ulbp1	904.409	908.289	891.52	2175.16	2161.25	1783.91	-1.27508	0.0986589	5.54e-31
4930512H18Rik	280.337	202.39	224.977	602.837	495.671	504.212	-1.27154	0.162772	9.14e-12
Adarb1	133.73	159.938	147.951	296.92	282.669	405.433	-1.26498	0.199437	5.13e-08
Plekhh3	38.633	43.4399	48.8086	107.971	91.2868	96.5668	-1.26206	0.302806	0.000597713
Pbk	222.883	205.352	167.017	436.382	415.595	474.726	-1.26198	0.164532	2.37e-11
Firre	2940.07	3175.06	2968.94	7148.56	7091.54	6067.49	-1.25937	0.0788362	5.74e-47
Tbx21	645.865	876.696	588.754	1403.62	1419.75	1871.63	-1.25752	0.150673	2.73e-13
Xaf1	7142.16	6342.23	6584.59	16132.6	15136.8	13447.1	-1.25497	0.0774375	2.69e-48
Hsf4	87.1719	128.345	75.5009	209.193	217.807	217.46	-1.25487	0.239271	9.71e-06
Tshz3	210.996	237.932	201.336	476.871	488.464	478.411	-1.25378	0.14544	4.04e-14
Cyp27b1	48.5389	61.2108	47.2834	121.467	120.114	107.624	-1.25146	0.281331	0.000226089
Phf11b	3141.16	2653.78	3137.48	7058.59	7076.33	5718.82	-1.25085	0.0959957	2.25e-31
Coprs	22.7836	16.7836	13.7274	31.4915	44.0419	40.5433	-1.25027	0.484217	0.0472308
Dbn1	38.633	41.4654	48.046	38.2396	61.6586	179.128	-1.24896	0.473039	0.0417003
Pacsin3	22.7836	27.6436	19.8285	51.736	60.0571	43.4919	-1.24877	0.418857	0.0189883
Necab3	91.1343	64.1726	87.703	191.198	182.574	168.071	-1.24848	0.237344	9.16e-06
Cit	762.755	834.244	780.938	1716.28	1635.15	1912.17	-1.24816	0.096538	6.79e-31
Snord34	52.5013	57.2617	138.8	80.978	221.01	243.997	-1.246	0.40298	0.0145375
Pif1	131.749	113.536	138.037	238.435	226.615	375.947	-1.24218	0.232849	6.72e-06
H2-Ab1	29.7177	28.6308	12.9648	67.4817	52.0495	39.069	-1.24165	0.46437	0.03895
Zfp503	33.6801	33.5672	48.046	78.7287	71.2677	103.938	-1.23885	0.346996	0.00399308
Nap1l5	196.137	228.06	199.048	440.88	468.445	458.508	-1.23844	0.148539	3.11e-13
Adcy9	89.1531	115.511	86.9404	188.949	212.202	234.414	-1.23738	0.221955	2.33e-06
Marcksl1	486.38	542.012	601.719	832.274	983.335	1761.05	-1.23559	0.344326	0.00379201
Dnaja4	4990.59	5623.49	5380.39	11717.1	12573.6	10794.8	-1.23317	0.0742638	1.56e-50
Gprasp1	17055	21588.6	18146.9	42236.8	44991.6	37277.7	-1.23247	0.0902992	2.93e-34
Bmp7	71.3225	103.663	70.9251	123.716	160.152	246.946	-1.23232	0.294436	0.000581784
Ppara	69.3413	52.3253	41.9449	123.716	120.915	112.784	-1.23086	0.292312	0.000533585
Gm15340	39.6236	11.8472	22.8791	65.2323	56.854	42.0176	-1.22875	0.479449	0.0495711
Cripto	786.529	976.411	812.206	2215.65	2049.15	1374.79	-1.227	0.150464	1.13e-12
Actr3b	45.5672	52.3253	57.1976	125.966	97.6929	117.944	-1.22496	0.286492	0.00042877
Samd14	51.5107	52.3253	44.9955	132.714	82.4784	112.784	-1.22292	0.305819	0.0010935
Ccne2	220.902	272.487	213.538	526.357	497.273	515.269	-1.22271	0.149503	9.8e-13
Trim30e-ps1	114.908	87.8671	114.395	159.707	261.849	258.003	-1.21853	0.242084	2.47e-05
Abcb4	84.2002	70.0962	77.7888	193.448	165.758	149.642	-1.21789	0.238173	1.78e-05
Rflna	16.84	18.7581	25.167	53.9854	38.4365	42.0176	-1.21522	0.450744	0.037555
Zfp951	339.772	360.354	303.529	681.565	687.053	793.175	-1.21379	0.131695	5.94e-16
Neil3	302.13	356.405	282.938	629.829	558.131	835.93	-1.20964	0.168511	5.58e-10
Ulk4	97.0778	91.8162	82.3646	157.457	188.98	229.991	-1.20691	0.234083	1.52e-05
Pfn4	49.5295	52.3253	41.9449	80.978	88.8845	134.899	-1.20636	0.323766	0.00257419
Irf5	113.918	169.811	128.885	321.663	279.466	288.963	-1.20392	0.199779	2.9e-07
Chek1	739.971	1020.84	734.418	1714.04	1826.54	1803.81	-1.20158	0.12307	8.92e-18
Kif18b	416.048	417.615	336.322	731.052	776.738	982.623	-1.19913	0.146721	1.12e-12
Zfp516	1178.8	1064.28	1342.24	2391.1	2556.83	2717.14	-1.19721	0.0985264	3.7e-27
Zmat3	6509.17	7103.41	6521.29	14049.7	14270.4	14732.7	-1.19706	0.0603071	1.05e-71
Fignl1	1020.31	1341.7	1091.33	2343.86	2357.44	2664.8	-1.19512	0.107819	1.1e-22
Rad54b	260.525	318.888	234.892	537.604	557.33	633.213	-1.1936	0.153969	1.8e-11
Lrfn1	64.3884	62.198	60.2482	150.709	139.332	112.047	-1.19332	0.264098	0.000187844
Tmem17	35.6613	26.6563	33.5559	58.4841	61.6586	82.561	-1.19321	0.369456	0.0105682
Jdp2	254.582	313.952	254.72	476.871	544.518	720.934	-1.19315	0.173448	3.34e-09
Mki67	13571.1	14835.7	13394.9	27435.8	26909.6	34778.1	-1.19262	0.0906922	1.12e-31
Rnft2	117.88	79.9689	127.36	242.934	248.236	204.928	-1.18932	0.228757	1.31e-05
Rims3	176.325	136.243	132.699	339.658	305.891	303.706	-1.18866	0.185331	4.26e-08
Pcdhgc3	147.598	129.332	157.103	258.68	245.834	412.805	-1.18808	0.227995	1.25e-05
Aurkb	449.728	502.521	433.939	843.521	911.266	1169.12	-1.18508	0.138468	8.44e-14
Anln	394.255	399.845	402.671	740.049	726.29	1058.55	-1.18332	0.153055	2.13e-11
Rgmb	682.517	540.037	752.721	1448.61	1421.35	1323.92	-1.18232	0.122276	2.12e-17
Gem	62.4072	70.0962	55.6724	119.218	128.122	146.693	-1.17994	0.264092	0.000229342
Utf1	183.259	191.531	161.679	348.655	328.312	449.662	-1.17896	0.182521	3.45e-08
Rgs12	307.083	350.481	336.322	634.328	642.21	807.918	-1.17463	0.141177	4.6e-13
Scml2	210.005	182.645	213.538	440.88	479.656	359.73	-1.17402	0.169709	2.84e-09
Map3k19	33.6801	70.0962	23.6417	80.978	88.0837	95.0925	-1.16704	0.400505	0.0232996
A230083G16Rik	21.793	21.72	23.6417	44.9878	50.448	44.9662	-1.16602	0.42037	0.032296
Gm19422	110.946	125.383	94.5668	177.702	131.325	378.159	-1.1659	0.328056	0.00443189
Nlrx1	356.613	361.341	393.52	814.279	759.122	762.952	-1.16585	0.116873	1.99e-18
Pask	485.389	607.171	464.445	1124.7	1082.63	1049.7	-1.16456	0.121567	4.75e-17
Tor3a	2455.67	2166.07	2566.27	5193.84	5470	4382.37	-1.16437	0.094973	1.7e-27
Jazf1	374.443	372.201	411.823	805.282	880.037	739.363	-1.16385	0.123358	1.47e-16
Klhl32	27.7365	31.5927	23.6417	76.4793	61.6586	38.3319	-1.16315	0.417648	0.0315651
1700025G04Rik	2382.37	2939.1	2398.49	5288.32	5315.45	5505.05	-1.16209	0.0864593	6.6e-33
Kctd12b	319.961	372.201	286.751	690.563	691.858	656.802	-1.16041	0.135088	7.61e-14
Ticrr	783.557	900.391	751.958	1723.03	1571.09	1779.48	-1.15897	0.101493	6.6e-24
Cdr2l	547.796	457.106	607.82	1171.93	1177.12	1017.27	-1.15678	0.125759	9.27e-16
Trafd1	5911.84	5568.21	6069.81	12760.8	12608	11158.3	-1.15648	0.0703636	6.11e-49
Echdc2	1217.44	1227.18	1266.74	2634.04	2724.99	2358.88	-1.1544	0.0842503	4.06e-34
Cdca5	396.236	389.972	404.197	697.311	775.137	983.36	-1.15352	0.141058	1.32e-12
Grik5	999.506	877.684	1023.46	2051.44	2147.64	1829.61	-1.15333	0.0985695	4.76e-25
Esco2	389.302	507.457	412.586	758.045	827.186	1115.31	-1.15223	0.158293	3.74e-10
Tbc1d24	869.738	844.116	783.989	1687.04	1670.39	1802.34	-1.14938	0.0898404	8.21e-30
Wnk3	267.459	231.021	208.962	508.362	496.472	458.508	-1.14791	0.151562	6.51e-11
Gm11735	390.293	388.985	353.863	782.788	682.248	874.262	-1.14732	0.132559	5.18e-14
Caskin2	169.391	174.747	170.068	323.912	325.109	407.645	-1.14712	0.173275	1.6e-08
Casz1	621.1	568.668	623.836	1221.42	1245.18	1276.75	-1.14645	0.0968344	1.33e-25
Hrob	79.2472	90.8289	73.9756	150.709	140.934	207.877	-1.14513	0.254994	0.000221168
Bst2	4259.54	4003.38	4787.82	8880.59	9778.9	8276.74	-1.14504	0.0841213	1.24e-33
Gm9292	29.7177	30.6054	16.778	47.2372	61.6586	47.9148	-1.14397	0.428347	0.0409631
Armcx1	425.954	462.043	428.601	931.248	964.116	821.924	-1.14339	0.116496	8.48e-18
Lpin3	55.4731	57.2617	54.9097	76.4793	116.911	145.219	-1.1433	0.308362	0.00287575
Tmprss2	93.1155	48.3763	77.7888	204.695	160.953	92.8811	-1.14264	0.332966	0.00637233
Espn	271.422	277.423	243.281	564.597	542.916	525.589	-1.14255	0.135808	2.84e-13
Gpr55	2496.29	3330.06	2745.49	5261.32	5581.31	6792.85	-1.14244	0.111292	2.11e-19
Sec14l2	125.805	182.645	134.224	274.426	275.462	356.044	-1.14237	0.208145	4.12e-06
Cdkn2c	348.688	331.723	343.186	641.076	647.816	808.655	-1.14148	0.13641	3.88e-13
Rgl1	44.5766	52.3253	41.9449	103.472	101.697	81.8238	-1.14129	0.306418	0.00273763
Syngap1	630.015	650.611	539.183	1396.87	1254.79	1102.04	-1.13994	0.120073	1.08e-16
Klf11	871.719	1243.96	922.788	1900.73	2084.38	2243.15	-1.13887	0.125624	2.77e-15
Bex2	37.6424	38.5036	28.9801	69.7311	79.2754	65.6065	-1.13774	0.349657	0.0102998
Gpc2	440.813	472.903	375.216	845.771	807.968	977.463	-1.13466	0.131434	6.45e-14
Adam15	196.137	183.632	196.76	362.152	385.967	426.811	-1.13402	0.157481	6.31e-10
Ifi205	75.2849	61.2108	186.846	132.714	253.041	273.483	-1.13323	0.367028	0.0156637
Ppp1r14c	36.6518	29.6181	38.8944	49.4866	78.4746	83.2981	-1.13217	0.367816	0.0160409
F730043M19Rik	26.7459	40.4781	19.0659	51.736	61.6586	60.4464	-1.13072	0.414374	0.0364157
Ak4	43.586	57.2617	42.7076	101.223	74.4708	117.207	-1.12955	0.323241	0.00540855
Ccna2	1212.48	1387.12	1191.24	2397.85	2282.17	3037.8	-1.12842	0.113114	2.55e-18
Cyp2d22	653.79	689.115	559.012	1439.61	1382.91	1065.18	-1.12798	0.131673	1.06e-13
Apol10b	59.4354	57.2617	80.0767	123.716	131.325	145.956	-1.12786	0.267772	0.000595666
Pclaf	1276.87	1537.18	1323.93	2244.89	2503.98	3675.44	-1.12698	0.240372	0.000109314
Gmnn	553.74	691.089	536.132	1167.43	1213.15	1237.68	-1.12633	0.116507	3.05e-17
4933407L21Rik	39.6236	47.389	19.0659	78.7287	80.0761	56.7607	-1.12625	0.40732	0.0336275
Lhx2	25.7553	35.5417	28.9801	47.2372	80.0761	53.8121	-1.12575	0.398482	0.0294098
Mxra8	558.693	553.859	446.142	1142.69	948.101	1080.66	-1.12283	0.125384	6.85e-15
Prdm5	146.607	179.683	150.239	276.675	313.898	367.839	-1.12129	0.186625	3.88e-07
Rhbdl3	67.3601	81.9435	33.5559	148.46	152.145	71.5037	-1.12097	0.380547	0.0222204
Spry4	77.266	58.249	67.8745	110.22	124.919	172.493	-1.12054	0.280086	0.00120279
Lgr4	64.3884	57.2617	83.1272	128.215	159.351	127.527	-1.11934	0.269417	0.000731082
Igf1r	5023.28	5177.25	5271.33	10810.6	11072.1	9470.18	-1.11813	0.0716565	7.27e-44
Oas3	13046.1	11860.1	14166.7	26164.9	27948.2	24918.7	-1.11611	0.0743965	1.49e-40
Rad54l	462.606	582.49	453.768	893.008	978.53	1144.06	-1.11609	0.135513	1.07e-12
Mucl3	20.8024	25.669	30.5054	60.7335	56.0533	41.2805	-1.11465	0.415132	0.0402732
Gnb5	135.711	153.027	112.87	296.92	261.849	255.054	-1.11459	0.195873	1.77e-06
Npdc1	194.156	169.811	206.674	359.902	365.948	422.388	-1.11212	0.165466	1.04e-08
Orc1	679.545	805.613	588.754	1383.38	1401.33	1389.53	-1.11177	0.117048	1.24e-16
Tlr2	1123.33	1200.52	1124.12	2170.66	2310.2	2449.55	-1.1113	0.0834484	4.85e-32
Snhg14	209.015	276.436	279.124	472.372	494.87	569.081	-1.11047	0.160439	3.43e-09
Fam83d	81.2284	68.1217	80.0767	139.462	154.547	165.122	-1.10899	0.240606	0.000150721
Pcbp4	409.114	301.118	463.682	834.524	808.769	725.357	-1.10674	0.154417	8.52e-10
Ctnnbip1	290.243	254.716	302.004	546.602	585.356	568.344	-1.10666	0.135209	1.57e-12
Fnbp1l	248.638	306.054	237.942	483.619	546.92	551.389	-1.10604	0.150366	2.83e-10
Ttk	225.855	291.245	261.584	458.876	477.254	619.207	-1.106	0.166876	1.75e-08
Atp1b2	31.6989	39.4908	21.3538	67.4817	68.0647	50.1263	-1.10424	0.397864	0.0332508
Fam83g	64.3884	73.058	50.3339	116.968	116.911	139.322	-1.10337	0.276623	0.00127237
Slc43a3	602.279	505.483	547.572	1034.72	1168.31	1103.52	-1.10271	0.109899	1.92e-18
Pik3cb	773.651	618.031	733.655	1408.12	1403.73	1447.03	-1.10268	0.104863	3.47e-20
Lrrc49	33.6801	31.5927	35.0812	53.9854	64.8617	79.6124	-1.10247	0.362496	0.0178852
Vash2	28.7271	45.4144	20.5911	44.9878	71.2677	69.2922	-1.10243	0.419814	0.0459745
Zcchc3	362.556	311.978	369.878	632.079	646.214	806.444	-1.1024	0.142709	3.07e-11
Hs3st3a1	35.6613	33.5672	23.6417	58.4841	60.0571	65.6065	-1.10092	0.377176	0.0239624
Lrrn4	118.871	131.307	112.87	245.184	234.623	246.209	-1.10078	0.191428	1.38e-06
Nek2	380.387	407.743	348.524	661.321	677.444	919.965	-1.09934	0.151098	4.64e-10
Oip5	105.993	160.925	100.668	258.68	217.807	258.003	-1.09878	0.227745	6.86e-05
Magix	32.6895	36.529	30.5054	76.4793	80.8769	43.4919	-1.09751	0.389863	0.0305584
Mlf1	29.7177	27.6436	20.5911	38.2396	51.2487	62.6579	-1.09725	0.422484	0.0488909
Rrm2	1930.66	2182.86	2017.17	3497.8	3755.57	4958.82	-1.09701	0.113745	4.44e-17
Chaf1a	1151.07	1370.33	1191.24	2247.14	2308.59	2832.14	-1.09627	0.107327	4.59e-19
Akap7	335.81	328.761	334.034	668.069	671.038	651.642	-1.09446	0.119396	1.71e-15
Kcnc1	8237.75	9051.3	8259.34	17054.9	16790.4	17031.9	-1.09385	0.0591972	4.49e-61
Pcdhgb7	101.04	106.625	100.668	222.69	160.953	232.203	-1.09176	0.22722	7.49e-05
Ms4a4c	7607.73	7725.39	8090.03	13156.7	13602.5	19808	-1.09161	0.201156	5.98e-06
Ndrg4	83.2096	76.0198	72.4503	134.963	178.57	143.007	-1.09139	0.247141	0.000309903
Ccdc40	142.645	152.04	166.254	290.171	242.631	381.107	-1.08991	0.208438	1.39e-05
Folr2	38.633	68.1217	44.2328	103.472	96.0913	100.253	-1.08981	0.317256	0.00658978
Rtp4	10295.2	8077.85	10117.9	20190.5	19602.6	16797.5	-1.08952	0.0948063	6.39e-24
Mroh8	78.2566	83.918	56.435	193.448	152.945	92.8811	-1.08843	0.311075	0.0055287
Cd24a	999.506	1782.02	1026.51	2148.17	2073.97	3329.71	-1.08839	0.372726	0.0240869
Bub1b	974.741	1174.85	1021.17	1855.75	1935.44	2473.14	-1.08655	0.118538	1.8e-15
Tcp11l1	111.937	151.052	116.683	218.191	233.822	293.386	-1.08583	0.214355	2.72e-05
H2-T24	14608.2	11537.2	13115.8	28852.9	25786.9	23127.4	-1.08555	0.0928458	1.01e-24
Mmel1	40.6142	28.6308	26.6922	67.4817	48.0457	74.4523	-1.08538	0.389876	0.0329765
Diaph3	475.483	504.495	469.783	845.771	892.048	1116.78	-1.08512	0.12859	3.19e-13
Art2b	8299.17	13498	8468.3	18699.2	18888.4	22318	-1.0851	0.258168	0.000648714
Bcat1	745.915	1008	726.791	1504.84	1550.27	1839.19	-1.08442	0.131527	1.17e-12
Uhrf1	4219.91	4605.62	4565.9	8133.8	8606.58	9712.71	-1.08349	0.0771834	2.39e-35
Prdm16	105.993	198.441	141.087	263.179	221.811	391.427	-1.08221	0.262547	0.0008529
Cdk1	687.47	687.14	654.341	1111.2	1269.21	1603.3	-1.08122	0.128825	4.44e-13
Sgo1	367.509	444.272	337.847	686.064	646.214	926.599	-1.08092	0.162484	1.66e-08
Rcbtb2	12691.4	10763.2	12393.6	24264.2	22670.3	23810.7	-1.08041	0.0708845	1.39e-41
Gm20743	36.6518	46.4017	21.3538	80.978	60.8578	64.8693	-1.08016	0.391628	0.0350367
Hmmr	538.881	600.261	541.471	908.754	1020.17	1365.94	-1.07931	0.143787	1.29e-10
Wee1	910.352	1089.95	915.925	1781.52	1844.15	2098.67	-1.07707	0.104045	1.7e-19
Psd2	256.563	239.907	347.762	528.607	554.927	578.664	-1.07576	0.161489	1.61e-08
Ckap2	534.919	625.93	589.517	971.737	1051.4	1402.8	-1.07546	0.139767	4.17e-11
Gdap10	863.795	881.633	888.47	1768.02	1804.92	1612.15	-1.07508	0.0886295	1.63e-26
Arhgap21	583.458	565.706	574.264	1210.17	1143.49	1046.02	-1.07452	0.103127	9.89e-20
Kbtbd11	41251.2	50808.9	43767.6	81907	86233.2	98718.6	-1.07444	0.0861735	5.66e-28
Ifit2	7171.87	6265.22	7656.09	13518.8	14595.5	13262.1	-1.07193	0.0785556	2.27e-33
Exo1	461.615	572.617	524.693	1043.72	932.887	1082.14	-1.07082	0.119172	7.49e-15
Xist	147181	170559	154665	297027	315232	313136	-1.07008	0.0646048	6.06e-49
Ypel2	759.783	881.633	808.393	1696.04	1655.97	1452.93	-1.06835	0.101435	3.99e-20
Kif11	1878.16	1986.39	1956.92	3212.13	3404.84	4744.31	-1.06746	0.120644	2.06e-14
Mapk12	32.6895	82.9307	31.268	94.4744	117.712	73.7151	-1.06724	0.405601	0.0462829
Arhgef9	186.231	114.523	138.037	328.411	305.891	228.517	-1.06683	0.225551	0.0001034
Gnaq	1478.95	1351.57	1423.84	2730.76	2736.2	2840.24	-1.06627	0.0751367	5.35e-36
Bbs5	36.6518	62.198	32.0307	92.225	79.2754	84.0353	-1.06509	0.351151	0.0187253
Maneal	648.837	543.986	658.154	1210.17	1250.79	1156.59	-1.065	0.10827	1.24e-17
Rab33a	76.2755	59.2362	55.6724	114.719	132.126	122.367	-1.06041	0.270754	0.00167455
Gm4814	219.911	294.207	215.826	557.849	407.587	460.72	-1.05726	0.176938	5.36e-07
Scamp1	902.428	718.733	915.925	1621.81	1564.69	1734.52	-1.05526	0.10909	4.76e-17
4833423F13Rik	121.843	124.396	122.022	278.924	211.401	231.466	-1.0552	0.199502	1.16e-05
Cmtm4	1289.75	1276.54	1402.49	2582.3	2623.29	2489.36	-1.05362	0.0783713	2.69e-32
Tmem106a	182.269	214.238	156.34	382.396	347.53	341.301	-1.05201	0.174979	4.57e-07
Slc9a5	417.039	507.457	359.201	787.287	829.589	852.884	-1.04973	0.137821	7.6e-11
Nlgn3	632.987	704.911	576.552	1421.61	1252.39	1037.17	-1.04907	0.129593	3.79e-12
Hcn2	23.7742	36.529	35.0812	65.2323	72.0685	47.9148	-1.04732	0.389839	0.0415941
Gm5069	31.6989	78.9817	37.3691	110.22	85.6814	90.6696	-1.04683	0.37372	0.032485
Magi1	35.6613	36.529	44.2328	94.4744	71.2677	63.395	-1.04667	0.344474	0.0187303
Klk7	49.5295	67.1344	55.6724	112.47	110.505	109.098	-1.04542	0.279186	0.00284752
Cdkl2	154.532	175.734	167.017	326.162	289.075	343.513	-1.04523	0.172819	3.93e-07
Clhc1	42.5954	46.4017	28.2175	58.4841	81.6776	81.0867	-1.04486	0.359604	0.0256525
Enpp5	1462.11	1447.34	1237.76	2780.25	2708.17	2469.46	-1.0394	0.0913199	2.94e-23
Nuf2	527.985	579.528	459.869	917.751	885.642	1189.76	-1.03933	0.140423	2.85e-10
Ankrd29	73.3037	74.0453	75.5009	134.963	139.332	151.116	-1.03795	0.241422	0.000503124
Mnd1	43.586	60.2235	43.4702	85.4768	107.302	86.9839	-1.0371	0.312646	0.00944441
Syp	196.137	222.136	170.83	440.88	361.143	333.93	-1.03694	0.177754	1.11e-06
Ccnb1	324.914	329.748	364.54	499.365	578.15	860.256	-1.03658	0.182526	2.26e-06
Epcam	359.584	391.946	380.555	751.296	617.387	800.546	-1.03564	0.13552	6.97e-11
Rasgef1a	805.35	1239.02	853.389	1693.79	1689.61	2147.32	-1.03541	0.14874	3.63e-09
Kif14	582.467	555.833	558.249	976.235	952.906	1302.55	-1.03507	0.132332	2.31e-11
Asph	129.767	118.472	153.29	265.428	233.822	272.009	-1.0348	0.195836	1.24e-05
Prx	253.591	228.06	307.342	479.12	526.901	502	-1.03423	0.153586	1.27e-08
Mov10	10367.5	9353.4	10502.2	20233.3	20572.4	16939	-1.03351	0.0811303	6.1e-29
Atg4c	198.118	195.48	212.775	389.145	389.971	380.37	-1.03273	0.151533	8.22e-09
Spire1	377.415	485.737	353.1	735.551	762.325	813.078	-1.03143	0.139769	3.35e-10
Bag2	394.255	547.935	356.913	870.514	868.025	735.677	-1.02906	0.158343	4.42e-08
Cd200r1	426.944	467.966	447.667	899.756	881.638	782.855	-1.02882	0.115408	1.64e-14
Ret	70.3319	39.4908	44.2328	85.4768	81.6776	123.104	-1.02814	0.341287	0.0201942
Rhbdf2	1046.06	876.696	1078.37	1925.48	1884.99	1899.64	-1.02615	0.0963346	2.12e-20
Scd1	170.382	132.294	194.472	283.423	313.098	344.25	-1.02404	0.193284	1.2e-05
Tcf4	734.027	935.933	678.745	1592.57	1667.99	1197.87	-1.02337	0.143698	1.54e-09
Pld2	997.524	780.931	955.582	1974.96	1798.51	1427.86	-1.02248	0.128874	1.21e-11
Shcbp1	306.092	426.501	300.478	582.592	546.119	820.45	-1.02246	0.184485	4.26e-06
Podnl1	2438.83	2543.21	2096.48	4822.69	4367.35	4223.14	-1.0208	0.0879308	4.48e-24
Cldn15	28.7271	36.529	45.7581	87.7262	52.0495	74.4523	-1.02025	0.373976	0.0387445
Gm12356	41.6048	54.2999	42.7076	87.7262	76.0723	98.0411	-1.02017	0.316977	0.0123457
Hykk	165.429	188.569	170.83	312.665	344.327	331.718	-1.01965	0.165346	2.39e-07
Igdcc4	29.7177	40.4781	47.2834	62.9829	65.6624	92.1439	-1.01916	0.361247	0.0316346
Hebp1	35.6613	39.4908	42.7076	80.978	75.2715	68.5551	-1.01901	0.331215	0.0174473
Pimreg	122.833	120.447	109.057	188.949	190.581	280.118	-1.01895	0.227911	0.000286243
Mastl	243.685	303.092	293.615	490.367	499.675	593.407	-1.01873	0.151136	1.3e-08
Stat2	17119.4	16094.5	17405.6	33934.3	34072.4	27645.4	-1.01773	0.0805117	2.04e-28
Niban1	1895.99	1959.73	2137.67	3644.01	4080.68	3584.03	-1.01637	0.0818527	1.93e-27
Zfp811	1284.8	1892.6	1171.41	2649.78	2636.11	2910.27	-1.01595	0.13914	5.66e-10
Rnf223	30.7083	33.5672	34.3186	56.2348	69.6662	58.9721	-1.0149	0.362997	0.033567
Sox4	2512.14	3085.22	2372.56	4395.31	4394.58	6220.82	-1.01406	0.211259	8.76e-05
Kif15	1229.32	1402.91	1230.89	2008.71	2135.63	3112.25	-1.01357	0.138041	4.52e-10
A330017A19Rik	68.3507	89.8416	64.0613	134.963	120.114	161.436	-1.01332	0.2673	0.00257686
Tmcc3	800.397	813.511	758.822	1516.09	1648.77	1301.07	-1.01173	0.108043	6.9e-16
Efr3b	54.4825	40.4781	39.657	114.719	56.0533	86.9839	-1.01145	0.359807	0.032508
R74862	97.0778	84.9053	61.7734	148.46	176.968	130.476	-1.01087	0.266506	0.00256887
Inca1	59.4354	50.3508	64.824	119.218	114.509	97.304	-1.01001	0.281398	0.00465293
Efna2	167.41	127.358	131.936	305.917	295.481	204.928	-1.0087	0.218518	0.000174301
Pcdhga12	96.0873	117.485	144.901	260.929	234.623	185.025	-1.00737	0.230311	0.000407869
Tk1	612.185	646.662	502.577	994.231	1022.57	1267.16	-1.00562	0.132871	1.25e-10
Prkce	500.248	505.483	544.521	897.507	936.09	1058.55	-1.00402	0.112751	2.08e-14
D930048G16Rik	28.7271	38.5036	43.4702	71.9805	64.0609	72.2408	-1.00242	0.352388	0.0303775
Stard6	45.5672	64.1726	54.1471	139.462	94.4898	78.8752	-1.00163	0.320797	0.0158499
Rad51b	82.219	76.0198	80.0767	146.21	148.942	149.642	-1.00162	0.234095	0.00056921
Pfn2	357.603	320.863	353.1	605.086	599.77	715.774	-1.00105	0.133553	1.97e-10
Atp11a	12615.2	13729	12287.6	24813	23728.2	23540.2	-0.999621	0.0611489	5.29e-47
Gm19967	66.3696	47.389	53.3845	101.223	117.712	92.1439	-0.999334	0.295275	0.00821201
Fbxo39	79.2472	68.1217	57.1976	148.46	131.325	104.676	-0.998761	0.275889	0.00431094
Sesn2	521.051	545.961	516.304	1054.96	1065.81	837.404	-0.99726	0.122891	4.43e-12
Tnfrsf25	1981.18	1805.72	1940.91	3769.98	3666.69	3239.04	-0.995567	0.0821388	4.72e-26
Gm1720	154.532	140.192	124.31	249.682	190.581	335.404	-0.993781	0.234373	0.000654048
H2-Q6	4372.47	5645.21	3502.78	8729.88	7101.95	9283.68	-0.993492	0.228647	0.000461039
Slc6a8	170.382	157.963	138.037	296.92	309.895	259.477	-0.993341	0.18411	8.6e-06
Slc7a3	81.2284	77.0071	75.5009	166.455	145.739	126.053	-0.992312	0.245495	0.00123883
Cttn	37.6424	50.3508	29.7428	76.4793	76.8731	64.8693	-0.991719	0.354546	0.0339714
Plag1	868.748	874.722	902.96	1540.83	1591.91	1762.53	-0.990941	0.0914831	6.56e-21
Dgkh	971.769	1133.39	955.582	1858	1827.34	1976.3	-0.989347	0.0947657	1.8e-19
Tppp3	63.3978	73.058	61.7734	128.215	132.926	106.887	-0.989136	0.265865	0.00326763
Brsk1	28.7271	49.3635	32.7933	58.4841	74.4708	70.0294	-0.989076	0.368821	0.0435624
Ccdc88a	1426.45	1578.65	1405.54	2883.72	2990.04	2294.02	-0.987248	0.105195	7.14e-16
Large1	251.61	253.729	212.775	425.135	425.204	471.777	-0.987148	0.151359	4.58e-08
Grn	626.053	552.872	717.64	1140.44	1272.41	1096.88	-0.986998	0.119997	2.31e-12
Bub1	634.968	792.778	662.73	1095.45	1133.88	1618.78	-0.986071	0.148633	2.58e-08
Gas2l3	91.1343	74.0453	87.703	123.716	144.137	193.871	-0.985922	0.259421	0.0025902
Ska3	236.751	291.245	234.892	413.888	446.024	538.121	-0.984396	0.163359	5.27e-07
Fam228a	69.3413	72.0708	83.8899	139.462	135.329	142.27	-0.984367	0.245353	0.00137772
Tubg2	206.043	168.823	207.437	391.394	398.779	289.701	-0.982182	0.185966	1.42e-05
Gm4787	108.965	145.129	125.072	211.443	225.014	255.792	-0.97709	0.205342	0.00010981
Lmntd2	690.441	534.113	623.836	1192.18	1101.85	1104.25	-0.974973	0.115104	4.95e-13
Fosb	232.789	300.13	244.043	402.641	447.625	563.184	-0.974659	0.17234	2.96e-06
Gm10388	43.586	78.9817	57.1976	128.215	94.4898	109.836	-0.974556	0.308613	0.0149222
Depdc1a	146.607	171.785	127.36	197.946	215.405	394.376	-0.974191	0.261795	0.00332215
Clspn	2066.37	2057.47	1905.06	3594.53	3480.11	3959.98	-0.973805	0.0784639	3.7e-27
Amigo1	790.491	962.589	752.721	1412.62	1586.31	1573.82	-0.972959	0.110921	6.53e-14
Gstm7	37.6424	34.5545	32.0307	60.7335	56.854	72.2408	-0.97292	0.358958	0.0414605
Btbd16	77.266	49.3635	75.5009	141.712	120.114	112.047	-0.970602	0.282151	0.00728818
B630019A10Rik	817.237	809.562	760.347	1457.6	1430.16	1459.56	-0.96546	0.0885488	4.67e-21
Kif2c	495.295	508.444	535.37	803.032	835.194	1152.17	-0.965	0.143517	1.76e-08
Jun	1272.91	1121.54	1339.19	2078.44	2259.75	2442.18	-0.963601	0.0961254	6.64e-18
Cadm4	40.6142	38.5036	51.0966	65.2323	96.0913	73.7151	-0.963216	0.338147	0.0310052
Plekha8	1353.15	1342.69	1387.23	2325.87	2523.2	2553.49	-0.961757	0.0772988	3.25e-27
Fam161a	125.805	113.536	132.699	256.43	199.39	226.305	-0.959851	0.202769	0.000124628
Nfia	473.502	385.036	424.788	780.538	885.642	663.436	-0.959599	0.141254	1.25e-08
Yjefn3	100.05	107.612	64.824	211.443	163.355	124.579	-0.959533	0.281803	0.00810448
Rad51	728.084	882.62	794.666	1446.36	1350.88	1561.29	-0.958185	0.105452	7.99e-15
Pml	17964.4	15563.3	17955.5	33133.5	33164.3	27047.6	-0.958129	0.0861519	7.75e-22
Ncaph	1313.52	1473.01	1220.98	2368.61	2419.1	2458.4	-0.956757	0.0879675	6.53e-21
Prc1	1470.04	1650.72	1311.73	2595.8	2375.86	3040.75	-0.956083	0.109793	1.14e-13
Nmral1	581.477	658.51	623.073	1032.47	1132.28	1192.71	-0.955569	0.105798	1.21e-14
Sox12	496.286	538.062	501.814	996.48	864.021	928.811	-0.955118	0.110097	1.43e-13
Slc22a17	468.549	513.381	386.656	978.485	774.336	735.677	-0.955022	0.146373	5.13e-08
Tln2	124.814	104.651	141.087	215.941	284.27	170.282	-0.954158	0.241469	0.00173251
Kif4	678.554	747.364	710.013	1117.95	1173.92	1550.23	-0.95317	0.128273	3.65e-10
Cfap96	526.994	538.062	555.198	931.248	956.109	1032.75	-0.9531	0.104659	7.21e-15
Atcay	51.5107	54.2999	58.7229	98.9732	85.6814	112.784	-0.95298	0.292513	0.0119109
Fbxw17	947.995	845.104	891.52	1673.55	1567.09	1614.36	-0.952367	0.0891755	3.57e-20
Ostn	49.5295	41.4654	52.6218	96.7238	94.4898	70.7665	-0.951813	0.31742	0.0221907
Fanca	676.573	741.44	716.877	1295.65	1314.05	1242.84	-0.950589	0.0940272	3.83e-18
Ifi27l2a	9472.02	7212.01	11139	15545.5	16784	17777.9	-0.948767	0.185448	3e-05
Aspm	1158	1267.66	1244.62	1905.23	1913.82	2773.9	-0.948602	0.130384	9.15e-10
2610307P16Rik	250.619	236.945	221.927	494.866	406.787	386.267	-0.947932	0.157784	6.49e-07
Pcdhgb6	187.222	123.409	126.597	267.677	253.041	265.375	-0.947782	0.209495	0.000270094
Spdl1	457.653	436.374	389.707	742.299	646.214	915.542	-0.947701	0.147267	8.25e-08
Ncapg	719.169	948.767	733.655	1201.17	1254.79	1848.04	-0.946985	0.157817	6.74e-07
Ogfrl1	566.618	512.393	540.708	1061.71	1053.8	807.181	-0.945833	0.129154	7.03e-10
Cdca2	520.06	670.357	600.956	1034.72	983.335	1196.4	-0.945606	0.12538	2e-10
Tpx2	1561.17	1570.75	1574.08	2386.6	2518.39	3524.32	-0.944505	0.123434	1.06e-10
Tnk2	13600.8	12145.4	14820.3	24248.4	25825.3	22751.4	-0.943966	0.0785066	2.42e-25
Crlf2	1023.28	1130.42	915.162	1887.24	1756.87	1862.04	-0.943472	0.0974486	1.13e-16
Obsl1	89.1531	84.9053	89.9909	143.961	158.551	168.071	-0.942395	0.228468	0.00103527
Rnpep	2035.66	2114.73	2113.26	3832.96	3798.01	3596.56	-0.940353	0.0680332	2.9e-33
Ckap2l	1014.36	1045.52	962.446	1711.79	1527.05	2159.12	-0.939293	0.121062	5.73e-11
Inha	85.1908	80.9562	86.1778	161.956	125.72	165.859	-0.938421	0.242934	0.00230077
Slc19a2	732.046	781.918	746.62	1360.88	1386.92	1292.23	-0.936843	0.0919763	2.4e-18
Oas1b	6105.01	5921.65	5800.6	11451.6	11129.8	9275.58	-0.936445	0.080496	1.02e-23
Kifc3	568.599	585.451	498.763	1077.46	968.921	914.805	-0.93639	0.115411	6.49e-12
Tcf19	1495.79	1504.6	1646.53	2553.06	2787.45	2930.18	-0.93462	0.0834323	5.07e-22
Fbxo30	664.686	715.771	725.266	1171.93	1209.95	1362.26	-0.934271	0.102477	7.81e-15
Tmem8b	574.542	522.266	561.299	1048.22	982.534	936.182	-0.933833	0.105953	6.54e-14
Ncapg2	1840.52	1907.41	2001.15	2874.72	3231.87	4112.57	-0.933272	0.112229	1.82e-12
Tmem107	114.908	110.574	96.092	191.198	164.957	215.248	-0.932635	0.221371	0.000792519
Slc7a8	40.6142	55.2872	61.7734	89.9756	92.0875	98.7783	-0.931803	0.305653	0.0200922
Zgrf1	5256.07	7661.22	5527.58	11867.8	11789.6	9175.32	-0.931789	0.212995	0.000465456
Ptprs	8664.69	9994.14	8858.01	15466.8	16004	17447.6	-0.930766	0.0732197	3.68e-28
Ifi213	762.755	706.886	681.033	1387.87	1157.1	1290.75	-0.930034	0.105203	5.63e-14
Rasa4	364.537	282.359	306.579	645.575	645.413	412.068	-0.929981	0.184548	4.24e-05
1810055G02Rik	379.396	407.743	368.353	701.81	679.045	672.282	-0.927987	0.118319	3.68e-11
F8	93.1155	55.2872	86.9404	123.716	139.332	152.59	-0.927781	0.273507	0.00868939
Dipk1b	77.266	71.0835	96.8547	112.47	158.551	159.225	-0.926531	0.261914	0.00592676
Cdc45	970.778	1176.83	1008.97	1801.76	1808.12	1976.3	-0.925959	0.0978663	6.85e-16
Spag5	783.557	768.097	814.494	1223.67	1278.82	1674.07	-0.925197	0.122942	2.47e-10
Trim34a	3302.63	2954.9	3253.4	5515.5	5648.57	5679.01	-0.924905	0.0675807	1.7e-32
Nt5dc2	377.415	442.297	387.419	652.323	683.85	788.752	-0.923074	0.130723	3.47e-09
Osbpl6	896.484	874.722	870.167	1318.14	1313.25	2022.01	-0.921805	0.145968	1.66e-07
Slfn5	43176.9	32157.4	41698.6	79324.7	78629.1	48907.8	-0.92171	0.245544	0.00324441
Grk5	1001.49	1099.82	1031.08	1763.52	1903.41	1850.25	-0.919798	0.0849016	1.44e-20
Itsn1	496.286	454.144	519.355	857.018	895.251	841.09	-0.918363	0.110959	2.61e-12
Ntn1	116.89	129.332	136.512	166.455	158.551	343.513	-0.917769	0.286591	0.0141726
Lockd	120.852	105.638	114.395	177.702	189.78	228.517	-0.917209	0.213232	0.000609638
Atp6v0e2	217.93	242.869	221.164	434.132	408.388	364.153	-0.915853	0.154196	1e-06
Adam4	162.457	170.798	169.305	265.428	305.09	308.129	-0.915703	0.171907	1.41e-05
Birc5	897.475	922.111	965.496	1450.86	1468.6	1968.19	-0.915684	0.121111	2.13e-10
Ifi211	590.392	567.681	748.145	911.003	1300.44	1128.58	-0.914488	0.144689	1.66e-07
Kcnq5	560.674	526.215	634.512	1018.97	1052.2	961.983	-0.914273	0.111697	4.78e-12
Tanc2	2335.81	2551.11	2326.04	4483.03	4277.67	3934.18	-0.913536	0.0768116	1.28e-24
Pkmyt1	913.324	849.053	954.819	1599.32	1548.67	1629.1	-0.912668	0.0892671	2.3e-18
Aldh2	444.775	509.432	395.808	769.291	890.446	698.082	-0.907478	0.13956	7e-08
Ddias	603.269	689.115	703.912	1021.22	1105.05	1351.94	-0.906779	0.124444	1.07e-09
Susd4	883.607	686.153	800.004	1410.37	1397.33	1340.88	-0.906442	0.107718	1.16e-12
BC018473	21706.8	30119.7	21610.8	44259	44445.4	39664.6	-0.905709	0.174323	2.46e-05
Cul9	2988.61	2741.65	3032.24	5139.86	5198.54	4975.77	-0.904706	0.0677965	8.97e-31
Ptpn3	427.935	498.572	434.702	715.306	771.133	877.21	-0.904093	0.12675	2.58e-09
Bmpr2	3316.5	3547.26	3342.63	6145.33	6070.57	5597.19	-0.902309	0.0675343	7.93e-31
Vwa5a	4928.19	5194.03	5043.31	8309.25	8793.16	9303.59	-0.901615	0.0643462	8.11e-34
Hexim2	295.196	287.296	311.918	481.37	521.296	549.915	-0.901456	0.13476	2.8e-08
Pvt1	1659.24	1938.01	1591.62	2939.95	2830.69	3259.68	-0.9011	0.0941045	3.74e-16
Tyms	1104.51	1207.43	1073.79	1902.98	1800.91	2182.71	-0.900388	0.0984626	8.62e-15
Lrfn4	81.2284	68.1217	65.5866	157.457	119.313	103.201	-0.899565	0.274797	0.0121206
Mdfic	173.353	205.352	179.982	251.932	257.845	453.348	-0.898753	0.232354	0.00240587
Ahsa2	4441.81	6265.22	3827.67	9802.84	8526.5	6947.65	-0.898129	0.259604	0.0075428
F13a1	150.57	199.429	146.426	308.166	300.285	256.529	-0.897432	0.193496	0.000202246
2700099C18Rik	334.82	342.583	297.428	591.59	507.683	594.881	-0.895549	0.137803	7.53e-08
Cdk2	5711.74	5381.61	5638.16	9733.11	9935.84	9345.61	-0.893903	0.0590689	2.82e-39
Troap	214.958	170.798	192.184	357.653	275.462	371.524	-0.892747	0.185046	0.000104366
Fam78b	96.0873	92.8034	120.496	182.201	204.995	151.116	-0.892415	0.235028	0.00298788
Zwilch	765.726	787.842	600.194	1201.17	1141.89	1374.05	-0.891247	0.125287	3.08e-09
Prss50	104.012	118.472	89.2283	209.193	176.167	158.488	-0.891241	0.229692	0.00235002
Kifc1	977.713	978.385	986.087	1687.04	1680	1710.93	-0.887558	0.0809837	7.44e-21
Spc24	197.127	231.021	167.78	350.905	297.883	378.159	-0.887041	0.183907	0.000106217
Recql4	469.54	525.228	475.884	746.798	863.221	910.382	-0.886566	0.119849	6.43e-10
Lamc1	771.67	1066.25	740.519	1556.58	1680	1211.14	-0.885948	0.14906	1.1e-06
Lgals3bp	9986.14	8604.06	10152.2	17230.3	17344.5	14993.7	-0.885679	0.0805993	6.02e-21
Fndc9	1131.25	1232.11	1150.05	1986.21	2041.14	2018.32	-0.884411	0.0800773	3.79e-21
Rsph10b	492.323	448.221	488.849	976.235	836.795	667.859	-0.884394	0.142804	3.47e-07
Gbp6	9263.01	9433.37	10572.4	16796.2	17771.3	15852.4	-0.884351	0.0708473	7.59e-27
Ikzf2	16070.3	23688.6	16696.4	27523.5	28668	41034.3	-0.88431	0.268499	0.011752
Slfn8	41162	34678.9	41777.9	70815.3	72574.6	59195.5	-0.88428	0.0880493	1.3e-17
Slc12a2	1897.97	2316.14	2051.49	3464.06	3480.91	3833.19	-0.884071	0.0878259	1.09e-17
Hsph1	41271	64654.4	43018	90513.2	94437.8	71438.8	-0.883569	0.249243	0.00613905
Doc2g	717.187	823.384	736.706	1374.38	1219.56	1333.51	-0.883429	0.101058	1.6e-13
Zcchc2	16632	17724.5	16768.8	30679.4	30899	26389.3	-0.882629	0.0705426	5.86e-27
Slc5a3	4939.08	6656.18	5373.53	9510.42	10503.6	9146.57	-0.88146	0.0985658	4.18e-14
Hycc1	7055.97	10356.5	7570.68	14456.8	14778.8	13663.8	-0.88003	0.180557	9e-05
Slc27a1	712.234	678.255	771.024	1165.18	1266	1270.85	-0.879145	0.0991909	7.32e-14
Zbp1	29282.8	25684.8	28873.4	52901.2	50456	40533.7	-0.878956	0.0906709	1.93e-16
Socs3	6923.24	7675.04	7377.73	11010.8	11356.4	15310.6	-0.878699	0.104756	1.71e-12
Ajm1	172.363	130.32	154.052	287.922	271.458	229.254	-0.878382	0.195795	0.000355177
Pde4c	171.372	190.543	167.017	353.154	300.285	262.426	-0.878282	0.181947	0.000107085
Nusap1	1528.48	1553.96	1466.55	2341.62	2282.97	3156.48	-0.877629	0.115115	1.87e-10
Trim30a	38687.5	35185.3	39064.5	66917.1	66906	59743.2	-0.877137	0.0668403	1.53e-29
Helz2	68729.1	61028.1	74585.7	118050	127323	104776	-0.876933	0.0844175	9.44e-19
Mapre3	1680.04	1489.79	1606.87	2836.48	2716.98	2641.21	-0.876319	0.0786315	1.81e-21
Niban3	669.639	831.282	685.609	1232.67	1288.42	1214.09	-0.874085	0.10901	1.82e-11
AW011738	4960.88	4451.6	4593.35	8549.93	7901.91	7522.63	-0.873887	0.0716639	1.44e-25
Hpdl	39.6236	60.2235	46.5207	85.4768	78.4746	86.2467	-0.87233	0.31892	0.042407
Arhgap33	517.088	441.31	501.814	845.771	791.953	859.519	-0.872272	0.11523	2.63e-10
Ppp1r13l	203.071	187.581	184.558	314.915	287.473	376.684	-0.872197	0.175953	6.77e-05
H2-T22	2645.87	2497.79	3038.34	4483.03	4740.51	4728.83	-0.870169	0.0821864	2.03e-19
Col1a2	279.346	155.001	282.175	393.643	471.648	356.781	-0.869226	0.217551	0.00174137
Zfp827	11734.5	12007.2	12015.3	21317.5	21704.6	17937.1	-0.869137	0.0747094	2.72e-23
3300002I08Rik	42.5954	60.2235	52.6218	87.7262	83.2792	93.6182	-0.867997	0.306086	0.0345106
Anks6	139.673	102.676	145.663	249.682	208.999	208.614	-0.86764	0.213885	0.00145375
Cldn12	117.88	156.976	116.683	265.428	192.183	215.248	-0.867592	0.219292	0.0019592
Flrt1	107.974	160.925	134.986	191.198	233.822	255.792	-0.866821	0.219219	0.00197547
Zfp467	387.321	314.939	401.146	634.328	635.804	611.099	-0.866642	0.134207	1.05e-07
Cenpe	2152.55	2216.42	2177.32	3268.36	3387.22	4458.29	-0.866508	0.106381	8.66e-12
Mex3a	3159.98	3353.76	3071.89	5029.64	5215.36	6030.64	-0.866106	0.0813643	1.35e-19
Plekhg5	715.206	787.842	745.094	1288.9	1293.23	1242.1	-0.865517	0.0932232	4.41e-15
Kbtbd6	50.5201	99.7143	64.0613	123.716	112.907	126.79	-0.862723	0.30049	0.0321312
Phf11c	7369.99	6744.05	7655.33	12733.8	13073.2	11100	-0.860893	0.0773428	2.52e-21
Tmem67	358.594	329.748	313.443	607.335	523.698	571.292	-0.860117	0.133191	1.08e-07
4833432E10Rik	79.2472	72.0708	71.6877	130.465	111.306	136.373	-0.859621	0.254868	0.00993206
Map1a	81.2284	91.8162	117.446	175.452	154.547	165.122	-0.857271	0.237521	0.00536006
Lgmn	131.749	178.696	131.936	188.949	242.631	305.918	-0.856772	0.227727	0.00350795
Aldh7a1	1649.33	1764.25	1744.91	2870.22	2908.36	2925.75	-0.855232	0.0709418	7.27e-25
Trim47	90.1437	100.702	89.9909	148.46	183.374	140.059	-0.854954	0.236305	0.00525042
Cenph	335.81	387.01	353.1	557.849	604.575	643.533	-0.854429	0.129924	6.23e-08
Ggt7	214.958	235.958	237.942	380.147	339.523	440.817	-0.853727	0.163999	2.75e-05
Kif20a	1139.18	1237.05	1141.66	1786.02	1787.3	2339.72	-0.853325	0.112563	2.8e-10
Pde4a	89.1531	98.7271	86.1778	159.707	159.351	143.745	-0.853293	0.228856	0.0038702
Map7d3	600.298	796.727	546.809	1068.46	972.124	1229.57	-0.85322	0.145169	1.69e-06
Slc25a13	880.635	1024.79	906.773	1525.09	1639.16	1566.45	-0.85309	0.0939974	2.18e-14
Tfdp1	6463.6	7560.52	6506.8	11656.3	11085.7	11845.3	-0.852493	0.0731672	3e-23
Plk1	749.877	800.676	797.716	1248.41	1165.91	1531.8	-0.851647	0.116501	1.31e-09
Zfp937	938.089	1262.72	857.964	1693.79	1655.17	1792.02	-0.850974	0.127765	4.17e-08
Fbxl2	238.732	205.352	237.18	375.648	396.377	373.736	-0.850338	0.153136	6.9e-06
Phf11d	253.591	219.174	234.892	377.898	369.151	439.342	-0.850295	0.156827	1.18e-05
Atn1	10298.2	8411.55	10028.7	17293.3	16490.1	14577.9	-0.850164	0.0865217	9.99e-17
Tube1	571.571	604.21	609.345	937.996	965.718	1087.3	-0.849157	0.10745	4.38e-11
Ccnf	785.538	781.918	746.62	1304.65	1181.12	1400.59	-0.848391	0.100993	2.02e-12
Trim34b	1248.14	1254.82	1483.33	2172.91	2423.9	2100.88	-0.848289	0.0975307	2.93e-13
Dmwd	242.695	241.881	212.013	407.14	386.768	377.422	-0.847684	0.151249	5.6e-06
Cep55	759.783	876.696	794.666	1167.43	1133.88	1766.95	-0.847585	0.151444	5.8e-06
Parp14	46288.3	46302	47352.8	80735.1	82309.4	71890	-0.847297	0.062492	3.19e-31
Knl1	998.515	1026.76	978.461	1516.09	1404.54	2107.52	-0.846852	0.13367	2.08e-07
Cryzl2	122.833	117.485	112.107	213.692	186.577	193.871	-0.84599	0.20298	0.00108118
Cyp2r1	63.3978	100.702	67.1119	107.971	114.509	160.699	-0.845542	0.293134	0.0317143
Mansc1	843.983	821.409	761.872	1390.12	1305.24	1374.79	-0.845129	0.0928624	1.98e-14
Vipr2	58.4448	65.1599	60.2482	110.22	108.103	91.4068	-0.844564	0.278076	0.0225043
Rad51c	794.453	1023.8	741.281	1399.12	1418.95	1461.77	-0.844197	0.120075	6.33e-09
Foxm1	1391.78	1414.76	1381.89	2258.39	2204.5	2540.96	-0.843982	0.0841006	2.21e-17
Mmp23	56.4636	50.3508	50.3339	76.4793	78.4746	105.413	-0.843501	0.310475	0.0452255
2610037D02Rik	80.2378	77.9944	58.7229	161.956	93.6891	113.521	-0.843126	0.294417	0.0332508
Zbtb20	2490.34	2162.12	2452.63	4397.56	4110.31	3406.38	-0.842705	0.0984477	7.6e-13
Prr18	277.365	477.839	309.63	566.846	582.954	626.579	-0.842029	0.183114	0.000264175
0610043K17Rik	118.871	115.511	102.956	215.941	166.558	185.762	-0.840113	0.215759	0.0024672
Sbspon	123.824	155.001	132.699	274.426	239.428	180.602	-0.839012	0.218716	0.00291945
Tnfrsf19	60.426	105.638	84.6525	157.457	142.535	121.63	-0.838291	0.273736	0.021458
Gm19544	103.021	138.218	86.9404	175.452	135.329	233.677	-0.837447	0.271544	0.0203971
9930014A18Rik	283.309	264.589	238.705	440.88	383.565	485.046	-0.837047	0.157061	1.79e-05
Stag3	367.509	512.393	366.065	580.343	546.119	939.868	-0.83677	0.20084	0.00110531
Mir3101	121.843	142.167	212.013	150.709	328.312	305.181	-0.83541	0.281261	0.0264749
Cyp4v3	1792.97	1739.57	1661.78	2825.23	2714.58	3097.51	-0.83532	0.0804921	1.74e-18
Ager	857.851	927.047	867.116	1792.76	1511.04	1133	-0.835112	0.138792	9.74e-07
Slc27a3	325.904	387.997	395.045	713.057	619.789	528.538	-0.835095	0.148094	5.08e-06
Gabarapl1	726.103	845.104	548.335	1239.41	1138.68	1149.22	-0.834987	0.139511	1.12e-06
Csrp2	76.2755	83.918	68.6372	112.47	135.329	129.001	-0.834113	0.254633	0.0130464
Pnpla6	4583.46	4686.57	4529.29	7396	7502.33	8032	-0.833932	0.0614525	3.8e-31
Sarm1	115.899	129.332	148.714	222.69	238.627	196.082	-0.83302	0.205518	0.0015676
Cpeb2	1159.98	1054.41	1169.88	1869.24	1875.38	1870.15	-0.82977	0.0831523	4.07e-17
Gm19648	333.829	279.398	325.645	481.37	587.759	481.36	-0.828077	0.148458	6.75e-06
Colq	1083.71	1284.44	1058.54	1646.55	1497.42	2524.74	-0.827432	0.259961	0.0163787
Ehbp1	603.269	528.19	555.961	917.751	954.507	917.754	-0.826835	0.106165	1.02e-10
Abca1	6014.86	5307.57	6383.26	9611.64	10128	9554.96	-0.826312	0.0749219	9.95e-21
Hs3st3b1	4083.21	3706.21	3948.16	6685.19	6843.3	5898.69	-0.825951	0.0758494	3.19e-20
Inpp4b	28647.9	28863.8	27199.4	49889.2	47453.9	42794.6	-0.82593	0.0663026	2.89e-26
Enkd1	264.488	254.716	276.074	429.634	415.595	468.828	-0.825677	0.143076	3.01e-06
E2f2	3478.95	3338.95	3489.06	4973.4	5233.77	6812.75	-0.825668	0.102456	2.06e-11
H2-T10	12471.5	12157.3	12389	21209.5	20193.6	19787.4	-0.824407	0.0539687	3.56e-39
Daxx	16217	15746	16870.3	28054.4	29180.5	23442.2	-0.823964	0.0792499	1.74e-18
Brd8dc	92.1249	90.8289	86.1778	150.709	123.317	170.282	-0.823409	0.243672	0.0102768
Rab34	117.88	117.485	106.769	164.205	168.16	227.043	-0.8234	0.225546	0.00505076
Rmi2	982.666	1120.55	941.092	1588.07	1625.55	1797.18	-0.823011	0.0991274	4.66e-12
Mybl2	558.693	639.751	565.113	922.25	943.297	1033.49	-0.821734	0.110073	6.69e-10
Gm12253	106.984	99.7143	77.0261	200.196	125.72	148.167	-0.821508	0.260996	0.0179315
Dynll2	4649.83	5494.16	4712.32	8286.75	8058.86	8135.94	-0.820549	0.0743029	9.67e-21
E530011L22Rik	112.927	108.6	81.602	191.198	185.777	125.316	-0.819943	0.257353	0.0164116
Bicral	4793.47	4443.71	4829.01	7254.28	7366.2	8499.36	-0.81808	0.0764827	1.73e-19
Hook2	532.938	575.579	506.39	857.018	827.186	964.194	-0.817552	0.115487	5.77e-09
Kcnip4	136.701	188.569	103.718	195.697	248.236	252.843	-0.815847	0.239882	0.00982797
Pole	4456.67	4519.72	4579.62	7413.99	7527.15	7321.39	-0.815553	0.0562712	3.32e-35
Cdca8	658.743	796.727	677.983	1034.72	1029.78	1424.91	-0.815338	0.139112	2.14e-06
Rhoc	218.92	217.2	170.83	411.638	313.098	281.592	-0.814927	0.193266	0.000991141
Lix1l	100.05	122.422	86.1778	202.445	156.949	151.853	-0.813963	0.24085	0.0104078
Zfp986	161.466	116.498	199.81	134.963	277.063	361.941	-0.81326	0.297954	0.0453086
9230114K14Rik	247.648	225.098	262.346	427.384	377.959	406.17	-0.813157	0.15054	1.46e-05
Ptms	1783.06	1979.48	1841.76	3027.68	2974.83	3179.33	-0.813121	0.07527	7.89e-20
Gadd45g	346.707	627.904	468.258	670.318	732.696	953.137	-0.812892	0.189935	0.000815791
Nsl1	330.857	449.208	331.746	564.597	590.161	659.013	-0.812556	0.152033	1.83e-05
Tedc1	754.83	754.275	734.418	1081.96	1243.58	1323.92	-0.81031	0.103752	1.02e-10
Plekhf1	94.1061	58.249	85.4151	132.714	107.302	149.642	-0.809637	0.280879	0.0330584
Pld4	312.036	222.136	323.357	427.384	421.2	549.915	-0.809161	0.18023	0.000415814
Adcy6	10014.9	11098.9	10559.4	17932.1	18922	14929.5	-0.808881	0.0844423	9.94e-16
5730409K12Rik	115.899	131.307	136.512	202.445	205.796	218.197	-0.808696	0.198041	0.00150544
Selenon	320.951	447.234	340.135	472.372	546.119	774.746	-0.804886	0.188597	0.000862941
Macir	2696.39	3234.3	2938.43	4568.51	4722.09	5148.27	-0.804679	0.0829028	4.16e-16
AA986860	96.0873	110.574	93.8041	175.452	199.39	116.47	-0.803661	0.261058	0.0215535
Trim14	4983.66	6670	4604.03	9771.35	9088.64	7612.56	-0.803164	0.198303	0.00168173
Alcam	146.607	253.729	174.643	254.181	237.025	437.868	-0.802097	0.260557	0.0215985
Klhdc8b	318.97	305.067	342.423	517.36	506.882	547.704	-0.801589	0.13187	8.58e-07
Itgb1bp2	182.269	221.149	137.274	375.648	273.86	237.363	-0.800362	0.227064	0.00731503
Aplp1	113.918	124.396	105.244	164.205	166.558	221.883	-0.799303	0.225765	0.00705033
Inka2	852.898	731.568	932.703	1214.67	1391.72	1466.93	-0.798548	0.115254	1.44e-08
Crybg1	14048.6	16011.6	14542.7	23283.4	24908.5	24086.4	-0.796801	0.0645572	1.52e-25
Pik3r3	1311.54	1070.2	1178.27	1889.49	1970.67	1900.38	-0.795309	0.0932331	1.43e-12
Emid1	791.482	794.753	804.58	1300.15	1438.97	1133	-0.794646	0.108739	1.96e-09
Col9a3	421.001	470.928	405.722	598.338	723.087	760.003	-0.793519	0.1326	1.37e-06
Fbln1	174.344	201.403	167.78	301.418	285.872	291.912	-0.792898	0.171327	0.000272524
Cdc20	1439.33	1462.15	1610.69	2190.91	2411.89	2669.96	-0.79238	0.092907	1.49e-12
Macroh2a3	149.579	142.167	144.138	182.201	197.788	316.238	-0.792206	0.235642	0.0112286
Mical3	539.872	453.157	542.234	854.768	857.615	772.535	-0.790764	0.119716	7.66e-08
Hells	3537.4	4691.51	3771.23	5472.77	6141.84	7741.56	-0.790416	0.196631	0.00188864
Ntn4	702.329	825.358	657.391	1079.71	1032.18	1401.32	-0.790008	0.135464	2.71e-06
Dclk2	751.858	749.338	755.771	1270.91	1235.57	1144.06	-0.789602	0.0944814	4.5e-12
Zfp518b	774.642	733.542	779.413	1066.21	1228.37	1370.36	-0.787855	0.110349	5.11e-09
Mycbp2	149588	154225	155544	247989	258834	232349	-0.78628	0.0568805	9.08e-32
Mitf	445.766	428.475	414.873	719.805	719.084	639.11	-0.785668	0.119388	8.86e-08
Mcc	97.0778	112.549	77.0261	177.702	120.915	165.122	-0.785593	0.25926	0.0245553
Hoxb4	181.278	196.467	192.947	296.92	293.079	325.821	-0.785262	0.165206	0.000181751
Iqsec2	128.777	153.027	103.718	238.435	222.612	162.173	-0.784191	0.235848	0.0124131
Cbarp	2748.89	2568.88	2716.51	4066.9	4152.75	4670.59	-0.78408	0.0762118	7.13e-18
Chaf1b	2553.74	1970.59	2594.48	3794.72	3621.04	4022.64	-0.783784	0.101184	1.84e-10
Sgo2a	546.806	600.261	637.563	877.262	812.773	1165.44	-0.781514	0.142407	1.17e-05
Ifi208	13706.8	12246.1	11841.4	22878.5	19852.5	17911.3	-0.781403	0.0877923	1.49e-13
Ephb6	4300.15	3865.16	4719.19	6556.97	7290.13	6807.59	-0.781297	0.0813643	1.19e-15
Mis18bp1	628.034	662.459	593.33	782.788	930.484	1287.8	-0.781259	0.15578	7.24e-05
Tmem150a	105.993	94.778	122.784	173.203	192.183	154.802	-0.780793	0.22641	0.00918874
Gm9949	73.3037	77.0071	83.8899	132.714	110.505	134.162	-0.78032	0.253273	0.0220622
4732471J01Rik	76.2755	79.9689	50.3339	114.719	112.907	102.464	-0.778704	0.28782	0.0491455
Fnip2	237.742	259.652	204.386	332.91	384.365	395.85	-0.778121	0.164069	0.000192974
Cgas	1760.28	1789.92	1619.84	2710.52	2638.51	2911.75	-0.777919	0.0795978	3.62e-16
Cenpv	599.307	488.699	565.113	877.262	868.826	898.588	-0.777863	0.114178	2.97e-08
Ly6e	34746.9	41160.3	35091.1	58236.7	59379.6	59900.2	-0.777511	0.0702332	1.57e-20
Ankrd13d	2751.86	2568.88	2698.97	4516.78	4428.21	3900.27	-0.777337	0.0772306	4.26e-17
Celsr2	3027.24	3160.25	3072.66	5043.13	5202.55	4569.6	-0.777093	0.0715317	8.53e-20
Prdx2	2303.12	2327.98	2438.14	3504.55	3699.52	4076.45	-0.776838	0.077302	4.79e-17
Zdhhc1	753.839	860.9	697.811	1372.13	1206.75	1127.84	-0.775447	0.114859	4.11e-08
Mboat7	7053.99	6851.66	6997.18	10587.9	11157	11596.9	-0.774823	0.0588975	1.06e-28
Ntng2	306.092	221.149	286.751	443.13	415.595	443.028	-0.774528	0.160036	0.000138226
Lman2l	4245.67	5320.4	4403.46	7364.5	7742.56	7181.33	-0.774369	0.0856765	6.49e-14
Trip6	1071.82	1021.83	898.384	1711.79	1572.69	1500.1	-0.774289	0.0996052	1.7e-10
Arrdc4	2804.36	4461.48	2952.92	5385.04	5674.19	5242.62	-0.773953	0.226392	0.0100338
Rad51ap1	443.784	533.126	427.076	701.81	763.926	764.426	-0.773815	0.12597	7.41e-07
Dync2i1	401.189	485.737	420.212	692.812	712.677	677.442	-0.773061	0.123085	3.96e-07
Mfsd2b	322.932	304.079	302.004	560.098	506.882	425.336	-0.77298	0.147747	3.3e-05
Nsg1	134.72	132.294	114.395	213.692	226.615	168.808	-0.771969	0.21474	0.00641564
Tigd5	228.826	257.678	232.604	382.396	409.99	353.096	-0.771877	0.153892	7.46e-05
Nsd2	6430.91	6854.62	6676.11	9548.66	10112	12095.9	-0.771144	0.0842517	3.14e-14
Trim46	90.1437	66.1471	89.9909	139.462	119.313	135.636	-0.77058	0.256119	0.0262508
Tnfsf9	195.146	182.645	188.371	319.413	353.936	230.728	-0.769621	0.197532	0.00281263
Aunip	81.2284	68.1217	75.5009	128.215	114.509	116.47	-0.767264	0.255154	0.0264495
Iqcb1	992.571	1066.25	887.707	1570.07	1583.91	1521.48	-0.767145	0.0954488	3.89e-11
Socs1	887.569	965.551	912.874	1414.87	1452.58	1514.11	-0.766481	0.0886013	8.95e-13
Chst2	141.654	152.04	111.345	173.203	187.378	274.22	-0.766442	0.238756	0.0166858
Gdf11	1040.12	932.971	1018.12	1599.32	1740.05	1410.17	-0.765903	0.103038	1.22e-09
Il4ra	26675.6	26343.3	29413.3	40081.9	44266.1	46122.8	-0.762737	0.0695283	4.58e-20
Rigi	37438.4	33254.2	37262.4	60234.2	60239.7	50354.1	-0.761919	0.0787512	9.14e-16
Cchcr1	735.018	754.275	710.776	1210.17	1136.28	1139.64	-0.761012	0.0941795	3.19e-11
Gm20559	17653.3	16228.8	18546.5	27624.8	28817	26354.6	-0.75907	0.0658647	4.94e-22
Mndal	42957.9	43760.8	38014.3	71526.1	62818.9	62580.5	-0.758616	0.073797	1.12e-17
Dtx3l	41469.1	39443.4	41443.9	67769.6	68084.7	57186.7	-0.757639	0.07208	1.92e-18
Rnf227	337.791	390.959	358.438	501.614	559.732	641.322	-0.757342	0.140447	1.89e-05
Usp27x	75.2849	85.8925	89.9909	132.714	140.934	123.104	-0.756474	0.244645	0.0221982
Ctnnal1	264.488	256.69	261.584	400.391	411.591	419.439	-0.756429	0.140942	2.09e-05
Lrrc24	328.876	392.934	330.221	546.602	544.518	558.761	-0.751214	0.133293	7.36e-06
Arhgef10	1946.51	2094	1814.31	2912.96	2946.8	3309.81	-0.750122	0.0853016	4.29e-13
Dnal1	239.723	239.907	263.872	393.643	364.346	410.593	-0.749822	0.149783	8.35e-05
Brca1	1838.54	1930.11	1969.12	2773.5	2914.77	3289.91	-0.749073	0.0837234	1.6e-13
Zc2hc1a	164.438	173.76	120.496	238.435	208.198	269.797	-0.748634	0.212969	0.00821249
2900005J15Rik	180.287	139.205	218.114	258.68	253.841	328.77	-0.74832	0.210587	0.00745041
Kcnh4	234.77	316.914	176.169	458.876	325.91	361.204	-0.747646	0.214829	0.00898562
Lgals4	2009.91	2011.07	1998.87	3518.05	3097.34	2846.14	-0.747529	0.0861256	9.21e-13
Nscme3l	263.497	310.99	245.569	427.384	378.76	475.463	-0.746754	0.161249	0.000310286
Asf1b	1431.4	1578.65	1519.17	2296.63	2350.23	2434.07	-0.74641	0.0777593	1.95e-15
Setbp1	192.175	230.034	170.068	263.179	275.462	379.633	-0.746313	0.202154	0.00521373
Zfp449	222.883	226.085	189.896	373.399	342.726	289.701	-0.746294	0.172791	0.000854669
Tjp3	587.42	527.203	653.578	949.243	926.481	898.588	-0.745576	0.113902	1.35e-07
Cdk6	2083.21	2261.84	2039.29	3338.1	3348.78	3291.38	-0.744595	0.0717686	6.79e-18
Lmtk3	167.41	172.772	160.153	254.181	293.879	232.203	-0.743811	0.184658	0.00204887
Rac3	120.852	152.04	113.633	211.443	188.179	204.928	-0.743497	0.210223	0.0078423
Dlg4	4793.47	5060.75	4632.25	8331.74	7989.19	6326.97	-0.743218	0.0939651	1.03e-10
St8sia6	235.76	263.601	173.118	314.915	331.515	395.113	-0.742502	0.191653	0.00318452
Dtx3	5067.86	4937.34	4834.34	7755.9	7805.82	7600.03	-0.742313	0.0568786	6.63e-28
Plod1	2152.55	2589.61	2098.01	3729.49	3788.4	3159.43	-0.74154	0.0996568	1.43e-09
Samd9l	100026	101366	102261	157174	161622	154772	-0.741153	0.0479481	6.99e-39
Pla2g4b	2933.14	3125.7	2552.54	4680.98	4280.07	4467.14	-0.740397	0.0841894	4.78e-13
Nol4l	588.411	849.053	533.845	1077.46	981.733	1013.58	-0.740142	0.152235	0.000143802
Inppl1	3656.27	3563.06	3780.38	5367.05	5678.2	6074.13	-0.740068	0.0689652	4.65e-19
Mtfr2	243.685	302.105	237.18	400.391	365.147	451.137	-0.739384	0.164595	0.000503876
Mn1	361.565	232.996	369.115	528.607	548.521	429.022	-0.738964	0.184925	0.00227192
Cd74	277.365	314.939	254.72	346.406	333.117	629.527	-0.738742	0.223982	0.014227
Cdc25c	147.598	146.116	158.628	238.435	208.198	258.74	-0.738664	0.191087	0.00328842
Cntln	279.346	328.761	335.559	454.377	506.081	502.737	-0.737614	0.141156	3.9e-05
Zfp934	190.193	226.085	200.573	332.91	293.879	334.667	-0.737235	0.166604	0.000626756
Aqp3	1810.8	2511.62	2069.79	2915.21	3226.27	3781.59	-0.737156	0.118772	6.82e-07
Arhgef39	200.099	155.001	196.76	310.416	267.454	285.278	-0.735965	0.181119	0.00188861
Eomes	13370	15314.5	13176	19099.6	19086.1	26828.6	-0.73535	0.185511	0.0025129
Septin10	84.2002	79.9689	108.294	125.966	128.122	167.333	-0.735312	0.256968	0.037715
Prr11	640.912	567.681	539.183	787.287	793.554	1119.73	-0.735134	0.147802	9.9e-05
Syce2	297.177	303.092	237.942	434.132	405.986	457.771	-0.734115	0.154638	0.000219457
Cdca3	431.897	449.208	462.157	722.054	604.575	762.215	-0.73378	0.129202	6.72e-06
Xylt1	438.832	397.87	507.915	623.081	693.459	762.215	-0.733646	0.136095	2.1e-05
Stc2	497.276	472.903	499.526	699.56	597.368	975.988	-0.73293	0.164364	0.000570555
Spc25	375.434	408.73	382.843	494.866	598.969	698.82	-0.732428	0.145954	8.54e-05
Pcyox1l	547.796	603.222	565.113	839.023	844.803	965.668	-0.731285	0.112126	1.66e-07
Plcl1	436.85	381.086	501.814	785.037	740.704	532.223	-0.731169	0.163385	0.000545137
Cenpk	201.09	276.436	244.806	301.418	341.124	466.617	-0.73099	0.19724	0.00517954
Parp9	26940.1	25134.9	27066.7	42196.3	43390.8	36937.9	-0.730357	0.0699714	5.34e-18
Gm9990	369.49	444.272	391.232	587.091	658.226	612.573	-0.729708	0.128937	7.43e-06
Eea1	1624.57	2058.46	1683.9	2638.53	2543.22	3108.57	-0.729265	0.107391	4.63e-08
Ldhal6b	87.1719	121.434	109.057	143.961	196.186	147.43	-0.727426	0.244397	0.0299001
Il2rb	38450.8	41256.1	37164.7	62265.4	61468	56764.3	-0.726948	0.0623645	3.1e-22
Klhl5	1310.55	1290.36	1416.98	1918.73	1993.09	2277.06	-0.72645	0.0921103	1.38e-10
Slfn1	38013.9	32706.3	38548.9	58794.6	60089.9	49816.7	-0.726425	0.0833373	9.31e-13
Lmnb1	7379.9	8662.31	8311.96	11175	12364.6	14024.3	-0.726244	0.0874853	1.21e-11
Sema4g	1178.8	1195.58	1165.31	1797.26	1840.15	1817.82	-0.725226	0.0780807	2.25e-14
Myo6	535.909	472.903	557.486	751.296	821.581	835.93	-0.725062	0.116413	6.66e-07
Cks2	314.017	366.277	289.801	476.871	434.813	577.927	-0.724093	0.159744	0.000462446
Rfc3	1536.41	1797.82	1530.61	2476.58	2455.93	2558.65	-0.723968	0.0860211	6.21e-12
Etfbkmt	1319.47	1540.14	1320.12	2062.69	1920.23	2447.34	-0.723649	0.107175	5.81e-08
Zfp558	325.904	342.583	311.918	456.626	449.227	595.618	-0.723294	0.153797	0.000263887
E2f3	1718.67	1909.38	1760.16	2640.78	2548.02	3097.51	-0.723099	0.0922618	1.89e-10
Slc26a1	210.996	183.632	191.421	258.68	293.879	340.564	-0.721484	0.177783	0.00198876
Fam228b	142.645	160.925	145.663	195.697	200.991	287.489	-0.720709	0.215114	0.0129659
Ifi204	7259.05	7196.22	7991.65	12529.1	10744.6	11248.9	-0.719403	0.0738475	1.06e-15
Cip2a	963.844	1148.2	1010.49	1329.39	1473.4	1971.14	-0.71845	0.134237	2.62e-05
Snx9	482.417	670.357	560.537	836.773	812.773	974.514	-0.717981	0.137639	4.38e-05
Fn3k	87.1719	94.778	77.0261	143.961	149.742	105.413	-0.717353	0.26013	0.0474816
Scn1b	183.259	82.9307	141.85	206.944	208.198	210.825	-0.717328	0.261433	0.0487931
Ddit3	2527	2699.2	2274.18	4154.62	3732.35	3634.89	-0.71723	0.0852802	6.94e-12
Fancd2	654.78	625.93	626.123	881.761	800.761	1232.52	-0.717071	0.148939	0.000185429
Cep170b	1660.23	1495.71	1700.68	2447.34	2544.82	2453.98	-0.716595	0.0798905	2.07e-13
Ankrd61	266.469	292.232	192.947	386.895	406.787	355.307	-0.715485	0.180344	0.00260875
Ifi30	566.618	492.648	568.926	839.023	731.896	923.651	-0.714465	0.126476	8.35e-06
Ncapd2	7197.63	7239.66	7330.45	10605.9	11093.7	11595.4	-0.714224	0.0581957	1.89e-24
Trim5	897.475	974.436	1101.25	1408.12	1563.89	1569.4	-0.713692	0.102275	2.05e-08
Sbsn	126.796	144.142	128.123	209.193	210.6	191.659	-0.713346	0.197427	0.00685648
Tyro3	1325.41	1453.26	1616.02	2145.92	2354.24	2214.4	-0.712265	0.092108	3.74e-10
Ybx3	6164.44	7150.8	5962.28	9798.34	9294.43	10353.3	-0.71149	0.0788951	1.62e-13
Cul7	2106.99	2227.28	2273.42	3241.37	3389.62	3444.71	-0.710235	0.0702346	8.55e-17
Tpbgl	306.092	294.207	310.392	447.629	405.986	533.698	-0.71019	0.151888	0.000303205
Gm16754	340.763	370.226	238.705	485.868	488.464	471.777	-0.710111	0.170204	0.00147581
Zfp783	2240.72	2246.04	2253.59	3036.68	3006.06	4223.88	-0.70966	0.114603	8.6e-07
Zfp442	244.676	312.965	212.775	400.391	316.301	456.297	-0.708172	0.193495	0.00615243
Rora	891.531	812.524	841.949	1428.36	1407.74	1058.55	-0.708093	0.122528	5.09e-06
Tiam1	1784.05	1582.59	1942.43	2802.74	2997.25	2302.86	-0.707942	0.108682	2.01e-07
Lpp	8863.8	8009.73	8780.98	12808	13375.9	12894.3	-0.707344	0.0615241	1.83e-21
Tacc3	1638.44	1693.17	1702.2	2487.83	2456.74	2715.67	-0.707276	0.0769852	5.7e-14
Armcx4	2649.83	2855.19	2909.45	3943.18	4386.57	4458.29	-0.706492	0.075207	1.44e-14
Smim24	374.443	414.654	337.847	605.086	522.897	590.458	-0.706176	0.136552	5.45e-05
Tmem256	638.931	570.642	648.24	962.739	885.642	984.097	-0.706065	0.108272	1.97e-07
St6galnac6	272.412	240.894	251.67	389.145	423.603	351.621	-0.70565	0.154274	0.00043006
Ifi209	21302.6	20612.2	20513.4	33039	32237	29730.8	-0.705458	0.0586362	1.99e-23
Ccdc74a	327.885	237.932	237.942	461.125	422.802	344.987	-0.705243	0.180707	0.00321572
Nicn1	608.222	541.024	573.502	922.25	872.029	834.455	-0.704814	0.108126	2.02e-07
Herc3	19812.8	18354.3	20097.7	30843.6	30548.2	27231.8	-0.704661	0.0668853	4.03e-18
Glcci1	10506.2	10959.7	10432.8	16220.4	16534.9	15749.2	-0.70462	0.0543202	3.93e-27
Ppm1j	182.269	147.103	177.694	222.69	245.033	297.072	-0.704141	0.195284	0.00713032
Brip1	946.014	1112.65	892.283	1392.37	1448.58	1629.1	-0.703974	0.109039	2.7e-07
Cmya5	562.655	678.255	488.849	800.783	793.554	1022.43	-0.703513	0.146891	0.000212732
Prrt2	1436.36	1403.9	1284.28	2287.63	2086.78	1909.96	-0.703346	0.0924299	8.09e-10
Marchf9	436.85	370.226	466.733	643.326	694.26	600.041	-0.703215	0.134018	4.18e-05
Dclre1a	460.624	439.335	426.313	537.604	631.801	827.821	-0.702797	0.155415	0.000514775
Ralgds	1017.34	918.162	1092.86	1576.82	1498.22	1534.01	-0.702779	0.0943647	1.96e-09
1700001L05Rik	363.547	369.239	328.696	499.365	498.073	605.938	-0.702765	0.140768	0.000105236
St6galnac1	1724.62	1903.46	1442.14	2843.23	2372.66	2493.78	-0.702324	0.107855	2.11e-07
Tbc1d19	872.71	834.244	837.373	1270.91	1268.41	1317.29	-0.701467	0.0889572	1.8e-10
Stx1a	3972.27	3247.13	3880.29	6262.3	5996.1	4582.87	-0.699596	0.110645	5.13e-07
Map3k9	604.26	573.604	683.321	888.509	843.201	1083.61	-0.699235	0.127918	1.85e-05
Ttc8	309.064	284.334	319.544	481.37	437.216	469.565	-0.699229	0.137697	7.9e-05
Dync2i2	210.005	213.25	212.013	276.675	312.297	363.416	-0.697368	0.169705	0.00183399
Fam185a	638.931	751.313	640.613	899.756	1036.18	1118.26	-0.697321	0.118372	3.41e-06
Zfp367	1860.33	2010.08	1995.82	2643.03	3060.51	3141	-0.696821	0.0847752	2.75e-11
C130083M11Rik	284.299	317.901	286.751	569.096	374.756	415.753	-0.695382	0.171917	0.0022153
Fbxl19	1225.36	1206.44	1280.46	1714.04	1861.77	2012.42	-0.694813	0.0886566	2.51e-10
Plcxd1	520.06	519.304	449.192	922.25	683.85	660.488	-0.694534	0.14483	0.000215714
Ccnb2	775.632	747.364	753.483	875.013	1024.97	1518.53	-0.6945	0.16089	0.0010058
Wdr62	947.004	977.398	868.641	1489.1	1420.55	1313.6	-0.693335	0.0958349	6.6e-09
Slc25a23	8542.85	7961.35	8060.29	13977.7	12482.3	10632.7	-0.693222	0.0879426	1.99e-10
Cenpm	133.73	147.103	141.85	175.452	188.98	265.375	-0.690764	0.220257	0.0222529
Bach2	25577	27083.8	25427	40261.8	40433.6	36921	-0.690751	0.0592902	7.53e-22
Nampt	6882.62	7501.28	7441.79	10610.4	11305.9	10920.2	-0.689847	0.061295	1.95e-20
Efnb3	311.045	317.901	280.65	492.616	475.652	406.17	-0.689727	0.146119	0.00028194
Dip2c	2305.1	1763.27	2362.64	3209.88	3359.19	3110.04	-0.689265	0.10371	1.25e-07
Gkap1	220.902	278.41	231.841	402.641	342.726	360.467	-0.689259	0.162436	0.00127084
Gpt2	102.031	170.798	116.683	186.699	188.98	207.14	-0.68699	0.235826	0.0362718
9930111J21Rik2	372.462	411.692	214.3	681.565	381.963	444.502	-0.685641	0.238224	0.0389575
Gm11110	668.648	695.039	622.31	1032.47	971.323	979.674	-0.684999	0.101457	7.83e-08
Zfp458	781.576	859.913	764.16	1126.94	978.53	1494.21	-0.684698	0.141776	0.000200188
Nedd4	11007.4	11935.1	10625.8	17045.9	16390	16871.9	-0.683613	0.0614429	6.29e-20
Hip1	231.798	204.365	245.569	308.166	313.098	395.113	-0.683126	0.173441	0.00308197
Cks1b	960.873	982.334	861.778	1365.38	1308.44	1519.27	-0.68306	0.100697	6.84e-08
Khdc3	132.739	143.154	131.936	224.939	209.799	180.602	-0.68294	0.200382	0.0121349
Per3	735.018	698.988	719.928	1007.73	1151.49	1055.6	-0.682644	0.100276	6.11e-08
Ifi203-ps	1453.2	1301.22	1378.08	2314.62	2077.98	1819.29	-0.682369	0.0997466	5.21e-08
Lrp5	1218.43	1327.88	1280.46	1947.97	1916.22	1870.89	-0.682102	0.0799951	5.25e-12
Gimap8	61082.8	70394.4	62239.4	94652.1	97098.7	98090.5	-0.681387	0.0641913	3.47e-18
Cr2	157.504	182.645	153.29	233.937	255.443	245.471	-0.681305	0.182729	0.00547155
Zpbp2	260.525	264.589	276.837	371.149	397.178	425.336	-0.680316	0.145452	0.000336908
Trip13	323.923	441.31	320.307	503.863	453.231	659.013	-0.679662	0.178699	0.00450615
Cers4	2888.56	2801.87	3076.47	4345.82	4424.21	4335.19	-0.679619	0.0665977	7.52e-17
Vamp1	9371.97	8845.94	9466.59	13680.8	13705	13984.5	-0.679574	0.0554067	5.04e-24
Alms1	1730.56	2122.63	1881.42	2786.99	2801.06	2969.98	-0.678797	0.0877588	5.23e-10
Dbf4	2367.51	2835.44	2391.62	3787.97	3719.54	3830.24	-0.678503	0.0828245	4.02e-11
Arhgap11a	1875.19	2005.15	2176.56	2654.28	2947.6	3419.65	-0.678125	0.0993298	5.77e-08
A930007I19Rik	120.852	114.523	100.668	173.203	168.16	160.699	-0.677941	0.215858	0.0225096
Cdc25a	4487.37	5063.71	4902.98	7290.27	7435.07	6856.25	-0.677773	0.0690501	1.25e-15
Ifi35	8016.85	8115.36	8710.06	12648.3	13231	11181.1	-0.676504	0.0736214	8.81e-14
Trim25	33977.2	33933.5	34413.1	53683.9	53546.9	45362.8	-0.676312	0.0700557	3.93e-15
A930013F10Rik	1162.95	1408.84	1244.62	1959.22	1941.85	1795.7	-0.676301	0.0943113	1.08e-08
Gm20275	231.798	301.118	235.654	353.154	314.699	472.514	-0.675965	0.191804	0.00929851
Fndc3b	462.606	484.75	478.935	695.062	671.038	757.055	-0.675817	0.115496	4.58e-06
Zfp473	154.532	223.123	183.032	269.927	250.638	312.552	-0.674641	0.196032	0.0114318
Rgs1	211.986	182.645	185.32	263.179	205.796	390.69	-0.674432	0.231585	0.0370028
Maged2	469.54	502.521	518.592	753.546	693.459	776.22	-0.674382	0.115062	4.44e-06
Hk2	856.861	1039.6	929.652	1309.15	1305.24	1581.19	-0.673889	0.112432	2.57e-06
A930007A09Rik	116.89	121.434	122.784	184.45	161.754	192.397	-0.673564	0.209072	0.0189553
Matcap1	598.317	688.128	593.33	807.531	927.281	1041.59	-0.672162	0.123352	2.28e-05
Trerf1	3865.28	3544.3	3619.47	5684.21	5691.81	5034.01	-0.672024	0.0737052	1.5e-13
Lmbr1	643.884	629.879	648.24	933.497	864.021	1056.34	-0.67195	0.111973	2.53e-06
Wdsub1	631.997	671.344	687.897	1054.96	965.718	951.662	-0.67126	0.102262	2.1e-07
Zup1	6480.44	7463.77	6617.38	10120	10235.3	10178.6	-0.67074	0.0675132	6.1e-16
Rpgr	1034.18	998.131	1038.71	1495.84	1507.83	1552.44	-0.670172	0.0833996	1.09e-10
Stk3	391.283	427.488	396.57	593.839	627.797	580.138	-0.669511	0.121839	1.94e-05
Mcm2	8389.31	9208.27	8541.51	12722.6	13367.9	12658.4	-0.668312	0.0608957	2.88e-19
Trim35	7654.29	7051.09	8395.09	10799.3	11432.5	12002.3	-0.668031	0.0750727	6.44e-13
Slc9a7	526.003	588.413	485.036	746.798	665.433	950.925	-0.66768	0.147271	0.000562316
Fggy	643.884	441.31	658.917	818.778	898.454	861.73	-0.66511	0.146766	0.000571246
H2-Q7	8291.24	9423.5	8503.38	11609.1	12754.5	14392.1	-0.665059	0.0829823	1.31e-10
B3gnt3	327.885	273.474	266.16	425.135	373.955	481.36	-0.664196	0.161143	0.00195365
Synj2	4294.21	4185.04	4567.42	6296.04	6414.1	6563.6	-0.663293	0.0628249	7.79e-18
Mcu	2884.6	3154.33	2714.22	4091.64	4227.22	4584.34	-0.662224	0.0793705	2.05e-11
Heg1	8208.03	8215.08	7314.43	12254.7	11523	11268.1	-0.661479	0.0676926	2.27e-15
Mms22l	2451.71	2632.06	2576.18	3443.82	3804.42	4027.06	-0.661258	0.0776408	7.38e-12
Bard1	1358.1	1391.06	1371.22	1873.74	2048.35	2134.05	-0.660657	0.0821763	1.2e-10
Ppfibp1	1375.93	1464.12	1411.64	2051.44	2154.85	2052.23	-0.65901	0.0771843	6.71e-12
Tnnt1	367.509	456.119	331.746	589.34	567.74	544.755	-0.658167	0.145838	0.000621656
Itgb3	1430.41	1488.8	1397.91	2001.96	1990.69	2344.88	-0.657311	0.0904185	7.81e-09
Arxes2	243.685	281.372	245.569	359.902	359.542	409.119	-0.656239	0.154184	0.00136413
Ifi214	13579	11863	10662.4	20078.1	15971.2	17051	-0.655897	0.0960792	7e-08
B630019K06Rik	128.777	138.218	128.885	206.944	230.619	146.693	-0.655305	0.229266	0.0423695
Rell2	233.779	219.174	141.087	350.905	261.048	266.112	-0.654876	0.219126	0.0325817
Snx14	4824.17	5397.41	5263.71	7051.84	7390.22	8278.95	-0.654583	0.076821	7.88e-12
Sema6c	236.751	204.365	205.911	355.404	324.308	277.169	-0.653919	0.171833	0.0048083
F530104D19Rik	195.146	232.009	205.911	337.409	336.32	260.214	-0.653055	0.179016	0.00721383
Gins2	415.057	443.285	482.748	602.837	600.571	757.055	-0.65264	0.137585	0.000303746
Vopp1	6220.91	6728.25	6670.01	9476.68	9943.05	9338.23	-0.651841	0.0612212	5.12e-18
Traj53	148.589	187.581	151.002	317.164	222.612	185.762	-0.651643	0.227442	0.0420536
Spsb1	2370.48	1837.31	2360.36	3261.62	3504.93	2865.31	-0.651342	0.107847	2.47e-06
Lrrc73	185.24	168.823	157.865	283.423	271.458	200.505	-0.650601	0.200206	0.0186443
Clic5	134.72	152.04	162.441	222.69	208.198	228.517	-0.650237	0.191419	0.0133692
Slc35d1	2215.95	2605.41	2180.37	3459.56	3438.47	3351.83	-0.649891	0.083139	4.63e-10
Itm2a	8041.61	8974.29	8941.9	10914	12024.2	15029	-0.649652	0.0993148	2.77e-07
Syne4	238.732	232.996	195.235	409.389	323.508	253.58	-0.648189	0.197769	0.0175765
Tnip2	931.155	999.118	1034.9	1288.9	1413.34	1615.1	-0.647805	0.104653	1.34e-06
Cask	681.526	687.14	685.609	976.235	1173.12	851.41	-0.64764	0.126374	8.53e-05
Map9	229.817	225.098	186.846	364.401	285.872	294.861	-0.646546	0.176966	0.00723055
Tlcd2	280.337	255.703	244.043	382.396	385.166	370.787	-0.645939	0.147729	0.00100428
Ifit1bl2	230.808	183.632	247.094	319.413	297.082	350.147	-0.645738	0.176307	0.00709394
Rcbtb1	17974.3	18120.4	19635.6	26045.7	27447.7	27830.4	-0.645493	0.0593076	9.95e-19
Rab23	1382.86	1401.92	1307.16	2013.2	2073.17	1886.37	-0.645343	0.0818859	3.45e-10
2610507I01Rik	243.685	241.881	188.371	362.152	281.067	343.513	-0.645	0.1805	0.00886139
Ncoa7	6681.53	6486.37	6846.18	9834.33	10041.5	9330.86	-0.644783	0.0592374	1e-18
Tnfsf14	639.921	921.123	693.998	1007.73	1095.44	1174.28	-0.643994	0.135581	0.000308847
Myo5a	4890.54	5185.15	5102.79	7247.54	7425.46	7446.7	-0.643887	0.0580335	2.02e-19
Nat14	507.182	546.948	517.067	785.037	821.581	681.865	-0.639876	0.119434	3.85e-05
Blvrb	356.613	295.194	311.918	521.859	474.851	413.542	-0.639833	0.149954	0.00139858
4833417C18Rik	315.008	315.927	261.584	386.895	467.645	431.971	-0.639007	0.152124	0.00169771
Vangl2	278.356	241.881	305.054	389.145	410.79	398.799	-0.638475	0.151561	0.00164337
Ltk	828.133	856.951	861.015	1149.44	1263.6	1270.85	-0.638213	0.092935	6.8e-08
4930539J05Rik	353.641	413.666	554.436	456.626	722.287	728.306	-0.637943	0.193092	0.0169178
Ube2e3	1612.68	1745.49	1699.15	2343.86	2442.32	2542.44	-0.637772	0.0764749	2.9e-11
Cenpi	433.879	588.413	487.324	665.82	661.429	855.096	-0.637355	0.149929	0.00147838
Tmem184b	4974.74	4614.5	4983.06	7566.95	7332.57	6274.63	-0.637305	0.0796188	1.95e-10
Serinc4	384.349	340.608	292.089	641.076	455.633	393.639	-0.636409	0.185043	0.0124933
Mfsd10	844.974	772.046	824.409	1126.94	1084.23	1321.71	-0.636206	0.108031	5.08e-06
Ccdc62	736.999	544.973	652.816	946.993	993.745	866.153	-0.635682	0.127248	0.000141073
Dab2ip	115.899	127.358	122.784	155.208	173.765	196.819	-0.63561	0.212948	0.0339666
Cnbd2	448.737	406.755	426.313	681.565	616.586	571.292	-0.63543	0.125585	0.000113255
Mapk7	2222.88	2047.6	2231.47	3099.66	3264.7	3056.97	-0.635321	0.0731742	4.01e-12
Tuft1	654.78	705.898	700.862	1027.97	1002.55	964.194	-0.635317	0.0989018	5.29e-07
Fbxl18	429.916	456.119	446.904	584.841	614.184	721.671	-0.634878	0.127823	0.000156493
Tep1	7543.35	7470.68	7760.57	10752.1	10811.1	11411.8	-0.634444	0.0565451	9.73e-20
Col11a2	5322.44	5444.8	6121.67	7699.66	8737.91	8011.36	-0.634391	0.0758252	2.61e-11
Epop	1027.24	1197.56	1151.58	1507.09	1632.75	1735.25	-0.63424	0.0961796	2.48e-07
Irgm1	27577	25109.3	28254.1	41123.4	41141.5	34946.9	-0.633893	0.0756585	2.46e-11
Pak1	746.905	639.751	751.958	1072.96	1073.02	957.56	-0.633274	0.109764	8.35e-06
Mapkapk3	3504.71	3881.95	3502.02	5355.8	5226.57	5180.7	-0.633252	0.0675662	5.53e-14
Parp11	8423.98	7932.72	8450	12079.2	12118.7	11711.1	-0.633242	0.0564303	9.89e-20
6530402F18Rik	1008.42	1066.25	1117.26	1390.12	1403.73	1808.97	-0.632295	0.114321	2.1e-05
BC106179	1810.8	1870.88	1630.51	2645.28	2398.28	2639	-0.631624	0.08433	3.31e-09
Mybl1	253.591	253.729	231.078	341.907	344.327	376.684	-0.631331	0.152267	0.00202795
Adam8	388.311	414.654	343.948	647.824	577.349	443.028	-0.63059	0.159674	0.0035096
Chrnb1	1269.94	1354.54	1172.17	2024.45	1844.15	1631.32	-0.630058	0.10098	1.24e-06
Kcnb1	113.918	148.091	147.951	191.198	172.164	227.78	-0.62968	0.21851	0.042172
Lipt1	848.936	804.626	802.292	1266.41	1231.57	1059.29	-0.62957	0.103421	2.38e-06
Snord32a	122.833	145.129	186.846	195.697	213.002	245.471	-0.628932	0.217999	0.0419694
Lancl2	607.232	574.592	613.159	827.776	863.221	891.953	-0.628358	0.103985	2.88e-06
Atad2	14949	17274.3	15138.3	22356.7	22673.6	23226.2	-0.627506	0.0668342	5.51e-14
Amigo3	745.915	688.128	800.004	987.482	1053	1166.17	-0.625943	0.10883	9.43e-06
Dlg3	5064.89	5698.53	5034.92	7868.37	7764.98	7113.51	-0.625168	0.0728157	8.26e-12
Gm12250	9475	8855.82	9358.3	13701	13623.3	12525.7	-0.624565	0.0617874	4.53e-16
Hspa4l	4000.99	5562.28	4203.64	6880.88	6845.71	6081.5	-0.624542	0.107439	7.48e-06
Asap2	1105.5	1149.18	1059.3	1554.33	1450.18	1755.16	-0.624429	0.09799	7.3e-07
Lta	2119.86	1913.33	2106.4	3333.6	2950.8	2574.13	-0.624113	0.0971423	5.8e-07
Kif13a	862.804	708.86	899.147	1239.41	1306.84	1015.06	-0.623878	0.12663	0.000189843
Nrip1	14266.5	20794.9	13969.9	24930	24932.5	20615.2	-0.623432	0.215465	0.0416598
Icam5	141.654	180.671	124.31	211.443	203.393	224.831	-0.623126	0.209386	0.0354292
Ptov1	1095.59	1075.14	1060.06	1725.28	1733.65	1196.4	-0.622682	0.129672	0.00028754
Katnb1	3343.24	3065.48	3426.52	4447.04	4545.12	5118.04	-0.622278	0.0785253	3.65e-10
Zkscan7	1372.96	1673.42	1506.2	2001.96	2179.67	2338.24	-0.62202	0.0964145	5.26e-07
Neil2	150.57	186.594	173.881	213.692	233.021	280.855	-0.621332	0.194909	0.0226806
Slc25a22	6581.48	6068.75	6678.4	9762.35	9830.14	8167.64	-0.621187	0.080651	1.23e-09
Mrps6	1895	2068.33	1872.27	2903.96	2927.58	2552.76	-0.621168	0.0840743	6.29e-09
Zdhhc23	337.791	428.475	318.781	512.861	470.848	569.818	-0.62094	0.154519	0.00298925
2610005L07Rik	266.469	259.652	401.909	515.11	373.155	453.348	-0.619372	0.193375	0.022074
Rab31	262.506	252.741	206.674	335.159	367.549	328.032	-0.619179	0.16479	0.0060203
Ptges3l	292.224	366.277	283.7	499.365	389.17	467.354	-0.618882	0.161533	0.00497466
Krba1	5357.11	5205.88	5891.36	7526.46	8094.89	7925.11	-0.617679	0.0682738	5.71e-13
Ppm1k	7125.32	7325.55	8216.63	10927.5	11849.7	9676.59	-0.617323	0.0836692	6.94e-09
Usp35	944.033	974.436	1082.18	1405.87	1507.03	1380.68	-0.616648	0.0946619	4.17e-07
Zfp799	4061.42	5272.03	3989.34	6239.81	6281.97	6525.26	-0.61633	0.0968242	8.05e-07
Smyd2	2395.25	2507.67	2242.91	3414.57	3236.68	3563.39	-0.616082	0.0758114	1.32e-10
Aebp1	314.017	397.87	281.412	429.634	416.396	565.395	-0.615081	0.176647	0.0119145
Zfp808	569.589	634.815	555.961	744.548	715.08	1043.81	-0.614608	0.149235	0.00232329
Mcm4	17444.3	18251.7	18037.8	24626.3	25734.9	26204.3	-0.611316	0.0535246	3.76e-20
Msantd1	321.942	286.308	337.085	479.12	440.419	434.919	-0.610781	0.140552	0.00124157
Gbp9	47258.1	43765.7	48646.2	68777.4	70652	59581	-0.610682	0.0731704	4.17e-11
Kif22	1650.32	1783.01	1695.34	2400.1	2327.01	2572.66	-0.610388	0.0786223	1.02e-09
Alpk1	11874.2	11882.8	12103	18487.7	18484	14131.2	-0.610373	0.0908183	1.75e-07
Psd	1252.11	1356.51	1049.39	1893.99	1677.59	1647.53	-0.610022	0.108087	1.59e-05
Slc25a27	2234.77	3015.12	2044.62	3533.79	3437.67	3411.54	-0.609615	0.116899	7.66e-05
Cbx6	5629.52	6157.61	6291.74	8232.77	8986.14	8490.51	-0.608694	0.0673229	6.96e-13
Sap30	615.157	756.249	669.594	1012.23	962.515	935.445	-0.608625	0.110849	2.85e-05
Xkr8	367.509	419.59	349.287	488.118	525.299	591.933	-0.608033	0.139656	0.00122627
Myo1e	273.403	377.137	271.498	382.396	364.346	556.549	-0.607975	0.197409	0.0294676
Cmtm3	853.889	863.862	771.024	1149.44	1161.9	1219.25	-0.607954	0.0963147	1.09e-06
Myo19	1575.04	1675.4	1456.63	2283.13	2190.88	2219.56	-0.607524	0.0817635	5.98e-09
Zik1	1369.99	1504.6	1452.06	1961.47	1998.7	2175.33	-0.606665	0.0833592	1.3e-08
Man2a1	20567.6	19728.6	20643	28409.8	28704.1	29455.8	-0.606652	0.0512887	1.71e-21
Ssx2ip	1504.71	1579.63	1558.83	2067.19	2141.24	2369.94	-0.606261	0.0827661	1.04e-08
Pxmp4	2592.37	2538.27	2503.73	3803.72	3568.19	3491.15	-0.606174	0.0681777	1.83e-12
Sall2	645.865	727.618	677.983	1009.98	1005.76	904.485	-0.606128	0.10571	1.16e-05
Hirip3	3224.37	3895.77	3325.85	4849.69	4824.59	5150.48	-0.605928	0.0818515	7.02e-09
Pgap2	599.307	617.044	568.163	928.998	852.01	765.9	-0.605888	0.114132	5.6e-05
Sypl1	1479.94	1537.18	1537.47	1902.98	1982.68	2558.65	-0.605094	0.109243	2.44e-05
Piga	7878.16	8211.13	8108.34	11031	11366	11910.9	-0.604578	0.057544	4.32e-17
4933412E12Rik	1159.98	1352.56	1217.93	1853.5	1803.31	1642.37	-0.603507	0.0933073	5.78e-07
Catsper2	496.286	532.139	413.348	798.534	556.529	699.557	-0.603378	0.153636	0.00406681
Tspan31	2365.53	1941.96	2537.29	3369.59	3377.61	2967.77	-0.603208	0.100923	4.57e-06
Slc28a2b	1691.93	1715.88	2375.61	2562.06	2978.83	2654.48	-0.603085	0.120824	0.000170465
Vasn	2406.14	2526.43	2554.83	3477.56	3721.14	3405.64	-0.602579	0.0708265	1.88e-11
Gvin-ps1	3077.76	3252.07	3753.69	4006.16	5077.63	5175.54	-0.602449	0.102955	7.55e-06
Prxl2a	1206.54	1255.81	1239.28	1669.05	1671.19	1887.84	-0.601236	0.0873723	9.17e-08
Tubb4a	898.465	799.689	751.958	1286.65	1121.07	1074.77	-0.601201	0.110782	3.78e-05
Itpr2	58984.7	59683.5	59514.5	80908.3	81527.1	89710.6	-0.601041	0.0573582	5.7e-17
Dbndd1	277.365	240.894	242.518	348.655	327.511	397.325	-0.600893	0.159944	0.00636686
Lynx1	232.789	171.785	205.911	344.157	295.481	232.94	-0.599745	0.199637	0.0350007
A630089N07Rik	1506.69	1615.17	1320.12	2096.43	1768.08	2410.49	-0.59938	0.116984	0.000110919
Dusp16	531.947	653.573	562.062	805.282	881.638	779.169	-0.598824	0.120164	0.000179435
Plekha4	149.579	142.167	122.784	182.201	193.784	205.665	-0.598749	0.201944	0.0379563
Ezh2	7934.63	7916.92	7788.79	10727.3	11101.8	11527.6	-0.597795	0.056049	1.63e-17
1700030K09Rik	802.378	1079.09	897.622	1198.93	1318.05	1394.69	-0.59773	0.11878	0.000152682
Efnb1	338.782	381.086	356.151	512.861	539.713	468.091	-0.597581	0.134146	0.000955906
Tent4a	4059.44	3795.07	4292.11	5749.44	6101.8	5303.8	-0.597445	0.0763522	8.77e-10
Jmjd7	1745.42	1763.27	1668.65	2490.08	2424.7	2397.95	-0.597159	0.0724936	9.49e-11
Dnajb2	1946.51	2484.96	1817.36	3014.18	3062.11	2742.94	-0.597065	0.108786	3.1e-05
Kcnrg	281.328	361.341	287.513	438.631	417.197	455.56	-0.596917	0.151842	0.0041152
Ubxn2a	6570.59	7201.15	6758.47	9589.15	10060	9310.22	-0.596468	0.0631358	6.87e-14
Cdin1	912.334	909.276	900.672	1300.15	1267.6	1274.53	-0.59588	0.0866573	9.93e-08
Lrrc23	599.307	510.419	555.961	881.761	835.995	642.796	-0.595014	0.138477	0.00152597
Snx21	215.949	235.958	237.942	308.166	374.756	286.752	-0.594225	0.171229	0.0129394
Ccdc138	495.295	580.515	529.269	695.062	733.497	821.924	-0.594185	0.121126	0.000237245
Ift70a1	238.732	234.97	296.665	335.159	337.921	409.119	-0.593891	0.169489	0.0119762
Pogk	2965.83	3604.53	2826.33	4204.11	4220.01	4792.96	-0.59384	0.0962756	2.27e-06
Tram2	759.783	707.873	598.669	1050.47	976.929	888.267	-0.593197	0.120745	0.000233053
Ankrd50	2869.74	2761.4	2824.04	4102.89	3969.37	3841.3	-0.592759	0.0651058	6.34e-13
Clstn1	4521.05	4135.68	4382.86	6104.85	6379.66	5861.83	-0.592524	0.0663577	1.85e-12
Smchd1	62173.4	64868.6	64981.1	88216.6	91812.9	89989.2	-0.59185	0.0498836	2.04e-21
Chd3	162306	180290	166325	238759	240881	235749	-0.591287	0.0563156	6.3e-17
Mccc1os	213.968	188.569	195.997	292.421	267.454	283.066	-0.589982	0.167342	0.0115353
Ift122	456.662	434.399	461.394	578.093	668.636	642.059	-0.58937	0.120407	0.000252095
Mfsd4b4	236.751	240.894	218.114	373.399	283.469	328.032	-0.589344	0.167824	0.0119145
H2-Q4	38405.2	39239.1	34812.8	54300.3	51006.9	52463.8	-0.588376	0.0616983	4.61e-14
Ss18l1	1732.54	1776.1	1744.15	2449.59	2455.93	2459.87	-0.587923	0.0700706	4.64e-11
Zfp605	4918.28	5823.91	4720.71	7177.8	6975.43	7518.21	-0.587501	0.0825185	3.52e-08
Polk	3808.82	4235.39	3658.36	5659.47	5570.9	5179.23	-0.586999	0.0751517	1.09e-09
Gm10521	2117.88	2843.34	1966.84	3461.81	3077.33	3165.33	-0.585373	0.11746	0.000193668
Chordc1	20146.6	28982.3	20248.7	33887.1	33278	29944.6	-0.585124	0.190613	0.0315869
Mdm1	1784.05	2123.62	1698.39	2636.29	2463.14	2742.94	-0.584861	0.0955388	2.96e-06
Med7	995.543	1190.65	1120.31	1484.6	1370.1	1764.74	-0.58423	0.113713	0.000115651
Chek2	1199.6	1501.64	1171.41	1711.79	1898.6	1792.75	-0.583668	0.106492	3.5e-05
Gpr137	906.39	1018.86	951.769	1250.66	1323.66	1433.02	-0.58309	0.0966117	4.26e-06
Ell2	586.429	639.751	612.396	758.045	852.01	943.554	-0.582969	0.116053	0.000172015
Cd274	8899.46	8541.87	8875.55	12864.3	12632	11306.4	-0.582832	0.0655713	2.83e-12
Sord	1537.4	1422.66	1722.03	2163.91	2315.8	2065.5	-0.582407	0.0929642	1.69e-06
Fam131a	243.685	215.225	281.412	371.149	366.749	302.969	-0.581872	0.17167	0.016016
Dnah11	190.193	203.378	188.371	301.418	258.646	258.74	-0.581483	0.17138	0.0159001
Rev1	4169.39	4016.22	4019.85	6050.86	5787.1	5219.03	-0.580712	0.0714939	2.28e-10
Hsh2d	4520.06	4255.14	4381.34	6523.23	6452.53	5396.69	-0.580093	0.0808412	2.94e-08
Nrg4	235.76	269.525	221.164	357.653	285.872	371.524	-0.579805	0.172962	0.0174714
B4galt5	11782.1	10721.8	12470.6	15581.5	15997.6	17182.3	-0.579779	0.0704092	1.27e-10
Lpgat1	5077.77	4860.33	5179.82	6716.68	6810.47	7535.16	-0.579589	0.0678733	2.31e-11
L2hgdh	1153.05	1362.43	1323.17	1588.07	1817.73	1926.91	-0.579471	0.101252	1.47e-05
Myo1d	233.779	327.774	277.599	386.895	389.17	392.165	-0.578028	0.161993	0.0108216
Irgm2	14260.5	13111.9	13551.3	21013.8	19707.5	16287.4	-0.577476	0.0853887	2.03e-07
Fgfrl1	160.476	150.065	139.562	191.198	212.202	218.197	-0.576718	0.192669	0.0375516
Asah2	822.19	643.7	822.883	1045.97	978.53	1160.28	-0.576715	0.123054	0.000523113
Gfi1	5493.81	6959.27	5668.67	8786.12	8857.22	7582.34	-0.576705	0.0941027	3.1e-06
Dock9	13135.2	12670.6	13093.7	18098.6	18212.5	17822.8	-0.576665	0.0509648	2.39e-19
Znfx1	17633.5	17325.6	18723.5	25341.6	27230.7	22121.2	-0.576312	0.0765963	5.59e-09
Asb13	9302.63	9873.69	9359.06	13590.8	13874.8	12233	-0.575888	0.0658778	7.64e-12
Gabbr1	24817.3	24692.6	23540.3	35470.6	34674.6	31460.9	-0.575708	0.0619077	2.69e-13
Hs1bp3	992.571	1013.93	1090.57	1338.39	1410.94	1543.6	-0.575011	0.0944633	3.72e-06
Oas1c	2818.23	2562.95	2997.92	3774.48	4055.05	3810.34	-0.574604	0.077798	1.14e-08
Gins1	494.305	619.019	449.192	683.815	720.685	757.792	-0.574418	0.137297	0.00227129
Col20a1	4392.28	3965.87	4383.63	5753.94	5689.41	6241.46	-0.573571	0.0708982	3.04e-10
Tor1aip2	15757.3	16118.2	15298.5	23193.5	22577.5	19754.9	-0.573517	0.0689981	9.2e-11
Ccdc14	1095.59	1084.02	1069.21	1459.85	1483.81	1556.86	-0.572903	0.0836308	1.45e-07
Slc16a4	177.316	198.441	161.679	249.682	227.416	267.586	-0.57281	0.184276	0.0300015
Dynlt1c	211.986	199.429	224.977	211.443	308.293	350.884	-0.572683	0.199694	0.0481704
Xrcc3	1763.25	1880.75	1724.32	2487.83	2497.57	2459.14	-0.572069	0.0738093	1.87e-09
Cenps	403.17	372.201	416.399	573.595	539.713	544.755	-0.571214	0.124612	0.000736449
Hdac10	2347.7	2486.93	2528.14	3268.36	3529.76	3393.85	-0.570807	0.0704419	2.96e-10
Tctn1	440.813	382.074	402.671	602.837	570.142	531.486	-0.570003	0.127951	0.00108856
Ctrl	266.469	295.194	216.588	409.389	380.362	294.123	-0.569997	0.183742	0.0306072
Sdr42e1	881.625	803.638	971.597	1320.39	1262	1113.1	-0.569835	0.109242	9.75e-05
Pbx4	429.916	470.928	403.434	560.098	570.943	665.648	-0.569608	0.13181	0.00158962
Alg13	1726.6	1941.96	1755.59	2415.85	2564.04	2518.11	-0.56949	0.0788157	2.65e-08
Lig1	5691.93	6374.81	5777.72	7893.11	8400.79	8390.26	-0.569344	0.0667108	2.83e-11
Rab3a	373.453	332.71	321.069	497.115	432.411	495.366	-0.569277	0.140252	0.00324984
Zhx2	9643.4	11190.7	9770.88	13489.6	13568.9	15262	-0.568244	0.0764743	1e-08
Bag3	927.193	1092.91	921.263	1345.14	1361.29	1357.83	-0.567967	0.0981706	1.28e-05
Maoa	249.629	240.894	306.579	395.893	378.76	335.404	-0.567638	0.163203	0.0137036
Nfkbil1	1072.81	1428.58	1174.46	1473.35	1660.78	1929.86	-0.567372	0.123612	0.000737674
Setdb2	7018.33	6772.68	7371.63	9989.54	10100.8	9182.7	-0.567211	0.0648276	8.57e-12
Armc7	12841	12593.6	13355.3	17761.2	18283	17550.1	-0.566357	0.0538866	1.14e-16
Rilpl1	293.215	213.25	299.716	377.898	345.929	392.165	-0.565911	0.171837	0.0206494
Plcb3	1963.35	1782.02	1985.14	2598.05	2689.76	2622.78	-0.565462	0.0758966	9.41e-09
Rexo5	3521.55	3957.97	3402.12	5146.6	4837.4	5037.69	-0.564682	0.0746209	5.31e-09
Tnfsf10	7792.97	7718.48	8420.25	11123.2	11527	10387.2	-0.564677	0.0655486	1.98e-11
Mss51	1735.51	1889.64	1397.91	2692.52	2254.94	2000.63	-0.564489	0.123662	0.00080777
Nf1	4834.08	4849.47	4855.7	6682.94	6797.66	6580.55	-0.564425	0.0561801	2.83e-15
Trbj2-4	946.014	1005.04	1131.75	1333.89	1522.25	1390.27	-0.564097	0.101504	3.06e-05
Gorasp1	665.677	571.63	627.649	791.785	869.627	900.062	-0.563985	0.111953	0.000184398
4933407K13Rik	1287.77	1126.48	1243.1	1601.57	1708.02	1722.72	-0.563365	0.0883777	1.28e-06
4931406C07Rik	856.861	825.358	803.817	1158.44	1048.2	1221.46	-0.563312	0.100413	2.54e-05
Luzp1	418.029	462.043	448.429	539.854	547.721	733.466	-0.563115	0.147091	0.00605562
Gm16892	361.565	357.392	346.236	512.861	503.679	456.297	-0.562983	0.130943	0.00174137
Tox	12217.9	12533.4	11781.9	17039.1	16315.5	17000.2	-0.562777	0.0547683	6.31e-16
Zfp53	13127.3	19448.2	13973	20849.6	21539.7	21726.1	-0.561994	0.184991	0.0355094
Plod2	950.967	1103.77	1034.9	1459.85	1402.93	1399.11	-0.561815	0.0921137	4.01e-06
Gm17388	523.032	594.337	510.203	735.551	792.754	709.877	-0.561797	0.117655	0.000431348
Gm8995	142009	154543	137203	202882	195748	198724	-0.561693	0.0588165	7.61e-14
Ccng1	20966.8	24224.7	21722.1	29604.2	30860.5	31648.1	-0.561407	0.0662199	4.51e-11
Phf13	1505.7	1572.72	1657.97	2010.95	2302.99	2187.13	-0.560527	0.0842392	3.98e-07
Ssh3	3086.68	3091.14	3026.9	4375.06	4319.31	3982.83	-0.560082	0.067335	1.12e-10
Fkbp5	14029.7	18207.2	14994.9	21776.3	22792.9	20313.7	-0.558078	0.0886065	1.86e-06
Zfp773	1042.1	1232.11	1184.37	1673.55	1688	1399.85	-0.557704	0.105646	8.56e-05
Aurka	643.884	638.764	657.391	809.78	799.16	1044.54	-0.557622	0.126102	0.00126461
Epsti1	15680.1	13964	16909.1	21241	21840.8	20843	-0.557347	0.0721896	2.73e-09
Nr3c1	27671.1	27836.1	29235.6	37733.5	40448	38121.8	-0.556879	0.0551545	2.48e-15
Tor1aip1	23245.2	20414.8	21805.3	32661.1	30554.6	26597.2	-0.555708	0.0795052	9.42e-08
Washc4	15993.1	19241.9	16420.3	22833.6	23454.3	24490.4	-0.554709	0.0746135	1.19e-08
Mcm5	10655.8	11995.3	11630.9	14830.2	15998.4	16122.2	-0.554404	0.0655652	5.81e-11
Mbd4	2811.3	3092.13	2881.24	4170.37	4117.51	3761.68	-0.554293	0.073645	7.58e-09
Dip2a	1168.9	1005.04	1297.24	1525.09	1583.91	1644.58	-0.554247	0.10435	7.86e-05
Tgfbr3l	490.342	507.457	357.676	800.783	542.916	527.8	-0.55402	0.180509	0.0339666
Ptpdc1	627.044	580.515	653.578	857.018	877.634	817.501	-0.55351	0.106757	0.000120833
Nipal1	2776.62	2385.25	2664.65	3641.76	3566.59	3504.42	-0.551755	0.0762924	3.25e-08
Pde1b	4092.13	3582.81	4408.03	5522.25	5919.23	5090.77	-0.551725	0.0876726	2.03e-06
Ctc1	3557.21	3642.04	3534.05	4770.96	4672.44	5223.45	-0.551696	0.0683567	4.81e-10
Mapk11	908.371	1203.48	946.43	1279.9	1314.05	1576.03	-0.551648	0.125048	0.00134503
Cdc7	4645.87	4969.92	4695.54	6482.74	6299.59	6780.32	-0.551345	0.0631465	1.31e-11
Ccdc92	1539.38	1428.58	1631.28	2114.43	2207.7	1971.88	-0.55111	0.0866237	1.54e-06
Tns1	4799.41	4308.45	5050.17	6658.2	6792.06	5913.43	-0.550583	0.0804482	1.94e-07
Cdk2ap1	1141.16	1199.53	1069.98	1421.61	1602.32	1614.36	-0.550116	0.0926582	8.37e-06
Kmt2d	177679	187075	185822	247093	259536	245514	-0.550081	0.0518863	9.65e-17
1700010I14Rik	939.08	875.709	836.611	1234.92	1137.88	1248.73	-0.549145	0.096736	2.23e-05
Rfx5	3750.37	3981.66	3325.85	5308.56	4820.58	4973.56	-0.54874	0.0800264	1.87e-07
F420014N23Rik	420.01	570.642	442.328	643.326	696.662	613.31	-0.548651	0.141989	0.00585097
Ctla2a	3004.46	2700.19	2921.66	3626.02	3477.71	4649.21	-0.548008	0.103484	8.67e-05
Fam161b	215.949	224.11	256.245	326.162	277.864	348.673	-0.547857	0.170653	0.0258508
Traf3ip1	4807.33	5315.47	5223.29	6662.69	6964.22	7281.58	-0.547458	0.0671586	3.38e-10
Pacc1	2297.18	2357.6	2361.12	3257.12	3242.28	3074.66	-0.546954	0.0677316	5.11e-10
Mcm3	13817.7	15331.3	14101.1	19439.2	19990.2	19509.4	-0.546719	0.059142	7.1e-13
Cilk1	1654.29	1622.09	1539.76	2188.66	2036.34	2333.08	-0.546087	0.0835236	7.72e-07
Nbeal1	8480.44	9149.04	8983.08	11415.7	12166.8	12620	-0.545048	0.0626705	1.82e-11
Sfxn5	368.5	335.672	346.236	503.863	521.296	409.119	-0.544168	0.146075	0.00833468
Mtss2	161.466	217.2	187.608	236.186	277.864	252.106	-0.543549	0.187365	0.0481444
Brca2	2701.34	2547.16	2689.05	3574.28	3551.38	3665.85	-0.543351	0.0660664	2.49e-10
Pygm	1390.79	1497.69	1274.36	1817.51	1776.89	2053.7	-0.543273	0.095546	2.27e-05
Ncoa1	13448.3	12254	13667.2	18553	19307.2	15651.9	-0.542346	0.0813476	4.64e-07
Vegfb	1029.22	999.118	1015.83	1399.12	1371.7	1368.89	-0.542148	0.084129	1.2e-06
Ercc6l	1174.84	1193.61	1195.05	1509.34	1591.91	1724.2	-0.542137	0.0867885	2.7e-06
Tfpi	1967.31	1746.48	1889.81	2224.65	2282.97	3086.45	-0.542059	0.116455	0.000698029
Vcpip1	18328.9	19413.7	19042.2	25539.6	26693.4	24867.8	-0.541281	0.0553561	3e-14
Ccnyl1	2121.84	2267.76	2136.14	2748.75	2964.42	3123.31	-0.541243	0.0767685	8.65e-08
Adar	43042.1	38515.4	47040.1	58619.1	62223.9	53755.3	-0.541094	0.079295	2.38e-07
Slc28a2	8584.46	8070.94	9065.44	12045.5	11590.2	11305	-0.541001	0.063564	5.54e-11
Runx1	9299.66	7791.54	8647.52	12171.5	11284.3	11498.8	-0.540827	0.0731544	1.77e-08
Ifi203	52459.7	53725.3	52802.6	71008.8	72021.3	72725.9	-0.54057	0.0471136	2.42e-19
Pdlim7	1485.89	1363.42	1474.94	2031.2	1957.06	1890.79	-0.540027	0.0806889	4.27e-07
Ppp2r3d	1626.55	1476.96	1422.31	2289.88	2037.14	1830.35	-0.539089	0.0988868	5.43e-05
Zc3hav1l	2601.29	3058.56	2747.01	3981.42	3936.54	3490.41	-0.538833	0.084581	1.7e-06
Lztfl1	5284.8	6724.3	5691.55	7823.38	7714.53	8444.07	-0.538643	0.0867524	3.25e-06
Pank1	744.924	833.256	777.888	1007.73	1105.85	1068.87	-0.53826	0.0990736	5.82e-05
Abcb10	1077.76	1181.76	1290.38	1444.11	1580.7	1769.9	-0.537941	0.104717	0.000158026
Wnt2b	288.262	281.372	226.503	409.389	306.692	368.576	-0.537924	0.172903	0.0325377
Ccnb1ip1	665.677	878.671	674.932	1016.72	1039.39	948.714	-0.537275	0.124587	0.00189781
4931414P19Rik	1461.12	1600.37	1492.48	2010.95	2045.94	2100.14	-0.536918	0.0784108	2.26e-07
Zfp219	1285.79	1260.74	1255.3	1732.03	1764.88	1650.48	-0.53639	0.080228	4.6e-07
Dnah10	224.864	218.187	212.013	281.174	288.274	312.552	-0.535305	0.161202	0.021269
Fbxo48	319.961	456.119	338.61	546.602	436.415	528.538	-0.535214	0.165935	0.0259507
Ghdc	608.222	568.668	600.194	798.534	841.6	762.952	-0.535141	0.107507	0.000269288
Ammecr1	1393.76	1484.86	1314.02	1844.5	1843.35	1968.93	-0.53466	0.0844948	2.12e-06
Ndc80	1357.11	1677.37	1368.17	1900.73	1902.61	2135.53	-0.534446	0.102021	0.000115651
Atxn7l1	8813.28	7982.08	7611.1	11955.5	10582.9	10468.3	-0.534369	0.0760972	1.08e-07
Dhfr	1758.3	1856.07	1838.71	2312.37	2328.61	2711.24	-0.534119	0.0860096	3.39e-06
Cyfip2	69814.8	67575.7	70588	93765.8	95984.8	91224	-0.533981	0.0503777	1.59e-16
Pidd1	1465.08	1318.01	1384.95	1842.25	1802.51	1979.99	-0.533856	0.0847437	2.39e-06
Hgsnat	2579.5	2419.8	2683.71	3500.05	3364.8	3521.37	-0.533829	0.0709402	1.05e-08
Nfxl1	1862.31	2026.87	1800.58	2530.56	2595.27	2551.28	-0.533556	0.076497	1.35e-07
Stard10	337.791	435.386	427.838	481.37	602.973	530.012	-0.533387	0.148851	0.0120501
Dok3	467.559	572.617	504.864	728.802	755.118	607.413	-0.533259	0.133573	0.00450772
Cd68	685.488	667.395	543.759	971.737	703.068	895.639	-0.533125	0.141875	0.00803445
Hmgb2	4948	5025.21	5402.51	6269.05	6962.62	7498.3	-0.533038	0.0768242	1.6e-07
Hemk1	1036.16	1029.72	926.602	1318.14	1440.57	1274.53	-0.532984	0.0966344	4.56e-05
Fgfr1	277.365	312.965	263.109	440.88	329.914	389.953	-0.532859	0.162524	0.0233452
Tcn2	1956.42	2017.98	1927.18	2582.3	2769.83	2598.46	-0.531876	0.0724397	2.58e-08
Rgs3	17580	16861.6	18474.1	22338.7	23353.4	25634.4	-0.531228	0.0670636	1.5e-09
Gnb4	4304.11	4782.34	4379.81	6131.84	6331.62	5692.28	-0.53074	0.0711229	1.48e-08
Eif4ebp1	549.778	565.706	539.183	769.291	709.474	755.58	-0.530586	0.108512	0.000365666
Xylb	285.29	244.843	287.513	339.658	405.986	351.621	-0.5299	0.157085	0.0192968
Gsap	3194.65	3767.42	2984.95	4289.59	4285.67	4808.44	-0.529725	0.0920192	1.98e-05
Trdv2-1	458.643	392.934	314.968	656.822	471.648	455.56	-0.529724	0.178303	0.0436007
Nlrc5	62790.5	64027.5	62587.2	84286.9	84819	85912.8	-0.529183	0.0467351	1.13e-18
H2-Q10	1239.23	1447.34	1397.91	1367.63	1838.55	2268.21	-0.5291	0.141833	0.00871895
Nphp4	199.109	236.945	196.76	276.675	287.473	285.278	-0.528905	0.169032	0.0321853
Casp3	2243.69	2513.59	2274.94	3020.93	2909.97	3522.85	-0.528857	0.0900401	1.3e-05
Bmyc	501.239	466.979	466.733	654.573	590.161	687.762	-0.528827	0.121267	0.00173942
Kifc5b	880.635	894.467	986.087	1212.42	1213.15	1287.8	-0.527959	0.0944724	3.69e-05
4930565N06Rik	740.962	722.682	751.196	964.988	954.507	1054.13	-0.527379	0.0992853	9.61e-05
Ubr4	111945	116480	117287	152455	160103	152239	-0.527056	0.051161	1.48e-15
Zfp239	951.957	932.971	1008.2	1142.69	1183.52	1547.28	-0.526597	0.121055	0.0018099
Zxda	1027.24	1174.85	997.527	1430.61	1394.93	1471.35	-0.52658	0.0951989	4.56e-05
P4ha1	13364.1	16305.8	13976.1	20683.1	20703.7	17273.7	-0.526199	0.0884763	1.01e-05
Six5	392.274	397.87	367.59	494.866	571.743	483.571	-0.525909	0.133618	0.00536957
Tbc1d32	812.284	810.549	848.813	1012.23	1169.91	1123.42	-0.52573	0.0984607	8.86e-05
Lratd2	4760.78	5016.32	5037.97	6237.56	6690.36	6929.96	-0.524494	0.0652368	9.23e-10
Fbxw8	4000.99	3837.52	4312.7	5256.83	5570.09	5466.71	-0.52389	0.0682023	5.7e-09
Apobec1	1915.8	1468.07	1863.88	2375.36	2443.92	2225.46	-0.523802	0.103243	0.000215769
4930513N10Rik	592.373	578.541	511.728	890.759	639.808	742.311	-0.523581	0.137202	0.00725497
Bora	2113.92	2376.36	2037	2879.22	2765.83	3101.2	-0.523485	0.0847141	4.29e-06
Trbj1-1	4171.38	4030.04	3531	6210.57	5190.53	4353.62	-0.522728	0.110065	0.000591191
Casp8	26369.5	22951.1	25774	33954.5	33417.4	33293.4	-0.522656	0.063441	3.39e-10
Whrn	693.413	772.046	690.185	958.24	900.056	1027.59	-0.52223	0.106807	0.000386993
Epb41l2	15620.6	16860.6	16154.9	21452.4	21627	22029.8	-0.521025	0.0541852	1.4e-13
Pde5a	333.829	376.15	304.291	447.629	412.392	494.629	-0.520751	0.148528	0.0149601
Usp2	895.494	921.123	807.631	1232.67	1225.97	1057.08	-0.519118	0.105404	0.000354368
Cdhr4	292.224	289.27	253.195	454.377	359.542	314.764	-0.519078	0.171499	0.0403128
Rad9b	716.197	602.235	525.456	940.245	791.152	744.523	-0.518704	0.139049	0.00908389
Znrf1	25108.5	25181.3	26450.5	33614.9	35556.2	33398.9	-0.518633	0.0545194	2.8e-13
Akap12	1389.8	1370.33	1367.4	1936.73	1949.05	1643.85	-0.518617	0.0913652	2.93e-05
Galm	1336.31	1295.3	1368.17	1723.03	1835.34	1778.01	-0.517977	0.0796057	1.23e-06
Ccnjl	378.405	340.608	340.898	528.607	438.016	459.245	-0.517563	0.13905	0.0092982
Scai	10635	12414.9	10898.8	14882	15233.7	15215.5	-0.517458	0.0683734	1.11e-08
Cdca7	4219.91	5429	4349.31	6048.61	6270.76	6365.3	-0.517426	0.0907171	2.69e-05
Begain	252.601	271.499	246.331	362.152	346.73	323.609	-0.517249	0.15172	0.0186443
Plcg2	589.401	703.924	583.416	724.304	676.643	1093.93	-0.517014	0.16811	0.0369922
Tmem181c-ps	374.443	337.647	367.59	481.37	566.138	395.113	-0.51697	0.158781	0.0257513
Eogt	2559.69	2394.13	2573.89	3410.08	3229.47	3418.91	-0.516904	0.0698769	2.51e-08
Micall1	8527	8743.27	8252.47	11676.6	11305.9	11097.1	-0.516528	0.0561353	1.88e-12
S1pr2	566.618	542.012	576.552	710.807	719.884	810.867	-0.51599	0.113059	0.00106432
Fanci	1830.61	1739.57	1751.01	2469.83	2431.91	2207.03	-0.515176	0.0788444	1.14e-06
Dlgap5	1541.36	1699.09	1632.8	1965.97	2019.52	2494.52	-0.515134	0.101348	0.000223261
Mcm6	20782.6	23264	21556.6	28720.2	29906	28792.4	-0.514327	0.0596713	5.33e-11
Tmem170b	4102.03	4370.65	4465.99	5564.99	5830.34	5836.03	-0.514311	0.0637835	9.92e-10
Ythdc2	4858.85	5598.81	4896.12	6640.2	6871.33	6932.91	-0.514077	0.0715167	6.85e-08
Plekha7	1084.7	1121.54	1172.17	1462.1	1500.63	1534.01	-0.513919	0.0844774	6.9e-06
Mast2	6597.33	6528.82	6515.95	8943.58	8597.77	8640.15	-0.513722	0.0545411	5.59e-13
Wls	5716.7	5605.72	5854.75	7848.12	7704.12	7339.82	-0.513115	0.0590604	3.75e-11
Tap1	34303.2	32869.2	33934.2	44648.1	44318.9	45620.8	-0.512708	0.0494525	1.5e-15
Mthfd2l	251.61	241.881	260.059	375.648	329.113	307.392	-0.512143	0.157212	0.0260299
Gm16023	1058.94	1235.08	950.243	1585.82	1473.4	1268.64	-0.512114	0.118464	0.00210351
Simc1	4484.4	4668.8	4331.77	6077.85	6070.57	5799.17	-0.51205	0.0622357	4.44e-10
Bcl7a	5007.43	5143.68	5175.24	6568.22	6518.2	7287.48	-0.51176	0.0663625	6.08e-09
Rhoq	373.453	422.552	297.428	479.12	417.197	553.601	-0.510888	0.16834	0.0406059
Dnaaf9	3834.58	3546.28	3750.64	5121.86	5277.02	4408.9	-0.510384	0.0805179	2.67e-06
Zfp512	7497.78	7470.68	7347.23	9467.68	9956.66	10200	-0.51006	0.0569367	8.85e-12
Ankrd52	20006	20017.9	20378.4	26664.3	26502	27090.3	-0.510037	0.0485566	6.58e-16
Prmt2	2059.44	2001.2	2093.43	2960.2	2769.83	2472.41	-0.510006	0.0833283	6.25e-06
Cdkl5	529.966	570.642	467.495	726.553	739.103	620.681	-0.509859	0.129222	0.00563193
Prpf40b	1918.77	1831.39	1926.42	2593.55	2442.32	2515.16	-0.509263	0.0722527	1.37e-07
Pola1	4275.39	4646.1	4487.34	5346.8	5755.87	6672.69	-0.509007	0.0841708	8.32e-06
Tchp	4156.52	4661.89	4463.7	5353.55	5599.72	6649.84	-0.508304	0.0870512	1.81e-05
Jam3	236.751	219.174	205.911	314.915	293.879	273.483	-0.508232	0.16504	0.0376176
Dzip3	3853.4	4753.71	3900.88	5065.63	5200.94	6297.48	-0.506948	0.100582	0.000270875
Zscan29	12719.2	14108.1	13465.1	17597	18295.8	17514.7	-0.50669	0.0593205	9.62e-11
Ftx	2493.32	2465.21	2491.53	3169.39	3130.18	3562.65	-0.506602	0.0754932	6.09e-07
Wdr76	5532.45	6135.89	5636.64	7566.95	7601.63	7762.2	-0.506578	0.0630826	1.37e-09
Gdpd1	214.958	240.894	244.806	301.418	309.094	316.975	-0.506313	0.158224	0.0298563
Adamts6	4172.37	4269.95	4160.94	5639.22	5783.9	5283.9	-0.506118	0.0636555	2.06e-09
Slc25a36	6367.51	7460.8	6699.75	8001.08	8549.73	10604.7	-0.505052	0.0980267	0.000193767
Ung	2484.4	2770.28	2781.33	3196.38	3670.69	3743.99	-0.504452	0.0834655	8.87e-06
9530082P21Rik	789.5	784.88	791.615	976.235	1082.63	1060.02	-0.504242	0.0959788	0.000139998
Amt	593.364	550.897	434.702	762.543	699.865	632.476	-0.504046	0.14122	0.0138776
Zmynd8	13834.6	13736.9	13658	17749.9	17359.7	19429.1	-0.504009	0.0603339	2.74e-10
Eme1	471.521	499.559	462.157	575.844	570.943	738.626	-0.503202	0.13721	0.0111963
Myh10	705.3	670.357	639.851	1048.22	820.78	816.027	-0.502435	0.122452	0.00393515
Xiap	19677.1	22738.8	21157.8	26387.6	28965.9	28645	-0.502368	0.0680841	3.48e-08
Atg10	876.672	775.995	874.742	1120.2	1097.04	1125.63	-0.502297	0.0969641	0.000181085
Basp1	1095.59	1393.04	1037.18	1646.55	1458.19	1558.34	-0.501788	0.11566	0.00213805
Rnf135	688.46	751.313	770.261	888.509	1053	964.931	-0.500935	0.107828	0.000925344
Pde2a	11384.9	12911.5	11467.7	15914.4	15476.3	15821.5	-0.5006	0.0643884	5.49e-09
Gpsm1	1973.26	1914.32	2126.23	2557.56	2672.14	2700.92	-0.500393	0.0755053	9.43e-07
Amer1	5271.92	4900.81	5394.88	6689.69	7040.29	6808.33	-0.500252	0.0636317	3.61e-09
Ppp3ca	6296.19	6118.12	6455.71	8298	8546.52	8060.75	-0.50014	0.058317	9.28e-11
Tpk1	852.898	875.709	841.187	1138.19	1153.1	1100.57	-0.500032	0.0909884	6.54e-05
Akap1	3116.4	2964.77	3075.71	4084.89	4130.33	3872.26	-0.499663	0.065715	1.28e-08
Nufip2	32441.8	36380.9	33878.5	44184.8	46702.8	44516.6	-0.49895	0.0600916	3.94e-10
Arl8a	5152.06	4798.14	4708.51	6966.36	6431.71	5948.81	-0.498325	0.0744112	7.26e-07
Ect2	1054.98	1046.51	1182.08	1300.15	1451.78	1559.08	-0.497932	0.100137	0.000357253
Armcx3	722.14	726.631	748.145	958.24	933.688	1001.79	-0.497806	0.0974043	0.000233449
Zfp41	883.607	1043.55	1034.13	1194.43	1238.78	1456.61	-0.497756	0.11075	0.00144256
Ahcyl2	12887.6	13587.8	12939.6	16758	17460.6	17667.3	-0.497241	0.0547585	6.18e-12
Pisd-ps2	665.677	713.797	553.673	937.996	858.416	757.792	-0.496999	0.12971	0.00784902
Spindoc	3805.85	3581.82	3927.57	5155.6	5113.66	4648.48	-0.496951	0.0711982	2.23e-07
Msl3l2	1203.57	1508.55	1272.08	1576.82	1853.76	1795.7	-0.496512	0.10547	0.000797709
Gm12359	529.966	606.184	433.939	800.783	618.988	656.065	-0.495493	0.149706	0.0247135
Nmnat1	466.568	472.903	363.014	616.333	558.931	541.806	-0.495275	0.1418	0.0168495
Haus4	2964.84	2817.67	3081.81	3702.5	3994.2	3944.5	-0.494992	0.0697654	1.39e-07
Tead2	568.599	621.98	553.673	877.262	776.738	654.59	-0.494671	0.129825	0.00834892
Il11ra1	513.126	506.47	558.249	677.066	727.892	668.596	-0.494609	0.114374	0.00230869
Zfp956	3842.5	3638.09	3868.85	5052.13	4894.25	4982.41	-0.494505	0.0619619	2.24e-09
Grina	5748.4	4805.05	5911.95	7422.99	7429.46	6798.01	-0.494071	0.0835809	1.62e-05
Prr3	3745.42	3710.16	3611.08	4829.44	4698.87	5008.94	-0.494004	0.0624798	3.27e-09
Stat1	121959	117106	125235	160379	164953	153317	-0.493814	0.0545193	7.65e-12
Stip1	42253.6	55978.2	43085.8	64640.7	65666.4	55283.4	-0.49313	0.0994759	0.000388529
Ogt	86028.8	91288	85695	114546	114708	115993	-0.492532	0.050776	1.88e-13
Clic4	4596.34	4035.96	4609.37	5909.15	6060.16	5422.49	-0.492441	0.0762989	2.12e-06
Adam19	33692	38393	33959.4	42565.2	43366.8	53234.1	-0.492409	0.0866432	3.71e-05
Slc1a5	12716.2	12815.8	11346.5	17574.5	15673.3	15147.7	-0.491271	0.0741983	1.1e-06
Prrg4	447.747	635.802	436.227	726.553	609.379	661.962	-0.491101	0.156146	0.0348835
Rfx1	11934.6	11928.2	11748.4	16611.7	15948	14150.4	-0.490481	0.0678383	8.25e-08
4932422M17Rik	2366.52	2976.62	2433.57	3335.85	3237.48	3608.36	-0.489755	0.0946111	0.000203608
Fhod1	6441.81	6814.14	6594.51	8761.38	8858.82	8392.47	-0.489677	0.0580448	2.45e-10
Tespa1	14753.9	16358.1	14196.5	21112.8	19870.9	18380.1	-0.489278	0.0730136	8.09e-07
Stard5	2629.03	2396.11	2605.16	3443.82	3647.47	2912.49	-0.489261	0.0915717	0.000119438
Ccl25	485.389	467.966	414.873	566.846	567.74	648.693	-0.488676	0.128843	0.00893558
Map3k13	466.568	491.661	477.41	663.57	683.049	539.595	-0.488588	0.131189	0.010472
Trim26	26383.4	26529.9	25679.4	34746.3	34589.7	33547	-0.488423	0.0496965	9.87e-14
E330033B04Rik	1163.94	1125.49	1085.99	1378.88	1559.08	1462.51	-0.48781	0.089045	7.79e-05
Pnpt1	9127.3	9635.76	9016.63	12164.7	12312.5	11857.1	-0.487302	0.0562264	7.75e-11
Afmid	2372.46	2145.34	2369.51	2942.2	2729.79	3330.45	-0.487081	0.0894848	8.8e-05
Manba	3846.46	4205.77	3972.57	5184.84	5330.67	5203.55	-0.487024	0.063664	1.3e-08
Gm10091	915.305	1191.64	1044.05	1331.64	1394.93	1386.58	-0.486206	0.106931	0.00134503
Atad5	3793.96	3867.14	4055.69	4755.21	5030.38	5494.73	-0.485253	0.0726946	9.58e-07
Grk4	1576.03	1352.56	1464.26	1974.96	1842.55	1927.65	-0.485226	0.0864725	5.11e-05
Csad	1534.42	1707.98	1514.59	2116.68	1907.41	2190.08	-0.484979	0.0892461	9.24e-05
Pram1	709.263	623.955	660.442	904.255	848.807	856.57	-0.48483	0.105179	0.00114448
Prdm9	3184.75	3109.9	2804.97	4100.64	4053.45	3733.67	-0.484724	0.0763389	3.52e-06
Zranb3	1493.81	1480.91	1497.82	1968.22	1876.98	1996.21	-0.484387	0.0763137	3.57e-06
Palm3	3108.47	2878.88	2668.46	4534.77	3509.74	3285.48	-0.484356	0.109157	0.00182751
Ubxn4	17846.5	20786	18342.1	25517.1	25232	23628.7	-0.484355	0.069475	2.8e-07
Ppp4r1l-ps	1325.41	1078.1	1227.08	1732.03	1616.74	1405.75	-0.484029	0.108283	0.00167816
Polq	2745.92	2690.31	2698.97	3365.09	3650.67	3579.61	-0.48401	0.0670524	9.68e-08
Slc25a42	1857.36	1958.74	1930.23	2496.82	2610.48	2391.32	-0.483796	0.0746138	2.12e-06
Kif7	1880.14	1811.64	2067.5	2418.09	2632.1	2458.4	-0.483561	0.0815948	1.72e-05
Tubd1	1863.3	2035.75	1890.57	2559.81	2511.99	2484.94	-0.483451	0.0737391	1.6e-06
Tmtc4	2113.92	2348.72	2149.87	2888.22	2809.87	2925.02	-0.483083	0.0739194	1.75e-06
Prkra	634.968	559.782	697.811	791.785	862.42	811.604	-0.482729	0.117343	0.0042547
Unc119b	8148.6	8784.73	9269.07	9987.29	11776	12366.5	-0.482703	0.0832695	2.75e-05
Etnk1	59902	61450.7	62803	79016.6	84050.3	76999.2	-0.48253	0.0551794	5.74e-11
Trbj1-2	4067.36	3978.7	3601.16	6194.82	5031.98	3985.78	-0.482452	0.120345	0.00552322
Dpy19l3	8638.94	7644.44	8978.5	11078.2	11248.3	10602.4	-0.481974	0.0708163	5.84e-07
Kcnh2	1351.17	1208.42	1352.91	1734.28	1723.24	1648.27	-0.481961	0.0857191	5.09e-05
Lysmd2	1011.39	993.194	1199.63	1248.41	1318.85	1596.67	-0.481918	0.11729	0.0043306
Borcs7	1148.09	1332.82	1110.4	1565.58	1472.6	1638.69	-0.48187	0.0984315	0.000513161
Lin9	3249.14	3402.13	3189.34	4228.85	4193.59	4391.95	-0.481839	0.0645871	3.44e-08
A430072P03Rik	372.462	399.845	384.368	566.846	544.518	406.17	-0.481731	0.153255	0.0361198
Igtp	26283.3	24243.4	27345	34937.5	36043.9	30469.4	-0.481359	0.0743927	2.31e-06
Lef1	105496	109084	95133.4	147801	135057	120504	-0.481041	0.0789463	9.71e-06
Stx16	16609.2	19139.2	17614.6	22030.5	22632.7	24788.9	-0.480623	0.0705524	5.81e-07
Myo1c	2537.89	2610.34	2744.72	3270.61	3355.99	3633.42	-0.480271	0.0734277	1.78e-06
Dmac2l	509.163	627.904	445.379	647.824	599.77	804.232	-0.479943	0.156581	0.0419543
Resf1	21283.8	25597	21509.4	29165.6	30101.4	29654.9	-0.478912	0.0738517	2.26e-06
P4htm	711.244	596.311	772.549	933.497	924.078	853.621	-0.478025	0.119774	0.00591969
Hal	378.405	392.934	340.898	521.859	482.859	446.714	-0.477598	0.136441	0.0177824
Mmab	2327.89	2363.53	2490	2987.19	2988.44	3342.24	-0.477426	0.0765183	5.9e-06
Cyp4f17	600.298	556.821	442.328	753.546	614.985	713.563	-0.47737	0.1422	0.0239617
Cryl1	1179.79	918.162	1272.08	1320.39	1549.47	1498.63	-0.477242	0.121943	0.00713032
Ap1s3	2501.24	2490.88	2500.68	3349.34	3099.75	3293.59	-0.476922	0.0679641	2.6e-07
Mib1	5424.47	6215.86	5692.31	7373.5	7905.91	7220.4	-0.47687	0.0711834	9.85e-07
Ccnd3	27101.6	26078.8	26217.1	35574.1	34839.5	32693.4	-0.476657	0.0553626	1.36e-10
Ctsl	1280.83	1309.12	1310.21	1637.56	1839.35	1580.45	-0.476458	0.0891016	0.000132956
Sec61a2	1560.18	1838.3	1410.11	2166.16	1944.25	2133.32	-0.476188	0.103404	0.00122555
Tmt1a	762.755	710.835	737.468	1057.21	1018.57	807.918	-0.476093	0.120702	0.00667605
Pou6f1	2468.55	1635.91	2371.03	2946.7	2769.83	2692.81	-0.475414	0.124641	0.00906286
Vps13c	32052.5	35882.4	34096.7	42702.4	45950.9	43674	-0.475277	0.060895	7.86e-09
Plk4	2308.08	2431.65	2252.06	2982.69	2877.94	3198.5	-0.474921	0.075063	4.38e-06
Traf4	5202.58	4535.52	5395.64	6217.31	6961.82	6430.17	-0.474547	0.0794245	1.61e-05
Cfp	1516.59	1566.8	1420.03	2073.94	1970.67	1807.5	-0.474459	0.0865453	8.76e-05
Lrrc3b	1000.5	892.493	1013.54	1311.39	1391.72	1070.34	-0.473316	0.115766	0.00479139
Itga10	981.675	1180.78	886.945	1408.12	1314.85	1232.52	-0.473012	0.115912	0.00489353
Sh2d2a	30373.5	30154.2	27066.7	39150.6	36193.6	38100.4	-0.472952	0.0635541	4.41e-08
Ttll3	4734.03	4757.66	4403.46	6287.05	6044.15	5673.12	-0.472392	0.0675642	3.14e-07
Mdk	561.665	574.592	489.612	776.04	720.685	617.733	-0.472383	0.129113	0.013007
Zfp382	1762.26	1939.99	1839.48	2377.61	2406.29	2386.9	-0.47221	0.0743351	4.13e-06
Acp6	6749.88	7689.85	6139.98	9530.67	8998.95	8116.77	-0.471947	0.0881329	0.000135263
Irf9	21772.2	20963.7	22522.1	28067.9	29935.7	26445.3	-0.471862	0.0628364	3.32e-08
Plscr3	2987.62	2794.96	2867.51	3981.42	3829.24	3404.17	-0.471804	0.0778039	1.21e-05
Gm15122	1193.66	1494.73	1183.61	1707.29	1622.34	1677.76	-0.470707	0.103869	0.00155605
Unc13a	411.095	405.768	323.357	497.115	472.449	502.737	-0.470692	0.142543	0.027466
A230103J11Rik	437.841	388.985	385.893	591.59	486.062	502	-0.470644	0.135895	0.0197826
Kcna2	26433.9	23269	26852.4	36212.9	36965.5	25790	-0.470178	0.109108	0.00278605
Ska2	1799.9	1670.46	1790.67	2220.15	2303.79	2265.27	-0.468938	0.0747667	5.85e-06
Gm13546	337.791	302.105	338.61	440.88	425.204	402.485	-0.468746	0.13884	0.0238176
Setd3	11640.4	10731.6	12317.3	15104.7	15446.7	14241.8	-0.4684	0.0671732	3.64e-07
Trdv1	780.585	845.104	806.105	1099.95	1090.64	957.56	-0.468229	0.102252	0.0013932
Tbrg3	886.578	630.866	782.464	1000.98	904.059	1064.45	-0.46802	0.131497	0.0163619
Trdj1	590.392	588.413	558.249	899.756	751.915	608.887	-0.467905	0.141085	0.0269566
Fam234b	14315	14449.7	13110.5	19621.4	17106.7	17309.1	-0.467014	0.0705317	1.57e-06
Eml5	19236.3	19628.9	20385.2	25447.4	25983.9	24946.7	-0.466235	0.0525883	4.62e-11
Magee1	1126.3	1149.18	1184.37	1457.6	1479.81	1517.06	-0.465729	0.0825955	5.71e-05
Dtx1	46892.6	46432.3	47040.9	58387.4	58357.1	64092.4	-0.465663	0.0565082	1.16e-09
Bltp3a	999.506	1001.09	1005.15	1232.67	1274.81	1352.67	-0.464824	0.08839	0.000197358
Entr1	19922.8	19889.6	19345.8	27021.9	25911.8	23267.4	-0.464671	0.0651269	1.95e-07
Abcc5	13656.3	14694.5	13906.7	17938.9	18521.6	17940.1	-0.464635	0.0551463	4.69e-10
Erlin1	2272.41	2302.32	2383.23	2870.22	3167.01	2908.06	-0.464207	0.0730827	4.62e-06
Wdcp	1551.26	1756.35	1548.91	1981.71	2182.07	2071.4	-0.463829	0.0856532	0.000120974
Samd1	4207.04	4706.32	4556.74	5346.8	5924.03	6035.06	-0.463694	0.0731821	4.93e-06
Paox	394.255	421.565	382.08	470.123	521.296	539.595	-0.463323	0.129422	0.0160043
9930111J21Rik1	5899.96	5177.25	5448.27	8084.31	6904.16	6291.59	-0.462454	0.0902342	0.000303713
Kmt2c	123583	129359	123629	165690	167832	150602	-0.462407	0.0590178	8.97e-09
Nmt2	5405.65	5913.75	5114.99	7447.73	7105.15	6585.71	-0.462052	0.0751629	1.01e-05
Tmem201	4554.73	4395.33	4620.04	5520	5920.03	5970.93	-0.46142	0.0629603	8.98e-08
Snx25	6609.22	7269.27	7089.46	8824.36	9297.64	8807.49	-0.461352	0.0623345	6.59e-08
Atp9a	4299.16	4271.92	4687.92	5495.26	5803.92	5724.72	-0.461325	0.0658298	3.55e-07
Dock5	3496.78	3468.28	3397.54	4363.82	4305.69	4630.05	-0.46107	0.0642036	1.71e-07
Zscan18	1550.27	1577.66	1461.21	2078.44	2044.34	1783.17	-0.460903	0.0885312	0.000240373
Ivns1abp	49687	56530.1	50839.5	66489.7	69462.8	65667.7	-0.46041	0.0629379	9.7e-08
Izumo1r	3972.27	4814.92	3999.26	5283.82	5601.32	5500.62	-0.458979	0.0825785	8.05e-05
6030443J06Rik	570.58	605.197	566.638	719.805	702.268	806.444	-0.458791	0.113397	0.00577293
Ripk2	2488.36	2256.9	2593.72	3106.41	3062.11	3241.99	-0.458631	0.0769074	2.04e-05
Gm4583	1291.73	1271.6	1158.44	1833.25	1541.47	1419.02	-0.45797	0.106117	0.00297174
Rbm38	25283.8	23657	25359.9	32227	33078.6	29896.6	-0.457432	0.0605973	3.72e-08
Ptp4a3	11673.1	11547.1	12290.6	13725.8	14452.9	17279.6	-0.457155	0.0820148	7.81e-05
Tm7sf2	770.679	883.607	739.756	1045.97	1004.15	1017.27	-0.456955	0.104618	0.00261558
D130040H23Rik	1459.14	1533.23	1472.65	1781.52	1705.62	2218.09	-0.456867	0.10497	0.00272459
Aida	7818.73	8553.71	7775.83	10761.1	10650.9	9529.16	-0.456855	0.0701111	2.76e-06
Smpd2	2372.46	2206.55	2361.88	3214.38	3102.95	2592.56	-0.45672	0.0905899	0.000410916
Sec24a	7488.86	7151.79	7310.62	9256.24	9164.71	9679.54	-0.456714	0.0568503	3.96e-09
Ksr1	3550.28	3461.37	3037.58	4564.01	4135.13	4175.23	-0.455851	0.0797453	4.94e-05
Hspa5	73138.3	81307.7	78214.3	95254.9	101983	100458	-0.455722	0.0591281	1.87e-08
Aen	3266.97	3464.33	3514.99	4264.84	4312.1	4525.37	-0.455647	0.0659963	6e-07
Ttpal	13375.9	14257.2	13507.8	17054.9	18070	17491.9	-0.455477	0.0558879	2.33e-09
Txndc16	7426.46	7298.89	7105.47	9496.93	9530.66	8907	-0.455181	0.0584937	1.35e-08
Flywch1	2211	2119.67	2453.4	2568.8	2975.63	3110.04	-0.454999	0.0912843	0.00049604
Dnmt3a	21628.5	24015.4	22873.7	28175.9	30343.2	29072.5	-0.454628	0.0603003	4.1e-08
Cfl2	2564.64	3223.44	2675.32	3425.82	3623.44	3753.58	-0.454007	0.0913645	0.000522102
Sipa1	32244.7	31979.7	32084.8	41719.4	41014.2	40373.8	-0.453995	0.0477775	2.03e-12
Ssh2	96754.9	120098	100778	134428	141431	129928	-0.453389	0.0786763	4.34e-05
Pign	5161.97	5421.1	5503.94	6379.27	6852.91	7286	-0.452912	0.0684296	1.98e-06
Cdc42bpg	2898.47	2827.54	3270.18	3828.46	3947.75	3711.56	-0.451881	0.07667	2.84e-05
Zfp248	730.065	779.944	687.897	915.502	924.078	959.034	-0.451657	0.101785	0.00227451
Atg9a	4893.52	4094.21	4976.96	6262.3	6291.58	5278.74	-0.451377	0.0924254	0.000683599
Hjurp	1826.65	1791.9	1268.26	2548.56	1932.24	1770.64	-0.451271	0.145013	0.0423493
Kctd11	514.116	620.993	462.92	679.316	738.302	618.47	-0.451056	0.139001	0.0331339
Tax1bp3	420.01	423.539	434.702	499.365	591.762	530.749	-0.450588	0.126983	0.0180977
Rdh12	881.625	818.447	938.804	1122.45	1154.7	1090.25	-0.450353	0.0973135	0.00139751
Pja1	7352.16	7982.08	7575.25	9699.37	10339.4	9162.05	-0.450116	0.0666285	1.21e-06
2010315B03Rik	3154.04	3949.08	2965.13	3954.43	3852.46	5010.42	-0.450019	0.116317	0.0091341
Snora81	636.95	742.428	587.992	920.001	768.731	827.821	-0.449838	0.124074	0.015482
Agbl5	4023.78	4009.31	3766.65	5040.88	4944.7	5048.75	-0.449667	0.0621551	1.7e-07
B230303O12Rik	370.481	342.583	375.979	494.866	407.587	491.68	-0.449639	0.141288	0.0375182
Incenp	6295.2	6088.5	6465.62	7578.2	7653.68	8763.26	-0.449402	0.0717998	8.06e-06
Cpne3	7650.33	7798.45	8315.01	9361.96	9864.58	11023.4	-0.449332	0.0728646	1.13e-05
Camk2d	9264.99	9021.68	9375.84	11305.4	11342.8	12555.2	-0.448534	0.062577	2.29e-07
Serinc3	32274.4	32419	30929.4	42542.7	41292	37911	-0.448146	0.0600762	6.66e-08
Dusp6	5451.22	6061.84	5883.73	6997.85	7417.45	7703.97	-0.447878	0.0675633	2.07e-06
Plxnd1	1415.55	1471.03	1452.06	1529.59	1798.51	2166.49	-0.447583	0.113274	0.00766839
Zmat1	1866.27	1957.76	1908.88	2451.84	2298.99	2544.65	-0.447362	0.0759659	3.05e-05
A630072M18Rik	1232.29	1371.32	1183.61	1552.08	1565.49	1688.81	-0.446997	0.0916044	0.000719029
Zfp369	8524.03	8852.86	8035.12	11181.7	11078.5	10071.7	-0.446851	0.066656	1.57e-06
Fnip1	7102.53	7346.28	7818.54	9161.77	9515.44	9631.62	-0.446831	0.0612743	1.4e-07
2610318N02Rik	497.276	530.164	427.076	632.079	571.743	645.007	-0.446306	0.130227	0.0236088
Rb1	10192.2	10480.9	10252.1	13109.4	13146.9	13052.7	-0.446093	0.051083	1.64e-10
Ccnt2	15616.7	18187.5	15987.1	21191.5	21100.9	20967.5	-0.445418	0.0668564	1.89e-06
Or1o4	414.067	346.532	330.984	481.37	432.411	474.726	-0.445388	0.143732	0.0443368
Myc	14860.8	17381.9	14210.9	18804.9	19107	21075.9	-0.445099	0.0804193	0.00010142
Enc1	9112.44	8868.65	9540.57	11170.5	11458.1	12300.8	-0.444613	0.0622823	2.79e-07
Syvn1	7393.77	7542.75	7278.59	9838.83	9657.98	8729.35	-0.444388	0.0645378	7.92e-07
Hectd4	43362.1	42676.7	46012.8	57013	60703.3	49936.8	-0.444269	0.0735674	1.89e-05
Acvr2a	968.797	1202.5	952.531	1187.68	1323.66	1435.97	-0.443765	0.115855	0.0103211
Prkar2a	6361.57	7032.33	6489.26	8064.06	8468.05	8675.54	-0.443553	0.0645222	8.4e-07
Pbx2	15799.9	15315.5	15399.9	20770.9	20550.7	17722.6	-0.443495	0.0692558	5.16e-06
Fnbp4	40161.5	38464.1	39888.1	52046.4	51810.8	46526	-0.443364	0.0605758	1.34e-07
Zfp551	867.757	877.684	815.257	1133.69	1062.61	1059.29	-0.443049	0.0944481	0.00124996
Arfgap3	1223.38	1171.89	1317.83	1554.33	1606.33	1550.23	-0.443031	0.0859283	0.00033372
Dsel	717.187	953.703	798.479	955.991	983.335	1181.65	-0.442828	0.128903	0.0235896
Nisch	37898	37501.5	37655.9	48906.2	48497.3	45977.6	-0.442634	0.050929	2.23e-10
Kif20b	4671.62	5210.81	4664.28	5942.89	6044.15	6441.97	-0.442607	0.0701215	7.36e-06
Rbm33	42368.5	44069.8	43050.8	56088.5	57135.1	50982.9	-0.442545	0.059483	8.14e-08
Slc36a4	1168.9	1182.75	1196.57	1500.34	1533.46	1465.46	-0.442216	0.0815511	0.000149066
Hexd	457.653	398.857	485.799	623.081	564.537	525.589	-0.441924	0.133473	0.0303163
Serpinb6a	2161.47	1912.34	2388.57	2609.29	2811.47	2763.58	-0.441711	0.0903816	0.000738027
Ank	3207.53	2926.27	3122.23	3967.92	3914.92	3853.83	-0.441645	0.0669702	2.61e-06
Ubn2	29763.3	33546.5	30723.5	38808.7	40384	39937.4	-0.441473	0.0602674	1.36e-07
Bod1	1108.47	1271.6	1042.52	1471.1	1523.05	1342.35	-0.441241	0.102583	0.00347074
Zfp326	3613.67	4128.77	3607.26	4698.98	4606.78	5062.02	-0.441205	0.0769211	5.53e-05
Gm20342	421.001	455.132	440.803	607.335	550.123	521.166	-0.440923	0.124949	0.0197232
Tspan3	2141.66	2143.36	2309.26	2764.5	2927.58	2658.17	-0.440254	0.0757484	4.34e-05
Bcr	6897.48	6960.26	7229.78	8788.37	9060.61	8842.87	-0.440218	0.0555731	1.01e-08
Ccdc77	2130.76	2366.49	2242.91	2753.25	2870.73	2897.01	-0.440143	0.0733877	2.32e-05
Matk	2747.9	2580.73	2928.52	3317.85	3458.49	3663.64	-0.440046	0.0763654	5.15e-05
Vcl	3015.36	3390.29	3184.76	3925.19	4202.39	3999.05	-0.439824	0.0713401	1.3e-05
Cbx5	20849	23143.6	22441.3	26664.3	28191.6	29170.6	-0.439341	0.0621667	4.15e-07
Kcna3	11807.8	11065.3	11062.8	15034.9	14287.2	13638	-0.439339	0.0612034	2.62e-07
Trim32	2879.65	3127.67	3170.27	3675.5	3935.74	3980.62	-0.438928	0.0713383	1.38e-05
Tmem138	1060.92	1011.95	871.692	1284.4	1173.92	1267.16	-0.438732	0.10359	0.0041491
Gm16675	950.967	970.487	851.863	1266.41	1067.41	1183.87	-0.438507	0.104099	0.00439288
Rel	4209.02	4422.97	4248.64	5376.04	5160.1	5740.2	-0.438115	0.066601	2.94e-06
Zfp950	3340.27	4109.02	3234.34	4746.21	4429.01	4335.19	-0.437745	0.092178	0.00112348
Atp8a1	20714.2	22493	19652.3	27064.7	25946.3	26414.3	-0.437373	0.0627646	6.46e-07
Slc25a35	910.352	847.078	732.892	1144.94	892.849	1115.31	-0.43699	0.125458	0.0220622
N4bp2l1	6798.42	7115.26	6754.66	8729.88	8976.53	8390.99	-0.436444	0.0589439	1.08e-07
Izumo4	3571.08	3719.05	3488.29	4971.15	4553.93	4110.36	-0.436174	0.0793655	0.000127174
Eid2	905.4	917.174	907.536	1070.71	1135.48	1225.88	-0.436021	0.0948864	0.00170906
Gm20300	1962.36	2243.08	1970.65	2355.11	2553.63	2861.62	-0.435634	0.0927905	0.0013203
Nxf1	53746.5	53984.9	51672.3	69893.1	67405.7	63790.9	-0.434969	0.0555198	1.7e-08
E130112N10Rik	1101.54	1183.74	1024.22	1504.84	1374.11	1307.71	-0.434589	0.0972723	0.00238898
Tnfrsf10b	1519.57	1628.01	1494	1990.71	1966.67	1898.9	-0.434327	0.0787662	0.00012251
Lgals8	12643.9	13420	12653.6	17050.4	16365.2	15417.5	-0.434138	0.0606429	3.16e-07
Rabepk	2610.21	2574.8	2491.53	3340.34	3302.34	3045.91	-0.434043	0.0710117	1.7e-05
Foxp1	58507.2	62234.6	57554.5	75741.5	75129.8	73879.5	-0.434024	0.0529586	3.25e-09
Ttyh3	10645.9	10276.5	10961.4	12958.7	13543.3	13666.8	-0.433855	0.0562741	3.04e-08
Odf2l	1394.75	1445.36	1522.98	1729.78	1776.89	1979.25	-0.433514	0.0874268	0.000651074
Tmem156	2208.03	1988.36	2216.98	2836.48	2665.73	2596.25	-0.433211	0.0783472	0.000118355
Sil1	1708.77	1513.49	1651.11	2094.18	2088.39	1961.56	-0.432447	0.0821746	0.00027109
Ago3	5437.35	5782.44	5385.73	7065.33	7171.62	6674.91	-0.432311	0.0629071	1.05e-06
Nudt8	915.305	932.971	898.384	1160.69	1076.22	1220.72	-0.432115	0.0951358	0.00201885
4930404I05Rik	369.49	385.036	378.267	510.612	425.204	496.84	-0.431994	0.135484	0.0397137
Usp11	16182.3	15326.4	15129.9	20516.7	19205.5	18989.8	-0.431493	0.0583189	1.23e-07
Pou2f2	7351.17	7184.37	6511.38	9935.56	8943.7	7622.88	-0.430963	0.0906749	0.00117655
Elmo3	1693.91	1653.68	1593.91	2033.45	2099.6	2074.34	-0.430935	0.0746878	5.64e-05
Il18bp	799.406	821.409	700.099	1059.46	972.925	896.376	-0.43039	0.111305	0.0102878
Trim12c	3597.82	3723	3579.05	4651.74	4654.02	4405.22	-0.430176	0.0629627	1.27e-06
Zkscan3	12864.8	14276.9	13275.2	16494.8	16845.6	17445.4	-0.429926	0.0604166	4.1e-07
[truncated: 3,882 more rows]
