# Supplementary material for: UTX coordinates TCF1 and STAT3 to control progenitor CD8+ T cell fate in autoimmune diabetes
Source: J Clin Invest. 2025 Dec 16;136(4):e196325. doi: 10.1172/JCI196325 (PMC12904725; doi:10.1172/JCI196325)
Supplement: Supplemental data set 5 [file jci-136-196325-s150.xlsx]

## Sheet: Data file S5
Data file S5. UTX_bound_peaks_CUT&TAG
	seqnames	start	end	width	strand	Conc	Conc_UTX	Conc_WT	Fold	p.value	FDR	PeakID
2010	chr11	117872142	117872542	401	*	6.64195	2.42791	7.60255	-4.49944	2.56e-37	2.12e-33	Peak1
8773	chr7	28781277	28781677	401	*	6.8386	1.75758	7.81713	-5.37061	1.47e-35	6.1e-32	Peak2
7950	chr5	135962436	135962836	401	*	6.50961	2.16538	7.47365	-4.72432	5.41e-35	1.5e-31	Peak3
10091	chr9	40800917	40801317	401	*	6.55809	2.40044	7.5171	-4.54289	3.87e-33	8.02e-30	Peak4
6012	chr2	166701492	166701892	401	*	6.24484	2.21976	7.19984	-4.39152	9.4e-32	1.56e-28	Peak5
4297	chr17	31564320	31564720	401	*	6.37208	1.74307	7.34262	-4.99473	3.28e-31	4.16e-28	Peak6
1003	chr10	81378434	81378834	401	*	6.16824	2.16538	7.12253	-4.38359	3.51e-31	4.16e-28	Peak7
5268	chr19	44248136	44248536	401	*	6.3912	2.10888	7.35364	-4.65731	1.42e-30	1.47e-27	Peak8
8404	chr6	113306551	113306951	401	*	6.58347	1.87114	7.55569	-5.07239	3.17e-30	2.92e-27	Peak9
2858	chr13	107890067	107890467	401	*	6.11896	1.87114	7.08048	-4.65638	4.23e-30	3.51e-27	Peak10
4773	chr18	34860736	34861136	401	*	5.99438	1.53519	6.96121	-4.75074	1.55e-29	1.17e-26	Peak11
959	chr10	80159766	80160166	401	*	6.31999	1.33334	7.29706	-5.3756	2.07e-29	1.43e-26	Peak12
4155	chr17	17624538	17624938	401	*	6.19907	2.40044	7.14628	-4.18501	2.53e-29	1.62e-26	Peak13
7837	chr5	122719074	122719474	401	*	6.14822	2.12015	7.10331	-4.35973	3.53e-29	2.09e-26	Peak14
9974	chr9	7872767	7873167	401	*	6.06583	1.81548	7.02742	-4.60526	6.64e-29	3.67e-26	Peak15
248	chr1	86526418	86526818	401	*	5.98944	2.31293	6.93189	-4.05482	9.55e-29	4.95e-26	Peak16
5042	chr19	5488979	5489379	401	*	6.15069	2.15446	7.10476	-4.41088	1.21e-28	5.88e-26	Peak17
8832	chr7	38084854	38085254	401	*	5.95965	1.60252	6.92402	-4.7067	1.3e-28	5.97e-26	Peak18
8624	chr7	6362700	6363100	401	*	6.40987	2.5856	7.35803	-4.12664	2.22e-28	9.68e-26	Peak19
1395	chr11	49243994	49244394	401	*	6.82944	2.48295	7.79354	-4.69273	2.43e-28	1.01e-25	Peak20
9095	chr7	99141131	99141531	401	*	5.93698	2.01315	6.88866	-4.23825	2.89e-28	1.1e-25	Peak21
9600	chr8	70212348	70212748	401	*	6.25832	1.42875	7.23272	-5.18859	2.99e-28	1.1e-25	Peak22
1161	chr10	121476243	121476643	401	*	6.01268	2.10888	6.96367	-4.29215	3.04e-28	1.1e-25	Peak23
3359	chr15	36938817	36939217	401	*	6.06713	1.98877	7.02378	-4.49442	7e-28	2.42e-25	Peak24
9880	chr8	119423799	119424199	401	*	6.59627	1.58635	7.5737	-5.34731	8.57e-28	2.84e-25	Peak25
7937	chr5	135008972	135009372	401	*	6.31723	2.35258	7.27027	-4.34404	1.39e-27	4.42e-25	Peak26
7310	chr4	151861795	151862195	401	*	6.60209	1.72842	7.57727	-5.23441	1.53e-27	4.69e-25	Peak27
5317	chr19	47731159	47731559	401	*	6.49921	1.87114	7.46974	-4.9671	1.91e-27	5.46e-25	Peak28
3565	chr15	81811073	81811473	401	*	6.00483	1.05007	6.98138	-5.23711	1.91e-27	5.46e-25	Peak29
835	chr10	59974214	59974614	401	*	5.84797	1.74307	6.80542	-4.48462	2.21e-27	6.09e-25	Peak30
7365	chr4	156022187	156022587	401	*	5.97587	1.27215	6.94792	-4.94509	2.27e-27	6.09e-25	Peak31
9647	chr8	72160864	72161264	401	*	7.04289	2.95022	7.99998	-4.41344	2.85e-27	7.38e-25	Peak32
4198	chr17	24549693	24550093	401	*	5.7693	1.81548	6.72199	-4.31931	5.08e-27	1.28e-24	Peak33
958	chr10	80149237	80149637	401	*	5.91208	1.87114	6.86758	-4.44095	6.49e-27	1.58e-24	Peak34
1303	chr11	20542794	20543194	401	*	6.04851	1.50111	7.01732	-4.97485	7.55e-27	1.79e-24	Peak35
10684	chrX	73716255	73716655	401	*	6.06518	2.44677	7.00521	-3.9868	8.67e-27	2e-24	Peak36
262	chr1	88654881	88655281	401	*	5.9551	1.16538	6.92879	-5.04324	1.54e-26	3.46e-24	Peak37
4228	chr17	26508478	26508878	401	*	5.73645	1.68213	6.69237	-4.3841	1.83e-26	3.98e-24	Peak38
2825	chr13	95892229	95892629	401	*	5.81651	1.27215	6.78526	-4.79643	1.96e-26	3.98e-24	Peak39
1908	chr11	106788633	106789033	401	*	5.85881	1.46456	6.82409	-4.61561	2e-26	3.98e-24	Peak40
3477	chr15	76195694	76196094	401	*	6.14106	1.27215	7.11616	-5.08455	2.02e-26	3.98e-24	Peak41
9686	chr8	83607962	83608362	401	*	5.79253	1.35258	6.75891	-4.76455	2.04e-26	3.98e-24	Peak42
8478	chr6	124829204	124829604	401	*	6.0277	0.924742	7.00656	-5.39631	2.06e-26	3.98e-24	Peak43
220	chr1	80340738	80341138	401	*	6.12028	1.92474	7.08037	-4.60786	2.55e-26	4.8e-24	Peak44
3721	chr15	101258495	101258895	401	*	6.32804	2.05007	7.29037	-4.63494	2.9e-26	5.35e-24	Peak45
5159	chr19	14695379	14695779	401	*	5.90639	1.80155	6.86384	-4.51808	2.97e-26	5.35e-24	Peak46
1561	chr11	70029282	70029682	401	*	6.19376	1.50111	7.1656	-5.08791	4.53e-26	7.99e-24	Peak47
2517	chr13	14063373	14063773	401	*	5.91409	1.72842	6.87389	-4.62003	4.64e-26	8.02e-24	Peak48
5546	chr2	32495321	32495721	401	*	5.95296	1.2518	6.92496	-5.02705	5.55e-26	9.39e-24	Peak49
636	chr1	191397086	191397486	401	*	6.13401	1.80155	7.09776	-4.71792	5.72e-26	9.49e-24	Peak50
1224	chr10	128746313	128746713	401	*	5.89622	1.66684	6.85724	-4.61279	5.9e-26	9.59e-24	Peak51
6159	chr3	19430066	19430466	401	*	5.81522	1.53519	6.77761	-4.5589	6.86e-26	1.09e-23	Peak52
5450	chr2	24935063	24935463	401	*	5.9967	2.65066	6.92395	-3.69208	7.63e-26	1.17e-23	Peak53
4690	chr18	5334504	5334904	401	*	6.17285	2.44677	7.11728	-4.07737	7.69e-26	1.17e-23	Peak54
7408	chr5	23433170	23433570	401	*	6.14079	2.10888	7.096	-4.3879	7.75e-26	1.17e-23	Peak55
3132	chr14	62761089	62761489	401	*	5.637	2.12015	6.57257	-3.85976	8.22e-26	1.2e-23	Peak56
4275	chr17	29490426	29490826	401	*	5.95898	2.10888	6.90807	-4.22436	8.28e-26	1.2e-23	Peak57
2556	chr13	24800644	24801044	401	*	5.65353	2.07345	6.59191	-3.88292	8.41e-26	1.2e-23	Peak58
3200	chr14	79301526	79301926	401	*	5.9655	2.40044	6.90323	-3.94434	8.7e-26	1.22e-23	Peak59
554	chr1	175692631	175693031	401	*	5.63949	1.89758	6.58454	-4.02894	9.19e-26	1.27e-23	Peak60
1774	chr11	96830006	96830406	401	*	6.00789	1.05007	6.98449	-5.22054	9.79e-26	1.33e-23	Peak61
4502	chr17	56325652	56326052	401	*	5.77532	1.42875	6.73942	-4.7311	1.41e-25	1.86e-23	Peak62
4392	chr17	35916619	35917019	401	*	5.84674	1.35258	6.81437	-4.80195	1.41e-25	1.86e-23	Peak63
6093	chr2	174602132	174602532	401	*	5.93504	1.44677	6.90254	-4.76552	1.97e-25	2.56e-23	Peak64
10391	chr9	107551065	107551465	401	*	6.02082	1.60252	6.98668	-4.72861	2.36e-25	3.01e-23	Peak65
7177	chr4	134853581	134853981	401	*	5.9564	1.23116	6.92887	-5.14338	2.71e-25	3.41e-23	Peak66
9654	chr8	72354207	72354607	401	*	5.66133	1.46456	6.62145	-4.41735	2.82e-25	3.5e-23	Peak67
2004	chr11	117780635	117781035	401	*	5.81693	1.51825	6.7798	-4.64466	3.11e-25	3.76e-23	Peak68
2379	chr12	102628251	102628651	401	*	5.8022	1.33334	6.76926	-4.87803	3.13e-25	3.76e-23	Peak69
4253	chr17	28211855	28212255	401	*	6.12134	1.16538	7.09791	-5.17827	3.33e-25	3.95e-23	Peak70
8655	chr7	16286140	16286540	401	*	6.59812	1.80155	7.57193	-5.11252	3.6e-25	4.2e-23	Peak71
4794	chr18	36560195	36560595	401	*	5.90043	1.33334	6.86967	-4.95806	3.78e-25	4.35e-23	Peak72
7756	chr5	113842304	113842704	401	*	6.15526	0.950225	7.13557	-5.346	4.22e-25	4.76e-23	Peak73
5739	chr2	103682255	103682655	401	*	6.08965	1.42875	7.06085	-4.9976	4.25e-25	4.76e-23	Peak74
5470	chr2	25983253	25983653	401	*	5.75408	1.60252	6.71291	-4.48894	5.08e-25	5.62e-23	Peak75
10126	chr9	44986382	44986782	401	*	5.72727	1.35258	6.69208	-4.69608	5.29e-25	5.78e-23	Peak76
8278	chr6	72993268	72993668	401	*	5.74015	1.87114	6.68991	-4.26721	6.42e-25	6.92e-23	Peak77
9424	chr8	11555708	11556108	401	*	6.40446	2.15446	7.36604	-4.60243	6.73e-25	7.11e-23	Peak78
4300	chr17	31840502	31840902	401	*	5.99879	1.98877	6.9533	-4.40085	6.77e-25	7.11e-23	Peak79
664	chr10	5823856	5824256	401	*	6.06633	2.49166	7.00448	-3.91913	6.93e-25	7.18e-23	Peak80
967	chr10	80399410	80399810	401	*	5.81469	0.924742	6.79015	-5.18901	9.57e-25	9.79e-23	Peak81
3146	chr14	66199727	66200127	401	*	5.85061	1.07345	6.82406	-4.93987	1.17e-24	1.18e-22	Peak82
491	chr1	161766584	161766984	401	*	5.62603	1.35258	6.58824	-4.59451	1.49e-24	1.49e-22	Peak83
8648	chr7	16046089	16046489	401	*	5.87311	1.14346	6.84566	-5.06887	1.64e-24	1.62e-22	Peak84
7183	chr4	135120264	135120664	401	*	6.06332	1.51825	7.03208	-4.85858	2.01e-24	1.96e-22	Peak85
4830	chr18	46525802	46526202	401	*	5.62507	1.74307	6.57529	-4.26057	2.16e-24	2.08e-22	Peak86
3738	chr15	102517804	102518204	401	*	5.83808	0.66684	6.81792	-5.3781	2.42e-24	2.31e-22	Peak87
2057	chr11	121236882	121237282	401	*	5.68522	1.16538	6.65343	-4.77338	3.01e-24	2.83e-22	Peak88
4184	chr17	23802871	23803271	401	*	5.72588	1.80155	6.67757	-4.33918	3.14e-24	2.92e-22	Peak89
6074	chr2	173083632	173084032	401	*	5.96383	0.787477	6.94374	-5.46475	4.11e-24	3.79e-22	Peak90
4235	chr17	26939411	26939811	401	*	5.65815	1.44677	6.61867	-4.50791	4.18e-24	3.81e-22	Peak91
8565	chr6	143166810	143167210	401	*	5.58087	1.27215	6.544	-4.55333	4.26e-24	3.84e-22	Peak92
1892	chr11	106084166	106084566	401	*	5.71044	1.92474	6.65717	-4.21967	4.61e-24	4.11e-22	Peak93
9692	chr8	83748599	83748999	401	*	5.70727	1.87114	6.65586	-4.22853	4.75e-24	4.19e-22	Peak94
4213	chr17	25273713	25274113	401	*	5.66637	1.27215	6.63165	-4.63614	5.48e-24	4.78e-22	Peak95
8410	chr6	113696767	113697167	401	*	6.34655	1.50111	7.32124	-5.18015	5.62e-24	4.86e-22	Peak96
3532	chr15	79347774	79348174	401	*	5.54911	1.35258	6.50922	-4.52353	6.02e-24	5.15e-22	Peak97
9648	chr8	72169273	72169673	401	*	5.71114	1.60252	6.66871	-4.42964	6.14e-24	5.2e-22	Peak98
9134	chr7	102210218	102210618	401	*	5.60227	1.37156	6.56333	-4.46122	6.36e-24	5.33e-22	Peak99
6009	chr2	166620426	166620826	401	*	5.64997	1.33334	6.61331	-4.72724	7.01e-24	5.81e-22	Peak100
5016	chr19	4300250	4300650	401	*	5.54338	1.82928	6.48735	-4.01329	7.57e-24	6.22e-22	Peak101
3090	chr14	55560501	55560901	401	*	5.69778	1.74307	6.65049	-4.31813	8.66e-24	7.04e-22	Peak102
7500	chr5	36581818	36582218	401	*	5.86298	2.05007	6.81072	-4.19103	9.61e-24	7.74e-22	Peak103
1867	chr11	102296916	102297316	401	*	5.85129	1.02631	6.82561	-5.19338	1.01e-23	8.02e-22	Peak104
1797	chr11	97999277	97999677	401	*	5.6903	1.75758	6.64227	-4.22644	1.04e-23	8.21e-22	Peak105
9619	chr8	70792403	70792803	401	*	6.0445	1.35258	7.01632	-4.95637	1.06e-23	8.32e-22	Peak106
7140	chr4	133622508	133622908	401	*	5.68612	1.66684	6.64094	-4.39973	1.21e-23	9.37e-22	Peak107
9798	chr8	105827203	105827603	401	*	5.49719	1.18698	6.46037	-4.48698	1.31e-23	1.01e-21	Peak108
4532	chr17	64331899	64332299	401	*	5.81112	2.15446	6.75276	-4.05752	1.36e-23	1.03e-21	Peak109
8654	chr7	16273313	16273713	401	*	5.60539	0.950225	6.57647	-4.84062	1.45e-23	1.09e-21	Peak110
5061	chr19	5845529	5845929	401	*	5.71946	1.77194	6.67193	-4.17994	1.55e-23	1.16e-21	Peak111
4912	chr18	73835214	73835614	401	*	5.78731	1.93754	6.73639	-4.20822	1.57e-23	1.16e-21	Peak112
10576	chrX	7841298	7841698	401	*	5.45793	1.89758	6.39545	-3.8442	1.66e-23	1.22e-21	Peak113
7698	chr5	105649473	105649873	401	*	5.80464	1.66684	6.76307	-4.50215	1.68e-23	1.22e-21	Peak114
5354	chr19	57131361	57131761	401	*	5.51526	1.93754	6.45354	-3.95985	1.7e-23	1.22e-21	Peak115
1194	chr10	127290487	127290887	401	*	5.53053	1.42875	6.48789	-4.48996	1.78e-23	1.27e-21	Peak116
7871	chr5	124327786	124328186	401	*	5.56136	1.2518	6.52452	-4.64811	1.96e-23	1.39e-21	Peak117
108	chr1	46853494	46853894	401	*	5.51338	1.74307	6.45952	-4.1518	2.08e-23	1.46e-21	Peak118
6397	chr3	95015459	95015859	401	*	6.70865	1.72842	7.68561	-5.26393	2.38e-23	1.66e-21	Peak119
5281	chr19	45783472	45783872	401	*	5.72445	1.92474	6.6717	-4.22349	2.61e-23	1.81e-21	Peak120
9030	chr7	80947687	80948087	401	*	5.70209	1.42875	6.66429	-4.63468	2.77e-23	1.89e-21	Peak121
9853	chr8	113635301	113635701	401	*	5.5117	2.21976	6.4361	-3.64995	2.78e-23	1.89e-21	Peak122
1191	chr10	127163030	127163430	401	*	5.78143	2.30307	6.71521	-3.87388	2.94e-23	1.98e-21	Peak123
9701	chr8	84127134	84127534	401	*	5.77528	2.06181	6.71921	-4.04219	2.96e-23	1.98e-21	Peak124
518	chr1	165844622	165845022	401	*	5.4767	1.35258	6.43473	-4.44562	3.29e-23	2.18e-21	Peak125
1833	chr11	100319834	100320234	401	*	5.60516	1.33334	6.56732	-4.67396	3.43e-23	2.26e-21	Peak126
8210	chr6	51469870	51470270	401	*	6.17153	1.98877	7.13126	-4.53521	3.61e-23	2.35e-21	Peak127
1604	chr11	74830325	74830725	401	*	5.55852	1.16538	6.52377	-4.65408	3.65e-23	2.37e-21	Peak128
6479	chr3	106721545	106721945	401	*	5.56102	1.87114	6.50401	-4.08682	3.82e-23	2.45e-21	Peak129
4908	chr18	73572371	73572771	401	*	5.64719	0.924742	6.61961	-5.01402	4.08e-23	2.6e-21	Peak130
6685	chr4	16163673	16164073	401	*	5.63918	1.23116	6.6048	-4.84088	4.22e-23	2.67e-21	Peak131
9340	chr7	139388673	139389073	401	*	6.18508	1.98877	7.14518	-4.54509	4.44e-23	2.79e-21	Peak132
10100	chr9	42465751	42466151	401	*	5.55697	1.51825	6.5124	-4.39162	5.03e-23	3.14e-21	Peak133
7868	chr5	124111914	124112314	401	*	5.65523	0.924742	6.62779	-5.01782	5.68e-23	3.51e-21	Peak134
8318	chr6	86472367	86472767	401	*	6.01988	1.07345	6.99629	-5.07276	5.74e-23	3.52e-21	Peak135
720	chr10	19591663	19592063	401	*	5.51307	2.16538	6.44041	-3.70867	6.01e-23	3.67e-21	Peak136
215	chr1	78537572	78537972	401	*	5.77863	1.98877	6.72552	-4.18581	6.17e-23	3.73e-21	Peak137
4366	chr17	35186526	35186926	401	*	5.75393	0.8988	6.72879	-5.26036	8.3e-23	4.98e-21	Peak138
1184	chr10	127063193	127063593	401	*	5.79214	1.2518	6.7608	-4.84062	8.9e-23	5.31e-21	Peak139
5932	chr2	156180248	156180648	401	*	5.40739	1.51825	6.35786	-4.25618	9.17e-23	5.43e-21	Peak140
7406	chr5	23386882	23387282	401	*	6.89405	2.60252	7.85673	-4.59084	9.71e-23	5.71e-21	Peak141
9624	chr8	71272362	71272762	401	*	5.36851	1.68213	6.31136	-4.01162	1.01e-22	5.91e-21	Peak142
8750	chr7	27541387	27541787	401	*	6.12689	1.72842	7.09228	-4.75583	1.06e-22	6.13e-21	Peak143
8687	chr7	19715451	19715851	401	*	5.43998	1.16538	6.40222	-4.54564	1.08e-22	6.2e-21	Peak144
5741	chr2	104172734	104173134	401	*	5.50959	1.05007	6.47643	-4.74537	1.15e-22	6.58e-21	Peak145
8649	chr7	16098121	16098521	401	*	5.75275	1.98877	6.69865	-4.15961	1.17e-22	6.63e-21	Peak146
2677	chr13	54693917	54694317	401	*	5.7069	1.66684	6.66237	-4.40749	1.21e-22	6.84e-21	Peak147
776	chr10	40348828	40349228	401	*	5.50884	1.72842	6.45537	-4.22259	1.22e-22	6.84e-21	Peak148
10339	chr9	96395058	96395458	401	*	5.50415	1.05007	6.47086	-4.73224	1.25e-22	6.95e-21	Peak149
7919	chr5	134184422	134184822	401	*	5.74177	1.66684	6.69832	-4.43749	1.38e-22	7.61e-21	Peak150
3093	chr14	55590942	55591342	401	*	5.71028	1.2518	6.67709	-4.76219	1.44e-22	7.93e-21	Peak151
1532	chr11	69098611	69099011	401	*	5.77672	2.16538	6.71645	-3.95419	1.51e-22	8.25e-21	Peak152
8060	chr5	149184299	149184699	401	*	5.61858	1.2518	6.58319	-4.68552	1.53e-22	8.28e-21	Peak153
1726	chr11	87755262	87755662	401	*	5.39771	1.44677	6.3503	-4.25036	1.55e-22	8.34e-21	Peak154
9979	chr9	13827282	13827682	401	*	5.5898	1.44677	6.54839	-4.43428	1.65e-22	8.81e-21	Peak155
177	chr1	64532627	64533027	401	*	5.9323	0.66684	6.91342	-5.41826	1.86e-22	9.9e-21	Peak156
582	chr1	180390205	180390605	401	*	5.4344	1.60252	6.38283	-4.17904	1.94e-22	1.03e-20	Peak157
8667	chr7	16924120	16924520	401	*	5.50154	1.44677	6.45747	-4.34619	1.96e-22	1.03e-20	Peak158
7822	chr5	122220184	122220584	401	*	5.45275	1.81548	6.39358	-3.98865	1.98e-22	1.03e-20	Peak159
2363	chr12	100724999	100725399	401	*	5.3967	1.44677	6.34925	-4.25949	2.13e-22	1.1e-20	Peak160
9628	chr8	71462732	71463132	401	*	5.82889	0.501109	6.81082	-5.52286	2.29e-22	1.18e-20	Peak161
10140	chr9	48984915	48985315	401	*	5.726	2.43779	6.65021	-3.68228	2.38e-22	1.21e-20	Peak162
5155	chr19	12795478	12795878	401	*	5.85492	1.02631	6.82931	-5.16577	2.39e-22	1.21e-20	Peak163
4886	chr18	65416164	65416564	401	*	5.38676	1.44677	6.33898	-4.2407	2.41e-22	1.22e-20	Peak164
9081	chr7	97332180	97332580	401	*	5.41484	1.51825	6.36557	-4.25846	2.5e-22	1.25e-20	Peak165
6611	chr3	145923994	145924394	401	*	5.53297	1.14346	6.49813	-4.74984	3.61e-22	1.8e-20	Peak166
1945	chr11	115163030	115163430	401	*	5.72003	0.697259	6.69767	-5.0839	3.71e-22	1.84e-20	Peak167
5680	chr2	75704494	75704894	401	*	5.52754	1.05007	6.49479	-4.75622	3.78e-22	1.87e-20	Peak168
9526	chr8	35628275	35628675	401	*	5.7509	1.87114	6.70105	-4.2388	4.01e-22	1.97e-20	Peak169
9189	chr7	117613856	117614256	401	*	5.3391	1.60252	6.28394	-4.08804	4.07e-22	1.98e-20	Peak170
9588	chr8	69716855	69717255	401	*	5.51201	1.60252	6.4632	-4.23078	4.09e-22	1.98e-20	Peak171
9	chr1	7397952	7398352	401	*	5.35836	1.66684	6.30142	-4.09073	4.3e-22	2.07e-20	Peak172
9301	chr7	128383595	128383995	401	*	5.46692	1.27215	6.42698	-4.43992	4.56e-22	2.19e-20	Peak173
6606	chr3	144570165	144570565	401	*	5.42721	1.16538	6.38911	-4.53085	4.69e-22	2.23e-20	Peak174
1165	chr10	122097152	122097552	401	*	5.46252	2.00101	6.3955	-3.82445	5.48e-22	2.59e-20	Peak175
3405	chr15	58076415	58076815	401	*	5.42868	1.14346	6.3912	-4.65474	5.58e-22	2.63e-20	Peak176
7734	chr5	110770645	110771045	401	*	5.80662	0.143457	6.79231	-5.72756	5.75e-22	2.7e-20	Peak177
1780	chr11	96996390	96996790	401	*	5.48867	1.66684	6.43673	-4.20728	5.8e-22	2.7e-20	Peak178
9296	chr7	128238141	128238541	401	*	5.5285	1.42875	6.4858	-4.46448	5.82e-22	2.7e-20	Peak179
1008	chr10	81507984	81508384	401	*	5.63836	0.924742	6.6106	-4.99638	5.92e-22	2.73e-20	Peak180
6463	chr3	103867868	103868268	401	*	5.87411	2.3621	6.80946	-3.83771	6.05e-22	2.77e-20	Peak181
76	chr1	37864834	37865234	401	*	5.60351	0.787477	6.57767	-5.13342	6.24e-22	2.84e-20	Peak182
5555	chr2	32712999	32713399	401	*	5.69749	0.352577	6.67963	-5.41423	6.65e-22	3.01e-20	Peak183
7818	chr5	121836848	121837248	401	*	5.42965	1.09646	6.39341	-4.42363	7.19e-22	3.24e-20	Peak184
4261	chr17	28522693	28523093	401	*	5.94864	0	6.93731	-5.84437	7.46e-22	3.35e-20	Peak185
5373	chr2	3283907	3284307	401	*	5.4405	1.81548	6.38081	-3.97332	8.13e-22	3.62e-20	Peak186
978	chr10	80658445	80658845	401	*	5.83423	1.81548	6.78902	-4.32502	8.67e-22	3.85e-20	Peak187
845	chr10	61233135	61233535	401	*	5.34074	1.35258	6.29455	-4.30912	9.31e-22	4.11e-20	Peak188
8345	chr6	88841886	88842286	401	*	5.35684	0.950225	6.32242	-4.60121	9.82e-22	4.31e-20	Peak189
4254	chr17	28217682	28218082	401	*	5.4014	1.50111	6.35226	-4.34432	1.01e-21	4.41e-20	Peak190
3073	chr14	54233253	54233653	401	*	5.30149	1.66684	6.24221	-4.03626	1.04e-21	4.52e-20	Peak191
7262	chr4	145236000	145236400	401	*	5.96557	1.81548	6.92436	-4.4457	1.06e-21	4.59e-20	Peak192
9005	chr7	79272811	79273211	401	*	5.41242	2.29222	6.32698	-3.36996	1.08e-21	4.64e-20	Peak193
3775	chr16	8829690	8830090	401	*	5.51341	1.05007	6.48033	-4.73456	1.21e-21	5.18e-20	Peak194
9620	chr8	70796988	70797388	401	*	5.26216	1.81548	6.19444	-3.80701	1.26e-21	5.35e-20	Peak195
10364	chr9	101073680	101074080	401	*	5.32438	1.44677	6.27444	-4.17242	1.32e-21	5.59e-20	Peak196
7150	chr4	133879183	133879583	401	*	5.67465	1.50111	6.63411	-4.57003	1.37e-21	5.77e-20	Peak197
527	chr1	170174916	170175316	401	*	5.49895	1.33334	6.45818	-4.56242	1.74e-21	7.27e-20	Peak198
6341	chr3	88177881	88178281	401	*	5.7128	0.787477	6.68886	-5.21196	1.78e-21	7.43e-20	Peak199
4054	chr16	91484950	91485350	401	*	5.46492	1.66684	6.41211	-4.1801	1.84e-21	7.64e-20	Peak200
8447	chr6	120082962	120083362	401	*	5.35684	1.05007	6.31992	-4.59137	1.89e-21	7.79e-20	Peak201
4637	chr17	84187920	84188320	401	*	5.30486	2.00101	6.2299	-3.67244	2.12e-21	8.7e-20	Peak202
3597	chr15	85982067	85982467	401	*	5.3071	1.60252	6.25068	-4.05364	2.15e-21	8.79e-20	Peak203
5073	chr19	6127885	6128285	401	*	5.54057	0.924742	6.51084	-4.89272	2.25e-21	9.14e-20	Peak204
929	chr10	78298146	78298546	401	*	5.92102	1.98877	6.87298	-4.29062	2.3e-21	9.3e-20	Peak205
8406	chr6	113377557	113377957	401	*	5.46842	1.35258	6.4262	-4.41623	2.38e-21	9.57e-20	Peak206
9705	chr8	84203420	84203820	401	*	5.59208	1.81548	6.53846	-4.09932	2.57e-21	1.03e-19	Peak207
10491	chr9	119322593	119322993	401	*	5.36814	1.58635	6.31472	-4.19259	2.69e-21	1.07e-19	Peak208
2416	chr12	108792716	108793116	401	*	5.57035	0.501109	6.5487	-5.28621	2.71e-21	1.08e-19	Peak209
8229	chr6	56714591	56714991	401	*	5.42199	1.80155	6.36211	-4.02695	2.86e-21	1.13e-19	Peak210
9691	chr8	83740074	83740474	401	*	5.21898	1.82928	6.14846	-3.68463	2.87e-21	1.13e-19	Peak211
8480	chr6	124930920	124931320	401	*	5.54014	1.66684	6.49006	-4.23352	2.91e-21	1.14e-19	Peak212
495	chr1	161876635	161877035	401	*	5.34376	1.60252	6.28878	-4.06829	2.94e-21	1.15e-19	Peak213
6738	chr4	40142926	40143326	401	*	5.34645	1.85649	6.28077	-3.66495	3.02e-21	1.17e-19	Peak214
1876	chr11	103174957	103175357	401	*	5.71684	0.143457	6.70161	-5.63371	3.05e-21	1.18e-19	Peak215
1084	chr10	98914204	98914604	401	*	5.29331	1.2518	6.24882	-4.39212	3.15e-21	1.21e-19	Peak216
9987	chr9	15018146	15018546	401	*	5.48035	1.07345	6.44594	-4.5738	3.19e-21	1.22e-19	Peak217
1815	chr11	98809499	98809899	401	*	5.32293	1.72842	6.26195	-4.04161	3.54e-21	1.35e-19	Peak218
6786	chr4	44168136	44168536	401	*	5.44672	0.787477	6.41788	-4.98545	4.02e-21	1.52e-19	Peak219
4882	chr18	65312283	65312683	401	*	5.4203	1.98877	6.35184	-3.84038	4.06e-21	1.53e-19	Peak220
8752	chr7	27592151	27592551	401	*	5.4311	1.42875	6.38537	-4.37722	4.24e-21	1.59e-19	Peak221
8878	chr7	45121322	45121722	401	*	5.59051	1.66684	6.54218	-4.28275	4.64e-21	1.73e-19	Peak222
9486	chr8	25274369	25274769	401	*	5.83236	1.2518	6.80189	-4.84489	4.66e-21	1.73e-19	Peak223
7088	chr4	129575174	129575574	401	*	5.48601	1.66684	6.43398	-4.19522	4.73e-21	1.75e-19	Peak224
126	chr1	52844675	52845075	401	*	5.25668	1.37156	6.20701	-4.12346	4.87e-21	1.79e-19	Peak225
3804	chr16	14159234	14159634	401	*	5.24097	1.74307	6.17566	-3.8798	5.06e-21	1.86e-19	Peak226
176	chr1	64121514	64121914	401	*	5.40807	2.01315	6.33782	-3.68732	5.11e-21	1.87e-19	Peak227
9841	chr8	111582433	111582833	401	*	5.24153	1.68213	6.17901	-3.88861	5.18e-21	1.88e-19	Peak228
8471	chr6	124662761	124663161	401	*	5.47459	1.2518	6.43543	-4.53165	5.28e-21	1.91e-19	Peak229
3945	chr16	51690797	51691197	401	*	5.26222	2.21976	6.1719	-3.39006	5.42e-21	1.95e-19	Peak230
2970	chr14	26637782	26638182	401	*	5.25239	1.27215	6.20594	-4.22139	5.58e-21	2e-19	Peak231
9621	chr8	70839552	70839952	401	*	5.38778	1.65139	6.33262	-4.19772	6.16e-21	2.2e-19	Peak232
4176	chr17	23598863	23599263	401	*	5.62126	1.58635	6.57657	-4.40876	6.33e-21	2.25e-19	Peak233
9136	chr7	102266756	102267156	401	*	5.63346	0.950225	6.6051	-4.83591	6.53e-21	2.3e-19	Peak234
6780	chr4	43937011	43937411	401	*	5.38581	0.535187	6.36059	-4.94323	6.53e-21	2.3e-19	Peak235
6247	chr3	52396314	52396714	401	*	5.39482	1.50111	6.34545	-4.33098	6.84e-21	2.4e-19	Peak236
10358	chr9	100460264	100460664	401	*	5.23429	1.53519	6.17765	-3.97786	6.98e-21	2.44e-19	Peak237
9819	chr8	108887163	108887563	401	*	5.34466	1.14346	6.3049	-4.56544	7.03e-21	2.45e-19	Peak238
6745	chr4	40722131	40722531	401	*	5.56038	0.950225	6.53054	-4.77407	7.72e-21	2.68e-19	Peak239
7791	chr5	118478128	118478528	401	*	5.78836	1.87114	6.73981	-4.25341	7.82e-21	2.7e-19	Peak240
2604	chr13	42051491	42051891	401	*	5.26344	1.16538	6.22069	-4.37074	8e-21	2.75e-19	Peak241
2481	chr12	118301747	118302147	401	*	5.59931	2.05007	6.53633	-3.91214	8.03e-21	2.75e-19	Peak242
8402	chr6	113077023	113077423	401	*	5.61613	1.58635	6.57128	-4.396	8.05e-21	2.75e-19	Peak243
6212	chr3	36475605	36476005	401	*	5.69662	2.20924	6.63082	-3.85269	8.26e-21	2.81e-19	Peak244
7560	chr5	64803087	64803487	401	*	5.4776	0.787477	6.44938	-5.00718	8.8e-21	2.98e-19	Peak245
9964	chr8	126847695	126848095	401	*	5.21979	1.16538	6.17571	-4.32597	9.49e-21	3.19e-19	Peak246
5823	chr2	127314578	127314978	401	*	5.33622	1.33334	6.29051	-4.41053	9.51e-21	3.19e-19	Peak247
3675	chr15	98918024	98918424	401	*	5.33752	1.02631	6.30072	-4.70871	9.75e-21	3.25e-19	Peak248
5019	chr19	4510153	4510553	401	*	5.58653	0.8988	6.55826	-5.07978	9.76e-21	3.25e-19	Peak249
6811	chr4	48043120	48043520	401	*	5.78181	1.27215	6.74979	-4.70032	9.92e-21	3.29e-19	Peak250
399	chr1	135132889	135133289	401	*	5.47665	0.975266	6.44444	-4.56931	1.02e-20	3.37e-19	Peak251
9551	chr8	47674896	47675296	401	*	5.51235	1.05007	6.47925	-4.715	1.02e-20	3.37e-19	Peak252
2728	chr13	63431081	63431481	401	*	5.42478	1.68213	6.36986	-4.04422	1.13e-20	3.71e-19	Peak253
9719	chr8	84976400	84976800	401	*	5.25148	1.05007	6.21173	-4.49203	1.16e-20	3.77e-19	Peak254
8738	chr7	27166775	27167175	401	*	5.63709	1.14346	6.60471	-4.79769	1.27e-20	4.12e-19	Peak255
4821	chr18	41951159	41951559	401	*	5.21748	1.51825	6.16084	-4.06881	1.3e-20	4.19e-19	Peak256
536	chr1	171388628	171389028	401	*	5.28796	1.33334	6.24066	-4.36756	1.3e-20	4.19e-19	Peak257
7280	chr4	149282382	149282782	401	*	5.49726	1.02631	6.46436	-4.83381	1.35e-20	4.33e-19	Peak258
8499	chr6	127152342	127152742	401	*	5.4613	1.50111	6.41419	-4.37106	1.38e-20	4.4e-19	Peak259
10413	chr9	108305972	108306372	401	*	5.39851	1.33334	6.35476	-4.45358	1.38e-20	4.4e-19	Peak260
480	chr1	160053414	160053814	401	*	6.16462	1.80155	7.12913	-4.6649	1.4e-20	4.44e-19	Peak261
5151	chr19	11965345	11965745	401	*	5.23988	1.2518	6.19369	-4.3339	1.45e-20	4.6e-19	Peak262
2661	chr13	51768035	51768435	401	*	5.26786	1.6185	6.20919	-3.91024	1.46e-20	4.61e-19	Peak263
5137	chr19	10763547	10763947	401	*	5.21151	1.2518	6.16439	-4.30503	1.54e-20	4.82e-19	Peak264
1866	chr11	102295293	102295693	401	*	5.37398	1.05007	6.33751	-4.58269	1.55e-20	4.86e-19	Peak265
7576	chr5	65955840	65956240	401	*	5.6531	1.93754	6.59712	-4.04703	1.58e-20	4.93e-19	Peak266
1222	chr10	128696229	128696629	401	*	5.25254	1.72842	6.18843	-3.96677	1.65e-20	5.12e-19	Peak267
2044	chr11	119942677	119943077	401	*	5.37942	1.23116	6.33816	-4.5809	1.67e-20	5.16e-19	Peak268
5083	chr19	6399458	6399858	401	*	6.17482	1.16538	7.15225	-5.15199	1.75e-20	5.4e-19	Peak269
4293	chr17	31351468	31351868	401	*	5.48227	0.924742	6.45131	-4.83044	1.84e-20	5.64e-19	Peak270
3506	chr15	77834412	77834812	401	*	5.42514	1.37156	6.38103	-4.26044	1.84e-20	5.64e-19	Peak271
1456	chr11	55097671	55098071	401	*	5.61247	1.85774	6.55801	-4.17163	2.01e-20	6.14e-19	Peak272
8166	chr6	39379578	39379978	401	*	5.50265	0.697259	6.47662	-4.87436	2.02e-20	6.15e-19	Peak273
1140	chr10	118103120	118103520	401	*	5.69572	1.50111	6.65578	-4.56969	2.08e-20	6.3e-19	Peak274
3484	chr15	76351005	76351405	401	*	5.44166	0.352577	6.42031	-5.17532	2.1e-20	6.33e-19	Peak275
8575	chr6	145340618	145341018	401	*	5.18174	1.48214	6.12513	-3.83477	2.23e-20	6.7e-19	Peak276
659	chr10	4386788	4387188	401	*	5.42188	1.51825	6.37285	-4.2474	2.3e-20	6.89e-19	Peak277
1419	chr11	52000629	52001029	401	*	5.17482	1.37156	6.1222	-4.03172	2.33e-20	6.95e-19	Peak278
9720	chr8	84978642	84979042	401	*	5.37203	1.93754	6.30372	-3.80439	2.38e-20	7.06e-19	Peak279
9251	chr7	126799072	126799472	401	*	5.25692	1.2518	6.21128	-4.3332	2.49e-20	7.38e-19	Peak280
7188	chr4	135353380	135353780	401	*	5.80901	0.787477	6.78663	-5.25993	2.66e-20	7.86e-19	Peak281
9573	chr8	60992960	60993360	401	*	5.15279	1.27215	6.10297	-4.13314	2.72e-20	8e-19	Peak282
9896	chr8	120589125	120589525	401	*	5.27438	1.60252	6.21664	-4.01244	2.77e-20	8.12e-19	Peak283
1214	chr10	128525750	128526150	401	*	5.27553	0.924742	6.23973	-4.65983	2.78e-20	8.12e-19	Peak284
4591	chr17	74528003	74528403	401	*	5.53276	1.42875	6.49019	-4.44697	2.8e-20	8.14e-19	Peak285
8104	chr6	17065376	17065776	401	*	5.3345	1.42875	6.28555	-4.27443	2.81e-20	8.14e-19	Peak286
7313	chr4	151996170	151996570	401	*	5.19368	0.842949	6.15788	-4.44884	3.14e-20	9.09e-19	Peak287
7801	chr5	120588553	120588953	401	*	5.22437	1.50111	6.16869	-4.17023	3.2e-20	9.21e-19	Peak288
5530	chr2	30981954	30982354	401	*	6.16121	1.80155	7.12564	-4.66033	3.21e-20	9.21e-19	Peak289
3649	chr15	96709574	96709974	401	*	5.29564	1.74307	6.23281	-3.90782	3.3e-20	9.43e-19	Peak290
10392	chr9	107554386	107554786	401	*	5.42623	1.41051	6.38093	-4.45716	3.31e-20	9.43e-19	Peak291
4724	chr18	12973748	12974148	401	*	5.53473	1.07345	6.50161	-4.60926	3.42e-20	9.7e-19	Peak292
364	chr1	128602617	128603017	401	*	5.50649	2.35258	6.42308	-3.52684	3.46e-20	9.79e-19	Peak293
7808	chr5	120775517	120775917	401	*	5.38502	0.535187	6.35979	-4.93228	3.79e-20	1.07e-18	Peak294
6483	chr3	107333197	107333597	401	*	5.40089	1.87114	6.33704	-3.90161	3.93e-20	1.1e-18	Peak295
4872	chr18	61554884	61555284	401	*	5.16734	1.16538	6.1216	-4.27387	3.98e-20	1.12e-18	Peak296
9435	chr8	13677496	13677896	401	*	5.31958	2.10888	6.23948	-3.58726	4.15e-20	1.16e-18	Peak297
9868	chr8	116978638	116979038	401	*	5.17525	0.842949	6.13899	-4.42674	4.21e-20	1.17e-18	Peak298
1769	chr11	96441442	96441842	401	*	5.12967	1.44677	6.07238	-3.98391	4.55e-20	1.26e-18	Peak299
4788	chr18	35919579	35919979	401	*	5.84887	1.81548	6.80413	-4.32268	4.61e-20	1.27e-18	Peak300
960	chr10	80167531	80167931	401	*	5.27056	0.924742	6.23464	-4.64576	4.81e-20	1.33e-18	Peak301
2612	chr13	43268776	43269176	401	*	5.63448	0.313838	6.61632	-5.52828	4.99e-20	1.37e-18	Peak302
10505	chr9	120691923	120692323	401	*	5.4674	0.66684	6.44128	-4.98123	5.27e-20	1.44e-18	Peak303
9959	chr8	126594385	126594785	401	*	5.48885	1.58635	6.43979	-4.27388	5.32e-20	1.45e-18	Peak304
10135	chr9	46175426	46175826	401	*	5.12316	1.44677	6.06561	-3.97333	5.76e-20	1.56e-18	Peak305
5673	chr2	73892701	73893101	401	*	5.26736	1.02631	6.2287	-4.63574	5.77e-20	1.56e-18	Peak306
8899	chr7	45779168	45779568	401	*	5.74436	2.15446	6.68318	-3.95214	5.79e-20	1.56e-18	Peak307
7082	chr4	129335231	129335631	401	*	5.51461	0.924742	6.48434	-4.85331	6.19e-20	1.67e-18	Peak308
290	chr1	93478634	93479034	401	*	5.40696	1.60252	6.35438	-4.11335	6.35e-20	1.7e-18	Peak309
2456	chr12	112854940	112855340	401	*	6.66087	2.63504	7.61589	-4.3312	6.43e-20	1.72e-18	Peak310
8409	chr6	113668881	113669281	401	*	5.28986	1.02631	6.2518	-4.64715	6.47e-20	1.73e-18	Peak311
8762	chr7	28372630	28373030	401	*	5.39976	1.23116	6.35908	-4.58409	6.52e-20	1.73e-18	Peak312
9488	chr8	25597217	25597617	401	*	5.2906	1.16538	6.24866	-4.36734	6.86e-20	1.82e-18	Peak313
4751	chr18	31634718	31635118	401	*	5.16821	1.16538	6.1225	-4.26196	7.2e-20	1.9e-18	Peak314
7098	chr4	129819819	129820219	401	*	5.38207	1.41051	6.33534	-4.41563	7.64e-20	2.01e-18	Peak315
485	chr1	161034786	161035186	401	*	5.16611	1.42875	6.11098	-4.12561	7.71e-20	2.02e-18	Peak316
3729	chr15	102246298	102246698	401	*	5.13782	1.51825	6.0779	-3.98466	7.71e-20	2.02e-18	Peak317
7466	chr5	32135502	32135902	401	*	5.50226	0.815479	6.47398	-4.8528	7.78e-20	2.03e-18	Peak318
9716	chr8	84846807	84847207	401	*	5.31352	1.16538	6.27225	-4.38109	7.97e-20	2.07e-18	Peak319
3682	chr15	99029997	99030397	401	*	5.53656	1.85774	6.4791	-4.09454	8.04e-20	2.08e-18	Peak320
7062	chr4	126202668	126203068	401	*	5.61032	1.92474	6.55314	-4.07068	8.06e-20	2.08e-18	Peak321
9304	chr7	128611012	128611412	401	*	5.20393	2.00101	6.12338	-3.5522	8.09e-20	2.08e-18	Peak322
2268	chr12	80113102	80113502	401	*	5.75059	0	6.73992	-5.88517	8.11e-20	2.08e-18	Peak323
983	chr10	80742228	80742628	401	*	5.24779	1.41051	6.19642	-4.30859	8.23e-20	2.11e-18	Peak324
5208	chr19	32275203	32275603	401	*	5.16663	1.33334	6.11511	-4.24733	8.5e-20	2.17e-18	Peak325
5985	chr2	164521845	164522245	401	*	5.217	0.815479	6.18246	-4.60451	8.97e-20	2.28e-18	Peak326
8250	chr6	70824849	70825249	401	*	5.77914	0.56848	6.75953	-5.11548	9e-20	2.28e-18	Peak327
996	chr10	81292773	81293173	401	*	5.66902	1.33334	6.63285	-4.66983	9.57e-20	2.42e-18	Peak328
3744	chr15	103240085	103240485	401	*	5.32526	1.58635	6.27019	-4.13142	9.66e-20	2.43e-18	Peak329
711	chr10	19104709	19105109	401	*	5.10344	1.89758	6.02306	-3.4788	9.67e-20	2.43e-18	Peak330
7097	chr4	129810958	129811358	401	*	5.52577	1.74307	6.47239	-4.11481	1.01e-19	2.52e-18	Peak331
5456	chr2	25224590	25224990	401	*	5.72862	1.50111	6.68959	-4.58262	1.03e-19	2.56e-18	Peak332
10177	chr9	57272908	57273308	401	*	5.25069	1.72842	6.1865	-3.95659	1.06e-19	2.63e-18	Peak333
4855	chr18	56447012	56447412	401	*	5.13543	2.00101	6.05085	-3.488	1.08e-19	2.69e-18	Peak334
6191	chr3	31094421	31094821	401	*	5.8186	0	6.80842	-5.93662	1.09e-19	2.69e-18	Peak335
5196	chr19	29454070	29454470	401	*	5.29396	0.815479	6.26124	-4.665	1.11e-19	2.74e-18	Peak336
8699	chr7	24413587	24413987	401	*	5.41708	0.697259	6.38944	-4.78686	1.12e-19	2.75e-18	Peak337
8326	chr6	86669253	86669653	401	*	5.13042	1.87114	6.05304	-3.65549	1.24e-19	3.05e-18	Peak338
2635	chr13	47043136	47043536	401	*	5.78535	1.16538	6.75571	-4.80565	1.26e-19	3.08e-18	Peak339
3700	chr15	100181846	100182246	401	*	5.6972	1.87114	6.64542	-4.15574	1.26e-19	3.08e-18	Peak340
1372	chr11	44520021	44520421	401	*	5.49876	1.87114	6.43919	-3.99155	1.28e-19	3.1e-18	Peak341
3719	chr15	101246191	101246591	401	*	5.1705	1.37156	6.11772	-4.02619	1.29e-19	3.12e-18	Peak342
7732	chr5	110448457	110448857	401	*	5.2271	1.72842	6.16183	-3.93496	1.29e-19	3.13e-18	Peak343
4070	chr16	93711483	93711883	401	*	5.22584	0.924742	6.18877	-4.60459	1.3e-19	3.13e-18	Peak344
1647	chr11	77801315	77801715	401	*	5.2616	1.33334	6.21342	-4.32268	1.3e-19	3.13e-18	Peak345
2955	chr14	21831023	21831423	401	*	5.30848	1.07345	6.26965	-4.39898	1.3e-19	3.13e-18	Peak346
8429	chr6	117906522	117906922	401	*	5.54533	0.390303	6.52494	-5.06261	1.36e-19	3.26e-18	Peak347
3455	chr15	73140265	73140665	401	*	5.23873	1.14346	6.1959	-4.45594	1.41e-19	3.37e-18	Peak348
10800	chrX	152342438	152342838	401	*	5.22076	1.66684	6.15799	-3.94316	1.45e-19	3.44e-18	Peak349
1991	chr11	116853222	116853622	401	*	5.23218	0.66684	6.20138	-4.7808	1.54e-19	3.64e-18	Peak350
9906	chr8	122281710	122282110	401	*	5.77865	1.92474	6.72788	-4.21525	1.59e-19	3.76e-18	Peak351
8874	chr7	45017613	45018013	401	*	5.37284	1.72842	6.31397	-4.05081	1.63e-19	3.83e-18	Peak352
6458	chr3	103385764	103386164	401	*	6.11479	1.72842	7.07988	-4.69003	1.66e-19	3.91e-18	Peak353
7407	chr5	23418377	23418777	401	*	5.34	0.56848	6.31334	-4.7205	1.74e-19	4.07e-18	Peak354
10245	chr9	65580058	65580458	401	*	5.32038	0.352577	6.29714	-5.05241	1.74e-19	4.07e-18	Peak355
6075	chr2	173085789	173086189	401	*	5.38286	1.42875	6.33555	-4.30688	1.8e-19	4.2e-18	Peak356
4320	chr17	33760350	33760750	401	*	5.2831	1.50111	6.22969	-4.2034	1.82e-19	4.23e-18	Peak357
8010	chr5	142905762	142906162	401	*	5.29606	0.501109	6.26983	-5.02408	1.88e-19	4.36e-18	Peak358
6923	chr4	98923106	98923506	401	*	5.1106	1.42875	6.05327	-4.06521	2.1e-19	4.85e-18	Peak359
1234	chr11	3332187	3332587	401	*	5.32372	1.66684	6.26536	-4.01925	2.11e-19	4.86e-18	Peak360
5678	chr2	75658956	75659356	401	*	5.43137	1.23116	6.39158	-4.59396	2.21e-19	5.09e-18	Peak361
10385	chr9	106891904	106892304	401	*	5.30204	1.33334	6.25521	-4.359	2.24e-19	5.14e-18	Peak362
5119	chr19	8966823	8967223	401	*	5.09388	1.51825	6.03207	-3.94063	2.28e-19	5.21e-18	Peak363
8608	chr7	4739631	4740031	401	*	5.6659	2.2518	6.5966	-3.79011	2.33e-19	5.3e-18	Peak364
5038	chr19	5389802	5390202	401	*	5.20391	1.2518	6.15654	-4.2697	2.35e-19	5.33e-18	Peak365
3927	chr16	46010361	46010761	401	*	5.17928	0.924742	6.14098	-4.55002	2.4e-19	5.45e-18	Peak366
1070	chr10	96370824	96371224	401	*	5.73993	2.85712	6.63866	-3.20153	2.42e-19	5.47e-18	Peak367
6639	chr4	3938437	3938837	401	*	5.51386	0.535187	6.4908	-5.02537	2.57e-19	5.79e-18	Peak368
5256	chr19	41981081	41981481	401	*	5.16587	1.35258	6.11362	-4.11127	2.61e-19	5.87e-18	Peak369
9972	chr9	7763722	7764122	401	*	6.72582	2.63504	7.68285	-4.38205	2.73e-19	6.11e-18	Peak370
1546	chr11	69758582	69758982	401	*	5.20809	0.924742	6.17056	-4.58522	3.02e-19	6.75e-18	Peak371
1538	chr11	69410652	69411052	401	*	5.34881	0.815479	6.31732	-4.69959	3.18e-19	7.08e-18	Peak372
4581	chr17	73813154	73813554	401	*	5.09511	1.05007	6.05074	-4.33171	3.24e-19	7.21e-18	Peak373
1612	chr11	75318784	75319184	401	*	5.29264	1.42875	6.24222	-4.2217	3.26e-19	7.22e-18	Peak374
10201	chr9	59750757	59751157	401	*	5.37905	1.23116	6.33777	-4.54522	3.33e-19	7.36e-18	Peak375
7141	chr4	133625598	133625998	401	*	5.40662	1.44677	6.3595	-4.22119	3.45e-19	7.6e-18	Peak376
9587	chr8	69625327	69625727	401	*	5.10716	1.37156	6.05197	-3.9515	3.49e-19	7.67e-18	Peak377
7214	chr4	137367758	137368158	401	*	5.15219	1.05007	6.10956	-4.37132	3.53e-19	7.73e-18	Peak378
8932	chr7	63816253	63816653	401	*	5.5329	1.51825	6.48757	-4.31737	3.66e-19	8.02e-18	Peak379
1997	chr11	117325549	117325949	401	*	5.25511	0.697259	6.22416	-4.63563	3.98e-19	8.68e-18	Peak380
9744	chr8	88696749	88697149	401	*	5.6829	1.41051	6.64508	-4.6446	3.99e-19	8.69e-18	Peak381
2291	chr12	84193940	84194340	401	*	5.19764	1.35258	6.14655	-4.15423	4.06e-19	8.81e-18	Peak382
9443	chr8	14012556	14012956	401	*	5.08944	1.37156	6.03355	-3.93572	4.21e-19	9.12e-18	Peak383
10431	chr9	109931416	109931816	401	*	5.26934	1.72842	6.20599	-3.95338	4.3e-19	9.28e-18	Peak384
2457	chr12	112860769	112861169	401	*	5.13331	1.44677	6.07616	-3.97151	4.4e-19	9.48e-18	Peak385
1894	chr11	106167346	106167746	401	*	5.1916	0.535187	6.16271	-4.74963	4.42e-19	9.49e-18	Peak386
9652	chr8	72318732	72319132	401	*	6.17555	2.9439	7.09664	-3.55787	4.45e-19	9.54e-18	Peak387
10464	chr9	115310305	115310705	401	*	5.09567	1.2518	6.04453	-4.18687	4.67e-19	9.98e-18	Peak388
8719	chr7	25155754	25156154	401	*	5.21998	1.33334	6.17037	-4.27256	4.73e-19	1.01e-17	Peak389
4082	chr16	94569315	94569715	401	*	5.29275	0.535187	6.26584	-4.83191	5.28e-19	1.12e-17	Peak390
9119	chr7	101301990	101302390	401	*	5.06029	1.2518	6.00786	-4.15234	5.39e-19	1.14e-17	Peak391
10441	chr9	110653982	110654382	401	*	5.13009	1.14346	6.08385	-4.34167	5.47e-19	1.16e-17	Peak392
4338	chr17	34119401	34119801	401	*	5.17409	1.27215	6.12501	-4.1234	5.49e-19	1.16e-17	Peak393
255	chr1	87637006	87637406	401	*	5.07126	1.51825	6.00845	-3.90557	5.51e-19	1.16e-17	Peak394
7482	chr5	34187675	34188075	401	*	5.6028	1.80155	6.55011	-4.15633	5.57e-19	1.17e-17	Peak395
8259	chr6	71440527	71440927	401	*	5.90322	2.03824	6.85284	-4.22126	5.61e-19	1.18e-17	Peak396
1904	chr11	106674531	106674931	401	*	5.26287	0.501109	6.23603	-4.97894	5.69e-19	1.19e-17	Peak397
235	chr1	85751528	85751928	401	*	5.19961	0.66684	6.1681	-4.739	5.89e-19	1.23e-17	Peak398
9617	chr8	70760969	70761369	401	*	5.13137	1.2518	6.08151	-4.21717	6.02e-19	1.25e-17	Peak399
937	chr10	78574499	78574899	401	*	5.63063	2.15446	6.56431	-3.83388	6.39e-19	1.33e-17	Peak400
3353	chr15	36396199	36396599	401	*	6.28118	1.42875	7.25599	-5.05319	6.46e-19	1.34e-17	Peak401
5917	chr2	154790876	154791276	401	*	5.9679	1.98877	6.92142	-4.29553	6.51e-19	1.34e-17	Peak402
7423	chr5	24685584	24685984	401	*	5.76669	1.68213	6.72354	-4.3342	6.58e-19	1.35e-17	Peak403
2151	chr12	40223175	40223575	401	*	5.28862	1.80155	6.22281	-3.87475	6.78e-19	1.39e-17	Peak404
3720	chr15	101253763	101254163	401	*	5.09348	1.58635	6.0286	-3.92256	6.9e-19	1.41e-17	Peak405
7123	chr4	132922490	132922890	401	*	5.07288	1.60252	6.00629	-3.80981	6.9e-19	1.41e-17	Peak406
9792	chr8	105636296	105636696	401	*	5.20341	0.18698	6.18095	-4.94682	7.1e-19	1.45e-17	Peak407
1304	chr11	20631698	20632098	401	*	5.09546	1.14346	6.04808	-4.31625	7.28e-19	1.48e-17	Peak408
357	chr1	128102851	128103251	401	*	5.10101	1.14346	6.05381	-4.31823	7.64e-19	1.55e-17	Peak409
7973	chr5	137786730	137787130	401	*	5.61258	1.23116	6.57754	-4.72498	7.66e-19	1.55e-17	Peak410
9041	chr7	82866101	82866501	401	*	5.47632	0.18698	6.45776	-5.18147	7.68e-19	1.55e-17	Peak411
4101	chr16	96127694	96128094	401	*	5.21447	1.05007	6.17367	-4.4138	8.47e-19	1.71e-17	Peak412
5034	chr19	5273023	5273423	401	*	5.2424	0.950225	6.2051	-4.45503	8.84e-19	1.77e-17	Peak413
1258	chr11	5411655	5412055	401	*	5.14878	0.66684	6.11614	-4.70205	8.84e-19	1.77e-17	Peak414
8184	chr6	47813389	47813789	401	*	5.31948	1.42875	6.27001	-4.24347	9.03e-19	1.8e-17	Peak415
10496	chr9	119982369	119982769	401	*	5.39014	0.815479	6.35955	-4.73126	9.06e-19	1.81e-17	Peak416
8734	chr7	25686741	25687141	401	*	5.16602	0.842949	6.12952	-4.4014	9.56e-19	1.9e-17	Peak417
6974	chr4	108318932	108319332	401	*	5.1328	0.535187	6.10269	-4.69244	9.98e-19	1.98e-17	Peak418
9615	chr8	70698518	70698918	401	*	6.54862	3.17622	7.47723	-3.66426	1.02e-18	2.02e-17	Peak419
2515	chr13	13954371	13954771	401	*	5.04847	1.53519	5.98387	-3.79698	1.02e-18	2.02e-17	Peak420
9383	chr7	143548957	143549357	401	*	5.19233	0.787477	6.15787	-4.71534	1.06e-18	2.08e-17	Peak421
2365	chr12	100895472	100895872	401	*	5.32133	0.697259	6.29177	-4.68853	1.06e-18	2.09e-17	Peak422
8723	chr7	25237796	25238196	401	*	5.49077	2.05007	6.42276	-3.78656	1.09e-18	2.14e-17	Peak423
8191	chr6	48554668	48555068	401	*	5.00358	1.44677	5.94095	-3.85128	1.1e-18	2.15e-17	Peak424
997	chr10	81297925	81298325	401	*	5.15747	0.390303	6.13073	-4.71898	1.14e-18	2.22e-17	Peak425
9339	chr7	139213209	139213609	401	*	5.0309	1.35258	5.97342	-3.99088	1.16e-18	2.26e-17	Peak426
5329	chr19	53424575	53424975	401	*	5.28956	0.66684	6.25998	-4.80116	1.19e-18	2.31e-17	Peak427
9904	chr8	121950141	121950541	401	*	5.18425	0.501109	6.1559	-4.91241	1.2e-18	2.32e-17	Peak428
141	chr1	55052568	55052968	401	*	5.04216	1.60252	5.9741	-3.77265	1.23e-18	2.38e-17	Peak429
1300	chr11	20201014	20201414	401	*	6.17693	2.51825	7.11865	-3.98761	1.27e-18	2.44e-17	Peak430
1930	chr11	109611447	109611847	401	*	5.10579	0.66684	6.07215	-4.65523	1.28e-18	2.46e-17	Peak431
7844	chr5	122990329	122990729	401	*	5.17085	0.66684	6.13871	-4.70304	1.34e-18	2.57e-17	Peak432
8507	chr6	127582442	127582842	401	*	5.26227	0.924742	6.22614	-4.609	1.39e-18	2.66e-17	Peak433
6731	chr4	33247539	33247939	401	*	5.38987	1.81548	6.32801	-3.88721	1.49e-18	2.84e-17	Peak434
6587	chr3	137864191	137864591	401	*	5.46657	1.85774	6.4062	-4.01183	1.58e-18	3e-17	Peak435
3133	chr14	62837265	62837665	401	*	5.20678	0.72705	6.17408	-4.44336	1.64e-18	3.12e-17	Peak436
4645	chr17	84330520	84330920	401	*	5.09016	1.81548	6.01363	-3.60866	1.67e-18	3.17e-17	Peak437
4123	chr17	7169709	7170109	401	*	5.1156	1.42875	6.05847	-4.06382	1.71e-18	3.24e-17	Peak438
4670	chr17	88066030	88066430	401	*	5.3414	0.18698	6.321	-5.05036	1.95e-18	3.68e-17	Peak439
4447	chr17	47504734	47505134	401	*	5.1083	1.14346	6.06135	-4.32083	1.97e-18	3.71e-17	Peak440
2309	chr12	85473454	85473854	401	*	5.24492	0.815479	6.21104	-4.60042	1.98e-18	3.72e-17	Peak441
8518	chr6	129284379	129284779	401	*	5.91105	2.49166	6.842	-3.71543	2e-18	3.74e-17	Peak442
4234	chr17	26932937	26933337	401	*	5.04046	1.14346	5.99121	-4.2627	2.08e-18	3.9e-17	Peak443
9407	chr8	4677849	4678249	401	*	5.12012	1.23116	6.07059	-4.32105	2.17e-18	4.05e-17	Peak444
4636	chr17	84180802	84181202	401	*	5.63262	1.84295	6.57949	-3.97371	2.2e-18	4.08e-17	Peak445
1706	chr11	86484335	86484735	401	*	5.07604	1.80155	5.9995	-3.68281	2.2e-18	4.08e-17	Peak446
6453	chr3	103020309	103020709	401	*	5.17632	1.02631	6.13511	-4.52894	2.28e-18	4.22e-17	Peak447
8155	chr6	38354442	38354842	401	*	5.48137	1.42875	6.43723	-4.36474	2.34e-18	4.34e-17	Peak448
2706	chr13	58401943	58402343	401	*	5.26691	0.635766	6.2375	-4.96012	2.36e-18	4.36e-17	Peak449
6509	chr3	115682716	115683116	401	*	5.17143	2.09752	6.08311	-3.48938	2.41e-18	4.45e-17	Peak450
5826	chr2	127335804	127336204	401	*	5.12278	1.58635	6.05923	-3.93444	2.62e-18	4.83e-17	Peak451
7848	chr5	123128839	123129239	401	*	5.69466	1.16538	6.66308	-4.69909	2.65e-18	4.87e-17	Peak452
8262	chr6	71632852	71633252	401	*	6.05378	1.98877	7.01003	-4.35943	2.76e-18	5.04e-17	Peak453
1826	chr11	99155038	99155438	401	*	5.12534	2.32271	6.01806	-3.10843	2.82e-18	5.16e-17	Peak454
1321	chr11	23846221	23846621	401	*	5.17716	1.80155	6.10593	-3.76868	2.84e-18	5.18e-17	Peak455
10096	chr9	42097092	42097492	401	*	5.039	1.07345	5.99207	-4.13618	2.92e-18	5.31e-17	Peak456
1873	chr11	103115903	103116303	401	*	5.0954	0.787477	6.05852	-4.62762	3.05e-18	5.54e-17	Peak457
5216	chr19	33222760	33223160	401	*	5.03785	1.74307	5.96241	-3.65521	3.08e-18	5.59e-17	Peak458
9805	chr8	106059114	106059514	401	*	6.41798	2.561	7.36732	-4.15188	3.1e-18	5.6e-17	Peak459
4736	chr18	21001578	21001978	401	*	5.31228	1.33334	6.26579	-4.34034	3.12e-18	5.63e-17	Peak460
8747	chr7	27486719	27487119	401	*	5.00829	1.2518	5.95391	-4.09443	3.13e-18	5.63e-17	Peak461
2443	chr12	111159769	111160169	401	*	5.1376	1.02631	6.09525	-4.48142	3.23e-18	5.8e-17	Peak462
5958	chr2	158718876	158719276	401	*	6.01328	1.80155	6.97381	-4.49554	3.26e-18	5.83e-17	Peak463
9106	chr7	100495623	100496023	401	*	5.54756	1.85774	6.49055	-4.07209	3.51e-18	6.27e-17	Peak464
2463	chr12	113000612	113001012	401	*	5.1441	0.635766	6.11205	-4.85865	3.52e-18	6.28e-17	Peak465
6087	chr2	173659484	173659884	401	*	5.0578	0.66684	6.023	-4.61088	3.61e-18	6.43e-17	Peak466
5382	chr2	4580704	4581104	401	*	5.06007	1.72842	5.98658	-3.76504	3.65e-18	6.47e-17	Peak467
6533	chr3	121291572	121291972	401	*	5.00782	1.05007	5.96064	-4.22753	3.89e-18	6.9e-17	Peak468
5938	chr2	156882476	156882876	401	*	5.05744	1.50111	5.99478	-3.99293	3.94e-18	6.94e-17	Peak469
3129	chr14	61556655	61557055	401	*	5.03489	1.2518	5.98152	-4.12167	3.94e-18	6.94e-17	Peak470
4222	chr17	26138403	26138803	401	*	5.22775	1.65139	6.16598	-4.0096	3.94e-18	6.94e-17	Peak471
4393	chr17	35969746	35970146	401	*	5.01301	1.51825	5.94756	-3.84391	3.95e-18	6.94e-17	Peak472
3124	chr14	61172642	61173042	401	*	5.29331	1.14346	6.25209	-4.47218	3.97e-18	6.95e-17	Peak473
2218	chr12	70825085	70825485	401	*	5.02021	0.950225	5.97661	-4.26241	4e-18	7e-17	Peak474
2074	chr12	3870967	3871367	401	*	5.2788	1.41051	6.22854	-4.29317	4.04e-18	7.06e-17	Peak475
6921	chr4	98436719	98437119	401	*	5.26745	1.33334	6.21947	-4.29419	4.07e-18	7.09e-17	Peak476
3141	chr14	65070977	65071377	401	*	5.03234	1.05007	5.98596	-4.25931	4.14e-18	7.19e-17	Peak477
5003	chr19	4120932	4121332	401	*	5.73833	1.58635	6.69717	-4.4533	4.22e-18	7.32e-17	Peak478
7835	chr5	122653215	122653615	401	*	4.98163	1.51825	5.9147	-3.82348	4.27e-18	7.39e-17	Peak479
4257	chr17	28256882	28257282	401	*	5.56589	1.51825	6.5216	-4.32587	4.36e-18	7.54e-17	Peak480
2482	chr12	118376579	118376979	401	*	5.02136	1.33334	5.96428	-4.08666	4.38e-18	7.55e-17	Peak481
2409	chr12	108179249	108179649	401	*	5.08314	1.50111	6.02162	-4.00951	4.45e-18	7.66e-17	Peak482
6795	chr4	45408677	45409077	401	*	5.14294	0.501109	6.11376	-4.86176	4.56e-18	7.83e-17	Peak483
4917	chr18	74778874	74779274	401	*	5.34386	1.74307	6.28315	-3.92922	4.81e-18	8.25e-17	Peak484
1142	chr10	118418987	118419387	401	*	4.9922	0.815479	5.95175	-4.38207	4.9e-18	8.38e-17	Peak485
8726	chr7	25278720	25279120	401	*	5.11258	1.33334	6.05907	-4.17255	4.99e-18	8.51e-17	Peak486
168	chr1	60758182	60758582	401	*	5.03906	2.16538	5.93712	-3.22753	5.21e-18	8.88e-17	Peak487
1701	chr11	85139895	85140295	401	*	5.50948	1.98877	6.44522	-3.88075	5.35e-18	9.09e-17	Peak488
444	chr1	152903097	152903497	401	*	5.09536	0.66684	6.06146	-4.6314	5.67e-18	9.62e-17	Peak489
438	chr1	151755035	151755435	401	*	5.02642	0.390303	5.99711	-4.59315	5.74e-18	9.72e-17	Peak490
3657	chr15	97469477	97469877	401	*	5.58319	2.06181	6.51896	-3.81251	5.77e-18	9.75e-17	Peak491
8700	chr7	24430956	24431356	401	*	5.31289	0.535187	6.28635	-4.8226	5.84e-18	9.84e-17	Peak492
8569	chr6	144902622	144903022	401	*	5.08219	1.33334	6.02751	-4.13531	5.9e-18	9.93e-17	Peak493
9935	chr8	124265816	124266216	401	*	4.94616	1.44677	5.88093	-3.79511	5.93e-18	9.95e-17	Peak494
8142	chr6	31216513	31216913	401	*	5.06435	0.815479	6.0259	-4.43994	6.01e-18	1.01e-16	Peak495
425	chr1	144004081	144004481	401	*	5.16702	1.68213	6.10111	-3.78852	6.05e-18	1.01e-16	Peak496
9659	chr8	75033764	75034164	401	*	4.97174	1.69726	5.8952	-3.50787	6.09e-18	1.02e-16	Peak497
10133	chr9	45944941	45945341	401	*	4.95941	1.35258	5.89895	-3.91749	6.13e-18	1.02e-16	Peak498
910	chr10	75835928	75836328	401	*	5.21402	0	6.19512	-5.1478	6.2e-18	1.03e-16	Peak499
1036	chr10	86778566	86778966	401	*	5.33137	1.2518	6.28806	-4.36985	6.26e-18	1.04e-16	Peak500
7244	chr4	141060463	141060863	401	*	4.99905	1.35258	5.94026	-3.96148	6.37e-18	1.05e-16	Peak501
1819	chr11	98942153	98942553	401	*	6.68754	2.75034	7.63967	-4.20755	6.38e-18	1.05e-16	Peak502
4684	chr18	3337294	3337694	401	*	5.1691	0.975266	6.12914	-4.26669	6.5e-18	1.07e-16	Peak503
9610	chr8	70610149	70610549	401	*	5.27711	0	6.25902	-5.19268	6.53e-18	1.07e-16	Peak504
10294	chr9	77910526	77910926	401	*	5.04188	0.787477	6.00358	-4.5761	6.85e-18	1.13e-16	Peak505
512	chr1	165236158	165236558	401	*	5.13187	1.72842	6.06203	-3.81456	6.9e-18	1.13e-16	Peak506
7172	chr4	134734559	134734959	401	*	5.39719	1.50111	6.3479	-4.26678	6.91e-18	1.13e-16	Peak507
8895	chr7	45704772	45705172	401	*	5.855	1.85774	6.8091	-4.3314	6.98e-18	1.14e-16	Peak508
2167	chr12	51866099	51866499	401	*	5.29437	0.66684	6.26489	-4.78584	6.99e-18	1.14e-16	Peak509
3728	chr15	102230857	102231257	401	*	5.21239	1.80155	6.14293	-3.78888	7.14e-18	1.16e-16	Peak510
7769	chr5	115300959	115301359	401	*	5.08235	1.41051	6.02462	-4.12567	7.19e-18	1.17e-16	Peak511
7353	chr4	155563338	155563738	401	*	6.29131	2.51825	7.23755	-4.08043	7.26e-18	1.18e-16	Peak512
974	chr10	80602822	80603222	401	*	5.01786	0.535187	5.98523	-4.57839	7.44e-18	1.2e-16	Peak513
5545	chr2	32493392	32493792	401	*	5.05155	0.787477	6.01351	-4.58543	7.47e-18	1.21e-16	Peak514
1725	chr11	87749334	87749734	401	*	6.34044	2.35258	7.29424	-4.2626	7.65e-18	1.23e-16	Peak515
6108	chr2	180276835	180277235	401	*	5.11578	1.53519	6.05419	-3.84469	7.66e-18	1.23e-16	Peak516
8243	chr6	65144556	65144956	401	*	5.25072	2.10888	6.16659	-3.49571	7.76e-18	1.24e-16	Peak517
1539	chr11	69418774	69419174	401	*	5.23171	0.143457	6.21035	-5.15129	8.47e-18	1.35e-16	Peak518
9073	chr7	92874842	92875242	401	*	5.3792	1.35258	6.33425	-4.28594	8.48e-18	1.35e-16	Peak519
5902	chr2	152831163	152831563	401	*	4.97597	1.16538	5.92362	-4.05674	8.5e-18	1.35e-16	Peak520
7978	chr5	139149843	139150243	401	*	5.87778	2.19865	6.82034	-4.02354	8.51e-18	1.35e-16	Peak521
10168	chr9	56418825	56419225	401	*	5.13856	0.501109	6.10928	-4.8501	8.57e-18	1.36e-16	Peak522
4425	chr17	45574057	45574457	401	*	5.14478	0.501109	6.11563	-4.85693	9.15e-18	1.45e-16	Peak523
9516	chr8	34154335	34154735	401	*	5.16065	1.68213	6.09444	-3.75978	9.5e-18	1.5e-16	Peak524
8727	chr7	25281860	25282260	401	*	5.88198	2.52674	6.80972	-3.67237	9.71e-18	1.53e-16	Peak525
1427	chr11	52341042	52341442	401	*	5.10865	0.950225	6.06768	-4.33092	9.82e-18	1.55e-16	Peak526
10058	chr9	32507325	32507725	401	*	5.02707	2.10888	5.92834	-3.28388	1.05e-17	1.65e-16	Peak527
4633	chr17	84116475	84116875	401	*	5.76975	2.03824	6.7144	-4.08299	1.05e-17	1.65e-16	Peak528
585	chr1	180813455	180813855	401	*	5.07268	1.33334	6.01763	-4.13086	1.05e-17	1.65e-16	Peak529
9789	chr8	105565837	105566237	401	*	5.2107	0.697259	6.17877	-4.57965	1.06e-17	1.65e-16	Peak530
952	chr10	80016549	80016949	401	*	5.08513	0.66684	6.05099	-4.62229	1.1e-17	1.72e-16	Peak531
4509	chr17	56716983	56717383	401	*	5.32062	1.14346	6.28018	-4.48004	1.11e-17	1.73e-16	Peak532
943	chr10	79766964	79767364	401	*	5.33672	1.2518	6.29358	-4.36576	1.13e-17	1.75e-16	Peak533
1124	chr10	116913774	116914174	401	*	5.79096	1.23116	6.76004	-4.8385	1.22e-17	1.89e-16	Peak534
5179	chr19	23323173	23323573	401	*	4.91914	0.842949	5.87573	-4.16219	1.25e-17	1.94e-16	Peak535
6570	chr3	131208537	131208937	401	*	5.35813	1.60252	6.30371	-4.03556	1.27e-17	1.97e-16	Peak536
6775	chr4	43492735	43493135	401	*	5.195	0.352577	6.16964	-4.90601	1.3e-17	2e-16	Peak537
10257	chr9	66795415	66795815	401	*	4.96427	1.05007	5.91561	-4.18987	1.31e-17	2.02e-16	Peak538
5482	chr2	26933447	26933847	401	*	5.44661	1.74307	6.39015	-4.01346	1.31e-17	2.02e-16	Peak539
4339	chr17	34122319	34122719	401	*	5.0809	1.42875	6.02235	-4.01094	1.35e-17	2.07e-16	Peak540
8880	chr7	45136036	45136436	401	*	4.97249	0.815479	5.93148	-4.35467	1.36e-17	2.08e-16	Peak541
3543	chr15	80538598	80538998	401	*	5.0082	0.787477	5.96898	-4.53964	1.38e-17	2.11e-16	Peak542
1606	chr11	74837813	74838213	401	*	5.20528	1.2518	6.15795	-4.2509	1.39e-17	2.12e-16	Peak543
5009	chr19	4191733	4192133	401	*	5.17917	0.787477	6.14439	-4.68119	1.45e-17	2.22e-16	Peak544
7872	chr5	124425677	124426077	401	*	5.13024	0.501109	6.10079	-4.83262	1.49e-17	2.27e-16	Peak545
6329	chr3	85127046	85127446	401	*	5.11401	0.352577	6.08717	-4.84593	1.58e-17	2.41e-16	Peak546
3848	chr16	23181501	23181901	401	*	5.14216	1.51825	6.08243	-3.94866	1.6e-17	2.42e-16	Peak547
1828	chr11	99170951	99171351	401	*	5.98817	2.39117	6.9273	-3.92055	1.6e-17	2.43e-16	Peak548
6383	chr3	90265491	90265891	401	*	4.99356	1.02631	5.94669	-4.35673	1.64e-17	2.47e-16	Peak549
10228	chr9	63720797	63721197	401	*	5.01764	0.815479	5.97791	-4.38701	1.65e-17	2.48e-16	Peak550
1625	chr11	75678890	75679290	401	*	5.15662	0.535187	6.12701	-4.69061	1.65e-17	2.48e-16	Peak551
10256	chr9	66593051	66593451	401	*	5.30015	0.535187	6.27337	-4.81513	1.66e-17	2.5e-16	Peak552
10150	chr9	51213546	51213946	401	*	4.99695	0.66684	5.96064	-4.53293	1.69e-17	2.53e-16	Peak553
10180	chr9	57339750	57340150	401	*	5.87385	1.02631	6.84858	-5.05576	1.85e-17	2.77e-16	Peak554
3401	chr15	57772732	57773132	401	*	5.00258	0.787477	5.96321	-4.53044	1.91e-17	2.85e-16	Peak555
6791	chr4	45012314	45012714	401	*	5.77263	2.03824	6.71739	-4.08089	1.99e-17	2.97e-16	Peak556
9440	chr8	13974757	13975157	401	*	5.16761	1.80155	6.09589	-3.74708	2.02e-17	3.01e-16	Peak557
3678	chr15	98953379	98953779	401	*	5.01506	1.42875	5.95372	-3.94846	2.14e-17	3.18e-16	Peak558
2002	chr11	117654437	117654837	401	*	5.17291	1.02631	6.1316	-4.49908	2.3e-17	3.41e-16	Peak559
9910	chr8	122464195	122464595	401	*	5.05702	0.501109	6.02602	-4.78185	2.3e-17	3.41e-16	Peak560
7368	chr4_GL456216_random	16364	16764	401	*	5.72905	1.14346	6.69869	-4.80415	2.33e-17	3.45e-16	Peak561
9636	chr8	71610847	71611247	401	*	5.10336	0	6.08295	-5.05276	2.34e-17	3.45e-16	Peak562
2713	chr13	59769705	59770105	401	*	5.09931	0	6.07883	-5.04799	2.34e-17	3.45e-16	Peak563
3591	chr15	85634494	85634894	401	*	6.09929	2.03824	7.05541	-4.36215	2.36e-17	3.47e-16	Peak564
6339	chr3	88142006	88142406	401	*	6.52214	1.92474	7.49203	-4.81523	2.38e-17	3.5e-16	Peak565
1925	chr11	109420018	109420418	401	*	5.02118	0.950225	5.9776	-4.24174	2.4e-17	3.51e-16	Peak566
1557	chr11	69997072	69997472	401	*	5.19171	0.66684	6.16003	-4.6998	2.41e-17	3.52e-16	Peak567
9791	chr8	105623066	105623466	401	*	5.03526	0.18698	6.01	-4.78334	2.43e-17	3.55e-16	Peak568
1778	chr11	96977560	96977960	401	*	5.68286	1.85774	6.63104	-4.17487	2.45e-17	3.58e-16	Peak569
7228	chr4	139192510	139192910	401	*	4.96653	0.787477	5.92614	-4.50327	2.62e-17	3.81e-16	Peak570
487	chr1	161251207	161251607	401	*	4.91533	1.05007	5.86496	-4.14615	2.65e-17	3.84e-16	Peak571
8073	chr5	150665510	150665910	401	*	5.08162	0.501109	6.05115	-4.79708	2.65e-17	3.84e-16	Peak572
8637	chr7	13023867	13024267	401	*	5.05138	0.787477	6.01333	-4.56822	2.66e-17	3.84e-16	Peak573
9614	chr8	70673105	70673505	401	*	5.30178	1.93754	6.22997	-3.69853	2.69e-17	3.88e-16	Peak574
5708	chr2	91183081	91183481	401	*	5.13506	0.501109	6.10571	-4.83427	2.79e-17	4.02e-16	Peak575
5667	chr2	72979496	72979896	401	*	5.1708	0.143457	6.14851	-5.0809	2.86e-17	4.11e-16	Peak576
7778	chr5	115732412	115732812	401	*	5.56557	0.313838	6.54651	-5.37823	3.03e-17	4.35e-16	Peak577
9241	chr7	126503401	126503801	401	*	5.08763	0.352577	6.06029	-4.80315	3.12e-17	4.48e-16	Peak578
4448	chr17	47507894	47508294	401	*	4.99828	0.352577	5.96917	-4.73098	3.17e-17	4.54e-16	Peak579
2732	chr13	64153298	64153698	401	*	5.98866	2.03824	6.94123	-4.26356	3.18e-17	4.55e-16	Peak580
8614	chr7	5014660	5015060	401	*	5.81408	1.80155	6.76868	-4.30244	3.21e-17	4.58e-16	Peak581
6996	chr4	116053570	116053970	401	*	5.08158	0.501109	6.05111	-4.79974	3.22e-17	4.58e-16	Peak582
5983	chr2	164084137	164084537	401	*	5.53431	1.07345	6.50118	-4.5615	3.26e-17	4.63e-16	Peak583
7522	chr5	45450228	45450628	401	*	5.08591	1.87114	6.00605	-3.58737	3.32e-17	4.72e-16	Peak584
7142	chr4	133672840	133673240	401	*	5.34824	0	6.33164	-5.46994	3.37e-17	4.78e-16	Peak585
5549	chr2	32535069	32535469	401	*	5.23448	1.05007	6.19425	-4.41175	3.4e-17	4.81e-16	Peak586
1011	chr10	81561012	81561412	401	*	5.47579	0	6.46287	-5.587	3.47e-17	4.91e-16	Peak587
7181	chr4	135080358	135080758	401	*	5.44732	1.58635	6.3968	-4.18869	3.57e-17	5.03e-16	Peak588
1434	chr11	53763642	53764042	401	*	4.92714	0.950225	5.88059	-4.14963	3.59e-17	5.06e-16	Peak589
296	chr1	94035280	94035680	401	*	4.9533	1.60252	5.8808	-3.68068	3.69e-17	5.18e-16	Peak590
7255	chr4	141793375	141793775	401	*	4.97504	0.535187	5.94141	-4.52705	3.71e-17	5.21e-16	Peak591
7338	chr4	155066706	155067106	401	*	4.90378	0.950225	5.85646	-4.14155	3.72e-17	5.21e-16	Peak592
8978	chr7	73558495	73558895	401	*	5.46631	2.60252	6.36364	-3.21136	3.75e-17	5.24e-16	Peak593
8739	chr7	27178525	27178925	401	*	4.94939	0.787477	5.90852	-4.48597	3.78e-17	5.27e-16	Peak594
5257	chr19	42090122	42090522	401	*	5.17935	1.33334	6.12829	-4.20414	3.85e-17	5.37e-16	Peak595
3789	chr16	10785188	10785588	401	*	5.27064	0.8988	6.23537	-4.72268	3.98e-17	5.54e-16	Peak596
8197	chr6	48732931	48733331	401	*	5.6592	2.33244	6.58546	-3.56891	4.14e-17	5.75e-16	Peak597
4301	chr17	31855720	31856120	401	*	5.16295	0.18698	6.13985	-4.88343	4.17e-17	5.78e-16	Peak598
2288	chr12	83921791	83922191	401	*	4.90399	1.05007	5.85321	-4.12721	4.25e-17	5.88e-16	Peak599
4292	chr17	31326252	31326652	401	*	4.99051	1.09646	5.94116	-3.96974	4.34e-17	6e-16	Peak600
2927	chr14	18238370	18238770	401	*	5.27405	0	6.26178	-5.42672	4.37e-17	6.03e-16	Peak601
9596	chr8	69996258	69996658	401	*	5.10406	1.88442	6.02447	-3.53219	4.42e-17	6.08e-16	Peak602
7103	chr4	130774720	130775120	401	*	5.14186	0.313838	6.11623	-5.04428	4.43e-17	6.1e-16	Peak603
10270	chr9	69034402	69034802	401	*	4.96025	0.975266	5.91396	-4.04671	4.68e-17	6.43e-16	Peak604
5526	chr2	30807599	30807999	401	*	5.0125	1.2518	5.95828	-4.08073	4.69e-17	6.43e-16	Peak605
1708	chr11	86579024	86579424	401	*	4.89305	0.815479	5.84968	-4.28053	4.74e-17	6.48e-16	Peak606
1493	chr11	60352797	60353197	401	*	4.97424	0.924742	5.93001	-4.34086	4.76e-17	6.51e-16	Peak607
370	chr1	130715760	130716160	401	*	4.89387	1.14346	5.83925	-4.10739	4.81e-17	6.55e-16	Peak608
7955	chr5	136170650	136171050	401	*	4.99368	0.924742	5.95005	-4.34867	4.81e-17	6.55e-16	Peak609
7354	chr4	155601228	155601628	401	*	5.16761	0.787477	6.13254	-4.6563	4.98e-17	6.77e-16	Peak610
10219	chr9	62344583	62344983	401	*	5.27231	0.143457	6.25154	-5.15565	5.08e-17	6.89e-16	Peak611
7033	chr4	120975430	120975830	401	*	4.95225	1.02631	5.90399	-4.29952	5.19e-17	7.03e-16	Peak612
294	chr1	93803780	93804180	401	*	4.97579	0.66684	5.93893	-4.51794	5.52e-17	7.46e-16	Peak613
3024	chr14	45219364	45219764	401	*	4.84962	1.16538	5.79238	-3.94151	5.65e-17	7.63e-16	Peak614
2329	chr12	86894256	86894656	401	*	5.16818	1.50111	6.11025	-4.0546	5.67e-17	7.64e-16	Peak615
2407	chr12	107921084	107921484	401	*	5.04992	1.58635	5.983	-3.85493	5.69e-17	7.66e-16	Peak616
3740	chr15	102625056	102625456	401	*	4.925	1.2518	5.86731	-3.99858	5.7e-17	7.66e-16	Peak617
7893	chr5	125394113	125394513	401	*	5.05167	0.313838	6.02438	-4.9771	5.83e-17	7.82e-16	Peak618
3788	chr16	10772041	10772441	401	*	4.98711	1.05007	5.93923	-4.18879	5.84e-17	7.82e-16	Peak619
9100	chr7	99536137	99536537	401	*	4.96293	0.815479	5.92164	-4.3326	6e-17	8.02e-16	Peak620
5824	chr2	127334090	127334490	401	*	5.34052	0	6.3288	-5.49137	6.22e-17	8.31e-16	Peak621
6835	chr4	57834003	57834403	401	*	4.87477	1.53519	5.80169	-3.61556	6.35e-17	8.47e-16	Peak622
10338	chr9	96364287	96364687	401	*	4.89405	1.16538	5.83858	-3.98499	6.57e-17	8.75e-16	Peak623
195	chr1	74284616	74285016	401	*	4.88657	1.51825	5.81497	-3.71734	6.81e-17	9.04e-16	Peak624
3143	chr14	65343652	65344052	401	*	5.04749	0.390303	6.01862	-4.60022	6.82e-17	9.04e-16	Peak625
9260	chr7	127091056	127091456	401	*	6.21368	1.85774	7.17801	-4.61562	7.02e-17	9.3e-16	Peak626
1318	chr11	23497910	23498310	401	*	4.94932	1.58635	5.87745	-3.75355	7.1e-17	9.39e-16	Peak627
7464	chr5	31698198	31698598	401	*	5.13322	0.352577	6.10673	-4.83156	7.14e-17	9.42e-16	Peak628
10691	chrX	74243897	74244297	401	*	4.9322	1.48214	5.86463	-3.59	7.25e-17	9.56e-16	Peak629
7920	chr5	134236879	134237279	401	*	5.17275	1.02631	6.13143	-4.4832	7.31e-17	9.62e-16	Peak630
7346	chr4	155223162	155223562	401	*	6.13778	2.34299	7.08484	-4.10025	7.4e-17	9.73e-16	Peak631
2185	chr12	59011767	59012167	401	*	4.93097	1.07345	5.88033	-4.01419	7.41e-17	9.73e-16	Peak632
2647	chr13	49307436	49307836	401	*	4.94621	1.05007	5.89692	-4.1519	7.42e-17	9.73e-16	Peak633
1260	chr11	5444802	5445202	401	*	5.27628	0.787477	6.24379	-4.74078	7.86e-17	1.03e-15	Peak634
3122	chr14	60736763	60737163	401	*	5.91481	2.34299	6.85283	-3.9015	7.99e-17	1.04e-15	Peak635
9732	chr8	86707795	86708195	401	*	4.98514	1.14346	5.93393	-4.18208	7.99e-17	1.04e-15	Peak636
6839	chr4	58965718	58966118	401	*	4.92605	1.81548	5.84001	-3.4493	8.33e-17	1.08e-15	Peak637
1740	chr11	90249086	90249486	401	*	5.11075	0	6.09044	-5.03433	8.37e-17	1.09e-15	Peak638
10174	chr9	57075921	57076321	401	*	6.90609	2.70546	7.86631	-4.45034	8.44e-17	1.1e-15	Peak639
5265	chr19	43674826	43675226	401	*	5.33267	1.14346	6.29258	-4.46776	8.76e-17	1.14e-15	Peak640
4269	chr17	29155820	29156220	401	*	4.89323	1.2518	5.83423	-3.95693	9.06e-17	1.17e-15	Peak641
6188	chr3	30602012	30602412	401	*	4.92358	0.924742	5.87774	-4.2835	9.26e-17	1.2e-15	Peak642
1188	chr10	127136490	127136890	401	*	5.09855	1.66684	6.0301	-3.79061	9.52e-17	1.23e-15	Peak643
2132	chr12	31950282	31950682	401	*	6.22294	2.19865	7.17791	-4.30714	9.78e-17	1.26e-15	Peak644
7081	chr4	129189432	129189832	401	*	5.0512	0.313838	6.0239	-4.96922	9.8e-17	1.26e-15	Peak645
513	chr1	165460875	165461275	401	*	5.83894	1.65139	6.7988	-4.48728	1e-16	1.28e-15	Peak646
2623	chr13	44733601	44734001	401	*	4.9851	1.12119	5.93469	-4.31504	1.01e-16	1.29e-15	Peak647
9048	chr7	83891796	83892196	401	*	4.93252	0.501109	5.89869	-4.65589	1.08e-16	1.39e-15	Peak648
295	chr1	93825114	93825514	401	*	4.85883	1.16538	5.80196	-3.95096	1.09e-16	1.39e-15	Peak649
8991	chr7	75455266	75455666	401	*	5.06951	0.815479	6.0312	-4.42631	1.1e-16	1.41e-15	Peak650
2358	chr12	99640461	99640861	401	*	5.00242	0.950225	5.95826	-4.21272	1.14e-16	1.45e-15	Peak651
10190	chr9	57956886	57957286	401	*	4.93618	0.501109	5.90244	-4.66297	1.14e-16	1.45e-15	Peak652
2876	chr13	112001196	112001596	401	*	5.28711	1.44677	6.23585	-4.07573	1.16e-16	1.47e-15	Peak653
2441	chr12	111039019	111039419	401	*	5.12921	0.635766	6.09682	-4.8049	1.18e-16	1.5e-15	Peak654
7555	chr5	64487681	64488081	401	*	4.97312	1.72842	5.89494	-3.65536	1.19e-16	1.5e-15	Peak655
8610	chr7	4812563	4812963	401	*	4.96397	1.41051	5.90119	-3.99889	1.19e-16	1.51e-15	Peak656
10467	chr9	115611558	115611958	401	*	5.06866	1.58635	6.00262	-3.85559	1.21e-16	1.52e-15	Peak657
6582	chr3	135665742	135666142	401	*	5.09503	0	6.0745	-5.02635	1.22e-16	1.54e-15	Peak658
4179	chr17	23620305	23620705	401	*	5.17387	0	6.15792	-5.325	1.23e-16	1.55e-15	Peak659
7292	chr4	149954957	149955357	401	*	4.98894	1.92474	5.90001	-3.47775	1.25e-16	1.57e-15	Peak660
8798	chr7	30322245	30322645	401	*	4.88734	0.66684	5.84812	-4.42819	1.26e-16	1.57e-15	Peak661
7851	chr5	123150958	123151358	401	*	4.85779	0.842949	5.81246	-4.10605	1.26e-16	1.58e-15	Peak662
968	chr10	80433689	80434089	401	*	5.3166	0.66684	6.28758	-4.78337	1.31e-16	1.63e-15	Peak663
1710	chr11	86757862	86758262	401	*	5.20142	1.35258	6.15047	-4.10778	1.32e-16	1.65e-15	Peak664
7610	chr5	76951158	76951558	401	*	4.91191	0.352577	5.88099	-4.64469	1.34e-16	1.67e-15	Peak665
8254	chr6	71322349	71322749	401	*	5.03941	1.65139	5.9688	-3.82077	1.41e-16	1.75e-15	Peak666
693	chr10	13967430	13967830	401	*	4.86591	1.16538	5.80933	-3.95598	1.41e-16	1.76e-15	Peak667
5282	chr19	45796233	45796633	401	*	5.01732	0	5.99564	-4.95613	1.43e-16	1.77e-15	Peak668
9420	chr8	11008822	11009222	401	*	4.86149	1.35258	5.79669	-3.81616	1.45e-16	1.79e-15	Peak669
8209	chr6	50596581	50596981	401	*	5.12775	0	6.11128	-5.29777	1.47e-16	1.81e-15	Peak670
9581	chr8	64946975	64947375	401	*	4.92077	1.33334	5.85948	-3.96893	1.49e-16	1.84e-15	Peak671
1462	chr11	55469289	55469689	401	*	5.20394	1.72842	6.13758	-3.85424	1.5e-16	1.85e-15	Peak672
9723	chr8	85025235	85025635	401	*	4.99045	1.35258	5.9313	-3.92493	1.52e-16	1.87e-15	Peak673
8135	chr6	30300407	30300807	401	*	4.9239	1.6185	5.84902	-3.56084	1.54e-16	1.9e-15	Peak674
2467	chr12	113156025	113156425	401	*	5.06485	0.66684	6.03022	-4.57255	1.56e-16	1.92e-15	Peak675
4059	chr16	91728942	91729342	401	*	5.15097	0.924742	6.1119	-4.4666	1.63e-16	2e-15	Peak676
7296	chr4	150087225	150087625	401	*	5.26558	0.787477	6.23285	-4.72393	1.64e-16	2.01e-15	Peak677
9450	chr8	14990739	14991139	401	*	4.84538	0.950225	5.79606	-4.08328	1.73e-16	2.12e-15	Peak678
7269	chr4	148038832	148039232	401	*	5.33709	0.8988	6.30343	-4.75497	1.73e-16	2.12e-15	Peak679
1776	chr11	96943842	96944242	401	*	4.92718	0.635766	5.88987	-4.63651	1.84e-16	2.25e-15	Peak680
9589	chr8	69749630	69750030	401	*	4.90074	0.352577	5.86957	-4.62965	1.86e-16	2.26e-15	Peak681
1553	chr11	69921258	69921658	401	*	6.67226	2.63504	7.62764	-4.29514	1.87e-16	2.28e-15	Peak682
2120	chr12	24651046	24651446	401	*	5.23515	0	6.21986	-5.37858	1.94e-16	2.36e-15	Peak683
6342	chr3	88296798	88297198	401	*	5.21547	1.33334	6.1657	-4.21292	1.95e-16	2.36e-15	Peak684
5569	chr2	34771846	34772246	401	*	4.9408	0.787477	5.89968	-4.45114	1.95e-16	2.36e-15	Peak685
6772	chr4	43442188	43442588	401	*	5.58985	1.33334	6.5516	-4.52363	1.96e-16	2.36e-15	Peak686
840	chr10	60351788	60352188	401	*	5.99121	2.4742	6.92678	-3.83755	2.02e-16	2.44e-15	Peak687
8745	chr7	27473414	27473814	401	*	5.90772	2.09752	6.85536	-4.11194	2.04e-16	2.46e-15	Peak688
6070	chr2	173019343	173019743	401	*	5.06364	0.501109	6.03279	-4.74979	2.09e-16	2.51e-15	Peak689
7343	chr4	155178373	155178773	401	*	4.98596	0.787477	5.94613	-4.49866	2.09e-16	2.51e-15	Peak690
1743	chr11	93885707	93886107	401	*	5.27185	1.23116	6.22734	-4.385	2.1e-16	2.51e-15	Peak691
1436	chr11	53794867	53795267	401	*	5.04343	1.50111	5.98015	-3.9402	2.13e-16	2.56e-15	Peak692
7933	chr5	134688697	134689097	401	*	6.36608	2.2518	7.32382	-4.37086	2.14e-16	2.56e-15	Peak693
9721	chr8	84979792	84980192	401	*	5.33689	1.81548	6.27266	-3.81716	2.22e-16	2.65e-15	Peak694
10002	chr9	20952639	20953039	401	*	4.91353	0.352577	5.88264	-4.63937	2.25e-16	2.68e-15	Peak695
7925	chr5	134332810	134333210	401	*	4.92647	0.501109	5.8925	-4.63468	2.28e-16	2.71e-15	Peak696
2310	chr12	85485890	85486290	401	*	4.79895	1.16538	5.73962	-3.89028	2.33e-16	2.77e-15	Peak697
260	chr1	88587340	88587740	401	*	5.08972	1.81548	6.01317	-3.59665	2.34e-16	2.78e-15	Peak698
5448	chr2	24385082	24385482	401	*	5.01672	0.143457	5.9919	-4.94638	2.36e-16	2.8e-15	Peak699
9384	chr7	143600047	143600447	401	*	4.83682	1.14346	5.77996	-4.04366	2.37e-16	2.81e-15	Peak700
4894	chr18	67724481	67724881	401	*	5.16366	0.787477	6.1285	-4.62851	2.38e-16	2.82e-15	Peak701
10202	chr9	59941784	59942184	401	*	5.42792	1.05007	6.3928	-4.55203	2.41e-16	2.85e-15	Peak702
8934	chr7	63937414	63937814	401	*	5.04601	1.58635	5.97891	-3.8301	2.47e-16	2.91e-15	Peak703
3608	chr15	88751287	88751687	401	*	5.18541	0	6.16959	-5.33475	2.47e-16	2.91e-15	Peak704
4512	chr17	56831027	56831427	401	*	4.86419	1.14346	5.80842	-4.07396	2.48e-16	2.91e-15	Peak705
10211	chr9	61679730	61680130	401	*	4.92854	1.2518	5.871	-3.9874	2.48e-16	2.91e-15	Peak706
10445	chr9	110907404	110907804	401	*	5.32267	0	6.31142	-5.73282	2.51e-16	2.94e-15	Peak707
4231	chr17	26716003	26716403	401	*	5.40352	0.787477	6.3738	-4.8214	2.55e-16	2.99e-15	Peak708
6443	chr3	100922047	100922447	401	*	4.87185	1.16538	5.8155	-3.93779	2.56e-16	3e-15	Peak709
6939	chr4	102506888	102507288	401	*	4.83804	0.924742	5.78935	-4.20957	2.57e-16	3e-15	Peak710
6773	chr4	43456534	43456934	401	*	4.88496	1.16538	5.82914	-3.94737	2.63e-16	3.06e-15	Peak711
5416	chr2	13558552	13558952	401	*	5.17809	1.87114	6.10329	-3.64146	2.63e-16	3.06e-15	Peak712
8983	chr7	73618511	73618911	401	*	4.82666	1.48214	5.75384	-3.46873	2.68e-16	3.11e-15	Peak713
6717	chr4	32335658	32336058	401	*	4.93212	2.16538	5.82204	-3.10116	2.68e-16	3.12e-15	Peak714
9060	chr7	90129853	90130253	401	*	5.15244	0	6.13556	-5.07318	2.78e-16	3.22e-15	Peak715
9922	chr8	123162909	123163309	401	*	4.97778	0.313838	5.94904	-4.90405	2.8e-16	3.25e-15	Peak716
4947	chr18	79257033	79257433	401	*	4.90347	1.2518	5.8449	-3.95301	2.87e-16	3.31e-15	Peak717
58	chr1	36309583	36309983	401	*	5.0846	1.85774	6.00542	-3.63902	3.01e-16	3.47e-15	Peak718
9293	chr7	127967079	127967479	401	*	5.03595	0.313838	6.00836	-4.94406	3.01e-16	3.47e-15	Peak719
7505	chr5	37044660	37045060	401	*	4.97247	1.16538	5.91999	-4.02362	3.04e-16	3.5e-15	Peak720
10006	chr9	21091902	21092302	401	*	4.86278	1.14346	5.80695	-4.07092	3.09e-16	3.55e-15	Peak721
5505	chr2	30066141	30066541	401	*	4.99117	0.352577	5.96192	-4.70115	3.13e-16	3.59e-15	Peak722
856	chr10	62543452	62543852	401	*	5.07756	1.09646	6.03114	-4.04735	3.14e-16	3.6e-15	Peak723
6975	chr4	108327964	108328364	401	*	4.8483	0.787477	5.80442	-4.38034	3.24e-16	3.71e-15	Peak724
957	chr10	80141242	80141642	401	*	5.21207	0	6.19654	-5.34765	3.29e-16	3.76e-15	Peak725
998	chr10	81320551	81320951	401	*	6.97692	2.59446	7.94191	-4.6025	3.33e-16	3.81e-15	Peak726
5087	chr19	6909563	6909963	401	*	4.92195	0.66684	5.88367	-4.45289	3.49e-16	3.99e-15	Peak727
2871	chr13	111725226	111725626	401	*	5.81377	2.34299	6.74719	-3.80178	3.55e-16	4.05e-15	Peak728
3180	chr14	75068703	75069103	401	*	4.89767	0.18698	5.86986	-4.63314	3.6e-16	4.1e-15	Peak729
4930	chr18	75419370	75419770	401	*	4.8198	0.66684	5.77868	-4.3646	3.64e-16	4.14e-15	Peak730
4225	chr17	26244103	26244503	401	*	5.20559	0.143457	6.18384	-5.08455	3.65e-16	4.14e-15	Peak731
1443	chr11	54522405	54522805	401	*	5.32528	0.924742	6.29072	-4.59949	3.65e-16	4.14e-15	Peak732
1270	chr11	6291592	6291992	401	*	4.86658	0.924742	5.81886	-4.22165	3.75e-16	4.24e-15	Peak733
5168	chr19	18619116	18619516	401	*	4.95319	0.352577	5.92315	-4.65583	3.76e-16	4.24e-15	Peak734
731	chr10	22306379	22306779	401	*	4.95583	1.80155	5.87244	-3.53356	3.79e-16	4.28e-15	Peak735
3313	chr15	12204717	12205117	401	*	5.33544	1.23116	6.29288	-4.4339	3.8e-16	4.28e-15	Peak736
8740	chr7	27196043	27196443	401	*	4.98898	0	5.96687	-4.92085	3.85e-16	4.33e-15	Peak737
9926	chr8	123374087	123374487	401	*	4.9488	1.02631	5.90042	-4.2858	3.9e-16	4.38e-15	Peak738
1009	chr10	81545046	81545446	401	*	4.86039	0.352577	5.82833	-4.59172	4.03e-16	4.52e-15	Peak739
798	chr10	42860495	42860895	401	*	5.0688	1.05007	6.0236	-4.24093	4.09e-16	4.58e-15	Peak740
7507	chr5	37067104	37067504	401	*	6.11709	1.72842	7.08223	-4.61952	4.13e-16	4.62e-15	Peak741
10527	chr9	123509834	123510234	401	*	5.04211	0	6.02156	-5.20669	4.18e-16	4.67e-15	Peak742
6548	chr3	127552846	127553246	401	*	4.92286	0.815479	5.88039	-4.27331	4.22e-16	4.71e-15	Peak743
5276	chr19	44930877	44931277	401	*	4.81611	0.66684	5.77488	-4.35389	4.25e-16	4.74e-15	Peak744
1859	chr11	101552541	101552941	401	*	5.04199	1.05007	5.99593	-4.21477	4.3e-16	4.79e-15	Peak745
3764	chr16	4879097	4879497	401	*	4.80041	1.51825	5.72428	-3.62473	4.32e-16	4.8e-15	Peak746
1286	chr11	11726169	11726569	401	*	6.40961	2.96963	7.34157	-3.73408	4.46e-16	4.95e-15	Peak747
8598	chr7	3644740	3645140	401	*	5.78557	2.34299	6.71764	-3.77587	4.49e-16	4.98e-15	Peak748
4503	chr17	56462025	56462425	401	*	5.02751	1.41051	5.96748	-4.03283	4.57e-16	5.06e-15	Peak749
2753	chr13	69611449	69611849	401	*	5.59611	2.09752	6.53083	-3.83324	4.85e-16	5.36e-15	Peak750
5796	chr2	121413618	121414018	401	*	4.82892	0.787477	5.78443	-4.35372	4.92e-16	5.43e-15	Peak751
8028	chr5	144964998	144965398	401	*	4.9124	1.42875	5.84643	-3.83384	5.01e-16	5.53e-15	Peak752
5504	chr2	29965239	29965639	401	*	4.9379	1.02631	5.88915	-4.26368	5.24e-16	5.77e-15	Peak753
1760	chr11	95356762	95357162	401	*	4.94598	0.924742	5.90086	-4.27728	5.34e-16	5.87e-15	Peak754
3514	chr15	78515679	78516079	401	*	4.94228	1.02631	5.89369	-4.26071	5.38e-16	5.9e-15	Peak755
4775	chr18	34931930	34932330	401	*	4.93684	0.352577	5.90645	-4.6598	5.38e-16	5.9e-15	Peak756
730	chr10	22302484	22302884	401	*	4.83289	1.81548	5.74094	-3.34752	5.46e-16	5.98e-15	Peak757
8736	chr7	25754941	25755341	401	*	5.67206	1.50111	6.63145	-4.44878	5.88e-16	6.44e-15	Peak758
9247	chr7	126704321	126704721	401	*	4.83409	0.66684	5.79337	-4.3655	5.98e-16	6.54e-15	Peak759
9907	chr8	122432808	122433208	401	*	4.84829	1.23116	5.78827	-4.03253	6.04e-16	6.59e-15	Peak760
8055	chr5	148976907	148977307	401	*	5.09532	2.2518	5.99115	-3.23413	6.12e-16	6.67e-15	Peak761
6412	chr3	95674136	95674536	401	*	4.83493	0.427068	5.80055	-4.22547	6.19e-16	6.74e-15	Peak762
519	chr1	166002743	166003143	401	*	4.87452	0.535187	5.83844	-4.41184	6.32e-16	6.87e-15	Peak763
10532	chr9	123756604	123757004	401	*	5.26536	0.501109	6.23857	-4.90009	6.4e-16	6.95e-15	Peak764
4296	chr17	31519841	31520241	401	*	4.83541	1.02631	5.78301	-4.17642	6.41e-16	6.95e-15	Peak765
7556	chr5	64496963	64497363	401	*	4.81024	1.60252	5.72997	-3.51891	6.42e-16	6.95e-15	Peak766
800	chr10	42888185	42888585	401	*	4.8098	1.44677	5.73793	-3.63844	6.52e-16	7.05e-15	Peak767
541	chr1	171921316	171921716	401	*	4.79127	1.35258	5.72316	-3.72973	6.55e-16	7.08e-15	Peak768
7996	chr5	140596628	140597028	401	*	5.0229	0	6.00131	-4.9293	6.58e-16	7.1e-15	Peak769
860	chr10	62651152	62651552	401	*	4.87018	0.66684	5.83048	-4.40369	7.13e-16	7.67e-15	Peak770
8680	chr7	19319689	19320089	401	*	5.60297	1.87114	6.54763	-4.01494	7.21e-16	7.76e-15	Peak771
3707	chr15	100706335	100706735	401	*	5.62535	1.50111	6.58338	-4.41097	7.41e-16	7.96e-15	Peak772
8656	chr7	16295588	16295988	401	*	4.83221	1.42875	5.76237	-3.75374	7.62e-16	8.18e-15	Peak773
9937	chr8	124275674	124276074	401	*	4.8177	1.35258	5.75086	-3.75263	7.73e-16	8.28e-15	Peak774
3572	chr15	82146956	82147356	401	*	4.9775	1.66684	5.9029	-3.65868	7.89e-16	8.45e-15	Peak775
773	chr10	39731325	39731725	401	*	4.88397	0.8988	5.83768	-4.38715	8.04e-16	8.59e-15	Peak776
593	chr1	181256710	181257110	401	*	4.83127	1.2518	5.76963	-3.88284	8.09e-16	8.64e-15	Peak777
5251	chr19	41829606	41830006	401	*	5.12857	1.33334	6.07565	-4.12772	8.21e-16	8.76e-15	Peak778
7709	chr5	107725416	107725816	401	*	5.2607	1.35258	6.21184	-4.14003	8.42e-16	8.96e-15	Peak779
7938	chr5	135024780	135025180	401	*	4.99529	1.46456	5.93149	-3.71059	8.47e-16	9e-15	Peak780
4898	chr18	68227509	68227909	401	*	4.96676	1.02631	5.919	-4.28889	8.48e-16	9e-15	Peak781
6552	chr3	127868359	127868759	401	*	5.56083	2.35258	6.48059	-3.52294	9.04e-16	9.59e-15	Peak782
9916	chr8	122611299	122611699	401	*	4.78896	0.66684	5.74693	-4.33073	9.06e-16	9.59e-15	Peak783
6862	chr4	63410089	63410489	401	*	4.74391	0.950225	5.69093	-3.97753	9.2e-16	9.73e-15	Peak784
2558	chr13	24921350	24921750	401	*	4.90927	0	5.88589	-4.836	9.23e-16	9.75e-15	Peak785
1844	chr11	100824002	100824402	401	*	4.7849	1.14346	5.72591	-3.98247	9.34e-16	9.85e-15	Peak786
2115	chr12	21451371	21451771	401	*	4.84757	1.2518	5.78664	-3.89987	9.44e-16	9.95e-15	Peak787
5511	chr2	30257597	30257997	401	*	4.92736	0	5.90427	-4.85667	9.47e-16	9.97e-15	Peak788
5108	chr19	8741300	8741700	401	*	4.89625	0	5.87946	-4.84434	9.6e-16	1.01e-14	Peak789
8715	chr7	25076934	25077334	401	*	4.78209	0.697259	5.73894	-4.15266	9.85e-16	1.03e-14	Peak790
1931	chr11	109650707	109651107	401	*	4.96337	0	5.94814	-5.14231	9.89e-16	1.04e-14	Peak791
2752	chr13	69534582	69534982	401	*	4.83324	1.14346	5.77623	-4.01755	1.02e-15	1.06e-14	Peak792
205	chr1	75168597	75168997	401	*	4.96668	0.787477	5.9263	-4.46261	1.02e-15	1.07e-14	Peak793
3710	chr15	100750189	100750589	401	*	5.5436	2.39117	6.4601	-3.49323	1.04e-15	1.08e-14	Peak794
3053	chr14	51913305	51913705	401	*	5.30784	1.72842	6.2462	-3.92563	1.05e-15	1.09e-14	Peak795
2299	chr12	84451050	84451450	401	*	5.39219	1.85774	6.32855	-3.89556	1.06e-15	1.1e-14	Peak796
5533	chr2	31116166	31116566	401	*	4.92266	0	5.90284	-4.86441	1.1e-15	1.15e-14	Peak797
1439	chr11	53891738	53892138	401	*	4.93378	0.143457	5.90748	-4.86024	1.11e-15	1.15e-14	Peak798
1428	chr11	52360727	52361127	401	*	4.82744	0.501109	5.79103	-4.53805	1.11e-15	1.15e-14	Peak799
6051	chr2	170050647	170051047	401	*	4.89584	0.501109	5.86113	-4.60695	1.11e-15	1.15e-14	Peak800
3478	chr15	76199432	76199832	401	*	4.92753	0.313838	5.89776	-4.82818	1.11e-15	1.15e-14	Peak801
8131	chr6	29768151	29768551	401	*	4.85401	0	5.82971	-4.8008	1.12e-15	1.15e-14	Peak802
3560	chr15	81466425	81466825	401	*	4.77693	0.66684	5.73454	-4.30884	1.13e-15	1.17e-14	Peak803
8288	chr6	82913658	82914058	401	*	4.86566	0.697259	5.82497	-4.24463	1.15e-15	1.19e-14	Peak804
8675	chr7	19228159	19228559	401	*	6.13902	1.85774	7.10144	-4.52391	1.19e-15	1.22e-14	Peak805
6197	chr3	32708281	32708681	401	*	4.91213	1.50111	5.84267	-3.81342	1.2e-15	1.23e-14	Peak806
6388	chr3	90586912	90587312	401	*	4.76669	0.66684	5.72399	-4.30449	1.2e-15	1.23e-14	Peak807
5510	chr2	30251686	30252086	401	*	4.80815	1.66684	5.72399	-3.50883	1.21e-15	1.24e-14	Peak808
2800	chr13	91460899	91461299	401	*	4.73643	1.05007	5.67928	-3.95246	1.22e-15	1.25e-14	Peak809
7754	chr5	113830417	113830817	401	*	5.07091	1.72842	5.99798	-3.72936	1.22e-15	1.25e-14	Peak810
43	chr1	30949647	30950047	401	*	4.90291	1.20826	5.84609	-3.76041	1.24e-15	1.27e-14	Peak811
9706	chr8	84237066	84237466	401	*	4.77876	0.924742	5.72799	-4.13987	1.25e-15	1.28e-14	Peak812
10512	chr9	121454967	121455367	401	*	5.12202	0.975266	6.08071	-4.18989	1.27e-15	1.3e-14	Peak813
3692	chr15	99457647	99458047	401	*	4.7971	1.33334	5.73019	-3.84626	1.27e-15	1.3e-14	Peak814
2646	chr13	49242606	49243006	401	*	4.80339	0.352577	5.77002	-4.5343	1.28e-15	1.3e-14	Peak815
5909	chr2	153345456	153345856	401	*	4.86042	0.143457	5.83273	-4.78775	1.28e-15	1.3e-14	Peak816
786	chr10	41809897	41810297	401	*	4.95036	0.535187	5.91615	-4.47249	1.28e-15	1.3e-14	Peak817
2936	chr14	20082665	20083065	401	*	4.85712	1.58635	5.78037	-3.64753	1.28e-15	1.3e-14	Peak818
7768	chr5	115158207	115158607	401	*	4.9021	1.16538	5.84695	-3.95233	1.29e-15	1.31e-14	Peak819
607	chr1	183987702	183988102	401	*	4.79471	0.924742	5.74451	-4.15177	1.34e-15	1.35e-14	Peak820
4374	chr17	35262691	35263091	401	*	4.79522	0.501109	5.75797	-4.51566	1.34e-15	1.35e-14	Peak821
688	chr10	12813639	12814039	401	*	4.81108	0.501109	5.77425	-4.52885	1.35e-15	1.36e-14	Peak822
8479	chr6	124885903	124886303	401	*	5.26746	0	6.25578	-5.66184	1.39e-15	1.4e-14	Peak823
6429	chr3	97227381	97227781	401	*	4.97086	1.05007	5.92242	-4.15316	1.4e-15	1.4e-14	Peak824
9650	chr8	72239975	72240375	401	*	4.82023	0.787477	5.77547	-4.33683	1.41e-15	1.42e-14	Peak825
8490	chr6	125222115	125222515	401	*	4.84442	0	5.82349	-4.78945	1.43e-15	1.43e-14	Peak826
6363	chr3	89214114	89214514	401	*	4.99765	0.313838	5.96931	-4.88309	1.43e-15	1.43e-14	Peak827
9169	chr7	113207132	113207532	401	*	4.81688	0.787477	5.77201	-4.32566	1.44e-15	1.45e-14	Peak828
7402	chr5	21645650	21646050	401	*	4.88718	0.18698	5.85916	-4.61795	1.45e-15	1.45e-14	Peak829
7744	chr5	112276358	112276758	401	*	7.03165	2.90472	7.98976	-4.36411	1.47e-15	1.47e-14	Peak830
2640	chr13	48546418	48546818	401	*	4.9143	1.14346	5.86046	-4.09304	1.64e-15	1.63e-14	Peak831
8712	chr7	24907190	24907590	401	*	4.93257	0.787477	5.89121	-4.42579	1.72e-15	1.71e-14	Peak832
9441	chr8	13987086	13987486	401	*	4.92187	1.02631	5.87257	-4.22848	1.74e-15	1.73e-14	Peak833
3059	chr14	52279179	52279579	401	*	4.9867	0.950225	5.94205	-4.1786	1.87e-15	1.86e-14	Peak834
7710	chr5	107840626	107841026	401	*	4.85877	1.2518	5.79832	-3.9106	1.88e-15	1.87e-14	Peak835
8676	chr7	19266187	19266587	401	*	4.94163	0.787477	5.90054	-4.42354	1.89e-15	1.88e-14	Peak836
5599	chr2	44927047	44927447	401	*	4.91972	0.18698	5.89234	-4.63852	1.91e-15	1.89e-14	Peak837
3178	chr14	74847630	74848030	401	*	4.82554	0.535187	5.78819	-4.34975	1.93e-15	1.91e-14	Peak838
9944	chr8	124721934	124722334	401	*	5.03069	1.14346	5.9811	-4.19055	1.98e-15	1.96e-14	Peak839
4735	chr18	20946324	20946724	401	*	4.7305	0.924742	5.67798	-4.09202	2.05e-15	2.02e-14	Peak840
1453	chr11	55023050	55023450	401	*	4.91043	0.501109	5.87608	-4.59911	2.05e-15	2.02e-14	Peak841
7323	chr4	152477459	152477859	401	*	4.70816	1.09646	5.64791	-3.68456	2.11e-15	2.08e-14	Peak842
5427	chr2	18056715	18057115	401	*	4.79621	1.02631	5.74234	-4.14016	2.14e-15	2.11e-14	Peak843
8959	chr7	66689605	66690005	401	*	4.75478	0.924742	5.70315	-4.10536	2.16e-15	2.12e-14	Peak844
10000	chr9	20651696	20652096	401	*	4.78605	1.42875	5.71388	-3.71859	2.17e-15	2.13e-14	Peak845
4848	chr18	53744821	53745221	401	*	5.03194	1.42875	5.97133	-3.92793	2.28e-15	2.23e-14	Peak846
5080	chr19	6340965	6341365	401	*	5.07899	0	6.06566	-5.50621	2.29e-15	2.24e-14	Peak847
2762	chr13	73702826	73703226	401	*	5.37145	2.09752	6.29487	-3.61455	2.32e-15	2.27e-14	Peak848
272	chr1	91095262	91095662	401	*	5.1525	1.87114	6.07633	-3.60439	2.33e-15	2.28e-14	Peak849
1969	chr11	116030189	116030589	401	*	4.75941	1.2518	5.69455	-3.81827	2.34e-15	2.29e-14	Peak850
6356	chr3	89089780	89090180	401	*	4.82546	0.501109	5.789	-4.5383	2.4e-15	2.34e-14	Peak851
4011	chr16	78576589	78576989	401	*	4.73829	0.815479	5.68993	-4.09832	2.41e-15	2.35e-14	Peak852
1256	chr11	5261544	5261944	401	*	4.96927	1.02631	5.92159	-4.2788	2.44e-15	2.37e-14	Peak853
10818	chrX	163908842	163909242	401	*	4.87594	1.4088	5.80919	-3.5285	2.52e-15	2.45e-14	Peak854
1200	chr10	127668109	127668509	401	*	5.12452	0	6.1145	-5.55074	2.54e-15	2.46e-14	Peak855
1425	chr11	52299632	52300032	401	*	4.83025	1.51825	5.75572	-3.64008	2.61e-15	2.53e-14	Peak856
6972	chr4	108310703	108311103	401	*	5.54283	1.33334	6.5033	-4.45962	2.62e-15	2.53e-14	Peak857
2911	chr14	10453119	10453519	401	*	4.70015	0.697259	5.65444	-4.08043	2.69e-15	2.6e-14	Peak858
6747	chr4	40781613	40782013	401	*	5.03354	0.143457	6.009	-4.90799	2.7e-15	2.61e-14	Peak859
764	chr10	36158160	36158560	401	*	4.9135	1.42875	5.84758	-3.81858	2.71e-15	2.61e-14	Peak860
6971	chr4	108301014	108301414	401	*	4.8959	0	5.87654	-5.06926	2.94e-15	2.83e-14	Peak861
9425	chr8	11557979	11558379	401	*	6.11652	2.03824	7.07318	-4.33252	2.99e-15	2.87e-14	Peak862
9655	chr8	72421447	72421847	401	*	4.74671	1.51825	5.66761	-3.56587	3.03e-15	2.91e-14	Peak863
9616	chr8	70754429	70754829	401	*	4.79872	0.787477	5.75328	-4.31584	3.05e-15	2.93e-14	Peak864
5465	chr2	25546808	25547208	401	*	4.70617	0.56848	5.6646	-4.09025	3.35e-15	3.21e-14	Peak865
6384	chr3	90292842	90293242	401	*	4.83884	0.143457	5.81073	-4.77021	3.4e-15	3.26e-14	Peak866
7477	chr5	33657974	33658374	401	*	4.71365	1.2518	5.64665	-3.776	3.47e-15	3.32e-14	Peak867
1525	chr11	68451229	68451629	401	*	5.50515	2.51825	6.41116	-3.32246	3.49e-15	3.33e-14	Peak868
904	chr10	75536120	75536520	401	*	4.82029	1.33334	5.75448	-3.84993	3.52e-15	3.36e-14	Peak869
9882	chr8	119569813	119570213	401	*	4.69093	1.16538	5.62689	-3.76606	3.62e-15	3.45e-14	Peak870
4522	chr17	57247653	57248053	401	*	4.9575	0.535187	5.92346	-4.46744	3.66e-15	3.48e-14	Peak871
2188	chr12	59219667	59220067	401	*	4.74546	1.2518	5.67995	-3.80058	3.67e-15	3.49e-14	Peak872
4081	chr16	94526623	94527023	401	*	4.92021	0.143457	5.89366	-4.82829	3.77e-15	3.58e-14	Peak873
641	chr1	191906413	191906813	401	*	4.78143	0	5.75956	-4.72754	3.79e-15	3.6e-14	Peak874
90	chr1	39917841	39918241	401	*	5.05926	1.14346	6.01066	-4.19373	3.93e-15	3.72e-14	Peak875
1798	chr11	98000396	98000796	401	*	4.88654	0.352577	5.85506	-4.59215	3.98e-15	3.77e-14	Peak876
1544	chr11	69672245	69672645	401	*	4.98585	0.143457	5.96049	-4.88274	4.03e-15	3.81e-14	Peak877
2493	chr13	6647019	6647419	401	*	4.70783	1.16538	5.64455	-3.78849	4.14e-15	3.91e-14	Peak878
4249	chr17	27820690	27821090	401	*	4.9306	0.501109	5.89673	-4.59981	4.22e-15	3.98e-14	Peak879
8823	chr7	35585954	35586354	401	*	4.76135	1.16538	5.70043	-3.81739	4.22e-15	3.98e-14	Peak880
6209	chr3	35753816	35754216	401	*	4.86448	0.787477	5.82109	-4.3582	4.3e-15	4.05e-14	Peak881
8729	chr7	25395598	25395998	401	*	4.86591	0	5.84613	-5.03469	4.35e-15	4.09e-14	Peak882
1627	chr11	75976823	75977223	401	*	4.77318	0.924742	5.72221	-4.11694	4.39e-15	4.12e-14	Peak883
4577	chr17	73107717	73108117	401	*	4.69474	1.27215	5.62585	-3.6443	4.43e-15	4.15e-14	Peak884
8689	chr7	19817470	19817870	401	*	4.87986	0.787477	5.83694	-4.37013	4.43e-15	4.15e-14	Peak885
8861	chr7	44496456	44496856	401	*	4.83321	0.787477	5.78886	-4.3326	4.44e-15	4.15e-14	Peak886
3880	chr16	32608816	32609216	401	*	4.70666	1.35258	5.63433	-3.65336	4.45e-15	4.16e-14	Peak887
3022	chr14	40966878	40967278	401	*	5.03956	1.72842	5.96499	-3.69006	4.55e-15	4.25e-14	Peak888
4672	chr17	88440372	88440772	401	*	4.87378	1.23116	5.81484	-4.03322	4.77e-15	4.45e-14	Peak889
4516	chr17	56997043	56997443	401	*	4.69757	0.535187	5.65671	-4.24243	4.78e-15	4.45e-14	Peak890
775	chr10	40302259	40302659	401	*	4.85262	0	5.83266	-5.02515	4.78e-15	4.45e-14	Peak891
8433	chr6	118167016	118167416	401	*	5.04354	1.95022	5.95645	-3.37553	4.78e-15	4.45e-14	Peak892
651	chr1	193201395	193201795	401	*	5.07581	1.53519	6.01245	-3.77208	4.81e-15	4.47e-14	Peak893
3849	chr16	23225269	23225669	401	*	5.05723	1.92474	5.97254	-3.49978	4.83e-15	4.48e-14	Peak894
8977	chr7	73537737	73538137	401	*	4.93298	1.66684	5.85598	-3.59923	4.87e-15	4.52e-14	Peak895
10687	chrX	73914897	73915297	401	*	4.77058	1.05007	5.71479	-3.97746	5.11e-15	4.73e-14	Peak896
5924	chr2	155517755	155518155	401	*	4.81632	0.143457	5.78776	-4.73006	5.14e-15	4.76e-14	Peak897
4650	chr17	84845048	84845448	401	*	4.97128	0.501109	5.93836	-4.64009	5.16e-15	4.77e-14	Peak898
1435	chr11	53769697	53770097	401	*	4.85993	0	5.84008	-5.03321	5.3e-15	4.89e-14	Peak899
4227	chr17	26502936	26503336	401	*	4.78254	1.02631	5.72815	-4.118	5.43e-15	5e-14	Peak900
8492	chr6	125265182	125265582	401	*	5.75274	2.34299	6.68322	-3.72742	5.44e-15	5.01e-14	Peak901
2022	chr11	118342470	118342870	401	*	4.79482	0.352577	5.76125	-4.51216	5.48e-15	5.04e-14	Peak902
8949	chr7	65644586	65644986	401	*	4.92467	1.66684	5.84722	-3.58817	5.66e-15	5.2e-14	Peak903
7828	chr5	122372376	122372776	401	*	4.80815	0.352577	5.77489	-4.52483	5.69e-15	5.22e-14	Peak904
2053	chr11	120824319	120824719	401	*	4.93517	0.924742	5.8897	-4.25558	5.7e-15	5.22e-14	Peak905
9634	chr8	71570291	71570691	401	*	4.73323	1.2518	5.66715	-3.78791	5.8e-15	5.31e-14	Peak906
4762	chr18	32970251	32970651	401	*	4.85238	0.815479	5.80775	-4.18197	6e-15	5.48e-14	Peak907
1893	chr11	106159432	106159832	401	*	5.79503	1.81548	6.74857	-4.18968	6.05e-15	5.53e-14	Peak908
3047	chr14	50930800	50931200	401	*	4.95537	0.352577	5.92537	-4.62997	6.15e-15	5.61e-14	Peak909
714	chr10	19184843	19185243	401	*	5.3838	1.87114	6.31917	-3.81089	6.24e-15	5.68e-14	Peak910
8784	chr7	29238058	29238458	401	*	4.77188	0.635766	5.73026	-4.45821	6.24e-15	5.68e-14	Peak911
8125	chr6	29215814	29216214	401	*	4.76096	0.352577	5.72658	-4.47343	6.29e-15	5.72e-14	Peak912
7594	chr5	73256518	73256918	401	*	4.71994	1.05007	5.66212	-3.92439	6.54e-15	5.94e-14	Peak913
3538	chr15	79932175	79932575	401	*	4.87242	0.143457	5.84496	-4.76546	6.61e-15	5.99e-14	Peak914
7105	chr4	130921036	130921436	401	*	4.75548	1.42875	5.68174	-3.68021	6.64e-15	6.02e-14	Peak915
10028	chr9	21955679	21956079	401	*	5.07444	1.12119	6.0271	-4.32173	6.81e-15	6.17e-14	Peak916
5837	chr2	128817757	128818157	401	*	4.99666	1.23116	5.94261	-4.12022	6.84e-15	6.19e-14	Peak917
8601	chr7	4136861	4137261	401	*	4.78961	0.72705	5.74578	-4.027	6.95e-15	6.28e-14	Peak918
103	chr1	43933697	43934097	401	*	4.71501	1.27215	5.6471	-3.65128	6.99e-15	6.3e-14	Peak919
980	chr10	80678046	80678446	401	*	4.99028	0	5.96897	-5.10346	6.99e-15	6.3e-14	Peak920
8082	chr6	7844436	7844836	401	*	4.70384	0.815479	5.65428	-4.05804	7.13e-15	6.42e-14	Peak921
1560	chr11	70021218	70021618	401	*	5.01624	0.352577	5.9875	-4.67493	7.43e-15	6.68e-14	Peak922
1000	chr10	81350306	81350706	401	*	4.81458	0.501109	5.77783	-4.50853	7.47e-15	6.71e-14	Peak923
9787	chr8	105289087	105289487	401	*	4.66083	0.815479	5.60975	-4.03431	7.53e-15	6.76e-14	Peak924
8802	chr7	30552178	30552578	401	*	4.87287	0.924742	5.82536	-4.18937	7.74e-15	6.94e-14	Peak925
8834	chr7	38107488	38107888	401	*	4.85022	1.2518	5.7894	-3.87957	7.79e-15	6.98e-14	Peak926
1229	chr10	128991099	128991499	401	*	4.72019	1.05007	5.66238	-3.93007	7.8e-15	6.98e-14	Peak927
3355	chr15	36608959	36609359	401	*	5.56502	1.85774	6.50871	-4.01944	7.82e-15	6.99e-14	Peak928
3051	chr14	51884577	51884977	401	*	4.79739	0.815479	5.751	-4.13516	7.92e-15	7.07e-14	Peak929
6286	chr3	65958215	65958615	401	*	4.70593	0.535187	5.66532	-4.25152	8e-15	7.13e-14	Peak930
9544	chr8	46470685	46471085	401	*	4.68302	1.2518	5.61455	-3.74272	8.27e-15	7.37e-14	Peak931
1724	chr11	87744960	87745360	401	*	4.76362	0.924742	5.71231	-4.09903	8.31e-15	7.4e-14	Peak932
7621	chr5	86065513	86065913	401	*	4.89846	1.16538	5.84317	-3.9482	8.35e-15	7.42e-14	Peak933
8635	chr7	12978013	12978413	401	*	5.57349	1.41051	6.53265	-4.44084	8.36e-15	7.42e-14	Peak934
287	chr1	92934434	92934834	401	*	4.86441	1.80155	5.7754	-3.43765	8.43e-15	7.48e-14	Peak935
7986	chr5	139382617	139383017	401	*	4.85046	0.352577	5.81818	-4.54995	8.44e-15	7.48e-14	Peak936
1518	chr11	63984613	63985013	401	*	4.69156	0.950225	5.63659	-3.89689	8.6e-15	7.61e-14	Peak937
1613	chr11	75336698	75337098	401	*	4.76631	0.815479	5.71889	-4.12584	8.63e-15	7.63e-14	Peak938
9111	chr7	100706354	100706754	401	*	4.68289	0.352577	5.64657	-4.41021	8.64e-15	7.63e-14	Peak939
9818	chr8	108880110	108880510	401	*	4.80812	0.143457	5.7794	-4.72277	8.68e-15	7.66e-14	Peak940
833	chr10	59951706	59952106	401	*	4.82712	0	5.80681	-4.99932	8.79e-15	7.74e-14	Peak941
3691	chr15	99392717	99393117	401	*	4.86395	1.58635	5.78758	-3.64625	8.9e-15	7.83e-14	Peak942
2116	chr12	21480275	21480675	401	*	5.02627	1.81548	5.94618	-3.49955	9.24e-15	8.13e-14	Peak943
846	chr10	61297328	61297728	401	*	4.6858	1.14346	5.62252	-3.87779	9.58e-15	8.42e-14	Peak944
4204	chr17	24850133	24850533	401	*	4.95565	1.44677	5.89085	-3.74982	9.65e-15	8.47e-14	Peak945
5798	chr2	122028309	122028709	401	*	4.78473	0	5.76291	-4.73571	9.8e-15	8.59e-14	Peak946
242	chr1	86434320	86434720	401	*	4.84905	1.23116	5.78907	-4.00185	9.9e-15	8.67e-14	Peak947
5540	chr2	32063146	32063546	401	*	4.9105	0	5.89134	-5.05874	1e-14	8.78e-14	Peak948
3947	chr16	52031253	52031653	401	*	5.01798	2.39117	5.8962	-2.99922	1.01e-14	8.81e-14	Peak949
6998	chr4	116221057	116221457	401	*	4.78116	0.787477	5.73515	-4.28641	1.02e-14	8.94e-14	Peak950
4668	chr17	87974701	87975101	401	*	4.77945	0.787477	5.73339	-4.28333	1.04e-14	9.06e-14	Peak951
5709	chr2	91236805	91237205	401	*	4.77737	1.05007	5.72185	-3.96826	1.05e-14	9.14e-14	Peak952
1399	chr11	49846513	49846913	401	*	4.67751	1.07345	5.61693	-3.7521	1.07e-14	9.31e-14	Peak953
8600	chr7	3693091	3693491	401	*	4.84264	1.23116	5.78238	-3.99065	1.11e-14	9.61e-14	Peak954
4449	chr17	47511049	47511449	401	*	4.74269	1.02631	5.68674	-4.06437	1.11e-14	9.63e-14	Peak955
7982	chr5	139252410	139252810	401	*	4.85871	0	5.83884	-5.01098	1.19e-14	1.03e-13	Peak956
3562	chr15	81585043	81585443	401	*	4.81081	0	5.78665	-4.9762	1.2e-14	1.04e-13	Peak957
10508	chr9	120796011	120796411	401	*	4.79103	0.352577	5.75737	-4.48047	1.21e-14	1.05e-13	Peak958
5768	chr2	117417266	117417666	401	*	4.7764	1.09646	5.71899	-3.72571	1.23e-14	1.06e-13	Peak959
6744	chr4	40720898	40721298	401	*	4.65672	1.16538	5.59111	-3.73604	1.25e-14	1.08e-13	Peak960
1415	chr11	51855554	51855954	401	*	4.83309	0	5.81286	-4.98633	1.26e-14	1.08e-13	Peak961
4995	chr19	3912673	3913073	401	*	4.68996	0.924742	5.63591	-4.04507	1.29e-14	1.11e-13	Peak962
3920	chr16	44172877	44173277	401	*	4.74141	0.787477	5.6941	-4.2349	1.29e-14	1.11e-13	Peak963
9164	chr7	111082826	111083226	401	*	4.69291	0.501109	5.65288	-4.3968	1.29e-14	1.11e-13	Peak964
5782	chr2	119477613	119478013	401	*	4.72506	0.66684	5.6811	-4.23159	1.3e-14	1.11e-13	Peak965
663	chr10	5805466	5805866	401	*	5.20853	1.02631	6.16824	-4.44199	1.3e-14	1.12e-13	Peak966
2233	chr12	73603647	73604047	401	*	4.812	1.93754	5.71012	-3.20232	1.32e-14	1.14e-13	Peak967
7849	chr5	123132325	123132725	401	*	4.66359	0.535187	5.62174	-4.20918	1.33e-14	1.14e-13	Peak968
6362	chr3	89196454	89196854	401	*	4.75149	1.51825	5.67267	-3.54521	1.33e-14	1.14e-13	Peak969
8981	chr7	73595217	73595617	401	*	4.74687	1.33334	5.67753	-3.78665	1.34e-14	1.14e-13	Peak970
8023	chr5	144223345	144223745	401	*	4.71408	1.14346	5.65205	-3.90368	1.35e-14	1.15e-13	Peak971
6071	chr2	173026765	173027165	401	*	4.96703	0	5.95183	-5.11483	1.35e-14	1.15e-13	Peak972
4216	chr17	25832890	25833290	401	*	4.71233	0.501109	5.67285	-4.41804	1.39e-14	1.18e-13	Peak973
312	chr1	106171278	106171678	401	*	4.85244	1.58635	5.77544	-3.62467	1.39e-14	1.19e-13	Peak974
417	chr1	138304132	138304532	401	*	4.92604	2.10888	5.81987	-3.13764	1.44e-14	1.23e-13	Peak975
10598	chrX	13071219	13071619	401	*	4.70109	0.950225	5.64649	-3.90206	1.5e-14	1.27e-13	Peak976
4265	chr17	28697474	28697874	401	*	4.66831	1.2518	5.59911	-3.72269	1.5e-14	1.27e-13	Peak977
1901	chr11	106536092	106536492	401	*	5.48148	1.98877	6.41593	-3.792	1.5e-14	1.27e-13	Peak978
10042	chr9	25196653	25197053	401	*	5.06328	1.44677	6.00324	-3.83949	1.52e-14	1.28e-13	Peak979
5669	chr2	73386449	73386849	401	*	5.11908	1.65139	6.05235	-3.83791	1.53e-14	1.29e-13	Peak980
2649	chr13	49341264	49341664	401	*	4.7631	0	5.73629	-4.48039	1.56e-14	1.32e-13	Peak981
4990	chr19	3575801	3576201	401	*	5.73257	2.03824	6.67574	-3.98853	1.56e-14	1.32e-13	Peak982
1758	chr11	95309775	95310175	401	*	5.3631	0.787477	6.33253	-4.72541	1.61e-14	1.36e-13	Peak983
2036	chr11	119166027	119166427	401	*	5.01522	1.02631	5.96906	-4.27992	1.62e-14	1.36e-13	Peak984
5302	chr19	46761184	46761584	401	*	4.96532	1.02631	5.91751	-4.24278	1.73e-14	1.46e-13	Peak985
365	chr1	128614784	128615184	401	*	5.80156	2.88442	6.70275	-3.20639	1.73e-14	1.46e-13	Peak986
9707	chr8	84270279	84270679	401	*	4.6755	1.14346	5.61175	-3.86596	1.74e-14	1.46e-13	Peak987
7743	chr5	112271171	112271571	401	*	4.71535	0.313838	5.68081	-4.63114	1.76e-14	1.48e-13	Peak988
8733	chr7	25680624	25681024	401	*	5.56081	1.65139	6.51198	-4.19978	1.78e-14	1.49e-13	Peak989
7739	chr5	111178414	111178814	401	*	4.79685	0	5.77974	-4.96759	1.81e-14	1.51e-13	Peak990
1015	chr10	82629635	82630035	401	*	4.7517	0.501109	5.7133	-4.44888	1.82e-14	1.52e-13	Peak991
2322	chr12	86807421	86807821	401	*	5.03195	1.35258	5.97451	-3.92336	1.86e-14	1.55e-13	Peak992
6840	chr4	59265082	59265482	401	*	5.58099	1.02631	6.54997	-4.72385	1.86e-14	1.55e-13	Peak993
3153	chr14	67715660	67716060	401	*	6.53925	2.5527	7.49301	-4.22603	1.86e-14	1.55e-13	Peak994
2999	chr14	31399167	31399567	401	*	5.05805	1.02631	6.01326	-4.30806	1.95e-14	1.62e-13	Peak995
3188	chr14	75844955	75845355	401	*	4.7407	0.787477	5.69336	-4.23462	1.97e-14	1.64e-13	Peak996
5861	chr2	131509744	131510144	401	*	4.79594	0.635766	5.75502	-4.46822	2.04e-14	1.7e-13	Peak997
1513	chr11	62550897	62551297	401	*	4.7599	0.535187	5.7208	-4.27239	2.14e-14	1.78e-13	Peak998
1552	chr11	69900912	69901312	401	*	4.85091	0	5.82742	-4.97925	2.15e-14	1.78e-13	Peak999
5608	chr2	53191123	53191523	401	*	4.83856	0.352577	5.80601	-4.51367	2.16e-14	1.79e-13	Peak1000
6564	chr3	131019450	131019850	401	*	4.60573	0.697259	5.55688	-3.97998	2.16e-14	1.79e-13	Peak1001
6721	chr4	32363588	32363988	401	*	4.66093	1.46456	5.58001	-3.38752	2.17e-14	1.8e-13	Peak1002
8537	chr6	136468469	136468869	401	*	4.71131	0.313838	5.67667	-4.62221	2.18e-14	1.8e-13	Peak1003
1762	chr11	95413849	95414249	401	*	4.96043	0	5.93866	-5.06609	2.19e-14	1.81e-13	Peak1004
5842	chr2	129198481	129198881	401	*	4.83531	1.14346	5.77838	-3.98605	2.21e-14	1.83e-13	Peak1005
10570	chrX	7574598	7574998	401	*	4.66272	0.950225	5.60661	-3.86857	2.22e-14	1.83e-13	Peak1006
1926	chr11	109425668	109426068	401	*	6.4842	2.4742	7.43872	-4.24103	2.31e-14	1.91e-13	Peak1007
7337	chr4	155050077	155050477	401	*	4.70901	1.68213	5.61767	-3.31933	2.32e-14	1.91e-13	Peak1008
1795	chr11	97905496	97905896	401	*	4.7704	0	5.74926	-4.93436	2.36e-14	1.94e-13	Peak1009
4539	chr17	65884843	65885243	401	*	4.71464	1.16538	5.65167	-3.7823	2.38e-14	1.95e-13	Peak1010
1320	chr11	23770999	23771399	401	*	4.6785	0	5.65103	-4.62187	2.4e-14	1.97e-13	Peak1011
515	chr1	165700735	165701135	401	*	4.97634	0	5.95804	-5.10476	2.41e-14	1.97e-13	Peak1012
8030	chr5	145204133	145204533	401	*	4.63785	0.66684	5.59111	-4.16969	2.42e-14	1.99e-13	Peak1013
2676	chr13	54687714	54688114	401	*	4.7306	0.501109	5.69163	-4.42634	2.44e-14	2e-13	Peak1014
583	chr1	180403519	180403919	401	*	4.88368	0	5.86072	-5.00611	2.49e-14	2.03e-13	Peak1015
1809	chr11	98550764	98551164	401	*	5.59599	1.85774	6.5409	-4.03153	2.49e-14	2.03e-13	Peak1016
6452	chr3	102995570	102995970	401	*	4.75067	0	5.72547	-4.91419	2.5e-14	2.04e-13	Peak1017
6220	chr3	38484774	38485174	401	*	5.07358	2.48295	5.94857	-2.91861	2.52e-14	2.06e-13	Peak1018
492	chr1	161778997	161779397	401	*	4.69968	0.313838	5.66475	-4.61132	2.58e-14	2.1e-13	Peak1019
1649	chr11	77982157	77982557	401	*	4.73425	0.635766	5.69152	-4.40337	2.63e-14	2.14e-13	Peak1020
9283	chr7	127588418	127588818	401	*	4.65507	1.2518	5.58522	-3.70335	2.65e-14	2.15e-13	Peak1021
5127	chr19	9982389	9982789	401	*	4.66867	0.787477	5.61887	-4.17533	2.66e-14	2.16e-13	Peak1022
3535	chr15	79546501	79546901	401	*	4.69934	1.02631	5.64165	-4.02569	2.67e-14	2.16e-13	Peak1023
8813	chr7	31089816	31090216	401	*	4.68343	0.501109	5.64314	-4.39138	2.68e-14	2.17e-13	Peak1024
10068	chr9	32910490	32910890	401	*	5.17699	2.16538	6.08465	-3.29658	2.71e-14	2.2e-13	Peak1025
9658	chr8	72570703	72571103	401	*	4.87655	1.50111	5.80531	-3.7464	2.76e-14	2.23e-13	Peak1026
7060	chr4	126110816	126111216	401	*	4.73744	0	5.71581	-4.9109	2.83e-14	2.28e-13	Peak1027
1895	chr11	106193484	106193884	401	*	4.7729	0.924742	5.72192	-4.09453	2.91e-14	2.35e-13	Peak1028
5990	chr2	164866697	164867097	401	*	4.68927	0.697259	5.64321	-4.04659	2.92e-14	2.36e-13	Peak1029
8315	chr6	86365433	86365833	401	*	4.79452	1.50111	5.719	-3.67725	2.93e-14	2.36e-13	Peak1030
2347	chr12	98269919	98270319	401	*	5.82103	1.65139	6.78038	-4.4053	2.96e-14	2.38e-13	Peak1031
9014	chr7	80232584	80232984	401	*	4.72476	0	5.70677	-4.90919	3.02e-14	2.43e-13	Peak1032
3368	chr15	38299044	38299444	401	*	4.75315	0	5.72799	-4.91014	3.21e-14	2.58e-13	Peak1033
9690	chr8	83736726	83737126	401	*	5.42554	1.98877	6.35734	-3.73039	3.23e-14	2.59e-13	Peak1034
9396	chr8	3355564	3355964	401	*	4.63166	0.501109	5.58987	-4.33957	3.33e-14	2.67e-13	Peak1035
1175	chr10	122800430	122800830	401	*	4.65571	0.501109	5.61463	-4.35359	3.34e-14	2.67e-13	Peak1036
2987	chr14	29968180	29968580	401	*	4.71945	0.143457	5.68889	-4.63207	3.38e-14	2.7e-13	Peak1037
3371	chr15	38519216	38519616	401	*	4.66343	0.535187	5.62158	-4.19243	3.38e-14	2.7e-13	Peak1038
8867	chr7	44848927	44849327	401	*	6.2827	2.29315	7.23656	-4.23014	3.42e-14	2.73e-13	Peak1039
6714	chr4	32250494	32250894	401	*	4.8222	1.16538	5.76384	-3.86348	3.45e-14	2.75e-13	Peak1040
9948	chr8	125067138	125067538	401	*	4.71021	1.02631	5.65296	-4.02092	3.6e-14	2.87e-13	Peak1041
9354	chr7	141096472	141096872	401	*	5.61172	1.41051	6.57196	-4.44899	3.62e-14	2.88e-13	Peak1042
10186	chr9	57640367	57640767	401	*	4.71218	1.14346	5.65007	-3.87554	3.7e-14	2.94e-13	Peak1043
8516	chr6	129234506	129234906	401	*	4.85268	1.53519	5.77845	-3.5378	3.7e-14	2.94e-13	Peak1044
10122	chr9	44881255	44881655	401	*	4.66301	0.352577	5.62619	-4.37625	3.72e-14	2.95e-13	Peak1045
10708	chrX	77795889	77796289	401	*	4.6182	1.18698	5.54973	-3.5826	3.81e-14	3.02e-13	Peak1046
5067	chr19	6046330	6046730	401	*	4.67773	1.14346	5.61408	-3.86093	3.83e-14	3.03e-13	Peak1047
6328	chr3	84814290	84814690	401	*	4.67652	0.535187	5.63505	-4.20706	3.84e-14	3.04e-13	Peak1048
3656	chr15	97458721	97459121	401	*	4.94323	0.535187	5.90885	-4.42115	3.9e-14	3.08e-13	Peak1049
1423	chr11	52268482	52268882	401	*	4.65715	0.143457	5.62523	-4.57956	3.9e-14	3.08e-13	Peak1050
2462	chr12	112976127	112976527	401	*	5.55384	0.8988	6.52492	-4.82786	3.97e-14	3.14e-13	Peak1051
8911	chr7	47008266	47008666	401	*	4.64389	0.787477	5.5932	-4.15114	3.98e-14	3.14e-13	Peak1052
1878	chr11	103267409	103267809	401	*	5.66221	1.72842	6.61422	-4.18887	3.98e-14	3.14e-13	Peak1053
9676	chr8	81497648	81498048	401	*	4.667	1.51825	5.58328	-3.47588	4.2e-14	3.31e-13	Peak1054
7234	chr4	139597499	139597899	401	*	4.60848	0.18698	5.57442	-4.34095	4.26e-14	3.35e-13	Peak1055
5446	chr2	23155869	23156269	401	*	4.64207	0.352577	5.6047	-4.36126	4.27e-14	3.36e-13	Peak1056
7941	chr5	135186925	135187325	401	*	4.71347	1.35258	5.64149	-3.63051	4.32e-14	3.39e-13	Peak1057
1611	chr11	75282546	75282946	401	*	4.93475	0	5.9266	-5.36502	4.39e-14	3.44e-13	Peak1058
4252	chr17	28014960	28015360	401	*	4.61552	0.924742	5.55854	-3.96154	4.41e-14	3.45e-13	Peak1059
863	chr10	63023802	63024202	401	*	4.73297	0	5.71508	-4.91684	4.41e-14	3.45e-13	Peak1060
2686	chr13	55432276	55432676	401	*	4.91033	1.14346	5.85634	-4.04683	4.41e-14	3.45e-13	Peak1061
6784	chr4	44022440	44022840	401	*	4.94427	1.58635	5.87214	-3.69346	4.43e-14	3.46e-13	Peak1062
5258	chr19	42128960	42129360	401	*	5.83921	2.03824	6.7865	-4.0668	4.46e-14	3.48e-13	Peak1063
7355	chr4	155624477	155624877	401	*	4.60893	0.66684	5.56122	-4.13784	4.55e-14	3.55e-13	Peak1064
7160	chr4	134128659	134129059	401	*	4.60317	0.352577	5.56477	-4.3248	4.57e-14	3.56e-13	Peak1065
4342	chr17	34187278	34187678	401	*	4.66698	0.787477	5.61712	-4.16935	4.6e-14	3.58e-13	Peak1066
8251	chr6	70844182	70844582	401	*	4.68567	0.950225	5.63047	-3.89105	4.62e-14	3.59e-13	Peak1067
6374	chr3	89872155	89872555	401	*	4.98195	1.05007	5.93389	-4.11249	4.64e-14	3.6e-13	Peak1068
4298	chr17	31693375	31693775	401	*	4.93863	0.352577	5.90828	-4.59721	4.66e-14	3.62e-13	Peak1069
208	chr1	75236357	75236757	401	*	4.69706	0.635766	5.65319	-4.36765	4.68e-14	3.62e-13	Peak1070
10037	chr9	22475400	22475800	401	*	4.71855	1.05007	5.66067	-3.90154	4.68e-14	3.62e-13	Peak1071
783	chr10	41519134	41519534	401	*	4.75158	0.787477	5.70461	-4.23456	4.72e-14	3.65e-13	Peak1072
1609	chr11	75173525	75173925	401	*	5.74684	1.50111	6.70831	-4.4551	4.78e-14	3.69e-13	Peak1073
547	chr1	172501723	172502123	401	*	4.63611	0	5.6119	-4.57688	4.91e-14	3.79e-13	Peak1074
1306	chr11	21090983	21091383	401	*	4.72434	0.99988	5.66871	-3.70948	5.02e-14	3.87e-13	Peak1075
8677	chr7	19272274	19272674	401	*	5.47001	1.23116	6.43129	-4.46805	5.1e-14	3.93e-13	Peak1076
9842	chr8	111595704	111596104	401	*	4.62508	0.18698	5.59141	-4.34342	5.13e-14	3.95e-13	Peak1077
3831	chr16	20140694	20141094	401	*	4.63957	1.05007	5.57837	-3.83116	5.18e-14	3.98e-13	Peak1078
7641	chr5	92504627	92505027	401	*	5.14525	2.44677	6.02961	-2.99736	5.21e-14	4e-13	Peak1079
222	chr1	80755698	80756098	401	*	4.72523	0.313838	5.69092	-4.61005	5.21e-14	4e-13	Peak1080
7152	chr4	133910665	133911065	401	*	4.63352	0	5.60517	-4.56683	5.25e-14	4.03e-13	Peak1081
9646	chr8	72136745	72137145	401	*	4.81515	1.33334	5.74909	-3.81239	5.27e-14	4.03e-13	Peak1082
7334	chr4	154942572	154942972	401	*	4.8827	1.23116	5.82412	-3.99997	5.27e-14	4.03e-13	Peak1083
5480	chr2	26668800	26669200	401	*	4.63825	0	5.60999	-4.57881	5.46e-14	4.18e-13	Peak1084
8732	chr7	25658829	25659229	401	*	4.68094	0.950225	5.62555	-3.89124	5.49e-14	4.19e-13	Peak1085
7834	chr5	122645293	122645693	401	*	4.6719	1.18698	5.60599	-3.62936	5.86e-14	4.47e-13	Peak1086
8751	chr7	27552893	27553293	401	*	4.63479	0	5.60646	-4.56973	5.88e-14	4.49e-13	Peak1087
3620	chr15	89429374	89429774	401	*	4.69528	0.924742	5.64143	-4.03289	6.01e-14	4.58e-13	Peak1088
1136	chr10	117947883	117948283	401	*	4.83141	0	5.80585	-4.54645	6.11e-14	4.66e-13	Peak1089
57	chr1	36307707	36308107	401	*	4.61641	0.924742	5.55947	-3.9649	6.13e-14	4.67e-13	Peak1090
3915	chr16	43664111	43664511	401	*	4.74808	1.05007	5.6914	-3.92505	6.34e-14	4.82e-13	Peak1091
3842	chr16	22265813	22266213	401	*	4.68904	0.143457	5.65781	-4.60689	6.37e-14	4.84e-13	Peak1092
8639	chr7	13037839	13038239	401	*	4.79272	0.8988	5.74336	-4.24321	6.62e-14	5.02e-13	Peak1093
2181	chr12	55491725	55492125	401	*	5.44849	1.92474	6.38437	-3.81859	6.64e-14	5.04e-13	Peak1094
6036	chr2	167942671	167943071	401	*	4.70497	1.16538	5.64156	-3.7499	6.66e-14	5.05e-13	Peak1095
735	chr10	24640403	24640803	401	*	4.88558	1.66684	5.80594	-3.53221	6.67e-14	5.05e-13	Peak1096
463	chr1	155973329	155973729	401	*	4.75956	0	5.73736	-4.68178	6.82e-14	5.15e-13	Peak1097
1216	chr10	128547662	128548062	401	*	4.84211	0.313838	5.81051	-4.69484	6.82e-14	5.15e-13	Peak1098
7485	chr5	34369501	34369901	401	*	4.58227	0.66684	5.53366	-4.10643	6.89e-14	5.2e-13	Peak1099
5466	chr2	25549307	25549707	401	*	4.61803	1.14346	5.55163	-3.7989	6.92e-14	5.22e-13	Peak1100
3567	chr15	81872127	81872527	401	*	4.85774	0.787477	5.81415	-4.31067	7.04e-14	5.3e-13	Peak1101
7552	chr5	63968786	63969186	401	*	4.5623	0.815479	5.50754	-3.92736	7.18e-14	5.4e-13	Peak1102
2784	chr13	81711111	81711511	401	*	4.57675	0.697259	5.52688	-3.95238	7.3e-14	5.49e-13	Peak1103
5188	chr19	28011344	28011744	401	*	5.41043	2.48295	6.31236	-3.23167	7.38e-14	5.54e-13	Peak1104
8277	chr6	72962300	72962700	401	*	4.58292	0.66684	5.53432	-4.10504	7.46e-14	5.6e-13	Peak1105
7193	chr4	135664698	135665098	401	*	4.65506	0.787477	5.60477	-4.1505	7.5e-14	5.62e-13	Peak1106
3259	chr14	120477598	120477998	401	*	5.97562	2.4742	6.91048	-3.78102	7.51e-14	5.62e-13	Peak1107
2012	chr11	117952295	117952695	401	*	4.7333	0.143457	5.70303	-4.6333	7.51e-14	5.62e-13	Peak1108
5771	chr2	118388347	118388747	401	*	4.62032	1.53519	5.53271	-3.32474	7.53e-14	5.63e-13	Peak1109
10299	chr9	78481665	78482065	401	*	4.5958	0.815479	5.54232	-3.94244	7.62e-14	5.69e-13	Peak1110
7009	chr4	117133951	117134351	401	*	4.66738	0.66684	5.62159	-4.18269	7.72e-14	5.76e-13	Peak1111
2865	chr13	109822512	109822912	401	*	6.0472	2.03824	7.00168	-4.23773	7.8e-14	5.82e-13	Peak1112
1441	chr11	54163036	54163436	401	*	4.86316	0.501109	5.82765	-4.51381	7.81e-14	5.82e-13	Peak1113
9710	chr8	84661446	84661846	401	*	4.79123	1.35258	5.72312	-3.69645	7.9e-14	5.88e-13	Peak1114
8946	chr7	64392431	64392831	401	*	4.83752	1.50111	5.76427	-3.70569	7.99e-14	5.94e-13	Peak1115
7395	chr5	20882065	20882465	401	*	4.62204	0.815479	5.56955	-3.96258	8.04e-14	5.97e-13	Peak1116
3083	chr14	54686579	54686979	401	*	5.25735	1.58635	6.19958	-3.94882	8.23e-14	6.11e-13	Peak1117
188	chr1	69768808	69769208	401	*	4.68267	0.697259	5.63639	-4.04274	8.4e-14	6.23e-13	Peak1118
2294	chr12	84243127	84243527	401	*	5.76531	2.15446	6.70502	-3.87169	8.41e-14	6.23e-13	Peak1119
7981	chr5	139200158	139200558	401	*	4.62796	0.66684	5.58088	-4.12864	8.52e-14	6.31e-13	Peak1120
5349	chr19	55915375	55915775	401	*	4.61715	1.35258	5.54007	-3.5435	8.56e-14	6.33e-13	Peak1121
1141	chr10	118141533	118141933	401	*	4.62858	1.35258	5.55212	-3.54486	8.61e-14	6.36e-13	Peak1122
8485	chr6	125095782	125096182	401	*	4.92073	0.950225	5.87396	-4.08917	8.63e-14	6.37e-13	Peak1123
4927	chr18	75377451	75377851	401	*	5.62084	1.65139	6.57404	-4.22562	8.65e-14	6.39e-13	Peak1124
4922	chr18	75278684	75279084	401	*	4.60555	0.143457	5.57245	-4.52741	8.67e-14	6.39e-13	Peak1125
9105	chr7	100371898	100372298	401	*	4.72682	1.14346	5.66535	-3.8762	8.74e-14	6.43e-13	Peak1126
4884	chr18	65381761	65382161	401	*	4.75714	1.05007	5.70082	-3.91946	8.8e-14	6.47e-13	Peak1127
3204	chr14	79537445	79537845	401	*	4.56647	0.390303	5.52601	-4.10496	8.8e-14	6.47e-13	Peak1128
1442	chr11	54437752	54438152	401	*	4.79596	0	5.78336	-5.22867	8.86e-14	6.51e-13	Peak1129
5252	chr19	41848198	41848598	401	*	5.58387	1.92474	6.52561	-3.93364	9.06e-14	6.65e-13	Peak1130
2605	chr13	42052635	42053035	401	*	4.58223	0.501109	5.53897	-4.28474	9.39e-14	6.89e-13	Peak1131
1404	chr11	50236663	50237063	401	*	4.63382	0.143457	5.60137	-4.54761	9.52e-14	6.97e-13	Peak1132
4056	chr16	91597645	91598045	401	*	4.6011	0.787477	5.54887	-4.09912	9.56e-14	7e-13	Peak1133
6976	chr4	108460549	108460949	401	*	4.93372	0.143457	5.90742	-4.77686	9.92e-14	7.26e-13	Peak1134
198	chr1	74505721	74506121	401	*	4.8396	1.68213	5.7564	-3.43104	9.96e-14	7.28e-13	Peak1135
6031	chr2	167775242	167775642	401	*	4.76713	1.14346	5.70739	-3.92157	1e-13	7.3e-13	Peak1136
7747	chr5	112301689	112302089	401	*	4.64496	1.05007	5.58399	-3.8199	1.01e-13	7.39e-13	Peak1137
7000	chr4	116557187	116557587	401	*	4.61286	0.143457	5.57993	-4.53503	1.02e-13	7.4e-13	Peak1138
119	chr1	52500329	52500729	401	*	4.68098	0	5.65848	-4.8356	1.05e-13	7.66e-13	Peak1139
381	chr1	132010798	132011198	401	*	4.88314	1.16538	5.82725	-3.90652	1.06e-13	7.71e-13	Peak1140
8696	chr7	24373478	24373878	401	*	4.76481	0.66684	5.72206	-4.24206	1.06e-13	7.71e-13	Peak1141
9236	chr7	126369406	126369806	401	*	4.70373	0	5.68159	-4.8692	1.06e-13	7.71e-13	Peak1142
3113	chr14	57890211	57890611	401	*	4.64245	0.535187	5.59998	-4.14921	1.08e-13	7.8e-13	Peak1143
5320	chr19	47910155	47910555	401	*	4.6787	0	5.6522	-4.82739	1.11e-13	8.03e-13	Peak1144
4369	chr17	35200480	35200880	401	*	4.82021	0	5.80425	-5.23395	1.13e-13	8.22e-13	Peak1145
1131	chr10	117845968	117846368	401	*	4.57617	0.815479	5.52194	-3.93281	1.14e-13	8.26e-13	Peak1146
1535	chr11	69366451	69366851	401	*	4.8944	1.02631	5.84413	-4.14758	1.14e-13	8.27e-13	Peak1147
9221	chr7	125488694	125489094	401	*	5.45599	1.41051	6.41163	-4.30767	1.15e-13	8.3e-13	Peak1148
2900	chr13	117216085	117216485	401	*	5.57232	2.43779	6.48775	-3.43693	1.15e-13	8.31e-13	Peak1149
7601	chr5	74404079	74404479	401	*	4.81899	0.635766	5.77873	-4.44005	1.16e-13	8.34e-13	Peak1150
3488	chr15	76511983	76512383	401	*	4.60516	0.143457	5.57204	-4.52613	1.16e-13	8.35e-13	Peak1151
7236	chr4	139622691	139623091	401	*	4.67475	1.14346	5.61097	-3.84719	1.18e-13	8.52e-13	Peak1152
9547	chr8	46739473	46739873	401	*	4.58017	0.352577	5.54114	-4.28686	1.19e-13	8.54e-13	Peak1153
4229	chr17	26572244	26572644	401	*	4.71351	0.143457	5.68282	-4.61671	1.19e-13	8.57e-13	Peak1154
10417	chr9	108516937	108517337	401	*	4.72289	0.815479	5.674	-4.05012	1.19e-13	8.57e-13	Peak1155
7755	chr5	113832631	113833031	401	*	4.61699	0.66684	5.56955	-4.11596	1.2e-13	8.6e-13	Peak1156
1638	chr11	77386331	77386731	401	*	4.81128	1.2518	5.74876	-3.82185	1.21e-13	8.66e-13	Peak1157
1790	chr11	97744809	97745209	401	*	4.67054	0.66684	5.62485	-4.17995	1.21e-13	8.68e-13	Peak1158
6981	chr4	109000445	109000845	401	*	4.58386	0.924742	5.52559	-3.92046	1.23e-13	8.79e-13	Peak1159
3556	chr15	81190693	81191093	401	*	4.56254	0.352577	5.52303	-4.27463	1.24e-13	8.88e-13	Peak1160
7016	chr4	118179754	118180154	401	*	5.01973	1.23116	5.96657	-4.09958	1.27e-13	9.08e-13	Peak1161
9442	chr8	13992532	13992932	401	*	4.88488	0.924742	5.83777	-4.17106	1.28e-13	9.12e-13	Peak1162
4827	chr18	44392464	44392864	401	*	4.6196	1.35258	5.54265	-3.53258	1.34e-13	9.53e-13	Peak1163
7949	chr5	135957533	135957933	401	*	4.72548	0	5.69984	-4.84953	1.36e-13	9.67e-13	Peak1164
4442	chr17	46890370	46890770	401	*	4.65647	0.143457	5.62453	-4.56215	1.36e-13	9.71e-13	Peak1165
9973	chr9	7836996	7837396	401	*	4.9288	1.02631	5.87974	-4.17984	1.37e-13	9.77e-13	Peak1166
2041	chr11	119671018	119671418	401	*	4.80439	0.66684	5.76282	-4.27035	1.38e-13	9.77e-13	Peak1167
4772	chr18	34856239	34856639	401	*	5.8257	1.65139	6.78519	-4.38823	1.4e-13	9.96e-13	Peak1168
9188	chr7	117428812	117429212	401	*	4.68982	0	5.67139	-4.85227	1.41e-13	1e-12	Peak1169
6016	chr2	167062806	167063206	401	*	4.70474	0.143457	5.67386	-4.59798	1.45e-13	1.03e-12	Peak1170
6361	chr3	89188227	89188627	401	*	4.82371	0	5.80779	-5.23605	1.45e-13	1.03e-12	Peak1171
7965	chr5	137533274	137533674	401	*	4.62843	0	5.60509	-4.79771	1.46e-13	1.03e-12	Peak1172
3660	chr15	97825059	97825459	401	*	4.59326	1.18698	5.52357	-3.55242	1.49e-13	1.06e-12	Peak1173
1974	chr11	116198778	116199178	401	*	4.65635	0	5.62944	-4.8087	1.5e-13	1.06e-12	Peak1174
4274	chr17	29437126	29437526	401	*	4.70756	0	5.68159	-4.85122	1.5e-13	1.06e-12	Peak1175
4511	chr17	56819657	56820057	401	*	4.68148	0.787477	5.63213	-4.16059	1.54e-13	1.08e-12	Peak1176
2977	chr14	27335780	27336180	401	*	4.56297	0.501109	5.51912	-4.26132	1.58e-13	1.11e-12	Peak1177
1695	chr11	84179439	84179839	401	*	4.53777	0.66684	5.4876	-4.06017	1.6e-13	1.13e-12	Peak1178
9045	chr7	83655299	83655699	401	*	4.6507	1.51825	5.56601	-3.43794	1.61e-13	1.13e-12	Peak1179
4218	chr17	25861443	25861843	401	*	4.64206	0	5.61894	-4.80163	1.61e-13	1.13e-12	Peak1180
7241	chr4	140948139	140948539	401	*	4.75567	0.143457	5.72587	-4.64287	1.63e-13	1.15e-12	Peak1181
2300	chr12	84772902	84773302	401	*	5.00001	1.33334	5.94206	-3.9635	1.64e-13	1.15e-12	Peak1182
852	chr10	61680040	61680440	401	*	4.66587	0.924742	5.61089	-3.99569	1.65e-13	1.16e-12	Peak1183
701	chr10	17987918	17988318	401	*	4.65907	1.42875	5.58008	-3.55702	1.66e-13	1.16e-12	Peak1184
8884	chr7	45238885	45239285	401	*	4.6757	1.35258	5.60176	-3.58357	1.68e-13	1.18e-12	Peak1185
9362	chr7	141327656	141328056	401	*	4.60699	0.313838	5.56972	-4.5021	1.7e-13	1.19e-12	Peak1186
5906	chr2	153263049	153263449	401	*	4.66938	0.313838	5.63371	-4.55504	1.75e-13	1.22e-12	Peak1187
9240	chr7	126502329	126502729	401	*	4.75149	0	5.73008	-4.8921	1.76e-13	1.23e-12	Peak1188
55	chr1	36272536	36272936	401	*	4.58784	0.352577	5.54902	-4.28236	1.77e-13	1.23e-12	Peak1189
5004	chr19	4125618	4126018	401	*	4.87185	0.8988	5.82517	-4.28483	1.77e-13	1.23e-12	Peak1190
8780	chr7	28982293	28982693	401	*	4.67052	1.14346	5.60655	-3.83909	1.78e-13	1.24e-12	Peak1191
3520	chr15	78877101	78877501	401	*	4.64059	0	5.61238	-4.55832	1.81e-13	1.26e-12	Peak1192
10535	chr9	123814259	123814659	401	*	4.78053	0.815479	5.73359	-4.08918	1.84e-13	1.28e-12	Peak1193
4505	chr17	56584548	56584948	401	*	4.72517	0	5.70812	-5.15971	1.84e-13	1.28e-12	Peak1194
8737	chr7	25835447	25835847	401	*	4.55719	0.390303	5.51646	-4.1009	1.84e-13	1.28e-12	Peak1195
7452	chr5	31048278	31048678	401	*	4.6848	0.924742	5.63055	-4.00012	1.85e-13	1.29e-12	Peak1196
1567	chr11	70452129	70452529	401	*	4.87266	1.14346	5.81722	-4.00467	1.87e-13	1.3e-12	Peak1197
7753	chr5	113825598	113825998	401	*	4.62281	1.42875	5.54175	-3.53032	1.88e-13	1.3e-12	Peak1198
8564	chr6	143115076	143115476	401	*	5.80505	2.19865	6.74457	-3.87756	1.9e-13	1.31e-12	Peak1199
1311	chr11	22692968	22693368	401	*	5.28761	1.74307	6.22443	-3.79267	1.92e-13	1.33e-12	Peak1200
1357	chr11	34010104	34010504	401	*	4.659	0.143457	5.62711	-4.5458	1.97e-13	1.36e-12	Peak1201
3643	chr15	96497779	96498179	401	*	4.74764	0	5.73836	-5.18744	2.03e-13	1.4e-12	Peak1202
1348	chr11	32542692	32543092	401	*	4.79933	0.501109	5.76219	-4.44402	2.11e-13	1.45e-12	Peak1203
580	chr1	180365244	180365644	401	*	4.56302	0.66684	5.51373	-4.07567	2.11e-13	1.46e-12	Peak1204
3701	chr15	100419220	100419620	401	*	4.62758	0.535187	5.58466	-4.13516	2.12e-13	1.46e-12	Peak1205
7314	chr4	152008663	152009063	401	*	4.68356	0.635766	5.63927	-4.32699	2.14e-13	1.47e-12	Peak1206
2885	chr13	112427542	112427942	401	*	4.77364	0	5.75256	-4.90213	2.14e-13	1.47e-12	Peak1207
7974	chr5	138171751	138172151	401	*	4.63033	0.787477	5.57916	-4.10491	2.14e-13	1.47e-12	Peak1208
6554	chr3	127896288	127896688	401	*	4.67068	1.74307	5.57261	-3.25315	2.22e-13	1.52e-12	Peak1209
9094	chr7	99086909	99087309	401	*	4.55007	0.501109	5.50582	-4.2466	2.23e-13	1.53e-12	Peak1210
9282	chr7	127512174	127512574	401	*	4.92598	0.635766	5.88863	-4.51302	2.24e-13	1.53e-12	Peak1211
9771	chr8	95807420	95807820	401	*	4.58995	0	5.56072	-4.51322	2.26e-13	1.55e-12	Peak1212
9431	chr8	13213490	13213890	401	*	4.99401	0.975266	5.94881	-4.04068	2.27e-13	1.56e-12	Peak1213
973	chr10	80590245	80590645	401	*	4.6003	0	5.57128	-4.51074	2.29e-13	1.56e-12	Peak1214
7360	chr4	155841131	155841531	401	*	5.08868	1.92474	6.00586	-3.49869	2.3e-13	1.57e-12	Peak1215
166	chr1	60746184	60746584	401	*	5.08695	2.48295	5.96314	-2.91693	2.35e-13	1.61e-12	Peak1216
7575	chr5	65929170	65929570	401	*	4.56361	0.924742	5.50451	-3.8917	2.37e-13	1.62e-12	Peak1217
8854	chr7	43579455	43579855	401	*	4.49801	0.390303	5.45555	-4.04246	2.39e-13	1.63e-12	Peak1218
5001	chr19	4113741	4114141	401	*	4.53172	0.815479	5.47577	-3.89138	2.39e-13	1.63e-12	Peak1219
7550	chr5	62858289	62858689	401	*	6.14022	2.96963	7.0578	-3.44819	2.39e-13	1.63e-12	Peak1220
88	chr1	39842240	39842640	401	*	4.59691	0	5.56782	-4.50844	2.45e-13	1.66e-12	Peak1221
4993	chr19	3768700	3769100	401	*	4.58799	0.143457	5.55448	-4.49585	2.48e-13	1.68e-12	Peak1222
5876	chr2	136891246	136891646	401	*	4.89563	1.58635	5.82096	-3.63795	2.53e-13	1.72e-12	Peak1223
3970	chr16	57423162	57423562	401	*	4.63005	0.535187	5.58721	-4.14321	2.54e-13	1.72e-12	Peak1224
8638	chr7	13034621	13035021	401	*	4.70017	1.16538	5.63654	-3.73758	2.56e-13	1.73e-12	Peak1225
6415	chr3	95882331	95882731	401	*	4.67766	0.815479	5.62719	-3.99423	2.61e-13	1.76e-12	Peak1226
8662	chr7	16615091	16615491	401	*	5.10435	1.93754	6.0217	-3.456	2.62e-13	1.77e-12	Peak1227
6072	chr2	173053776	173054176	401	*	4.50738	0.18698	5.47082	-4.23139	2.64e-13	1.78e-12	Peak1228
10026	chr9	21546364	21546764	401	*	6.41142	1.85774	7.38037	-4.68417	2.65e-13	1.79e-12	Peak1229
5146	chr19	11355854	11356254	401	*	4.54484	1.37156	5.46258	-3.36987	2.7e-13	1.82e-12	Peak1230
1335	chr11	30182775	30183175	401	*	4.58664	0.18698	5.55206	-4.30764	2.75e-13	1.86e-12	Peak1231
611	chr1	184793306	184793706	401	*	4.55953	0.842949	5.50359	-3.78049	2.77e-13	1.87e-12	Peak1232
1487	chr11	60115146	60115546	401	*	4.96492	0	5.94647	-5.04669	2.78e-13	1.87e-12	Peak1233
9527	chr8	35633953	35634353	401	*	6.33088	2.80853	7.26669	-3.77961	2.79e-13	1.87e-12	Peak1234
848	chr10	61452755	61453155	401	*	4.63552	1.02631	5.57517	-3.93962	2.82e-13	1.9e-12	Peak1235
6411	chr3	95672814	95673214	401	*	5.25126	1.51825	6.19596	-3.95389	2.83e-13	1.9e-12	Peak1236
4929	chr18	75410218	75410618	401	*	4.65857	0.535187	5.61658	-4.17504	2.84e-13	1.9e-12	Peak1237
2866	chr13	109837625	109838025	401	*	4.67704	0.8988	5.62349	-4.12909	2.88e-13	1.93e-12	Peak1238
5394	chr2	9594037	9594437	401	*	4.85509	1.3903	5.78823	-3.57263	2.88e-13	1.93e-12	Peak1239
2941	chr14	20640659	20641059	401	*	4.6015	0.787477	5.54927	-4.07941	2.89e-13	1.94e-12	Peak1240
1192	chr10	127165048	127165448	401	*	4.59433	1.2518	5.5214	-3.62356	2.91e-13	1.94e-12	Peak1241
8444	chr6	120038522	120038922	401	*	4.74397	0.787477	5.69674	-4.18962	2.92e-13	1.95e-12	Peak1242
6300	chr3	69316534	69316934	401	*	4.97893	2.05007	5.88095	-3.25064	2.93e-13	1.96e-12	Peak1243
2448	chr12	111813837	111814237	401	*	4.56761	0.501109	5.5239	-4.26175	3.04e-13	2.03e-12	Peak1244
10238	chr9	64824469	64824869	401	*	4.58501	0.924742	5.5268	-3.91846	3.05e-13	2.03e-12	Peak1245
10375	chr9	106170543	106170943	401	*	4.66499	0.390303	5.62723	-4.18734	3.1e-13	2.06e-12	Peak1246
9388	chr7	143829862	143830262	401	*	4.53631	1.27215	5.4592	-3.47461	3.17e-13	2.11e-12	Peak1247
89	chr1	39896515	39896915	401	*	4.85519	2.00101	5.75181	-3.14425	3.21e-13	2.13e-12	Peak1248
7481	chr5	34169411	34169811	401	*	4.5202	0	5.48951	-4.4503	3.21e-13	2.13e-12	Peak1249
1944	chr11	115157943	115158343	401	*	4.82846	0.535187	5.79119	-4.30109	3.24e-13	2.15e-12	Peak1250
1897	chr11	106216304	106216704	401	*	5.09265	1.23116	6.04214	-4.13848	3.26e-13	2.16e-12	Peak1251
8351	chr6	90740661	90741061	401	*	4.53945	0.143457	5.50477	-4.45176	3.27e-13	2.16e-12	Peak1252
4608	chr17	80174655	80175055	401	*	4.5394	0.975266	5.47709	-3.62291	3.3e-13	2.18e-12	Peak1253
2221	chr12	71015584	71015984	401	*	5.54331	2.20924	6.46994	-3.60046	3.3e-13	2.18e-12	Peak1254
911	chr10	75859992	75860392	401	*	4.56538	0	5.54527	-4.74458	3.33e-13	2.2e-12	Peak1255
6010	chr2	166656464	166656864	401	*	4.57267	0.143457	5.53879	-4.47375	3.35e-13	2.21e-12	Peak1256
6716	chr4	32291491	32291891	401	*	4.55184	1.35258	5.47108	-3.47484	3.37e-13	2.22e-12	Peak1257
8814	chr7	31151484	31151884	401	*	4.68612	0.787477	5.63693	-4.14587	3.42e-13	2.26e-12	Peak1258
7147	chr4	133813854	133814254	401	*	5.2714	0	6.2714	-6.36403	3.47e-13	2.28e-12	Peak1259
1471	chr11	58323162	58323562	401	*	4.56186	0.697259	5.51147	-3.90814	3.48e-13	2.29e-12	Peak1260
6749	chr4	40839272	40839672	401	*	4.65346	1.02631	5.59387	-3.95305	3.5e-13	2.3e-12	Peak1261
2325	chr12	86833872	86834272	401	*	4.86459	0	5.85687	-5.62132	3.56e-13	2.34e-12	Peak1262
7865	chr5	124075758	124076158	401	*	4.5939	0.143457	5.56052	-4.48555	3.56e-13	2.34e-12	Peak1263
7156	chr4	134081861	134082261	401	*	4.5688	0.313838	5.53052	-4.46188	3.58e-13	2.35e-12	Peak1264
4905	chr18	70611626	70612026	401	*	4.9067	1.33334	5.84479	-3.87074	3.62e-13	2.37e-12	Peak1265
2465	chr12	113139971	113140371	401	*	4.54055	0.143457	5.5059	-4.45036	3.76e-13	2.46e-12	Peak1266
6801	chr4	46450752	46451152	401	*	4.70788	1.14346	5.64558	-3.85476	3.77e-13	2.47e-12	Peak1267
2437	chr12	110889117	110889517	401	*	4.54018	0.501109	5.49562	-4.23308	3.84e-13	2.51e-12	Peak1268
3705	chr15	100664899	100665299	401	*	4.58695	1.02631	5.52448	-3.893	3.85e-13	2.51e-12	Peak1269
376	chr1	131527388	131527788	401	*	6.09376	2.5527	7.03042	-3.80564	3.87e-13	2.52e-12	Peak1270
10475	chr9	116369003	116369403	401	*	4.97364	1.92474	5.88373	-3.39466	3.98e-13	2.59e-12	Peak1271
10204	chr9	60999036	60999436	401	*	4.69784	0.924742	5.64408	-3.99936	4.03e-13	2.63e-12	Peak1272
4367	chr17	35194210	35194610	401	*	4.86027	0	5.84822	-5.2619	4.09e-13	2.66e-12	Peak1273
2110	chr12	17724699	17725099	401	*	4.54453	0.924742	5.48462	-3.87788	4.13e-13	2.69e-12	Peak1274
1235	chr11	3335788	3336188	401	*	4.58088	0	5.55146	-4.49049	4.13e-13	2.69e-12	Peak1275
6275	chr3	60501676	60502076	401	*	4.66782	1.42875	5.58932	-3.56517	4.14e-13	2.69e-12	Peak1276
3589	chr15	85233054	85233454	401	*	4.56904	1.27215	5.49371	-3.50858	4.18e-13	2.71e-12	Peak1277
6225	chr3	40949473	40949873	401	*	4.62122	1.82928	5.51311	-3.02715	4.36e-13	2.83e-12	Peak1278
3429	chr15	64023728	64024128	401	*	4.5571	0.143457	5.52286	-4.45519	4.38e-13	2.84e-12	Peak1279
9804	chr8	106054274	106054674	401	*	6.1374	2.19865	7.08958	-4.15523	4.38e-13	2.84e-12	Peak1280
1007	chr10	81499499	81499899	401	*	4.58939	0.143457	5.55591	-4.49724	4.41e-13	2.85e-12	Peak1281
10008	chr9	21161126	21161526	401	*	4.5167	0	5.48593	-4.44067	4.41e-13	2.86e-12	Peak1282
2266	chr12	79646714	79647114	401	*	5.42664	1.65139	6.37297	-4.04383	4.46e-13	2.88e-12	Peak1283
7437	chr5	28402776	28403176	401	*	4.54446	0.18698	5.50883	-4.25554	4.52e-13	2.92e-12	Peak1284
7056	chr4	125127384	125127784	401	*	4.84173	0.143457	5.81368	-4.68581	4.69e-13	3.02e-12	Peak1285
3843	chr16	22439529	22439929	401	*	4.6212	0	5.60597	-4.79975	4.72e-13	3.04e-12	Peak1286
6168	chr3	22076165	22076565	401	*	4.64463	0	5.61649	-4.55002	4.72e-13	3.04e-12	Peak1287
855	chr10	62486717	62487117	401	*	4.56435	0.66684	5.51511	-4.0678	4.86e-13	3.13e-12	Peak1288
8107	chr6	21949383	21949783	401	*	4.52457	0.697259	5.47284	-3.87403	4.86e-13	3.13e-12	Peak1289
5101	chr19	7341649	7342049	401	*	4.51936	0.66684	5.46853	-4.02871	5.12e-13	3.29e-12	Peak1290
1407	chr11	50377427	50377827	401	*	4.67463	1.33334	5.60164	-3.68097	5.2e-13	3.34e-12	Peak1291
7922	chr5	134269714	134270114	401	*	6.52228	2.29315	7.4833	-4.40586	5.33e-13	3.42e-12	Peak1292
9470	chr8	22808203	22808603	401	*	4.57549	0	5.54596	-4.49318	5.37e-13	3.44e-12	Peak1293
5726	chr2	93458976	93459376	401	*	4.579	1.05007	5.51511	-3.76067	5.41e-13	3.46e-12	Peak1294
587	chr1	180850702	180851102	401	*	6.0863	1.97642	7.0439	-4.31296	5.41e-13	3.46e-12	Peak1295
8720	chr7	25205417	25205817	401	*	4.52582	0.787477	5.47074	-4.01758	5.42e-13	3.47e-12	Peak1296
5330	chr19	53441421	53441821	401	*	4.91473	1.14346	5.86091	-4.00917	5.44e-13	3.48e-12	Peak1297
6023	chr2	167367790	167368190	401	*	4.64446	0	5.62643	-5.08109	5.44e-13	3.48e-12	Peak1298
2769	chr13	74317205	74317605	401	*	4.54237	0	5.51758	-4.70945	5.45e-13	3.48e-12	Peak1299
9437	chr8	13785659	13786059	401	*	4.85564	1.05007	5.80311	-3.98873	5.47e-13	3.49e-12	Peak1300
2444	chr12	111537936	111538336	401	*	4.55617	0.501109	5.51211	-4.24293	5.54e-13	3.53e-12	Peak1301
1459	chr11	55136706	55137106	401	*	4.85992	1.51825	5.78696	-3.61729	5.59e-13	3.56e-12	Peak1302
5881	chr2	144011247	144011647	401	*	4.63165	1.20826	5.5628	-3.48434	5.6e-13	3.57e-12	Peak1303
5124	chr19	9055721	9056121	401	*	4.86982	0.8988	5.82307	-4.25701	5.64e-13	3.58e-12	Peak1304
5937	chr2	156877747	156878147	401	*	4.54723	0	5.52253	-4.71365	5.78e-13	3.67e-12	Peak1305
2940	chr14	20546085	20546485	401	*	4.50166	0.535187	5.45476	-4.02755	5.9e-13	3.75e-12	Peak1306
4166	chr17	21463582	21463982	401	*	4.75251	1.58635	5.66982	-3.49412	5.92e-13	3.75e-12	Peak1307
10783	chrX	140505713	140506113	401	*	4.80354	1.46456	5.73043	-3.50657	5.92e-13	3.75e-12	Peak1308
1922	chr11	108910866	108911266	401	*	4.58686	0	5.56077	-4.31678	5.96e-13	3.78e-12	Peak1309
448	chr1	153414227	153414627	401	*	4.87768	1.18698	5.8207	-3.77852	5.97e-13	3.78e-12	Peak1310
10115	chr9	44533105	44533505	401	*	4.89095	1.44677	5.82311	-3.66036	6.02e-13	3.81e-12	Peak1311
8864	chr7	44748270	44748670	401	*	4.64129	0	5.61817	-4.7828	6.04e-13	3.82e-12	Peak1312
7161	chr4	134187025	134187425	401	*	4.66258	1.14346	5.59825	-3.81301	6.21e-13	3.92e-12	Peak1313
5658	chr2	71941513	71941913	401	*	4.69007	0	5.66771	-4.81782	6.49e-13	4.09e-12	Peak1314
7757	chr5	113908882	113909282	401	*	4.58282	0.501109	5.53958	-4.25849	6.65e-13	4.19e-12	Peak1315
9222	chr7	125491302	125491702	401	*	4.66006	0.815479	5.60896	-3.9788	6.68e-13	4.21e-12	Peak1316
3069	chr14	53683336	53683736	401	*	4.75633	2.38096	5.61014	-2.58715	6.77e-13	4.26e-12	Peak1317
7625	chr5	88764803	88765203	401	*	4.52727	0.787477	5.47224	-4.01481	6.77e-13	4.26e-12	Peak1318
9332	chr7	137410357	137410757	401	*	4.54804	1.16538	5.47717	-3.59345	6.77e-13	4.26e-12	Peak1319
10178	chr9	57278211	57278611	401	*	4.55455	0.143457	5.52024	-4.45332	6.81e-13	4.28e-12	Peak1320
10447	chr9	111271588	111271988	401	*	4.47996	0	5.44839	-4.41006	6.84e-13	4.29e-12	Peak1321
8292	chr6	83054313	83054713	401	*	4.54855	0.352577	5.50864	-4.24003	6.97e-13	4.37e-12	Peak1322
561	chr1	177796471	177796871	401	*	4.99792	1.58635	5.92849	-3.71086	6.99e-13	4.38e-12	Peak1323
8763	chr7	28375463	28375863	401	*	5.01813	1.82928	5.93677	-3.40724	7e-13	4.39e-12	Peak1324
8160	chr6	38551554	38551954	401	*	4.70127	0.535187	5.66051	-4.1849	7.16e-13	4.48e-12	Peak1325
9214	chr7	123369835	123370235	401	*	4.53145	1.2518	5.45519	-3.56772	7.26e-13	4.54e-12	Peak1326
2015	chr11	118145779	118146179	401	*	4.69147	0	5.68182	-5.14157	7.28e-13	4.55e-12	Peak1327
9480	chr8	25016910	25017310	401	*	4.57946	0.787477	5.52642	-4.0453	7.38e-13	4.61e-12	Peak1328
2269	chr12	80115506	80115906	401	*	4.61774	0	5.60348	-5.05999	7.38e-13	4.61e-12	Peak1329
9378	chr7	143005045	143005445	401	*	4.5208	0.787477	5.46552	-4.01004	7.41e-13	4.62e-12	Peak1330
9689	chr8	83714984	83715384	401	*	4.62409	1.51825	5.53777	-3.39539	7.49e-13	4.67e-12	Peak1331
7602	chr5	75066765	75067165	401	*	4.51915	0.56848	5.47173	-3.89893	7.51e-13	4.68e-12	Peak1332
8686	chr7	19628575	19628975	401	*	7.03172	2.62716	7.99725	-4.55613	7.72e-13	4.8e-12	Peak1333
10193	chr9	58112266	58112666	401	*	4.68824	0	5.66192	-4.79345	7.85e-13	4.88e-12	Peak1334
1455	chr11	55033256	55033656	401	*	4.62324	0.842949	5.56976	-3.83395	7.85e-13	4.88e-12	Peak1335
6315	chr3	79628603	79629003	401	*	4.45351	0.697259	5.39912	-3.82139	8e-13	4.96e-12	Peak1336
2150	chr12	40037959	40038359	401	*	4.49615	0.501109	5.45019	-4.18672	8.03e-13	4.98e-12	Peak1337
6477	chr3	106462193	106462593	401	*	4.9943	1.87114	5.90904	-3.41747	8.04e-13	4.98e-12	Peak1338
6251	chr3	52840152	52840552	401	*	4.6057	1.42875	5.52365	-3.50146	8.05e-13	4.99e-12	Peak1339
1779	chr11	96987855	96988255	401	*	4.60146	0.143457	5.56826	-4.48966	8.11e-13	5.02e-12	Peak1340
5489	chr2	28517603	28518003	401	*	4.50163	0.842949	5.44335	-3.70646	8.38e-13	5.18e-12	Peak1341
3544	chr15	80572312	80572712	401	*	4.63822	0	5.60896	-4.34689	8.42e-13	5.21e-12	Peak1342
589	chr1	180911978	180912378	401	*	4.49149	0.143457	5.45563	-4.39649	8.53e-13	5.27e-12	Peak1343
962	chr10	80226379	80226779	401	*	4.79782	0.143457	5.76889	-4.63731	8.61e-13	5.31e-12	Peak1344
8772	chr7	28766334	28766734	401	*	4.5169	0.924742	5.45581	-3.844	8.65e-13	5.33e-12	Peak1345
5246	chr19	41328660	41329060	401	*	4.88134	1.33334	5.81831	-3.83801	8.81e-13	5.43e-12	Peak1346
6032	chr2	167777743	167778143	401	*	4.64246	1.42875	5.56254	-3.52352	8.95e-13	5.51e-12	Peak1347
23	chr1	13372462	13372862	401	*	4.45324	0.815479	5.39409	-3.80387	8.98e-13	5.52e-12	Peak1348
3118	chr14	60129382	60129782	401	*	4.46634	0.352577	5.42406	-4.17645	9.31e-13	5.72e-12	Peak1349
8907	chr7	46606954	46607354	401	*	4.83018	0.787477	5.78574	-4.24352	9.64e-13	5.92e-12	Peak1350
8881	chr7	45154311	45154711	401	*	4.59885	0.787477	5.54653	-4.06004	9.64e-13	5.92e-12	Peak1351
5863	chr2	132029829	132030229	401	*	4.55275	0	5.52381	-4.68779	9.67e-13	5.93e-12	Peak1352
3411	chr15	58823483	58823883	401	*	4.63005	1.44677	5.54837	-3.4137	9.84e-13	6.03e-12	Peak1353
6623	chr3	152912271	152912671	401	*	4.49978	0.924742	5.43795	-3.82422	9.94e-13	6.09e-12	Peak1354
7055	chr4	125124806	125125206	401	*	4.74712	0	5.72564	-4.85014	9.94e-13	6.09e-12	Peak1355
4430	chr17	46160747	46161147	401	*	4.65634	1.02631	5.59687	-3.93963	1e-12	6.13e-12	Peak1356
4335	chr17	34027823	34028223	401	*	4.47763	0.501109	5.43106	-4.1644	1.01e-12	6.17e-12	Peak1357
2235	chr12	73698385	73698785	401	*	4.49511	0.18698	5.45823	-4.20652	1.03e-12	6.29e-12	Peak1358
1527	chr11	68852893	68853293	401	*	4.91403	1.23116	5.85674	-3.98067	1.04e-12	6.32e-12	Peak1359
7662	chr5	100039540	100039940	401	*	4.45848	0	5.43106	-4.3977	1.05e-12	6.37e-12	Peak1360
6285	chr3	65663144	65663544	401	*	4.50239	0.501109	5.45663	-4.18517	1.06e-12	6.46e-12	Peak1361
4931	chr18	75426272	75426672	401	*	4.50596	1.27215	5.42716	-3.44132	1.08e-12	6.57e-12	Peak1362
842	chr10	60381153	60381553	401	*	4.66234	0.8988	5.60822	-4.09036	1.09e-12	6.61e-12	Peak1363
6306	chr3	75556870	75557270	401	*	6.16265	2.67451	7.09689	-3.73283	1.1e-12	6.7e-12	Peak1364
8754	chr7	27689270	27689670	401	*	4.50948	0.787477	5.45376	-3.9882	1.13e-12	6.89e-12	Peak1365
4520	chr17	57078240	57078640	401	*	4.43999	0.390303	5.39576	-3.97465	1.15e-12	6.95e-12	Peak1366
1024	chr10	84897499	84897899	401	*	4.63722	1.58635	5.54744	-3.39343	1.19e-12	7.25e-12	Peak1367
1438	chr11	53851788	53852188	401	*	4.77064	1.66684	5.68419	-3.41925	1.21e-12	7.32e-12	Peak1368
9355	chr7	141122958	141123358	401	*	4.50546	0.697259	5.45302	-3.85105	1.21e-12	7.36e-12	Peak1369
9760	chr8	94601641	94602041	401	*	4.55926	0	5.53476	-4.705	1.22e-12	7.4e-12	Peak1370
3366	chr15	37960919	37961319	401	*	4.63279	0.8988	5.57754	-4.06718	1.24e-12	7.51e-12	Peak1371
9513	chr8	34108420	34108820	401	*	4.77729	1.05007	5.72177	-3.90819	1.25e-12	7.55e-12	Peak1372
2005	chr11	117782046	117782446	401	*	4.55863	0	5.53307	-4.47855	1.25e-12	7.57e-12	Peak1373
4388	chr17	35870185	35870585	401	*	4.51547	0	5.48577	-4.65928	1.26e-12	7.63e-12	Peak1374
5664	chr2	72838118	72838518	401	*	4.64014	1.16538	5.57376	-3.66201	1.27e-12	7.65e-12	Peak1375
2644	chr13	49187803	49188203	401	*	4.65961	0.352577	5.6227	-4.31946	1.29e-12	7.75e-12	Peak1376
4196	chr17	24527836	24528236	401	*	4.49881	1.2518	5.42076	-3.53338	1.3e-12	7.8e-12	Peak1377
240	chr1	86359314	86359714	401	*	5.58931	1.85774	6.53396	-3.98028	1.3e-12	7.8e-12	Peak1378
7645	chr5	93266918	93267318	401	*	4.4852	0.66684	5.43314	-3.97782	1.31e-12	7.87e-12	Peak1379
2220	chr12	71006809	71007209	401	*	4.46879	0.56848	5.41965	-3.8366	1.31e-12	7.87e-12	Peak1380
6579	chr3	135423061	135423461	401	*	4.46123	0	5.42924	-4.3805	1.32e-12	7.9e-12	Peak1381
1541	chr11	69632637	69633037	401	*	4.55297	0	5.52731	-4.48418	1.34e-12	8.02e-12	Peak1382
6450	chr3	101604520	101604920	401	*	4.56051	0	5.53172	-4.6942	1.34e-12	8.03e-12	Peak1383
8721	chr7	25219786	25220186	401	*	4.49569	0.143457	5.45993	-4.40045	1.34e-12	8.06e-12	Peak1384
5467	chr2	25574667	25575067	401	*	4.53517	0.352577	5.49489	-4.20934	1.36e-12	8.14e-12	Peak1385
5098	chr19	7206349	7206749	401	*	4.53031	0	5.50532	-4.68578	1.38e-12	8.25e-12	Peak1386
2702	chr13	58128514	58128914	401	*	4.48465	0.352577	5.44291	-4.1764	1.4e-12	8.39e-12	Peak1387
7557	chr5	64498432	64498832	401	*	4.72665	1.16538	5.66421	-3.73454	1.43e-12	8.52e-12	Peak1388
10282	chr9	72531850	72532250	401	*	4.56325	0.66684	5.51398	-4.04046	1.44e-12	8.58e-12	Peak1389
2949	chr14	20929036	20929436	401	*	4.57175	0.501109	5.52817	-4.23822	1.46e-12	8.69e-12	Peak1390
10079	chr9	36767593	36767993	401	*	4.87769	1.80155	5.78952	-3.39036	1.49e-12	8.88e-12	Peak1391
2034	chr11	119086226	119086626	401	*	4.45222	0.143457	5.41536	-4.36184	1.49e-12	8.9e-12	Peak1392
8358	chr6	92092052	92092452	401	*	4.61301	0.18698	5.57905	-4.31019	1.52e-12	9.07e-12	Peak1393
6214	chr3	36862884	36863284	401	*	4.55653	1.14346	5.48717	-3.71392	1.55e-12	9.2e-12	Peak1394
9808	chr8	106643163	106643563	401	*	4.6421	0	5.62808	-5.05695	1.56e-12	9.28e-12	Peak1395
4954	chr18	80611860	80612260	401	*	4.84857	0.924742	5.80024	-4.10651	1.58e-12	9.37e-12	Peak1396
5173	chr19	21271844	21272244	401	*	4.56733	0.66684	5.5182	-4.05661	1.59e-12	9.42e-12	Peak1397
9211	chr7	122969636	122970036	401	*	4.59345	1.33334	5.51612	-3.59713	1.64e-12	9.74e-12	Peak1398
9709	chr8	84656756	84657156	401	*	4.60962	0.924742	5.55241	-3.91672	1.65e-12	9.81e-12	Peak1399
2380	chr12	102652249	102652649	401	*	4.51322	1.07345	5.44516	-3.58182	1.66e-12	9.84e-12	Peak1400
9135	chr7	102250390	102250790	401	*	5.94727	1.65139	6.91007	-4.45251	1.67e-12	9.88e-12	Peak1401
5864	chr2	132253019	132253419	401	*	4.85497	0.842949	5.80955	-4.0204	1.67e-12	9.89e-12	Peak1402
7424	chr5	24842589	24842989	401	*	4.68333	0.535187	5.64206	-4.16462	1.68e-12	9.95e-12	Peak1403
7968	chr5	137684672	137685072	401	*	4.62921	1.02631	5.56859	-3.90714	1.72e-12	1.02e-11	Peak1404
10027	chr9	21615823	21616223	401	*	4.47207	1.16538	5.39726	-3.52196	1.73e-12	1.02e-11	Peak1405
9694	chr8	83972643	83973043	401	*	5.1073	1.23116	6.05731	-4.12898	1.74e-12	1.03e-11	Peak1406
2498	chr13	9093556	9093956	401	*	4.47485	0	5.45232	-4.41283	1.78e-12	1.05e-11	Peak1407
3586	chr15	84987956	84988356	401	*	4.43522	0	5.40264	-4.35991	1.79e-12	1.05e-11	Peak1408
7921	chr5	134266342	134266742	401	*	5.69745	1.65139	6.65311	-4.24821	1.82e-12	1.07e-11	Peak1409
3302	chr15	9574879	9575279	401	*	4.50898	1.07345	5.44072	-3.5572	1.82e-12	1.07e-11	Peak1410
4634	chr17	84119557	84119957	401	*	5.99578	2.85036	6.91186	-3.40095	1.82e-12	1.07e-11	Peak1411
4272	chr17	29393608	29394008	401	*	4.81623	1.42875	5.74559	-3.65534	1.83e-12	1.07e-11	Peak1412
1825	chr11	99136475	99136875	401	*	4.57445	0	5.5449	-4.45664	1.84e-12	1.08e-11	Peak1413
5054	chr19	5688945	5689345	401	*	4.53248	0	5.50312	-4.65203	1.85e-12	1.09e-11	Peak1414
5576	chr2	35200923	35201323	401	*	4.54549	0.787477	5.49116	-4.00465	1.86e-12	1.09e-11	Peak1415
2474	chr12	116280894	116281294	401	*	4.5044	1.27215	5.42553	-3.43874	1.87e-12	1.09e-11	Peak1416
982	chr10	80701984	80702384	401	*	7.19219	3.01975	8.15162	-4.35175	1.87e-12	1.09e-11	Peak1417
10330	chr9	94538287	94538687	401	*	4.70114	1.6185	5.61338	-3.29434	1.87e-12	1.09e-11	Peak1418
10029	chr9	22002636	22003036	401	*	4.46809	0.501109	5.42121	-4.14186	1.9e-12	1.11e-11	Peak1419
1877	chr11	103218128	103218528	401	*	4.50585	0	5.48042	-4.65295	1.91e-12	1.11e-11	Peak1420
1524	chr11	68431825	68432225	401	*	4.4989	0.143457	5.46322	-4.39806	1.91e-12	1.12e-11	Peak1421
6565	chr3	131057249	131057649	401	*	4.48093	0.66684	5.42871	-3.98018	1.95e-12	1.14e-11	Peak1422
5298	chr19	46572969	46573369	401	*	4.64882	0.352577	5.61163	-4.31366	1.96e-12	1.14e-11	Peak1423
7429	chr5	25529527	25529927	401	*	5.32884	1.97642	6.25643	-3.65921	1.96e-12	1.14e-11	Peak1424
6540	chr3	123508259	123508659	401	*	4.77888	1.53519	5.70064	-3.4351	2.03e-12	1.18e-11	Peak1425
2969	chr14	26579750	26580150	401	*	4.54803	0	5.52874	-4.97556	2.04e-12	1.19e-11	Peak1426
1202	chr10	127676722	127677122	401	*	4.53702	0	5.51758	-4.97067	2.06e-12	1.19e-11	Peak1427
9239	chr7	126470083	126470483	401	*	4.44953	0.535187	5.40087	-3.96031	2.12e-12	1.23e-11	Peak1428
1565	chr11	70432071	70432471	401	*	4.63936	0	5.62125	-5.0441	2.13e-12	1.24e-11	Peak1429
1645	chr11	77685905	77686305	401	*	4.502	0.313838	5.46188	-4.37635	2.14e-12	1.24e-11	Peak1430
876	chr10	67536959	67537359	401	*	4.58109	0.697259	5.53137	-3.91554	2.14e-12	1.24e-11	Peak1431
6872	chr4	72200853	72201253	401	*	4.4854	1.07345	5.41598	-3.53513	2.18e-12	1.26e-11	Peak1432
4727	chr18	14603442	14603842	401	*	4.60663	0.924742	5.5493	-3.89953	2.24e-12	1.29e-11	Peak1433
1416	chr11	51857817	51858217	401	*	4.52077	0.352577	5.48008	-4.20077	2.24e-12	1.3e-11	Peak1434
4938	chr18	76241072	76241472	401	*	4.43675	0.143457	5.39948	-4.34348	2.26e-12	1.31e-11	Peak1435
1759	chr11	95336620	95337020	401	*	5.47185	1.85774	6.4117	-3.87569	2.3e-12	1.33e-11	Peak1436
6292	chr3	68966944	68967344	401	*	4.50556	0	5.48013	-4.64184	2.31e-12	1.33e-11	Peak1437
8877	chr7	45082827	45083227	401	*	4.62421	0	5.60592	-5.03343	2.33e-12	1.35e-11	Peak1438
934	chr10	78457818	78458218	401	*	4.4745	0.66684	5.42204	-3.96465	2.34e-12	1.35e-11	Peak1439
3471	chr15	75909320	75909720	401	*	4.50313	0.143457	5.46756	-4.39786	2.35e-12	1.35e-11	Peak1440
2326	chr12	86836646	86837046	401	*	5.07277	1.98877	5.98509	-3.3792	2.38e-12	1.37e-11	Peak1441
7802	chr5	120612495	120612895	401	*	6.08361	2.14346	7.03584	-4.14503	2.44e-12	1.4e-11	Peak1442
6233	chr3	51276030	51276430	401	*	4.48384	1.2518	5.40495	-3.51438	2.45e-12	1.41e-11	Peak1443
5904	chr2	153214773	153215173	401	*	4.41424	0	5.38118	-4.33743	2.49e-12	1.43e-11	Peak1444
348	chr1	125435395	125435795	401	*	4.52421	1.14346	5.45324	-3.6783	2.53e-12	1.45e-11	Peak1445
8705	chr7	24530493	24530893	401	*	4.4626	0.56848	5.41325	-3.82544	2.53e-12	1.45e-11	Peak1446
8623	chr7	6286233	6286633	401	*	4.40733	0	5.37411	-4.32959	2.6e-12	1.49e-11	Peak1447
10258	chr9	66834681	66835081	401	*	4.45335	0.697259	5.39894	-3.81563	2.61e-12	1.5e-11	Peak1448
3803	chr16	14088148	14088548	401	*	4.69298	0.815479	5.64304	-3.98237	2.63e-12	1.5e-11	Peak1449
1111	chr10	111164996	111165396	401	*	4.58306	0.924742	5.52476	-3.88331	2.66e-12	1.52e-11	Peak1450
1421	chr11	52098489	52098889	401	*	4.79682	1.51825	5.72051	-3.53637	2.67e-12	1.52e-11	Peak1451
4069	chr16	93574520	93574920	401	*	4.48452	0	5.45305	-4.38853	2.69e-12	1.54e-11	Peak1452
6368	chr3	89418269	89418669	401	*	4.44329	0.501109	5.39559	-4.12398	2.72e-12	1.55e-11	Peak1453
10514	chr9	121704758	121705158	401	*	4.57561	0.815479	5.52137	-3.90105	2.74e-12	1.56e-11	Peak1454
941	chr10	79681790	79682190	401	*	4.47647	0	5.4494	-4.4081	2.77e-12	1.58e-11	Peak1455
9986	chr9	14908002	14908402	401	*	4.51547	0.501109	5.47012	-4.17477	2.78e-12	1.59e-11	Peak1456
2025	chr11	118418706	118419106	401	*	4.53711	0	5.52202	-4.9717	2.8e-12	1.6e-11	Peak1457
10226	chr9	63602294	63602694	401	*	4.43471	0.501109	5.38671	-4.11286	2.81e-12	1.6e-11	Peak1458
1381	chr11	46343982	46344382	401	*	5.81267	1.97642	6.76126	-4.06182	2.81e-12	1.6e-11	Peak1459
1499	chr11	60878669	60879069	401	*	4.53897	0.635766	5.48994	-4.1706	2.91e-12	1.65e-11	Peak1460
3422	chr15	60141630	60142030	401	*	4.45057	0.352577	5.40781	-4.13826	2.92e-12	1.66e-11	Peak1461
2392	chr12	105008862	105009262	401	*	4.43458	0.143457	5.39726	-4.33468	2.92e-12	1.66e-11	Peak1462
10216	chr9	61914641	61915041	401	*	4.60385	0.143457	5.57071	-4.45572	2.94e-12	1.67e-11	Peak1463
639	chr1	191575549	191575949	401	*	4.44856	0.815479	5.38922	-3.7758	2.97e-12	1.68e-11	Peak1464
1430	chr11	53300419	53300819	401	*	4.50146	0.143457	5.46585	-4.37641	3.03e-12	1.72e-11	Peak1465
4180	chr17	23673525	23673925	401	*	4.62203	0	5.60271	-4.76369	3.08e-12	1.74e-11	Peak1466
6885	chr4	83486375	83486775	401	*	4.4089	0	5.37572	-4.32786	3.09e-12	1.74e-11	Peak1467
2688	chr13	55463862	55464262	401	*	4.4279	0.501109	5.37967	-4.10416	3.15e-12	1.78e-11	Peak1468
7428	chr5	25499117	25499517	401	*	4.67274	0	5.66393	-5.43363	3.16e-12	1.78e-11	Peak1469
3645	chr15	96638229	96638629	401	*	4.53885	1.14346	5.46862	-3.68282	3.23e-12	1.82e-11	Peak1470
8097	chr6	13677926	13678326	401	*	4.6932	1.74307	5.59671	-3.24447	3.27e-12	1.84e-11	Peak1471
6454	chr3	103091809	103092209	401	*	4.63892	0	5.6299	-5.39697	3.28e-12	1.85e-11	Peak1472
6447	chr3	101280326	101280726	401	*	4.58721	0.697259	5.53772	-3.91729	3.28e-12	1.85e-11	Peak1473
6957	chr4	106827897	106828297	401	*	4.58607	0	5.5578	-4.67865	3.3e-12	1.85e-11	Peak1474
3837	chr16	20717507	20717907	401	*	4.5469	0.815479	5.49155	-3.87233	3.31e-12	1.86e-11	Peak1475
4463	chr17	48409709	48410109	401	*	5.54718	1.97642	6.48515	-3.83795	3.33e-12	1.87e-11	Peak1476
10240	chr9	65021600	65022000	401	*	4.5384	0.635766	5.48935	-4.17454	3.33e-12	1.87e-11	Peak1477
7824	chr5	122264315	122264715	401	*	4.56376	0.313838	5.52534	-4.40738	3.36e-12	1.88e-11	Peak1478
4785	chr18	35849883	35850283	401	*	4.39392	0.697259	5.33719	-3.75615	3.38e-12	1.9e-11	Peak1479
8811	chr7	31033782	31034182	401	*	4.5608	0	5.54596	-4.98999	3.43e-12	1.92e-11	Peak1480
9638	chr8	71665373	71665773	401	*	4.69175	1.14346	5.62874	-3.81122	3.44e-12	1.93e-11	Peak1481
1845	chr11	100860150	100860550	401	*	4.46638	0.66684	5.41362	-3.96294	3.45e-12	1.93e-11	Peak1482
5992	chr2	164879738	164880138	401	*	5.03684	0.8988	5.99527	-4.34955	3.46e-12	1.94e-11	Peak1483
5830	chr2	128125686	128126086	401	*	4.63049	0.635766	5.58452	-4.24402	3.52e-12	1.97e-11	Peak1484
10702	chrX	75095739	75096139	401	*	4.50261	1.6185	5.40143	-3.10108	3.54e-12	1.97e-11	Peak1485
792	chr10	42277561	42277961	401	*	5.67828	2.14346	6.61466	-3.79381	3.6e-12	2.01e-11	Peak1486
1820	chr11	98959430	98959830	401	*	4.51206	0	5.48675	-4.65363	3.63e-12	2.02e-11	Peak1487
2274	chr12	80790285	80790685	401	*	4.4697	0	5.44821	-4.62439	3.64e-12	2.03e-11	Peak1488
6751	chr4	40875847	40876247	401	*	4.65602	0	5.6471	-5.40063	3.64e-12	2.03e-11	Peak1489
1621	chr11	75587998	75588398	401	*	4.51079	0.143457	5.47541	-4.38353	3.7e-12	2.06e-11	Peak1490
1588	chr11	72607064	72607464	401	*	4.59925	0	5.58064	-4.98618	3.81e-12	2.12e-11	Peak1491
9711	chr8	84662579	84662979	401	*	4.44411	1.27215	5.36177	-3.36915	3.82e-12	2.12e-11	Peak1492
5355	chr19	57360692	57361092	401	*	4.51695	0	5.50165	-4.94236	3.82e-12	2.12e-11	Peak1493
5190	chr19	29101100	29101500	401	*	4.4918	0	5.47064	-4.638	3.89e-12	2.16e-11	Peak1494
3392	chr15	53157346	53157746	401	*	4.38856	0	5.35977	-4.32323	3.92e-12	2.17e-11	Peak1495
4140	chr17	12915998	12916398	401	*	4.45941	0.815479	5.40052	-3.79885	3.93e-12	2.18e-11	Peak1496
7971	chr5	137745816	137746216	401	*	4.46254	0	5.44093	-4.62288	3.94e-12	2.18e-11	Peak1497
9590	chr8	69774574	69774974	401	*	4.4967	0.787477	5.44046	-3.95996	3.95e-12	2.19e-11	Peak1498
3546	chr15	80599441	80599841	401	*	4.91181	2.03824	5.80987	-3.21706	3.97e-12	2.19e-11	Peak1499
9233	chr7	126285270	126285670	401	*	6.33382	2.29315	7.28931	-4.22122	3.97e-12	2.2e-11	Peak1500
9399	chr8	4238796	4239196	401	*	4.45076	0.18698	5.41271	-4.1559	3.99e-12	2.2e-11	Peak1501
7476	chr5	33652330	33652730	401	*	4.46511	0	5.43434	-4.59747	4.02e-12	2.22e-11	Peak1502
9430	chr8	13105212	13105612	401	*	4.51722	0.143457	5.482	-4.38799	4.04e-12	2.23e-11	Peak1503
2998	chr14	31336440	31336840	401	*	4.43232	0.390303	5.38785	-3.96203	4.04e-12	2.23e-11	Peak1504
6085	chr2	173469705	173470105	401	*	4.40473	0.535187	5.35451	-3.92082	4.07e-12	2.24e-11	Peak1505
6250	chr3	52647810	52648210	401	*	4.48722	0.313838	5.44668	-4.34691	4.09e-12	2.25e-11	Peak1506
8937	chr7	63999039	63999439	401	*	4.45515	1.05007	5.3854	-3.63016	4.22e-12	2.32e-11	Peak1507
1273	chr11	6444159	6444559	401	*	4.73449	0.66684	5.69082	-4.17451	4.25e-12	2.34e-11	Peak1508
1943	chr11	115153877	115154277	401	*	4.60111	0	5.57314	-4.69695	4.27e-12	2.35e-11	Peak1509
254	chr1	87626427	87626827	401	*	4.57799	0.352577	5.5389	-4.24623	4.31e-12	2.37e-11	Peak1510
8906	chr7	46391668	46392068	401	*	5.71985	2.59446	6.63472	-3.40343	4.38e-12	2.41e-11	Peak1511
3283	chr15	3995748	3996148	401	*	4.50128	0.352577	5.46003	-4.18577	4.46e-12	2.45e-11	Peak1512
10196	chr9	58582028	58582428	401	*	4.39168	0.815479	5.3299	-3.73425	4.5e-12	2.46e-11	Peak1513
1963	chr11	115699045	115699445	401	*	4.58559	0.635766	5.53814	-4.20357	4.51e-12	2.47e-11	Peak1514
7661	chr5	99978894	99979294	401	*	4.49681	0	5.48129	-4.93576	4.57e-12	2.5e-11	Peak1515
3102	chr14	56195275	56195675	401	*	10.4661	11.4661	0	25.3827	4.68e-12	2.56e-11	Peak1516
9518	chr8	34215991	34216391	401	*	4.5225	1.14346	5.45145	-3.66557	4.72e-12	2.58e-11	Peak1517
3369	chr15	38300655	38301055	401	*	5.83375	2.14346	6.77676	-3.92503	4.78e-12	2.61e-11	Peak1518
3519	chr15	78772269	78772669	401	*	4.5529	1.29222	5.4756	-3.38335	4.79e-12	2.62e-11	Peak1519
384	chr1	133131035	133131435	401	*	4.88582	0.924742	5.83874	-4.11913	4.91e-12	2.68e-11	Peak1520
9552	chr8	47713934	47714334	401	*	4.37148	0.352577	5.32629	-4.06915	4.91e-12	2.68e-11	Peak1521
8541	chr6	136941057	136941457	401	*	4.4329	0.501109	5.38484	-4.09883	4.93e-12	2.69e-11	Peak1522
8202	chr6	49367516	49367916	401	*	4.60542	1.2518	5.53307	-3.60643	4.97e-12	2.71e-11	Peak1523
2602	chr13	41487043	41487443	401	*	5.07705	2.2518	5.9715	-3.14439	5.01e-12	2.72e-11	Peak1524
2523	chr13	17805074	17805474	401	*	4.49579	0	5.48026	-4.93372	5.08e-12	2.76e-11	Peak1525
269	chr1	91052829	91053229	401	*	5.77891	2.14346	6.71967	-3.87533	5.12e-12	2.78e-11	Peak1526
1486	chr11	60046112	60046512	401	*	4.47611	0.535187	5.42836	-3.97962	5.19e-12	2.82e-11	Peak1527
7904	chr5	129787069	129787469	401	*	4.52494	0.869905	5.46651	-3.61658	5.23e-12	2.84e-11	Peak1528
10516	chr9	121718834	121719234	401	*	4.62138	0.501109	5.5793	-4.25419	5.24e-12	2.84e-11	Peak1529
6672	chr4	11156293	11156693	401	*	4.45407	0.18698	5.41611	-4.15696	5.26e-12	2.85e-11	Peak1530
1210	chr10	128368685	128369085	401	*	4.59618	0	5.56811	-4.68578	5.26e-12	2.85e-11	Peak1531
6408	chr3	95625029	95625429	401	*	5.82057	2.29315	6.75662	-3.7766	5.27e-12	2.85e-11	Peak1532
5657	chr2	71872972	71873372	401	*	4.39141	0.352577	5.34684	-4.08827	5.28e-12	2.86e-11	Peak1533
8658	chr7	16310904	16311304	401	*	4.60256	1.2518	5.53006	-3.5927	5.37e-12	2.9e-11	Peak1534
4924	chr18	75322095	75322495	401	*	4.47642	0.787477	5.41938	-3.93282	5.48e-12	2.96e-11	Peak1535
9782	chr8	104631331	104631731	401	*	4.46913	0	5.44875	-4.89495	5.51e-12	2.98e-11	Peak1536
1599	chr11	73199090	73199490	401	*	4.88539	0	5.87014	-5.17601	5.61e-12	3.03e-11	Peak1537
2021	chr11	118337561	118337961	401	*	4.49299	0.697259	5.44009	-3.82029	5.66e-12	3.05e-11	Peak1538
3505	chr15	77800580	77800980	401	*	4.58487	0.313838	5.54702	-4.40702	5.68e-12	3.06e-11	Peak1539
449	chr1	153415022	153415422	401	*	4.45498	0.950225	5.38999	-3.63538	5.69e-12	3.06e-11	Peak1540
7007	chr4	117124461	117124861	401	*	4.5763	1.33334	5.49802	-3.55699	5.79e-12	3.12e-11	Peak1541
1950	chr11	115276910	115277310	401	*	4.62266	1.27215	5.55015	-3.53424	5.89e-12	3.17e-11	Peak1542
5236	chr19	38054588	38054988	401	*	4.54596	1.60252	5.449	-3.20585	5.91e-12	3.18e-11	Peak1543
3055	chr14	52019977	52020377	401	*	4.43956	0.143457	5.40236	-4.3237	5.96e-12	3.2e-11	Peak1544
10821	chrX	164419298	164419698	401	*	4.53195	1.37156	5.44893	-3.34138	5.99e-12	3.21e-11	Peak1545
794	chr10	42501865	42502265	401	*	4.48664	0.352577	5.44497	-4.15006	5.99e-12	3.21e-11	Peak1546
9936	chr8	124274434	124274834	401	*	5.39194	2.14346	6.31397	-3.54036	6.08e-12	3.26e-11	Peak1547
186	chr1	66817105	66817505	401	*	4.8321	1.05007	5.77869	-3.9343	6.1e-12	3.27e-11	Peak1548
5335	chr19	53599962	53600362	401	*	4.53367	1.02631	5.4688	-3.81185	6.12e-12	3.28e-11	Peak1549
2883	chr13	112418573	112418973	401	*	4.40961	0.66684	5.3547	-3.896	6.13e-12	3.28e-11	Peak1550
8698	chr7	24399552	24399952	401	*	4.42592	0	5.39313	-4.32143	6.21e-12	3.32e-11	Peak1551
5032	chr19	5088059	5088459	401	*	4.41257	0.143457	5.37466	-4.29627	6.23e-12	3.33e-11	Peak1552
7932	chr5	134676134	134676534	401	*	4.42548	0.950225	5.35911	-3.61091	6.25e-12	3.33e-11	Peak1553
9097	chr7	99381196	99381596	401	*	4.49588	1.44677	5.40598	-3.29428	6.26e-12	3.34e-11	Peak1554
10001	chr9	20878029	20878429	401	*	4.41856	0.143457	5.38081	-4.3085	6.5e-12	3.47e-11	Peak1555
2905	chr13	119690096	119690496	401	*	4.42249	0.66684	5.36807	-3.9156	6.52e-12	3.47e-11	Peak1556
6553	chr3	127875571	127875971	401	*	4.67258	1.3903	5.59646	-3.3783	6.66e-12	3.55e-11	Peak1557
9380	chr7	143009978	143010378	401	*	4.75415	1.44677	5.67938	-3.51344	6.72e-12	3.58e-11	Peak1558
7045	chr4	123904695	123905095	401	*	4.44096	0	5.40966	-4.56274	6.72e-12	3.58e-11	Peak1559
3154	chr14	69774772	69775172	401	*	5.96365	1.97642	6.91743	-4.17604	6.82e-12	3.62e-11	Peak1560
3825	chr16	18289141	18289541	401	*	4.48016	0	5.45993	-4.89881	7.17e-12	3.81e-11	Peak1561
8826	chr7	35991109	35991509	401	*	4.37615	0	5.34711	-4.29757	7.26e-12	3.85e-11	Peak1562
4307	chr17	32321273	32321673	401	*	4.78263	0	5.76991	-5.1377	7.38e-12	3.92e-11	Peak1563
7883	chr5	124862349	124862749	401	*	4.63438	0	5.60705	-4.70244	7.39e-12	3.92e-11	Peak1564
6899	chr4	86886126	86886526	401	*	4.69771	0.815479	5.64795	-3.98784	7.51e-12	3.98e-11	Peak1565
4861	chr18	56925436	56925836	401	*	4.42934	0.815479	5.36919	-3.76004	7.72e-12	4.09e-11	Peak1566
2432	chr12	110696336	110696736	401	*	4.36567	0	5.33146	-4.28449	7.75e-12	4.1e-11	Peak1567
4363	chr17	35121109	35121509	401	*	4.41568	0	5.39336	-4.57486	7.76e-12	4.1e-11	Peak1568
7789	chr5	118244993	118245393	401	*	4.43087	0.143457	5.39344	-4.31094	7.89e-12	4.17e-11	Peak1569
3452	chr15	73090601	73091001	401	*	4.52111	0.18698	5.4849	-4.20104	7.91e-12	4.18e-11	Peak1570
6324	chr3	84065880	84066280	401	*	4.41355	0.501109	5.36483	-4.08284	7.97e-12	4.21e-11	Peak1571
1993	chr11	117114841	117115241	401	*	4.56006	0	5.54093	-4.95384	7.99e-12	4.22e-11	Peak1572
8583	chr6	146577596	146577996	401	*	4.37663	0.143457	5.33775	-4.26735	8e-12	4.22e-11	Peak1573
1773	chr11	96823968	96824368	401	*	4.47858	0	5.45833	-4.897	8.14e-12	4.29e-11	Peak1574
4698	chr18	6764819	6765219	401	*	4.39052	0.842949	5.32747	-3.59971	8.18e-12	4.31e-11	Peak1575
8801	chr7	30535005	30535405	401	*	4.46224	0	5.44634	-4.9009	8.22e-12	4.32e-11	Peak1576
6601	chr3	142881994	142882394	401	*	4.36437	0.18698	5.32394	-4.0691	8.3e-12	4.36e-11	Peak1577
9746	chr8	90908084	90908484	401	*	4.37314	0.66684	5.31679	-3.86905	8.64e-12	4.54e-11	Peak1578
7840	chr5	122820990	122821390	401	*	4.63691	1.14346	5.5714	-3.75049	8.78e-12	4.61e-11	Peak1579
2550	chr13	24613448	24613848	401	*	4.57517	1.53519	5.48469	-3.24081	8.92e-12	4.68e-11	Peak1580
5000	chr19	4096747	4097147	401	*	4.96047	1.98877	5.86545	-3.27701	8.93e-12	4.68e-11	Peak1581
8049	chr5	148399572	148399972	401	*	4.37577	0.950225	5.30702	-3.56454	9.24e-12	4.84e-11	Peak1582
1074	chr10	96616637	96617037	401	*	5.63922	3.19282	6.5004	-2.71712	9.24e-12	4.84e-11	Peak1583
5107	chr19	8723089	8723489	401	*	4.43685	0.815479	5.37701	-3.75182	9.36e-12	4.9e-11	Peak1584
3559	chr15	81399512	81399912	401	*	4.46413	0	5.44255	-4.6057	9.68e-12	5.06e-11	Peak1585
2043	chr11	119933889	119934289	401	*	5.23398	1.41051	6.1821	-4.0596	9.72e-12	5.08e-11	Peak1586
1802	chr11	98202799	98203199	401	*	4.40444	0	5.37715	-4.54953	9.72e-12	5.08e-11	Peak1587
9674	chr8	81014908	81015308	401	*	4.4296	0.66684	5.37545	-3.91805	9.89e-12	5.17e-11	Peak1588
5088	chr19	6921797	6922197	401	*	6.0251	1.41051	6.99535	-4.68074	9.97e-12	5.2e-11	Peak1589
1226	chr10	128805139	128805539	401	*	4.50023	0	5.47021	-4.59233	9.97e-12	5.2e-11	Peak1590
3002	chr14	31640911	31641311	401	*	4.42688	0	5.41527	-4.88073	1e-11	5.24e-11	Peak1591
6755	chr4	41135070	41135470	401	*	4.35991	0.352577	5.31434	-4.05225	1.01e-11	5.28e-11	Peak1592
3092	chr14	55585192	55585592	401	*	4.39096	0	5.36825	-4.54755	1.03e-11	5.35e-11	Peak1593
1794	chr11	97884171	97884571	401	*	4.59069	0	5.56148	-4.45266	1.04e-11	5.41e-11	Peak1594
277	chr1	91459232	91459632	401	*	4.55145	1.14346	5.48183	-3.67739	1.07e-11	5.57e-11	Peak1595
3726	chr15	102203215	102203615	401	*	4.4854	0.924742	5.42294	-3.7703	1.07e-11	5.57e-11	Peak1596
10030	chr9	22070688	22071088	401	*	4.55741	0	5.54254	-4.96707	1.08e-11	5.62e-11	Peak1597
8428	chr6	117900097	117900497	401	*	4.43482	0	5.4128	-4.58209	1.09e-11	5.66e-11	Peak1598
5506	chr2	30093581	30093981	401	*	4.46547	0.352577	5.42317	-4.1408	1.11e-11	5.74e-11	Peak1599
4776	chr18	34954444	34954844	401	*	4.60396	0.313838	5.56661	-4.41282	1.12e-11	5.8e-11	Peak1600
1970	chr11	116077857	116078257	401	*	4.39117	0.842949	5.32815	-3.59985	1.13e-11	5.87e-11	Peak1601
8002	chr5	140948110	140948510	401	*	4.48618	1.05007	5.41795	-3.64679	1.14e-11	5.89e-11	Peak1602
3958	chr16	55934417	55934817	401	*	4.58986	0.787477	5.53721	-4.01979	1.16e-11	6e-11	Peak1603
4223	chr17	26168049	26168449	401	*	4.44527	0.924742	5.381	-3.75264	1.16e-11	6e-11	Peak1604
8776	chr7	28810602	28811002	401	*	6.79334	2.38183	7.75904	-4.52359	1.16e-11	6e-11	Peak1605
3495	chr15	76701155	76701555	401	*	4.61581	1.14346	5.5493	-3.72514	1.19e-11	6.12e-11	Peak1606
4334	chr17	34024311	34024711	401	*	4.52689	0	5.49742	-4.60307	1.24e-11	6.39e-11	Peak1607
406	chr1	136140057	136140457	401	*	4.50122	0	5.48575	-4.90557	1.24e-11	6.41e-11	Peak1608
1458	chr11	55131011	55131411	401	*	4.78109	0	5.76011	-4.82239	1.25e-11	6.44e-11	Peak1609
6296	chr3	69156514	69156914	401	*	4.43622	0.66684	5.38232	-3.91518	1.26e-11	6.51e-11	Peak1610
7886	chr5	124954848	124955248	401	*	4.59655	0	5.58207	-4.98491	1.27e-11	6.52e-11	Peak1611
9726	chr8	85299519	85299919	401	*	4.51716	0.697259	5.46515	-3.83585	1.27e-11	6.52e-11	Peak1612
4598	chr17	78736540	78736940	401	*	4.46348	0	5.4476	-4.88866	1.27e-11	6.53e-11	Peak1613
1071	chr10	96374191	96374591	401	*	4.33399	0.697259	5.2748	-3.68178	1.31e-11	6.72e-11	Peak1614
1699	chr11	84870408	84870808	401	*	5.49093	1.41051	6.44765	-4.25814	1.33e-11	6.83e-11	Peak1615
7219	chr4	137861911	137862311	401	*	4.35666	0.18698	5.31601	-4.06228	1.34e-11	6.86e-11	Peak1616
4890	chr18	67248820	67249220	401	*	4.47853	0	5.45262	-4.59363	1.34e-11	6.88e-11	Peak1617
606	chr1	183369465	183369865	401	*	4.39468	0.18698	5.3551	-4.08936	1.38e-11	7.07e-11	Peak1618
9751	chr8	92356030	92356430	401	*	4.5167	1.16538	5.44423	-3.52496	1.39e-11	7.13e-11	Peak1619
2018	chr11	118248528	118248928	401	*	4.60632	1.02631	5.54471	-3.8565	1.4e-11	7.14e-11	Peak1620
10607	chrX	18162206	18162606	401	*	4.76145	2.35258	5.61879	-2.72549	1.4e-11	7.14e-11	Peak1621
2622	chr13	44730435	44730835	401	*	4.40488	0.352577	5.36074	-4.07714	1.4e-11	7.16e-11	Peak1622
2252	chr12	76765367	76765767	401	*	4.85853	1.2518	5.79807	-3.81289	1.43e-11	7.28e-11	Peak1623
10529	chr9	123529461	123529861	401	*	4.36725	0.535187	5.31569	-3.86659	1.43e-11	7.29e-11	Peak1624
7948	chr5	135934824	135935224	401	*	4.42577	0	5.40476	-4.8318	1.49e-11	7.59e-11	Peak1625
5901	chr2	152396240	152396640	401	*	4.33783	0.143457	5.29788	-4.22603	1.53e-11	7.79e-11	Peak1626
576	chr1	180256067	180256467	401	*	4.61028	0	5.60108	-5.33711	1.53e-11	7.79e-11	Peak1627
7841	chr5	122849894	122850294	401	*	4.62179	1.02631	5.56085	-3.85439	1.54e-11	7.84e-11	Peak1628
7525	chr5	45857646	45858046	401	*	4.48167	0	5.46035	-4.60498	1.54e-11	7.84e-11	Peak1629
7884	chr5	124906808	124907208	401	*	4.39743	0	5.376	-4.81736	1.59e-11	8.08e-11	Peak1630
9364	chr7	141414042	141414442	401	*	4.48834	1.42875	5.39912	-3.36375	1.59e-11	8.08e-11	Peak1631
6480	chr3	106788316	106788716	401	*	5.08177	2.20924	5.97975	-3.14567	1.6e-11	8.11e-11	Peak1632
4330	chr17	33947889	33948289	401	*	4.34156	0.352577	5.2954	-4.02501	1.61e-11	8.19e-11	Peak1633
3617	chr15	89309952	89310352	401	*	5.41306	1.85774	6.35036	-3.79815	1.66e-11	8.41e-11	Peak1634
8860	chr7	44467788	44468188	401	*	4.45039	1.35258	5.36357	-3.33706	1.66e-11	8.42e-11	Peak1635
6335	chr3	87885545	87885945	401	*	4.48498	0.390303	5.44213	-3.99794	1.67e-11	8.45e-11	Peak1636
9192	chr7	118243635	118244035	401	*	6.5467	2.73576	7.49437	-4.00865	1.68e-11	8.5e-11	Peak1637
9200	chr7	119836230	119836630	401	*	4.33823	0.535187	5.2856	-3.84947	1.74e-11	8.8e-11	Peak1638
2917	chr14	14068070	14068470	401	*	4.5004	1.14346	5.42822	-3.61952	1.76e-11	8.9e-11	Peak1639
2024	chr11	118397762	118398162	401	*	4.47862	0	5.4527	-4.58497	1.8e-11	9.11e-11	Peak1640
6520	chr3	115974096	115974496	401	*	4.46014	0.352577	5.41767	-4.12231	1.81e-11	9.16e-11	Peak1641
5280	chr19	45780588	45780988	401	*	4.497	0	5.48149	-4.90218	1.82e-11	9.2e-11	Peak1642
7130	chr4	133130140	133130540	401	*	4.41311	0	5.38598	-4.53742	1.83e-11	9.23e-11	Peak1643
4563	chr17	71486016	71486416	401	*	4.4792	0	5.44873	-4.55706	1.84e-11	9.26e-11	Peak1644
596	chr1	181860567	181860967	401	*	4.48693	1.14346	5.41406	-3.60831	1.86e-11	9.36e-11	Peak1645
10200	chr9	59656187	59656587	401	*	4.33517	0.697259	5.27602	-3.68304	1.88e-11	9.47e-11	Peak1646
8420	chr6	115853296	115853696	401	*	4.48801	0	5.45661	-4.35386	1.88e-11	9.49e-11	Peak1647
1023	chr10	84576355	84576755	401	*	5.61703	1.41051	6.57742	-4.34814	1.91e-11	9.6e-11	Peak1648
3454	chr15	73137736	73138136	401	*	4.42552	0	5.40921	-4.84947	1.92e-11	9.63e-11	Peak1649
10326	chr9	90114484	90114884	401	*	4.32661	0	5.29779	-4.47189	1.93e-11	9.69e-11	Peak1650
5377	chr2	3512754	3513154	401	*	4.4175	0.815479	5.35684	-3.74152	1.94e-11	9.75e-11	Peak1651
7435	chr5	28269713	28270113	401	*	4.43397	1.16538	5.35711	-3.46044	2.03e-11	1.02e-10	Peak1652
9729	chr8	85555287	85555687	401	*	4.35801	0	5.33477	-4.51523	2.05e-11	1.03e-10	Peak1653
6658	chr4	8811058	8811458	401	*	4.44931	1.16538	5.37328	-3.47879	2.05e-11	1.03e-10	Peak1654
5295	chr19	46503619	46504019	401	*	4.48063	0.352577	5.43877	-4.13179	2.09e-11	1.05e-10	Peak1655
7282	chr4	149426589	149426989	401	*	4.43303	0.66684	5.37902	-3.89672	2.13e-11	1.06e-10	Peak1656
1888	chr11	105181216	105181616	401	*	4.37805	0.66684	5.32189	-3.85443	2.13e-11	1.07e-10	Peak1657
3609	chr15	88819341	88819741	401	*	4.33935	0	5.31078	-4.47589	2.16e-11	1.08e-10	Peak1658
2667	chr13	52084002	52084402	401	*	4.47784	0.143457	5.44163	-4.31909	2.16e-11	1.08e-10	Peak1659
7780	chr5	115760879	115761279	401	*	4.75065	0.390303	5.7151	-4.20934	2.18e-11	1.09e-10	Peak1660
1652	chr11	78178173	78178573	401	*	4.36537	0.66684	5.30871	-3.84379	2.22e-11	1.11e-10	Peak1661
2961	chr14	25421733	25422133	401	*	4.36743	0.18698	5.32709	-4.06409	2.24e-11	1.12e-10	Peak1662
4310	chr17	32403293	32403693	401	*	4.37052	0	5.33643	-4.26856	2.25e-11	1.12e-10	Peak1663
2267	chr12	79692183	79692583	401	*	4.33005	0.950225	5.25903	-3.51406	2.26e-11	1.13e-10	Peak1664
3527	chr15	79062837	79063237	401	*	4.45715	1.44677	5.36473	-3.23516	2.27e-11	1.13e-10	Peak1665
4017	chr16	84583789	84584189	401	*	4.74213	1.23116	5.67742	-3.79032	2.27e-11	1.13e-10	Peak1666
893	chr10	71237997	71238397	401	*	4.42496	0.390303	5.38026	-3.94027	2.27e-11	1.13e-10	Peak1667
5138	chr19	10787374	10787774	401	*	4.44623	0.501109	5.39862	-4.07379	2.33e-11	1.16e-10	Peak1668
2543	chr13	23739523	23739923	401	*	4.39752	0.66684	5.34213	-3.87218	2.39e-11	1.19e-10	Peak1669
5039	chr19	5424801	5425201	401	*	4.45793	0	5.44198	-4.85502	2.41e-11	1.2e-10	Peak1670
1534	chr11	69323780	69324180	401	*	4.39874	0	5.37732	-4.80367	2.42e-11	1.2e-10	Peak1671
884	chr10	68673547	68673947	401	*	4.64549	1.58635	5.55624	-3.37224	2.42e-11	1.2e-10	Peak1672
1209	chr10	128337473	128337873	401	*	4.86758	1.65139	5.78779	-3.53261	2.43e-11	1.2e-10	Peak1673
4130	chr17	8283332	8283732	401	*	4.43243	0	5.4162	-4.84714	2.45e-11	1.21e-10	Peak1674
4364	chr17	35135106	35135506	401	*	4.45352	0	5.42715	-4.55507	2.47e-11	1.22e-10	Peak1675
10052	chr9	31300971	31301371	401	*	4.2993	0.18698	5.25698	-3.99719	2.53e-11	1.25e-10	Peak1676
8660	chr7	16399907	16400307	401	*	5.97559	1.78748	6.93547	-4.3261	2.56e-11	1.27e-10	Peak1677
4345	chr17	34587244	34587644	401	*	4.4344	0.66684	5.38044	-3.89942	2.62e-11	1.29e-10	Peak1678
2393	chr12	105032352	105032752	401	*	4.39963	0.787477	5.3394	-3.84714	2.63e-11	1.3e-10	Peak1679
3925	chr16	45158595	45158995	401	*	4.3409	0	5.31237	-4.47563	2.64e-11	1.3e-10	Peak1680
6943	chr4	103114215	103114615	401	*	4.68123	0.924742	5.62684	-3.92446	2.65e-11	1.3e-10	Peak1681
6064	chr2	172345306	172345706	401	*	4.53651	1.16538	5.46506	-3.54773	2.65e-11	1.31e-10	Peak1682
7400	chr5	21411281	21411681	401	*	4.64444	0.143457	5.61223	-4.44326	2.66e-11	1.31e-10	Peak1683
9670	chr8	79294665	79295065	401	*	4.34889	0.352577	5.30296	-4.02054	2.7e-11	1.33e-10	Peak1684
1483	chr11	59809905	59810305	401	*	4.31209	0.18698	5.27015	-4.01087	2.72e-11	1.34e-10	Peak1685
7892	chr5	125393040	125393440	401	*	4.44921	0	5.42854	-4.84287	2.75e-11	1.35e-10	Peak1686
7474	chr5	33378421	33378821	401	*	4.37768	0	5.35595	-4.78136	2.76e-11	1.36e-10	Peak1687
7064	chr4	126256177	126256577	401	*	4.42029	0.787477	5.36093	-3.8682	2.77e-11	1.36e-10	Peak1688
4631	chr17	84004300	84004700	401	*	4.35604	0.66684	5.299	-3.83817	2.78e-11	1.37e-10	Peak1689
3456	chr15	73153130	73153530	401	*	4.42797	0	5.39997	-4.33055	2.81e-11	1.38e-10	Peak1690
282	chr1	92079997	92080397	401	*	4.59758	0.950225	5.53884	-3.74929	2.81e-11	1.38e-10	Peak1691
3357	chr15	36793524	36793924	401	*	5.85557	2.2518	6.79498	-3.81094	2.94e-11	1.44e-10	Peak1692
3098	chr14	55721942	55722342	401	*	4.29133	0.18698	5.24877	-3.99109	2.95e-11	1.45e-10	Peak1693
4609	chr17	80207206	80207606	401	*	4.29293	0.352577	5.24516	-3.97901	2.96e-11	1.45e-10	Peak1694
8558	chr6	142917380	142917780	401	*	4.49141	0.535187	5.44417	-3.95917	3.02e-11	1.48e-10	Peak1695
9593	chr8	69902612	69903012	401	*	4.37108	0	5.35902	-4.81314	3.02e-11	1.48e-10	Peak1696
10633	chrX	41400420	41400820	401	*	4.61065	1.20826	5.54076	-3.4331	3.05e-11	1.49e-10	Peak1697
196	chr1	74332242	74332642	401	*	4.36232	0.66684	5.30554	-3.84219	3.06e-11	1.49e-10	Peak1698
4978	chr18	84685533	84685933	401	*	4.42752	1.44677	5.33312	-3.21545	3.07e-11	1.5e-10	Peak1699
8674	chr7	19149177	19149577	401	*	4.48599	0.18698	5.44888	-4.16304	3.08e-11	1.5e-10	Peak1700
2307	chr12	85447039	85447439	401	*	6.16926	2.96338	7.08889	-3.45689	3.1e-11	1.51e-10	Peak1701
6027	chr2	167631977	167632377	401	*	4.59863	1.14346	5.53131	-3.70445	3.12e-11	1.52e-10	Peak1702
9993	chr9	15550421	15550821	401	*	4.39012	1.05007	5.31707	-3.53857	3.17e-11	1.54e-10	Peak1703
6473	chr3	105894851	105895251	401	*	4.31885	0	5.2835	-4.22274	3.18e-11	1.55e-10	Peak1704
5436	chr2	19657313	19657713	401	*	4.37973	0.842949	5.3162	-3.56975	3.18e-11	1.55e-10	Peak1705
3191	chr14	76781398	76781798	401	*	4.32969	0.143457	5.28951	-4.20734	3.21e-11	1.56e-10	Peak1706
7240	chr4	140945002	140945402	401	*	4.50874	0	5.49336	-4.89285	3.23e-11	1.57e-10	Peak1707
6968	chr4	107889822	107890222	401	*	4.41828	0.143457	5.38053	-4.273	3.24e-11	1.57e-10	Peak1708
1603	chr11	74723945	74724345	401	*	4.35133	0	5.33416	-4.773	3.27e-11	1.59e-10	Peak1709
3579	chr15	83149277	83149677	401	*	4.34625	0.143457	5.30654	-4.22103	3.31e-11	1.61e-10	Peak1710
4854	chr18	56412885	56413285	401	*	4.60128	1.93754	5.4827	-2.96275	3.32e-11	1.61e-10	Peak1711
9982	chr9	14275944	14276344	401	*	4.86949	1.2518	5.8095	-3.80567	3.34e-11	1.62e-10	Peak1712
10644	chrX	48285072	48285472	401	*	4.37961	0.56848	5.32729	-3.74242	3.36e-11	1.63e-10	Peak1713
5327	chr19	53390484	53390884	401	*	4.45967	0.18698	5.42186	-4.12378	3.37e-11	1.63e-10	Peak1714
7928	chr5	134444610	134445010	401	*	4.35051	0	5.32715	-4.49154	3.39e-11	1.64e-10	Peak1715
1787	chr11	97684113	97684513	401	*	4.28176	0	5.25073	-4.20868	3.43e-11	1.66e-10	Peak1716
4649	chr17	84790490	84790890	401	*	4.56465	0.143457	5.53059	-4.3744	3.49e-11	1.69e-10	Peak1717
4391	chr17	35910052	35910452	401	*	4.43662	0	5.42623	-5.18471	3.52e-11	1.7e-10	Peak1718
7447	chr5	30888506	30888906	401	*	4.32209	0.352577	5.27529	-3.99091	3.53e-11	1.7e-10	Peak1719
7285	chr4	149698055	149698455	401	*	4.42396	0	5.39112	-4.29821	3.54e-11	1.71e-10	Peak1720
8584	chr6	146642332	146642732	401	*	4.29323	0	5.26891	-4.44438	3.62e-11	1.74e-10	Peak1721
9357	chr7	141194030	141194430	401	*	4.29453	0.352577	5.24682	-3.97997	3.62e-11	1.74e-10	Peak1722
4053	chr16	91475881	91476281	401	*	4.28357	0	5.25258	-4.20521	3.68e-11	1.77e-10	Peak1723
9398	chr8	4166025	4166425	401	*	6.07763	2.38183	7.02086	-3.9032	3.7e-11	1.78e-10	Peak1724
7491	chr5	34660060	34660460	401	*	4.32018	0.535187	5.26688	-3.81117	3.71e-11	1.78e-10	Peak1725
3057	chr14	52103976	52104376	401	*	4.29243	0	5.26291	-4.42778	3.73e-11	1.79e-10	Peak1726
7947	chr5	135778332	135778732	401	*	4.36651	0	5.35441	-4.79663	3.74e-11	1.8e-10	Peak1727
7591	chr5	72752675	72753075	401	*	4.67324	1.58635	5.58574	-3.38582	3.78e-11	1.81e-10	Peak1728
2588	chr13	37541567	37541967	401	*	4.34621	0.66684	5.28878	-3.81409	3.85e-11	1.84e-10	Peak1729
944	chr10	79780161	79780561	401	*	5.36069	1.23116	6.31888	-4.26869	3.91e-11	1.87e-10	Peak1730
1219	chr10	128637028	128637428	401	*	4.39885	0	5.38223	-4.8159	3.91e-11	1.87e-10	Peak1731
8397	chr6	108835899	108836299	401	*	4.29756	0.535187	5.2434	-3.8012	3.94e-11	1.89e-10	Peak1732
2426	chr12	110485844	110486244	401	*	4.50626	0	5.49637	-5.22432	4.01e-11	1.92e-10	Peak1733
8338	chr6	87811841	87812241	401	*	4.28892	0.352577	5.24102	-3.96494	4.03e-11	1.93e-10	Peak1734
7486	chr5	34513875	34514275	401	*	4.29044	0.352577	5.24258	-3.97283	4.04e-11	1.93e-10	Peak1735
3708	chr15	100732684	100733084	401	*	4.77738	1.41051	5.70571	-3.66902	4.07e-11	1.94e-10	Peak1736
1574	chr11	70654535	70654935	401	*	4.32691	0	5.29809	-4.45778	4.1e-11	1.96e-10	Peak1737
2324	chr12	86824994	86825394	401	*	4.37188	0.501109	5.32171	-4.01767	4.1e-11	1.96e-10	Peak1738
6348	chr3	88509917	88510317	401	*	6.73683	2.62716	7.69442	-4.25505	4.17e-11	1.99e-10	Peak1739
4482	chr17	52468441	52468841	401	*	4.5446	0.66684	5.49467	-3.97839	4.22e-11	2.01e-10	Peak1740
1915	chr11	107443713	107444113	401	*	4.4071	0	5.38464	-4.52904	4.24e-11	2.02e-10	Peak1741
2146	chr12	36156667	36157067	401	*	4.34095	0.975266	5.26922	-3.40429	4.27e-11	2.03e-10	Peak1742
5660	chr2	72117630	72118030	401	*	4.33391	0.352577	5.2875	-4.00155	4.28e-11	2.04e-10	Peak1743
4359	chr17	35046639	35047039	401	*	4.62997	0	5.62997	-5.77154	4.33e-11	2.06e-10	Peak1744
4327	chr17	33915898	33916298	401	*	4.27888	0	5.24908	-4.41793	4.33e-11	2.06e-10	Peak1745
9298	chr7	128374215	128374615	401	*	4.28352	0.18698	5.24072	-3.9881	4.41e-11	2.09e-10	Peak1746
4060	chr16	91789811	91790211	401	*	4.69597	0.815479	5.64615	-3.95638	4.43e-11	2.1e-10	Peak1747
9770	chr8	95434824	95435224	401	*	4.35004	0.501109	5.29909	-3.99641	4.44e-11	2.11e-10	Peak1748
5077	chr19	6276377	6276777	401	*	4.56152	0	5.55199	-5.26883	4.53e-11	2.15e-10	Peak1749
556	chr1	176814512	176814912	401	*	4.56047	0.66684	5.5111	-3.99358	4.58e-11	2.17e-10	Peak1750
7159	chr4	134118145	134118545	401	*	4.32864	0.501109	5.27692	-3.97519	4.59e-11	2.17e-10	Peak1751
4768	chr18	34759031	34759431	401	*	4.30701	0.143457	5.26619	-4.18502	4.62e-11	2.19e-10	Peak1752
8857	chr7	44304888	44305288	401	*	5.04757	1.97642	5.95908	-3.38136	4.73e-11	2.24e-10	Peak1753
7600	chr5	74402693	74403093	401	*	4.50906	0.18698	5.47253	-4.17061	4.73e-11	2.24e-10	Peak1754
4028	chr16	87698575	87698975	401	*	4.47492	1.42875	5.38484	-3.33263	4.74e-11	2.24e-10	Peak1755
10189	chr9	57836727	57837127	401	*	4.29806	0.143457	5.25698	-4.17025	4.77e-11	2.25e-10	Peak1756
10051	chr9	31279936	31280336	401	*	4.41523	0.352577	5.3714	-4.07588	4.82e-11	2.27e-10	Peak1757
10041	chr9	25186532	25186932	401	*	4.85628	1.23116	5.7966	-3.86447	4.82e-11	2.28e-10	Peak1758
10415	chr9	108490374	108490774	401	*	4.319	0	5.29512	-4.47179	4.89e-11	2.31e-10	Peak1759
3517	chr15	78614422	78614822	401	*	4.34664	0	5.31198	-4.23285	4.92e-11	2.32e-10	Peak1760
7490	chr5	34573469	34573869	401	*	5.4002	1.65139	6.34552	-3.95555	5.06e-11	2.38e-10	Peak1761
7221	chr4	138216885	138217285	401	*	4.54295	0.501109	5.49847	-4.13634	5.14e-11	2.42e-10	Peak1762
3515	chr15	78563997	78564397	401	*	4.42577	0.66684	5.37147	-3.87786	5.17e-11	2.43e-10	Peak1763
8164	chr6	39334096	39334496	401	*	4.37344	0.313838	5.32952	-4.20953	5.21e-11	2.45e-10	Peak1764
7633	chr5	92083565	92083965	401	*	4.89047	0.352577	5.85908	-4.44199	5.21e-11	2.45e-10	Peak1765
1594	chr11	73019349	73019749	401	*	4.32577	0.950225	5.25454	-3.50971	5.21e-11	2.45e-10	Peak1766
9256	chr7	126976037	126976437	401	*	4.36958	0	5.34772	-4.76486	5.26e-11	2.47e-10	Peak1767
1550	chr11	69846401	69846801	401	*	4.25795	0	5.23302	-4.41587	5.39e-11	2.53e-10	Peak1768
9013	chr7	80209735	80210135	401	*	4.39684	0	5.3694	-4.50171	5.43e-11	2.54e-10	Peak1769
9112	chr7	100855924	100856324	401	*	4.28434	0.535187	5.22967	-3.77846	5.46e-11	2.56e-10	Peak1770
7191	chr4	135520519	135520919	401	*	4.36735	0.143457	5.32822	-4.21595	5.48e-11	2.56e-10	Peak1771
5661	chr2	72136857	72137257	401	*	4.3812	0.501109	5.33136	-4.01169	5.48e-11	2.56e-10	Peak1772
1537	chr11	69409434	69409834	401	*	5.86097	1.41051	6.8276	-4.51853	5.5e-11	2.57e-10	Peak1773
3159	chr14	70074658	70075058	401	*	4.38971	0.143457	5.35119	-4.24766	5.51e-11	2.58e-10	Peak1774
9288	chr7	127841364	127841764	401	*	4.4454	0	5.41306	-4.30024	5.6e-11	2.62e-10	Peak1775
6252	chr3	52878230	52878630	401	*	4.27927	0.352577	5.23104	-3.95079	5.62e-11	2.62e-10	Peak1776
405	chr1	136135162	136135562	401	*	4.36022	0	5.33823	-4.74721	5.63e-11	2.63e-10	Peak1777
7583	chr5	67847340	67847740	401	*	4.55656	1.33334	5.47717	-3.50893	5.86e-11	2.73e-10	Peak1778
1909	chr11	106961644	106962044	401	*	4.2779	0	5.24152	-4.16639	5.93e-11	2.77e-10	Peak1779
9940	chr8	124319507	124319907	401	*	4.40461	0.924742	5.33846	-3.68972	5.94e-11	2.77e-10	Peak1780
6038	chr2	168080570	168080970	401	*	4.53523	0.18698	5.49938	-4.19178	5.95e-11	2.77e-10	Peak1781
3549	chr15	80710914	80711314	401	*	5.59057	1.41051	6.55022	-4.30514	5.96e-11	2.77e-10	Peak1782
520	chr1	166378968	166379368	401	*	4.33515	0.143457	5.29512	-4.20469	5.97e-11	2.77e-10	Peak1783
2230	chr12	72844224	72844624	401	*	4.46139	0	5.45118	-5.18802	6.07e-11	2.82e-10	Peak1784
2486	chr13	5861188	5861588	401	*	5.48304	2.5527	6.38517	-3.21321	6.09e-11	2.83e-10	Peak1785
9884	chr8	119586027	119586427	401	*	4.36517	0.313838	5.321	-4.19605	6.09e-11	2.83e-10	Peak1786
7022	chr4	119174098	119174498	401	*	4.3076	0.66684	5.24857	-3.78615	6.14e-11	2.85e-10	Peak1787
8913	chr7	47050505	47050905	401	*	4.3076	0.66684	5.24857	-3.78615	6.14e-11	2.85e-10	Peak1788
1754	chr11	94697719	94698119	401	*	4.29058	0.66684	5.23084	-3.77044	6.19e-11	2.87e-10	Peak1789
10596	chrX	12761993	12762393	401	*	4.30477	0.697259	5.24434	-3.64484	6.19e-11	2.87e-10	Peak1790
4758	chr18	32399905	32400305	401	*	4.39554	1.27215	5.3103	-3.30073	6.21e-11	2.88e-10	Peak1791
5697	chr2	84715395	84715795	401	*	4.53968	1.09646	5.47179	-3.4607	6.26e-11	2.9e-10	Peak1792
7776	chr5	115711595	115711995	401	*	4.39216	0.924742	5.32542	-3.67901	6.29e-11	2.91e-10	Peak1793
1884	chr11	104442665	104443065	401	*	4.37441	0	5.36238	-4.80768	6.45e-11	2.98e-10	Peak1794
1563	chr11	70237654	70238054	401	*	4.60493	0	5.60493	-5.74307	6.49e-11	3e-10	Peak1795
1824	chr11	99132356	99132756	401	*	4.44337	0.924742	5.37902	-3.71295	6.59e-11	3.04e-10	Peak1796
10394	chr9	107568716	107569116	401	*	4.26995	0.352577	5.2214	-3.93886	6.77e-11	3.12e-10	Peak1797
8174	chr6	41532650	41533050	401	*	5.79606	3.30261	6.66192	-2.73163	6.78e-11	3.13e-10	Peak1798
9028	chr7	80864867	80865267	401	*	4.32067	0	5.28536	-4.19957	6.8e-11	3.13e-10	Peak1799
7167	chr4	134495204	134495604	401	*	6.4605	2.38183	7.41716	-4.21976	6.89e-11	3.17e-10	Peak1800
5387	chr2	5951008	5951408	401	*	4.37603	0.924742	5.30852	-3.66543	6.96e-11	3.21e-10	Peak1801
1903	chr11	106665313	106665713	401	*	4.25209	0	5.22707	-4.40104	6.97e-11	3.21e-10	Peak1802
4208	chr17	25015842	25016242	401	*	4.66435	1.02631	5.60522	-3.86075	6.99e-11	3.22e-10	Peak1803
550	chr1	172632819	172633219	401	*	4.26352	0	5.22677	-4.16581	7.07e-11	3.25e-10	Peak1804
8036	chr5	146781726	146782126	401	*	4.56816	0.787477	5.5147	-3.96454	7.1e-11	3.26e-10	Peak1805
2546	chr13	24415691	24416091	401	*	6.67913	2.98877	7.62214	-3.89091	7.13e-11	3.28e-10	Peak1806
7554	chr5	64160850	64161250	401	*	4.35962	1.05007	5.28497	-3.5034	7.16e-11	3.29e-10	Peak1807
8657	chr7	16309454	16309854	401	*	4.23815	0	5.21288	-4.39304	7.29e-11	3.35e-10	Peak1808
5922	chr2	155382011	155382411	401	*	4.29005	0	5.26048	-4.42026	7.37e-11	3.38e-10	Peak1809
5557	chr2	32725168	32725568	401	*	4.29169	0.143457	5.25042	-4.16115	7.37e-11	3.38e-10	Peak1810
161	chr1	59912631	59913031	401	*	4.41414	0	5.39654	-4.56366	7.4e-11	3.39e-10	Peak1811
1914	chr11	107417248	107417648	401	*	4.49387	0	5.46371	-4.53469	7.44e-11	3.4e-10	Peak1812
5705	chr2	91042618	91043018	401	*	4.75214	0.143457	5.72226	-4.51166	7.55e-11	3.45e-10	Peak1813
9018	chr7	80340049	80340449	401	*	4.26983	0	5.23855	-4.19001	7.55e-11	3.45e-10	Peak1814
9026	chr7	80782177	80782577	401	*	4.2938	0	5.27593	-4.71958	7.61e-11	3.48e-10	Peak1815
9685	chr8	83594313	83594713	401	*	4.37539	0	5.36455	-5.12583	7.64e-11	3.49e-10	Peak1816
396	chr1	134415183	134415583	401	*	4.3094	0.18698	5.26737	-3.98397	7.75e-11	3.54e-10	Peak1817
454	chr1	155027673	155028073	401	*	4.32399	1.05007	5.24742	-3.47574	7.83e-11	3.57e-10	Peak1818
5581	chr2	35453736	35454136	401	*	4.25728	0	5.22037	-4.15445	7.88e-11	3.59e-10	Peak1819
6377	chr3	90052478	90052878	401	*	4.6625	0.66684	5.61655	-4.05446	8.15e-11	3.72e-10	Peak1820
6913	chr4	95052186	95052586	401	*	5.57343	3.13741	6.43357	-2.71051	8.22e-11	3.74e-10	Peak1821
1204	chr10	128091381	128091781	401	*	4.28735	0.66684	5.22748	-3.75667	8.25e-11	3.75e-10	Peak1822
1605	chr11	74831905	74832305	401	*	6.04352	1.78748	7.00527	-4.35879	8.25e-11	3.75e-10	Peak1823
1805	chr11	98457846	98458246	401	*	4.78051	1.23116	5.71754	-3.79944	8.44e-11	3.84e-10	Peak1824
7836	chr5	122707630	122708030	401	*	5.34925	1.60252	6.29448	-3.87943	8.51e-11	3.87e-10	Peak1825
2122	chr12	25958518	25958918	401	*	4.63629	1.2518	5.56551	-3.58714	8.64e-11	3.92e-10	Peak1826
1723	chr11	87720932	87721332	401	*	4.48149	1.05007	5.41303	-3.59595	9.05e-11	4.11e-10	Peak1827
5507	chr2	30124429	30124829	401	*	4.50836	0	5.49847	-5.20475	9.08e-11	4.12e-10	Peak1828
3494	chr15	76697877	76698277	401	*	4.79482	0.635766	5.75386	-4.28342	9.18e-11	4.16e-10	Peak1829
5761	chr2	114145050	114145450	401	*	4.42827	1.35258	5.34007	-3.30358	9.38e-11	4.25e-10	Peak1830
1648	chr11	77887476	77887876	401	*	4.34265	0	5.33156	-5.09591	9.45e-11	4.28e-10	Peak1831
1504	chr11	61494174	61494574	401	*	4.29922	0	5.26465	-4.39045	9.56e-11	4.33e-10	Peak1832
2279	chr12	82166167	82166567	401	*	4.38724	1.14346	5.309	-3.50951	9.58e-11	4.33e-10	Peak1833
9955	chr8	125667204	125667604	401	*	4.38724	1.14346	5.309	-3.50951	9.58e-11	4.33e-10	Peak1834
4988	chr19	3325286	3325686	401	*	4.30035	0	5.28256	-4.70741	9.69e-11	4.38e-10	Peak1835
6035	chr2	167932111	167932511	401	*	4.33127	0	5.31386	-4.74295	9.76e-11	4.41e-10	Peak1836
1424	chr11	52275421	52275821	401	*	5.27042	2.09752	6.18813	-3.42535	9.9e-11	4.47e-10	Peak1837
7344	chr4	155200786	155201186	401	*	5.7082	1.78748	6.65977	-4.08528	9.93e-11	4.48e-10	Peak1838
142	chr1	55087846	55088246	401	*	4.32527	1.05007	5.24877	-3.4736	9.96e-11	4.49e-10	Peak1839
3904	chr16	36874852	36875252	401	*	4.34854	0.787477	5.28609	-3.78537	1.01e-10	4.53e-10	Peak1840
3919	chr16	44138923	44139323	401	*	4.36287	0	5.35193	-5.10253	1.02e-10	4.58e-10	Peak1841
1363	chr11	35769226	35769626	401	*	4.42612	1.14346	5.35003	-3.54362	1.02e-10	4.61e-10	Peak1842
5339	chr19	53903165	53903565	401	*	4.37528	1.53519	5.27085	-3.05204	1.03e-10	4.66e-10	Peak1843
1734	chr11	88627344	88627744	401	*	4.25329	0	5.21628	-4.15001	1.05e-10	4.7e-10	Peak1844
791	chr10	42269263	42269663	401	*	4.28189	0.697259	5.22047	-3.61454	1.05e-10	4.72e-10	Peak1845
6080	chr2	173349483	173349883	401	*	4.27533	0	5.24545	-4.38672	1.05e-10	4.73e-10	Peak1846
4786	chr18	35888133	35888533	401	*	4.48651	0	5.47648	-5.18673	1.05e-10	4.73e-10	Peak1847
9722	chr8	84985980	84986380	401	*	5.57292	1.41051	6.53206	-4.28081	1.06e-10	4.74e-10	Peak1848
3899	chr16	35765455	35765855	401	*	4.3101	0	5.28094	-4.41088	1.06e-10	4.75e-10	Peak1849
79	chr1	37997085	37997485	401	*	4.33517	0.501109	5.28369	-3.96485	1.07e-10	4.79e-10	Peak1850
1923	chr11	108920367	108920767	401	*	4.25774	0	5.23281	-4.39613	1.09e-10	4.88e-10	Peak1851
8539	chr6	136518561	136518961	401	*	4.51975	0.635766	5.47004	-4.07911	1.09e-10	4.88e-10	Peak1852
5442	chr2	22774238	22774638	401	*	4.2853	0.975266	5.21067	-3.34876	1.1e-10	4.92e-10	Peak1853
9698	chr8	84073652	84074052	401	*	4.27209	0.697259	5.21025	-3.60828	1.11e-10	4.98e-10	Peak1854
9426	chr8	11635604	11636004	401	*	6.44057	2.38183	7.39662	-4.19596	1.12e-10	5.03e-10	Peak1855
7263	chr4	145240675	145241075	401	*	4.29639	1.07345	5.21699	-3.33484	1.14e-10	5.07e-10	Peak1856
7330	chr4	154160558	154160958	401	*	4.41752	0.66684	5.36291	-3.85197	1.14e-10	5.07e-10	Peak1857
6114	chr2	181219842	181220242	401	*	4.32573	0.501109	5.2739	-3.95832	1.14e-10	5.09e-10	Peak1858
3922	chr16	44357862	44358262	401	*	4.27136	0.697259	5.20948	-3.59901	1.15e-10	5.13e-10	Peak1859
8790	chr7	30090248	30090648	401	*	4.29525	0	5.26579	-4.4096	1.16e-10	5.19e-10	Peak1860
2364	chr12	100883185	100883585	401	*	4.41199	0.815479	5.35109	-3.70372	1.17e-10	5.19e-10	Peak1861
3642	chr15	96461045	96461445	401	*	4.4318	0.143457	5.3944	-4.25959	1.19e-10	5.29e-10	Peak1862
767	chr10	36974206	36974606	401	*	4.41662	1.27215	5.33265	-3.31853	1.19e-10	5.31e-10	Peak1863
4718	chr18	12168529	12168929	401	*	4.33084	0.535187	5.27794	-3.80471	1.2e-10	5.35e-10	Peak1864
10492	chr9	119341115	119341515	401	*	4.44163	1.05007	5.37121	-3.57561	1.21e-10	5.36e-10	Peak1865
1332	chr11	29548111	29548511	401	*	4.34682	0	5.31216	-4.21093	1.21e-10	5.38e-10	Peak1866
2880	chr13	112288399	112288799	401	*	4.26444	0	5.24092	-4.66332	1.22e-10	5.42e-10	Peak1867
7964	chr5	137502417	137502817	401	*	4.38701	0	5.35938	-4.46574	1.24e-10	5.49e-10	Peak1868
1714	chr11	87108861	87109261	401	*	4.26432	0.390303	5.21427	-3.77523	1.24e-10	5.49e-10	Peak1869
4968	chr18	82914342	82914742	401	*	4.48283	0.787477	5.42604	-3.87684	1.24e-10	5.5e-10	Peak1870
1336	chr11	30198261	30198661	401	*	4.32613	0	5.31491	-5.0707	1.24e-10	5.5e-10	Peak1871
8348	chr6	89644325	89644725	401	*	4.44654	1.42875	5.35461	-3.29632	1.24e-10	5.5e-10	Peak1872
9303	chr7	128461583	128461983	401	*	4.29261	0	5.26182	-4.20074	1.25e-10	5.53e-10	Peak1873
1685	chr11	82870984	82871384	401	*	4.33208	0	5.3209	-5.07845	1.26e-10	5.56e-10	Peak1874
805	chr10	43997256	43997656	401	*	4.56646	1.23116	5.49316	-3.62234	1.28e-10	5.65e-10	Peak1875
5613	chr2	57238630	57239030	401	*	4.80043	1.80155	5.70725	-3.28151	1.3e-10	5.74e-10	Peak1876
8041	chr5	147076467	147076867	401	*	4.41441	0.535187	5.36453	-3.87031	1.34e-10	5.9e-10	Peak1877
8933	chr7	63925396	63925796	401	*	4.28881	0	5.25793	-4.19729	1.34e-10	5.91e-10	Peak1878
5129	chr19	10525231	10525631	401	*	4.22641	0.535187	5.16946	-3.71973	1.36e-10	5.99e-10	Peak1879
10276	chr9	70657072	70657472	401	*	4.35023	0.501109	5.29928	-3.9681	1.36e-10	6e-10	Peak1880
7987	chr5	139484401	139484801	401	*	4.29813	0.352577	5.25054	-3.96277	1.37e-10	6.05e-10	Peak1881
8722	chr7	25221229	25221629	401	*	4.43422	0	5.41104	-4.33086	1.38e-10	6.08e-10	Peak1882
1299	chr11	20112713	20113113	401	*	4.33986	1.05007	5.26415	-3.48377	1.39e-10	6.11e-10	Peak1883
4499	chr17	56256443	56256843	401	*	4.32056	0	5.29671	-4.44381	1.41e-10	6.19e-10	Peak1884
6207	chr3	35720930	35721330	401	*	4.94047	1.72842	5.86045	-3.47432	1.41e-10	6.19e-10	Peak1885
7412	chr5	24030511	24030911	401	*	4.42307	1.2518	5.34068	-3.4158	1.41e-10	6.22e-10	Peak1886
4815	chr18	39490225	39490625	401	*	4.45667	1.3903	5.36787	-3.15565	1.42e-10	6.24e-10	Peak1887
4052	chr16	91464783	91465183	401	*	4.87252	1.92474	5.77586	-3.23244	1.44e-10	6.32e-10	Peak1888
7185	chr4	135203332	135203732	401	*	4.45673	1.02631	5.38822	-3.69095	1.47e-10	6.46e-10	Peak1889
1312	chr11	22814020	22814420	401	*	4.45971	0	5.45405	-5.18447	1.48e-10	6.48e-10	Peak1890
7774	chr5	115652834	115653234	401	*	4.32169	0.390303	5.27362	-3.83108	1.48e-10	6.5e-10	Peak1891
4160	chr17	20945051	20945451	401	*	4.28327	1.07345	5.20313	-3.32414	1.5e-10	6.56e-10	Peak1892
1596	chr11	73094343	73094743	401	*	4.35132	0	5.32299	-4.44518	1.52e-10	6.64e-10	Peak1893
5103	chr19	7483210	7483610	401	*	4.39761	1.2518	5.31371	-3.37953	1.54e-10	6.75e-10	Peak1894
8313	chr6	85961028	85961428	401	*	4.19206	0.18698	5.14642	-3.88706	1.56e-10	6.83e-10	Peak1895
4100	chr16	96082539	96082939	401	*	4.28097	0.501109	5.22748	-3.91306	1.57e-10	6.85e-10	Peak1896
1259	chr11	5415826	5416226	401	*	4.24484	0.143457	5.20219	-4.11117	1.57e-10	6.85e-10	Peak1897
411	chr1	136624553	136624953	401	*	4.36	0	5.33679	-4.46705	1.57e-10	6.87e-10	Peak1898
10396	chr9	107587396	107587796	401	*	4.28856	0.143457	5.24721	-4.13407	1.58e-10	6.88e-10	Peak1899
4451	chr17	47531424	47531824	401	*	4.39125	0	5.38053	-5.10929	1.58e-10	6.89e-10	Peak1900
708	chr10	19015176	19015576	401	*	4.47276	1.37156	5.38615	-3.24573	1.61e-10	7.01e-10	Peak1901
6769	chr4	43040191	43040591	401	*	4.25643	0.535187	5.20068	-3.73751	1.61e-10	7.02e-10	Peak1902
9864	chr8	116635940	116636340	401	*	4.42041	0	5.41459	-5.14087	1.61e-10	7.02e-10	Peak1903
7119	chr4	132515430	132515830	401	*	4.30537	0.501109	5.25279	-3.93896	1.64e-10	7.12e-10	Peak1904
2447	chr12	111691322	111691722	401	*	4.3157	0	5.28027	-4.19307	1.65e-10	7.17e-10	Peak1905
8070	chr5	150118415	150118815	401	*	4.34245	1.46456	5.24082	-3.03574	1.65e-10	7.2e-10	Peak1906
1764	chr11	95712543	95712943	401	*	4.36096	0	5.35001	-5.08328	1.66e-10	7.24e-10	Peak1907
4262	chr17	28612675	28613075	401	*	4.71529	0.635766	5.67198	-4.20507	1.67e-10	7.25e-10	Peak1908
1139	chr10	118082952	118083352	401	*	4.4654	1.14346	5.3914	-3.56305	1.7e-10	7.36e-10	Peak1909
8797	chr7	30308446	30308846	401	*	4.34787	0.66684	5.2905	-3.8	1.72e-10	7.45e-10	Peak1910
6310	chr3	79227282	79227682	401	*	4.20752	0	5.17619	-4.33129	1.72e-10	7.45e-10	Peak1911
905	chr10	75565341	75565741	401	*	4.39704	0	5.37443	-4.50379	1.74e-10	7.55e-10	Peak1912
9346	chr7	140137757	140138157	401	*	4.40474	1.18698	5.32504	-3.31922	1.76e-10	7.61e-10	Peak1913
4514	chr17	56935314	56935714	401	*	4.40996	0	5.38277	-4.47493	1.76e-10	7.63e-10	Peak1914
6350	chr3	88531298	88531698	401	*	4.24885	0.143457	5.20632	-4.1077	1.76e-10	7.64e-10	Peak1915
9379	chr7	143008518	143008918	401	*	4.44864	1.05007	5.37856	-3.56934	1.77e-10	7.66e-10	Peak1916
10485	chr9	118390704	118391104	401	*	4.28422	0.352577	5.23616	-3.93915	1.83e-10	7.9e-10	Peak1917
956	chr10	80075272	80075672	401	*	4.26961	0.535187	5.21437	-3.75032	1.83e-10	7.9e-10	Peak1918
9871	chr8	117256272	117256672	401	*	4.40411	0.313838	5.36113	-4.20227	1.85e-10	7.97e-10	Peak1919
5535	chr2	31256466	31256866	401	*	4.21633	0.535187	5.15897	-3.70577	1.87e-10	8.06e-10	Peak1920
10229	chr9	63737410	63737810	401	*	4.2351	0	5.21648	-4.64975	1.87e-10	8.07e-10	Peak1921
6406	chr3	95434112	95434512	401	*	4.35736	0.313838	5.31294	-4.15917	1.88e-10	8.1e-10	Peak1922
5094	chr19	7019193	7019593	401	*	4.19918	0	5.16073	-4.09043	1.89e-10	8.17e-10	Peak1923
8128	chr6	29272349	29272749	401	*	4.23619	0	5.21088	-4.37891	1.9e-10	8.19e-10	Peak1924
3882	chr16	32650943	32651343	401	*	4.34998	0	5.32661	-4.46602	1.9e-10	8.19e-10	Peak1925
7289	chr4	149856396	149856796	401	*	4.23078	0	5.19996	-4.35027	1.91e-10	8.22e-10	Peak1926
5241	chr19	40513625	40514025	401	*	4.21755	0.352577	5.16717	-3.8828	1.92e-10	8.25e-10	Peak1927
10457	chr9	114443280	114443680	401	*	4.64838	1.16538	5.58238	-3.61105	1.93e-10	8.3e-10	Peak1928
4504	chr17	56507229	56507629	401	*	4.37959	0	5.34692	-4.42235	1.95e-10	8.38e-10	Peak1929
724	chr10	20312112	20312512	401	*	5.88347	2.24152	6.8245	-3.83736	1.95e-10	8.38e-10	Peak1930
5913	chr2	154569802	154570202	401	*	4.32121	0	5.29861	-4.69147	1.95e-10	8.39e-10	Peak1931
8849	chr7	43436765	43437165	401	*	4.51347	0.229228	5.47596	-4.0092	1.97e-10	8.44e-10	Peak1932
2563	chr13	28551570	28551970	401	*	4.2431	0	5.22458	-4.66094	1.97e-10	8.44e-10	Peak1933
3917	chr16	43699003	43699403	401	*	4.19721	0	5.17121	-4.34225	2e-10	8.57e-10	Peak1934
5296	chr19	46511184	46511584	401	*	4.28137	0	5.25813	-4.6618	2e-10	8.57e-10	Peak1935
5912	chr2	154436132	154436532	401	*	4.30642	0.697259	5.24607	-3.62603	2.01e-10	8.6e-10	Peak1936
9080	chr7	96951328	96951728	401	*	4.22939	0.697259	5.16564	-3.56483	2.01e-10	8.61e-10	Peak1937
6752	chr4	40948103	40948503	401	*	4.21741	0	5.19856	-4.6386	2.02e-10	8.64e-10	Peak1938
5104	chr19	7494205	7494605	401	*	4.28377	0.143457	5.24227	-4.13163	2.02e-10	8.65e-10	Peak1939
8815	chr7	31153518	31153918	401	*	4.25402	0	5.2237	-4.35456	2.03e-10	8.65e-10	Peak1940
6571	chr3	131564479	131564879	401	*	4.37492	0.18698	5.33479	-4.04403	2.03e-10	8.65e-10	Peak1941
7023	chr4	119232583	119232983	401	*	4.1932	0	5.15459	-4.08842	2.09e-10	8.92e-10	Peak1942
4640	chr17	84272970	84273370	401	*	4.20943	0.352577	5.15876	-3.87997	2.1e-10	8.97e-10	Peak1943
271	chr1	91093281	91093681	401	*	4.47496	1.2518	5.39557	-3.43896	2.11e-10	9.02e-10	Peak1944
6351	chr3	88553323	88553723	401	*	4.22685	0	5.20271	-4.62008	2.13e-10	9.08e-10	Peak1945
445	chr1	153085211	153085611	401	*	4.30391	0.18698	5.26172	-3.98269	2.15e-10	9.15e-10	Peak1946
1502	chr11	61174948	61175348	401	*	6.44356	2.46538	7.39705	-4.12261	2.17e-10	9.25e-10	Peak1947
9671	chr8	79639050	79639450	401	*	4.2639	0.66684	5.20303	-3.72658	2.19e-10	9.34e-10	Peak1948
4189	chr17	24169433	24169833	401	*	4.38048	0	5.35272	-4.45442	2.19e-10	9.34e-10	Peak1949
3203	chr14	79530091	79530491	401	*	4.36668	0.143457	5.32753	-4.18833	2.23e-10	9.47e-10	Peak1950
6297	chr3	69177423	69177823	401	*	4.2315	0	5.20069	-4.34875	2.24e-10	9.53e-10	Peak1951
610	chr1	184034150	184034550	401	*	5.89773	2.62716	6.82098	-3.50582	2.28e-10	9.67e-10	Peak1952
7170	chr4	134641940	134642340	401	*	4.83744	1.72842	5.75132	-3.38361	2.29e-10	9.71e-10	Peak1953
311	chr1	105990244	105990644	401	*	4.27838	0	5.26678	-5.01739	2.31e-10	9.79e-10	Peak1954
3375	chr15	39112514	39112914	401	*	4.26937	0	5.26291	-5.02828	2.35e-10	9.98e-10	Peak1955
7087	chr4	129573586	129573986	401	*	4.74668	1.66684	5.65874	-3.32842	2.36e-10	9.99e-10	Peak1956
118	chr1	52233110	52233510	401	*	4.43934	0.352577	5.39625	-4.05356	2.39e-10	1.01e-09	Peak1957
9970	chr9	4309455	4309855	401	*	5.7203	2.29315	6.65163	-3.64533	2.41e-10	1.02e-09	Peak1958
10234	chr9	64451845	64452245	401	*	4.26211	0.815479	5.19438	-3.56294	2.43e-10	1.03e-09	Peak1959
7083	chr4	129461342	129461742	401	*	4.52661	1.44677	5.43867	-3.28065	2.44e-10	1.03e-09	Peak1960
7804	chr5	120648728	120649128	401	*	4.54986	0	5.53491	-4.8654	2.45e-10	1.04e-09	Peak1961
3349	chr15	36179083	36179483	401	*	4.21489	0	5.196	-4.62949	2.47e-10	1.04e-09	Peak1962
5786	chr2	119897163	119897563	401	*	4.3911	0	5.36958	-4.72651	2.47e-10	1.04e-09	Peak1963
8148	chr6	35133672	35134072	401	*	4.28237	0	5.25659	-4.20577	2.48e-10	1.05e-09	Peak1964
990	chr10	81105810	81106210	401	*	4.29723	0.501109	5.24434	-3.91963	2.59e-10	1.1e-09	Peak1965
1952	chr11	115407000	115407400	401	*	4.48113	0.313838	5.44041	-4.24491	2.71e-10	1.14e-09	Peak1966
8067	chr5	149636393	149636793	401	*	4.66335	1.66684	5.57001	-3.26337	2.73e-10	1.15e-09	Peak1967
7039	chr4	122885910	122886310	401	*	4.50721	0	5.48072	-4.35679	2.74e-10	1.16e-09	Peak1968
2009	chr11	117848711	117849111	401	*	4.20512	0.143457	5.16127	-4.06242	2.74e-10	1.16e-09	Peak1969
2328	chr12	86884727	86885127	401	*	4.49736	0.535187	5.45032	-3.94174	2.75e-10	1.16e-09	Peak1970
1254	chr11	5099039	5099439	401	*	4.38377	0	5.37299	-5.08639	2.76e-10	1.16e-09	Peak1971
1573	chr11	70650308	70650708	401	*	4.55959	1.23116	5.48593	-3.60176	2.77e-10	1.16e-09	Peak1972
10426	chr9	108991572	108991972	401	*	4.30445	0.501109	5.25183	-3.91627	2.77e-10	1.16e-09	Peak1973
1211	chr10	128411382	128411782	401	*	4.25041	0	5.22666	-4.62611	2.79e-10	1.17e-09	Peak1974
7809	chr5	121106895	121107295	401	*	4.3757	0.66684	5.31945	-3.80834	2.8e-10	1.18e-09	Peak1975
8749	chr7	27508047	27508447	401	*	4.21477	0.143457	5.17121	-4.07323	2.81e-10	1.18e-09	Peak1976
3722	chr15	101266596	101266996	401	*	5.64304	1.65139	6.59696	-4.11857	2.85e-10	1.19e-09	Peak1977
1494	chr11	60417091	60417491	401	*	4.50259	0	5.47262	-4.50566	2.89e-10	1.21e-09	Peak1978
5408	chr2	11653368	11653768	401	*	4.52283	1.42875	5.43578	-3.34605	2.94e-10	1.23e-09	Peak1979
2658	chr13	51644963	51645363	401	*	4.29681	0	5.27256	-4.40205	2.98e-10	1.25e-09	Peak1980
10065	chr9	32740873	32741273	401	*	4.52416	0.313838	5.48465	-4.27259	2.98e-10	1.25e-09	Peak1981
7202	chr4	136021600	136022000	401	*	4.32622	0.924742	5.25629	-3.60029	3.01e-10	1.26e-09	Peak1982
6719	chr4	32351231	32351631	401	*	4.34137	1.35258	5.24752	-3.20914	3.03e-10	1.27e-09	Peak1983
10368	chr9	104002381	104002781	401	*	4.24274	0.950225	5.16717	-3.40782	3.06e-10	1.28e-09	Peak1984
10336	chr9	96119130	96119530	401	*	4.21014	0.352577	5.1595	-3.86297	3.07e-10	1.28e-09	Peak1985
4934	chr18	75489276	75489676	401	*	4.20078	0	5.18171	-4.61058	3.07e-10	1.28e-09	Peak1986
9860	chr8	115400175	115400575	401	*	4.38519	1.14346	5.30684	-3.49077	3.07e-10	1.28e-09	Peak1987
1485	chr11	60032562	60032962	401	*	4.21169	0.143457	5.16803	-4.06582	3.08e-10	1.29e-09	Peak1988
10043	chr9	25252233	25252633	401	*	4.92456	1.02631	5.87535	-4.03419	3.09e-10	1.29e-09	Peak1989
6489	chr3	108210516	108210916	401	*	4.58324	0	5.55491	-4.55692	3.17e-10	1.32e-09	Peak1990
2863	chr13	108297606	108298006	401	*	4.27896	0.924742	5.20664	-3.55833	3.19e-10	1.33e-09	Peak1991
7924	chr5	134313538	134313938	401	*	4.26504	0	5.2468	-4.65168	3.2e-10	1.33e-09	Peak1992
10120	chr9	44690884	44691284	401	*	4.27616	0	5.2463	-4.36445	3.21e-10	1.34e-09	Peak1993
7146	chr4	133756721	133757121	401	*	4.24582	0	5.23925	-5.00211	3.21e-10	1.34e-09	Peak1994
9353	chr7	141072204	141072604	401	*	4.53708	0.697259	5.4858	-3.82056	3.21e-10	1.34e-09	Peak1995
560	chr1	177441905	177442305	401	*	4.21558	0	5.18991	-4.3535	3.26e-10	1.35e-09	Peak1996
8896	chr7	45715101	45715501	401	*	4.23889	0	5.22697	-4.98193	3.29e-10	1.36e-09	Peak1997
416	chr1	138191690	138192090	401	*	4.49297	0.72705	5.43894	-3.66648	3.29e-10	1.37e-09	Peak1998
[truncated: 4,741 more rows]
